# Supplementary material for: Antiviral drug discovery by targeting the SARS-CoV-2 polyprotein processing by inhibition of the main protease
Source: PeerJ. 2022 Feb 8;10:e12929. doi: 10.7717/peerj.12929 (PMC8833224; doi:10.7717/peerj.12929)
Supplement: Supplemental Information 4 [file peerj-10-12929-s004.pdb]

REMARK  99                                                                      
REMARK  99 MOE v2014.09 (Chemical Computing Group Inc.) Tue Jun 16 01:45:30 2020
HELIX    1   1 SER A   10  LYS A   12  5               Generated by MOE    3
HELIX    2   2 GLU A   14  CYS A   16  5               Generated by MOE    3
HELIX    3   3 ARG A   40  ILE A   43  5               Generated by MOE    4
HELIX    4   4 GLU A   47  MET A   49  5               Generated by MOE    3
HELIX    5   5 TYR A   54  LEU A   58  1               Generated by MOE    5
HELIX    6   6 ASN A   63  ASN A   65  5               Generated by MOE    3
HELIX    7   7 THR A  201  ASN A  214  1               Generated by MOE   14
HELIX    8   8 ASN A  228  ALA A  234  1               Generated by MOE    7
HELIX    9   9 MET A  235  TYR A  237  5               Generated by MOE    3
HELIX   10  10 GLN A  244  ASP A  248  1               Generated by MOE    5
HELIX   11  11 GLY A  251  THR A  257  1               Generated by MOE    7
HELIX   12  12 VAL A  261  ASN A  274  1               Generated by MOE   14
HELIX   13  13 PRO A  293  CYS A  300  1               Generated by MOE    8
SHEET    1       MET A  17  CYS A  22                  Generated by MOE
SHEET    2       THR A  25  LEU A  32                  Generated by MOE
SHEET    3       VAL A  35  PRO A  39                  Generated by MOE
SHEET    4       LEU A  67  ALA A  70                  Generated by MOE
SHEET    5       VAL A  73  GLN A  83                  Generated by MOE
SHEET    6       VAL A  86  VAL A  91                  Generated by MOE
SHEET    7       TYR A 101  PHE A 103                  Generated by MOE
SHEET    8       THR A 111  TYR A 118                  Generated by MOE
SHEET    9       SER A 121  ALA A 129                  Generated by MOE
SHEET   10       VAL A 148  ASP A 153                  Generated by MOE
SHEET   11       CYS A 156  CYS A 156                  Generated by MOE
SHEET   12       VAL A 157  PHE A 159                  Generated by MOE
SHEET   13       CYS A 160  GLU A 166                  Generated by MOE
SHEET   14       HIE A 172  THR A 175                  Generated by MOE
ATOM      1  N   SER A   1      16.603  37.555 -21.357  1.00  0.00           N1+
ATOM      2  CA  SER A   1      15.875  37.350 -20.053  1.00  0.00           C  
ATOM      3  C   SER A   1      14.406  37.730 -20.244  1.00  0.00           C  
ATOM      4  O   SER A   1      14.022  38.237 -21.299  1.00  0.00           O  
ATOM      5  CB  SER A   1      16.569  38.247 -19.033  1.00  0.00           C  
ATOM      6  OG  SER A   1      17.085  39.382 -19.754  1.00  0.00           O  
ATOM      7  H1  SER A   1      15.937  37.500 -22.142  1.00  0.00           H  
ATOM      8  H2  SER A   1      16.961  38.535 -21.307  1.00  0.00           H  
ATOM      9  H3  SER A   1      17.393  36.916 -21.489  1.00  0.00           H  
ATOM     10  HA  SER A   1      15.945  36.287 -19.808  1.00  0.00           H  
ATOM     11  HB2 SER A   1      15.898  38.600 -18.244  1.00  0.00           H  
ATOM     12  HB3 SER A   1      17.421  37.730 -18.581  1.00  0.00           H  
ATOM     13  HG  SER A   1      17.458  39.992 -19.086  1.00  0.00           H  
ATOM     14  N   GLY A   2      13.574  37.365 -19.216  1.00  0.00           N  
ATOM     15  CA  GLY A   2      12.134  37.446 -19.316  1.00  0.00           C  
ATOM     16  C   GLY A   2      11.684  36.053 -19.743  1.00  0.00           C  
ATOM     17  O   GLY A   2      12.440  35.238 -20.276  1.00  0.00           O  
ATOM     18  H   GLY A   2      13.973  36.928 -18.367  1.00  0.00           H  
ATOM     19  HA2 GLY A   2      11.733  37.697 -18.331  1.00  0.00           H  
ATOM     20  HA3 GLY A   2      11.822  38.180 -20.063  1.00  0.00           H  
ATOM     21  N   PHE A   3      10.374  35.758 -19.442  1.00  0.00           N  
ATOM     22  CA  PHE A   3       9.834  34.430 -19.728  1.00  0.00           C  
ATOM     23  C   PHE A   3       8.320  34.592 -19.735  1.00  0.00           C  
ATOM     24  O   PHE A   3       7.710  35.093 -18.791  1.00  0.00           O  
ATOM     25  CB  PHE A   3      10.244  33.432 -18.632  1.00  0.00           C  
ATOM     26  CG  PHE A   3      10.602  32.051 -19.129  1.00  0.00           C  
ATOM     27  CD1 PHE A   3      11.656  31.861 -20.036  1.00  0.00           C  
ATOM     28  CD2 PHE A   3       9.969  30.925 -18.592  1.00  0.00           C  
ATOM     29  CE1 PHE A   3      12.083  30.579 -20.381  1.00  0.00           C  
ATOM     30  CE2 PHE A   3      10.394  29.642 -18.940  1.00  0.00           C  
ATOM     31  CZ  PHE A   3      11.447  29.469 -19.836  1.00  0.00           C  
ATOM     32  H   PHE A   3       9.773  36.438 -18.984  1.00  0.00           H  
ATOM     33  HA  PHE A   3      10.193  34.132 -20.719  1.00  0.00           H  
ATOM     34  HB2 PHE A   3      11.123  33.799 -18.087  1.00  0.00           H  
ATOM     35  HB3 PHE A   3       9.456  33.353 -17.872  1.00  0.00           H  
ATOM     36  HD1 PHE A   3      12.174  32.713 -20.468  1.00  0.00           H  
ATOM     37  HD2 PHE A   3       9.159  31.033 -17.874  1.00  0.00           H  
ATOM     38  HE1 PHE A   3      12.926  30.453 -21.056  1.00  0.00           H  
ATOM     39  HE2 PHE A   3       9.915  28.778 -18.487  1.00  0.00           H  
ATOM     40  HZ  PHE A   3      11.795  28.469 -20.079  1.00  0.00           H  
ATOM     41  N   ARG A   4       7.715  34.164 -20.890  1.00  0.00           N  
ATOM     42  CA  ARG A   4       6.269  34.075 -21.027  1.00  0.00           C  
ATOM     43  C   ARG A   4       6.007  32.592 -21.369  1.00  0.00           C  
ATOM     44  O   ARG A   4       6.905  31.815 -21.712  1.00  0.00           O  
ATOM     45  CB  ARG A   4       5.757  35.027 -22.117  1.00  0.00           C  
ATOM     46  CG  ARG A   4       6.167  36.508 -21.965  1.00  0.00           C  
ATOM     47  CD  ARG A   4       5.521  37.247 -20.787  1.00  0.00           C  
ATOM     48  NE  ARG A   4       5.832  38.703 -20.838  1.00  0.00           N  
ATOM     49  CZ  ARG A   4       5.027  39.687 -20.337  1.00  0.00           C  
ATOM     50  NH1 ARG A   4       3.923  39.397 -19.613  1.00  0.00           N  
ATOM     51  NH2 ARG A   4       5.305  40.994 -20.580  1.00  0.00           N1+
ATOM     52  H   ARG A   4       8.285  33.850 -21.687  1.00  0.00           H  
ATOM     53  HA  ARG A   4       5.782  34.293 -20.070  1.00  0.00           H  
ATOM     54  HB2 ARG A   4       6.132  34.679 -23.089  1.00  0.00           H  
ATOM     55  HB3 ARG A   4       4.664  34.960 -22.177  1.00  0.00           H  
ATOM     56  HG2 ARG A   4       7.258  36.601 -21.902  1.00  0.00           H  
ATOM     57  HG3 ARG A   4       5.881  37.028 -22.888  1.00  0.00           H  
ATOM     58  HD2 ARG A   4       4.436  37.119 -20.849  1.00  0.00           H  
ATOM     59  HD3 ARG A   4       5.887  36.862 -19.833  1.00  0.00           H  
ATOM     60  HE  ARG A   4       6.649  38.997 -21.359  1.00  0.00           H  
ATOM     61 HH11 ARG A   4       3.318  40.124 -19.252  1.00  0.00           H  
ATOM     62 HH12 ARG A   4       3.681  38.442 -19.382  1.00  0.00           H  
ATOM     63 HH21 ARG A   4       4.706  41.740 -20.242  1.00  0.00           H  
ATOM     64 HH22 ARG A   4       6.136  41.260 -21.095  1.00  0.00           H  
ATOM     65  N   LYS A   5       4.693  32.169 -21.337  1.00  0.00           N  
ATOM     66  CA  LYS A   5       4.324  30.822 -21.809  1.00  0.00           C  
ATOM     67  C   LYS A   5       4.258  30.884 -23.351  1.00  0.00           C  
ATOM     68  O   LYS A   5       3.223  30.742 -23.994  1.00  0.00           O  
ATOM     69  CB  LYS A   5       3.058  30.315 -21.102  1.00  0.00           C  
ATOM     70  CG  LYS A   5       2.819  28.814 -21.339  1.00  0.00           C  
ATOM     71  CD  LYS A   5       1.774  28.186 -20.400  1.00  0.00           C  
ATOM     72  CE  LYS A   5       2.336  27.902 -19.011  1.00  0.00           C  
ATOM     73  NZ  LYS A   5       1.309  27.274 -18.154  1.00  0.00           N1+
ATOM     74  H   LYS A   5       3.972  32.796 -20.991  1.00  0.00           H  
ATOM     75  HA  LYS A   5       5.145  30.143 -21.561  1.00  0.00           H  
ATOM     76  HB2 LYS A   5       3.164  30.500 -20.026  1.00  0.00           H  
ATOM     77  HB3 LYS A   5       2.181  30.884 -21.432  1.00  0.00           H  
ATOM     78  HG2 LYS A   5       2.472  28.689 -22.368  1.00  0.00           H  
ATOM     79  HG3 LYS A   5       3.759  28.257 -21.254  1.00  0.00           H  
ATOM     80  HD2 LYS A   5       0.893  28.835 -20.335  1.00  0.00           H  
ATOM     81  HD3 LYS A   5       1.439  27.239 -20.843  1.00  0.00           H  
ATOM     82  HE2 LYS A   5       3.177  27.206 -19.048  1.00  0.00           H  
ATOM     83  HE3 LYS A   5       2.644  28.821 -18.505  1.00  0.00           H  
ATOM     84  HZ1 LYS A   5       0.442  27.816 -18.074  1.00  0.00           H  
ATOM     85  HZ2 LYS A   5       1.127  26.289 -18.383  1.00  0.00           H  
ATOM     86  HZ3 LYS A   5       1.663  27.275 -17.112  1.00  0.00           H  
ATOM     87  N   MET A   6       5.499  31.104 -23.937  1.00  0.00           N  
ATOM     88  CA  MET A   6       5.690  31.357 -25.364  1.00  0.00           C  
ATOM     89  C   MET A   6       5.378  30.099 -26.185  1.00  0.00           C  
ATOM     90  O   MET A   6       5.942  29.019 -26.005  1.00  0.00           O  
ATOM     91  CB  MET A   6       7.135  31.810 -25.632  1.00  0.00           C  
ATOM     92  CG  MET A   6       7.395  32.139 -27.102  1.00  0.00           C  
ATOM     93  SD  MET A   6       9.127  32.620 -27.409  1.00  0.00           S  
ATOM     94  CE  MET A   6       9.076  34.319 -26.787  1.00  0.00           C  
ATOM     95  H   MET A   6       6.322  31.112 -23.328  1.00  0.00           H  
ATOM     96  HA  MET A   6       4.995  32.161 -25.636  1.00  0.00           H  
ATOM     97  HB2 MET A   6       7.333  32.692 -25.014  1.00  0.00           H  
ATOM     98  HB3 MET A   6       7.829  31.025 -25.302  1.00  0.00           H  
ATOM     99  HG2 MET A   6       7.213  31.258 -27.724  1.00  0.00           H  
ATOM    100  HG3 MET A   6       6.726  32.930 -27.455  1.00  0.00           H  
ATOM    101  HE1 MET A   6      10.056  34.781 -26.935  1.00  0.00           H  
ATOM    102  HE2 MET A   6       8.333  34.903 -27.335  1.00  0.00           H  
ATOM    103  HE3 MET A   6       8.847  34.339 -25.720  1.00  0.00           H  
ATOM    104  N   ALA A   7       4.412  30.297 -27.150  1.00  0.00           N  
ATOM    105  CA  ALA A   7       3.849  29.219 -27.972  1.00  0.00           C  
ATOM    106  C   ALA A   7       4.630  29.078 -29.300  1.00  0.00           C  
ATOM    107  O   ALA A   7       5.598  29.789 -29.569  1.00  0.00           O  
ATOM    108  CB  ALA A   7       2.378  29.552 -28.223  1.00  0.00           C  
ATOM    109  H   ALA A   7       4.056  31.228 -27.337  1.00  0.00           H  
ATOM    110  HA  ALA A   7       3.940  28.275 -27.426  1.00  0.00           H  
ATOM    111  HB1 ALA A   7       1.852  28.760 -28.757  1.00  0.00           H  
ATOM    112  HB2 ALA A   7       1.850  29.719 -27.277  1.00  0.00           H  
ATOM    113  HB3 ALA A   7       2.280  30.466 -28.822  1.00  0.00           H  
ATOM    114  N   PHE A   8       4.127  28.111 -30.158  1.00  0.00           N  
ATOM    115  CA  PHE A   8       4.541  27.954 -31.553  1.00  0.00           C  
ATOM    116  C   PHE A   8       3.487  28.764 -32.325  1.00  0.00           C  
ATOM    117  O   PHE A   8       2.287  28.466 -32.256  1.00  0.00           O  
ATOM    118  CB  PHE A   8       4.434  26.513 -32.078  1.00  0.00           C  
ATOM    119  CG  PHE A   8       5.373  25.494 -31.488  1.00  0.00           C  
ATOM    120  CD1 PHE A   8       6.635  25.273 -32.051  1.00  0.00           C  
ATOM    121  CD2 PHE A   8       4.961  24.690 -30.417  1.00  0.00           C  
ATOM    122  CE1 PHE A   8       7.449  24.246 -31.571  1.00  0.00           C  
ATOM    123  CE2 PHE A   8       5.786  23.679 -29.930  1.00  0.00           C  
ATOM    124  CZ  PHE A   8       7.027  23.454 -30.510  1.00  0.00           C  
ATOM    125  H   PHE A   8       3.361  27.492 -29.851  1.00  0.00           H  
ATOM    126  HA  PHE A   8       5.556  28.332 -31.677  1.00  0.00           H  
ATOM    127  HB2 PHE A   8       3.412  26.139 -31.960  1.00  0.00           H  
ATOM    128  HB3 PHE A   8       4.594  26.528 -33.165  1.00  0.00           H  
ATOM    129  HD1 PHE A   8       6.976  25.872 -32.891  1.00  0.00           H  
ATOM    130  HD2 PHE A   8       3.977  24.819 -29.976  1.00  0.00           H  
ATOM    131  HE1 PHE A   8       8.407  24.032 -32.034  1.00  0.00           H  
ATOM    132  HE2 PHE A   8       5.453  23.030 -29.125  1.00  0.00           H  
ATOM    133  HZ  PHE A   8       7.653  22.646 -30.145  1.00  0.00           H  
ATOM    134  N   PRO A   9       3.906  29.822 -33.102  1.00  0.00           N  
ATOM    135  CA  PRO A   9       2.937  30.586 -33.892  1.00  0.00           C  
ATOM    136  C   PRO A   9       2.397  29.724 -35.041  1.00  0.00           C  
ATOM    137  O   PRO A   9       3.123  29.109 -35.825  1.00  0.00           O  
ATOM    138  CB  PRO A   9       3.738  31.762 -34.465  1.00  0.00           C  
ATOM    139  CG  PRO A   9       4.980  31.836 -33.586  1.00  0.00           C  
ATOM    140  CD  PRO A   9       5.240  30.387 -33.210  1.00  0.00           C  
ATOM    141  HA  PRO A   9       2.132  30.924 -33.230  1.00  0.00           H  
ATOM    142  HB2 PRO A   9       4.034  31.588 -35.507  1.00  0.00           H  
ATOM    143  HB3 PRO A   9       3.164  32.693 -34.442  1.00  0.00           H  
ATOM    144  HG2 PRO A   9       5.832  32.301 -34.090  1.00  0.00           H  
ATOM    145  HG3 PRO A   9       4.756  32.421 -32.685  1.00  0.00           H  
ATOM    146  HD2 PRO A   9       5.768  29.850 -34.005  1.00  0.00           H  
ATOM    147  HD3 PRO A   9       5.803  30.309 -32.279  1.00  0.00           H  
ATOM    148  N   SER A  10       1.033  29.741 -35.164  1.00  0.00           N  
ATOM    149  CA  SER A  10       0.257  28.870 -36.038  1.00  0.00           C  
ATOM    150  C   SER A  10       0.198  29.294 -37.515  1.00  0.00           C  
ATOM    151  O   SER A  10      -0.662  28.847 -38.285  1.00  0.00           O  
ATOM    152  CB  SER A  10      -1.149  28.755 -35.451  1.00  0.00           C  
ATOM    153  OG  SER A  10      -1.556  30.030 -34.940  1.00  0.00           O  
ATOM    154  H   SER A  10       0.452  30.360 -34.597  1.00  0.00           H  
ATOM    155  HA  SER A  10       0.737  27.884 -36.051  1.00  0.00           H  
ATOM    156  HB2 SER A  10      -1.896  28.377 -36.153  1.00  0.00           H  
ATOM    157  HB3 SER A  10      -1.140  28.083 -34.589  1.00  0.00           H  
ATOM    158  HG  SER A  10      -1.871  30.581 -35.740  1.00  0.00           H  
ATOM    159  N   GLY A  11       1.296  29.973 -38.005  1.00  0.00           N  
ATOM    160  CA  GLY A  11       1.322  30.469 -39.372  1.00  0.00           C  
ATOM    161  C   GLY A  11       1.390  29.368 -40.428  1.00  0.00           C  
ATOM    162  O   GLY A  11       1.103  29.575 -41.607  1.00  0.00           O  
ATOM    163  H   GLY A  11       2.083  30.151 -37.384  1.00  0.00           H  
ATOM    164  HA2 GLY A  11       0.413  31.056 -39.541  1.00  0.00           H  
ATOM    165  HA3 GLY A  11       2.201  31.112 -39.478  1.00  0.00           H  
ATOM    166  N   LYS A  12       1.846  28.146 -39.967  1.00  0.00           N  
ATOM    167  CA  LYS A  12       1.856  26.968 -40.822  1.00  0.00           C  
ATOM    168  C   LYS A  12       0.471  26.287 -40.839  1.00  0.00           C  
ATOM    169  O   LYS A  12       0.189  25.447 -41.696  1.00  0.00           O  
ATOM    170  CB  LYS A  12       2.875  25.915 -40.350  1.00  0.00           C  
ATOM    171  CG  LYS A  12       4.340  26.289 -40.620  1.00  0.00           C  
ATOM    172  CD  LYS A  12       5.259  25.102 -40.286  1.00  0.00           C  
ATOM    173  CE  LYS A  12       6.745  25.336 -40.531  1.00  0.00           C  
ATOM    174  NZ  LYS A  12       7.216  26.462 -39.712  1.00  0.00           N1+
ATOM    175  H   LYS A  12       2.148  28.082 -39.000  1.00  0.00           H  
ATOM    176  HA  LYS A  12       2.072  27.276 -41.851  1.00  0.00           H  
ATOM    177  HB2 LYS A  12       2.743  25.720 -39.278  1.00  0.00           H  
ATOM    178  HB3 LYS A  12       2.668  24.965 -40.861  1.00  0.00           H  
ATOM    179  HG2 LYS A  12       4.467  26.560 -41.675  1.00  0.00           H  
ATOM    180  HG3 LYS A  12       4.606  27.165 -40.018  1.00  0.00           H  
ATOM    181  HD2 LYS A  12       5.108  24.818 -39.237  1.00  0.00           H  
ATOM    182  HD3 LYS A  12       4.957  24.241 -40.893  1.00  0.00           H  
ATOM    183  HE2 LYS A  12       7.329  24.462 -40.230  1.00  0.00           H  
ATOM    184  HE3 LYS A  12       6.961  25.579 -41.575  1.00  0.00           H  
ATOM    185  HZ1 LYS A  12       6.939  27.379 -40.077  1.00  0.00           H  
ATOM    186  HZ2 LYS A  12       6.929  26.411 -38.727  1.00  0.00           H  
ATOM    187  HZ3 LYS A  12       8.267  26.546 -39.631  1.00  0.00           H  
ATOM    188  N   VAL A  13      -0.332  26.537 -39.740  1.00  0.00           N  
ATOM    189  CA  VAL A  13      -1.471  25.677 -39.429  1.00  0.00           C  
ATOM    190  C   VAL A  13      -2.786  26.352 -39.836  1.00  0.00           C  
ATOM    191  O   VAL A  13      -3.741  25.701 -40.268  1.00  0.00           O  
ATOM    192  CB  VAL A  13      -1.456  25.246 -37.952  1.00  0.00           C  
ATOM    193  CG1 VAL A  13      -2.574  24.242 -37.650  1.00  0.00           C  
ATOM    194  CG2 VAL A  13      -0.111  24.595 -37.610  1.00  0.00           C  
ATOM    195  H   VAL A  13      -0.138  27.347 -39.146  1.00  0.00           H  
ATOM    196  HA  VAL A  13      -1.392  24.776 -40.048  1.00  0.00           H  
ATOM    197  HB  VAL A  13      -1.595  26.120 -37.305  1.00  0.00           H  
ATOM    198 HG11 VAL A  13      -2.537  23.921 -36.604  1.00  0.00           H  
ATOM    199 HG12 VAL A  13      -3.563  24.673 -37.823  1.00  0.00           H  
ATOM    200 HG13 VAL A  13      -2.483  23.353 -38.282  1.00  0.00           H  
ATOM    201 HG21 VAL A  13      -0.154  24.129 -36.628  1.00  0.00           H  
ATOM    202 HG22 VAL A  13       0.152  23.816 -38.334  1.00  0.00           H  
ATOM    203 HG23 VAL A  13       0.696  25.334 -37.593  1.00  0.00           H  
ATOM    204  N   GLU A  14      -2.883  27.708 -39.621  1.00  0.00           N  
ATOM    205  CA  GLU A  14      -4.159  28.403 -39.814  1.00  0.00           C  
ATOM    206  C   GLU A  14      -4.768  28.182 -41.217  1.00  0.00           C  
ATOM    207  O   GLU A  14      -5.985  28.205 -41.409  1.00  0.00           O  
ATOM    208  CB  GLU A  14      -3.977  29.895 -39.514  1.00  0.00           C  
ATOM    209  CG  GLU A  14      -3.974  30.123 -38.005  1.00  0.00           C  
ATOM    210  CD  GLU A  14      -3.269  31.404 -37.594  1.00  0.00           C  
ATOM    211  OE1 GLU A  14      -3.747  32.474 -38.059  1.00  0.00           O  
ATOM    212  OE2 GLU A  14      -2.294  31.223 -36.800  1.00  0.00           O1-
ATOM    213  H   GLU A  14      -2.079  28.223 -39.241  1.00  0.00           H  
ATOM    214  HA  GLU A  14      -4.872  27.951 -39.113  1.00  0.00           H  
ATOM    215  HB2 GLU A  14      -3.043  30.260 -39.961  1.00  0.00           H  
ATOM    216  HB3 GLU A  14      -4.780  30.485 -39.969  1.00  0.00           H  
ATOM    217  HG2 GLU A  14      -4.998  30.168 -37.631  1.00  0.00           H  
ATOM    218  HG3 GLU A  14      -3.497  29.283 -37.490  1.00  0.00           H  
ATOM    219  N   GLY A  15      -3.857  27.973 -42.233  1.00  0.00           N  
ATOM    220  CA  GLY A  15      -4.265  27.750 -43.604  1.00  0.00           C  
ATOM    221  C   GLY A  15      -4.806  26.350 -43.897  1.00  0.00           C  
ATOM    222  O   GLY A  15      -5.214  26.066 -45.024  1.00  0.00           O  
ATOM    223  H   GLY A  15      -2.869  27.974 -41.993  1.00  0.00           H  
ATOM    224  HA2 GLY A  15      -5.043  28.476 -43.863  1.00  0.00           H  
ATOM    225  HA3 GLY A  15      -3.389  27.917 -44.237  1.00  0.00           H  
ATOM    226  N   CYS A  16      -4.785  25.451 -42.848  1.00  0.00           N  
ATOM    227  CA  CYS A  16      -5.238  24.071 -43.003  1.00  0.00           C  
ATOM    228  C   CYS A  16      -6.707  23.898 -42.627  1.00  0.00           C  
ATOM    229  O   CYS A  16      -7.262  22.804 -42.745  1.00  0.00           O  
ATOM    230  CB  CYS A  16      -4.445  23.092 -42.132  1.00  0.00           C  
ATOM    231  SG  CYS A  16      -2.660  23.143 -42.428  1.00  0.00           S  
ATOM    232  H   CYS A  16      -4.442  25.749 -41.925  1.00  0.00           H  
ATOM    233  HA  CYS A  16      -5.150  23.789 -44.058  1.00  0.00           H  
ATOM    234  HB2 CYS A  16      -4.606  23.318 -41.073  1.00  0.00           H  
ATOM    235  HB3 CYS A  16      -4.780  22.064 -42.304  1.00  0.00           H  
ATOM    236  HG  CYS A  16      -2.513  24.460 -42.216  1.00  0.00           H  
ATOM    237  N   MET A  17      -7.349  24.973 -42.054  1.00  0.00           N  
ATOM    238  CA  MET A  17      -8.684  24.806 -41.491  1.00  0.00           C  
ATOM    239  C   MET A  17      -9.764  24.987 -42.572  1.00  0.00           C  
ATOM    240  O   MET A  17      -9.645  25.802 -43.486  1.00  0.00           O  
ATOM    241  CB  MET A  17      -8.938  25.770 -40.331  1.00  0.00           C  
ATOM    242  CG  MET A  17      -8.071  25.504 -39.097  1.00  0.00           C  
ATOM    243  SD  MET A  17      -8.161  23.815 -38.397  1.00  0.00           S  
ATOM    244  CE  MET A  17      -9.947  23.615 -38.246  1.00  0.00           C  
ATOM    245  H   MET A  17      -6.887  25.883 -42.053  1.00  0.00           H  
ATOM    246  HA  MET A  17      -8.764  23.773 -41.139  1.00  0.00           H  
ATOM    247  HB2 MET A  17      -8.751  26.800 -40.665  1.00  0.00           H  
ATOM    248  HB3 MET A  17      -9.997  25.748 -40.045  1.00  0.00           H  
ATOM    249  HG2 MET A  17      -7.019  25.693 -39.338  1.00  0.00           H  
ATOM    250  HG3 MET A  17      -8.339  26.217 -38.313  1.00  0.00           H  
ATOM    251  HE1 MET A  17     -10.159  22.702 -37.684  1.00  0.00           H  
ATOM    252  HE2 MET A  17     -10.397  24.460 -37.724  1.00  0.00           H  
ATOM    253  HE3 MET A  17     -10.413  23.527 -39.227  1.00  0.00           H  
ATOM    254  N   VAL A  18     -10.884  24.184 -42.371  1.00  0.00           N  
ATOM    255  CA  VAL A  18     -12.132  24.332 -43.125  1.00  0.00           C  
ATOM    256  C   VAL A  18     -13.355  24.070 -42.209  1.00  0.00           C  
ATOM    257  O   VAL A  18     -13.289  23.466 -41.133  1.00  0.00           O  
ATOM    258  CB  VAL A  18     -12.223  23.410 -44.369  1.00  0.00           C  
ATOM    259  CG1 VAL A  18     -11.256  23.840 -45.466  1.00  0.00           C  
ATOM    260  CG2 VAL A  18     -12.025  21.928 -44.040  1.00  0.00           C  
ATOM    261  H   VAL A  18     -10.847  23.417 -41.683  1.00  0.00           H  
ATOM    262  HA  VAL A  18     -12.199  25.379 -43.450  1.00  0.00           H  
ATOM    263  HB  VAL A  18     -13.229  23.498 -44.797  1.00  0.00           H  
ATOM    264 HG11 VAL A  18     -11.414  23.242 -46.369  1.00  0.00           H  
ATOM    265 HG12 VAL A  18     -11.407  24.890 -45.734  1.00  0.00           H  
ATOM    266 HG13 VAL A  18     -10.218  23.713 -45.150  1.00  0.00           H  
ATOM    267 HG21 VAL A  18     -12.160  21.317 -44.939  1.00  0.00           H  
ATOM    268 HG22 VAL A  18     -11.021  21.729 -43.656  1.00  0.00           H  
ATOM    269 HG23 VAL A  18     -12.752  21.583 -43.299  1.00  0.00           H  
ATOM    270  N   GLN A  19     -14.556  24.506 -42.756  1.00  0.00           N  
ATOM    271  CA  GLN A  19     -15.846  24.249 -42.125  1.00  0.00           C  
ATOM    272  C   GLN A  19     -16.371  22.943 -42.722  1.00  0.00           C  
ATOM    273  O   GLN A  19     -16.359  22.738 -43.941  1.00  0.00           O  
ATOM    274  CB  GLN A  19     -16.842  25.350 -42.495  1.00  0.00           C  
ATOM    275  CG  GLN A  19     -18.105  25.310 -41.641  1.00  0.00           C  
ATOM    276  CD  GLN A  19     -19.129  26.300 -42.143  1.00  0.00           C  
ATOM    277  NE2 GLN A  19     -20.393  26.054 -41.678  1.00  0.00           N  
ATOM    278  OE1 GLN A  19     -18.876  27.241 -42.887  1.00  0.00           O  
ATOM    279  H   GLN A  19     -14.556  24.987 -43.666  1.00  0.00           H  
ATOM    280  HA  GLN A  19     -15.715  24.163 -41.042  1.00  0.00           H  
ATOM    281  HB2 GLN A  19     -16.374  26.338 -42.425  1.00  0.00           H  
ATOM    282  HB3 GLN A  19     -17.125  25.246 -43.547  1.00  0.00           H  
ATOM    283  HG2 GLN A  19     -18.555  24.313 -41.660  1.00  0.00           H  
ATOM    284  HG3 GLN A  19     -17.871  25.555 -40.598  1.00  0.00           H  
ATOM    285 HE21 GLN A  19     -21.131  26.690 -41.954  1.00  0.00           H  
ATOM    286 HE22 GLN A  19     -20.615  25.270 -41.076  1.00  0.00           H  
ATOM    287  N   VAL A  20     -16.944  22.082 -41.800  1.00  0.00           N  
ATOM    288  CA  VAL A  20     -17.670  20.891 -42.240  1.00  0.00           C  
ATOM    289  C   VAL A  20     -19.054  20.943 -41.568  1.00  0.00           C  
ATOM    290  O   VAL A  20     -19.225  21.116 -40.358  1.00  0.00           O  
ATOM    291  CB  VAL A  20     -16.934  19.581 -41.900  1.00  0.00           C  
ATOM    292  CG1 VAL A  20     -17.652  18.372 -42.511  1.00  0.00           C  
ATOM    293  CG2 VAL A  20     -15.482  19.599 -42.385  1.00  0.00           C  
ATOM    294  H   VAL A  20     -16.892  22.251 -40.783  1.00  0.00           H  
ATOM    295  HA  VAL A  20     -17.792  20.950 -43.325  1.00  0.00           H  
ATOM    296  HB  VAL A  20     -16.922  19.449 -40.815  1.00  0.00           H  
ATOM    297 HG11 VAL A  20     -17.140  17.445 -42.241  1.00  0.00           H  
ATOM    298 HG12 VAL A  20     -18.681  18.287 -42.153  1.00  0.00           H  
ATOM    299 HG13 VAL A  20     -17.685  18.437 -43.603  1.00  0.00           H  
ATOM    300 HG21 VAL A  20     -14.989  18.644 -42.176  1.00  0.00           H  
ATOM    301 HG22 VAL A  20     -15.426  19.780 -43.462  1.00  0.00           H  
ATOM    302 HG23 VAL A  20     -14.907  20.380 -41.880  1.00  0.00           H  
ATOM    303  N   THR A  21     -20.085  20.754 -42.472  1.00  0.00           N  
ATOM    304  CA  THR A  21     -21.500  20.814 -42.114  1.00  0.00           C  
ATOM    305  C   THR A  21     -22.192  19.575 -42.699  1.00  0.00           C  
ATOM    306  O   THR A  21     -21.854  19.023 -43.749  1.00  0.00           O  
ATOM    307  CB  THR A  21     -22.130  22.132 -42.620  1.00  0.00           C  
ATOM    308  OG1 THR A  21     -21.727  23.227 -41.767  1.00  0.00           O  
ATOM    309  CG2 THR A  21     -23.655  22.160 -42.649  1.00  0.00           C  
ATOM    310  H   THR A  21     -19.868  20.563 -43.466  1.00  0.00           H  
ATOM    311  HA  THR A  21     -21.568  20.769 -41.027  1.00  0.00           H  
ATOM    312  HB  THR A  21     -21.751  22.354 -43.625  1.00  0.00           H  
ATOM    313 HG21 THR A  21     -24.064  21.449 -43.373  1.00  0.00           H  
ATOM    314 HG22 THR A  21     -24.074  21.949 -41.660  1.00  0.00           H  
ATOM    315 HG23 THR A  21     -24.012  23.159 -42.925  1.00  0.00           H  
ATOM    316  HG1 THR A  21     -21.856  24.024 -42.323  1.00  0.00           H  
ATOM    317  N   CYS A  22     -23.298  19.179 -41.962  1.00  0.00           N  
ATOM    318  CA  CYS A  22     -24.206  18.156 -42.462  1.00  0.00           C  
ATOM    319  C   CYS A  22     -25.593  18.446 -41.878  1.00  0.00           C  
ATOM    320  O   CYS A  22     -25.796  18.500 -40.663  1.00  0.00           O  
ATOM    321  CB  CYS A  22     -23.712  16.772 -42.030  1.00  0.00           C  
ATOM    322  SG  CYS A  22     -24.690  15.416 -42.744  1.00  0.00           S  
ATOM    323  H   CYS A  22     -23.481  19.598 -41.031  1.00  0.00           H  
ATOM    324  HA  CYS A  22     -24.235  18.235 -43.553  1.00  0.00           H  
ATOM    325  HB2 CYS A  22     -22.669  16.623 -42.328  1.00  0.00           H  
ATOM    326  HB3 CYS A  22     -23.759  16.670 -40.945  1.00  0.00           H  
ATOM    327  HG  CYS A  22     -24.473  15.766 -44.032  1.00  0.00           H  
ATOM    328  N   GLY A  23     -26.596  18.647 -42.810  1.00  0.00           N  
ATOM    329  CA  GLY A  23     -27.997  18.731 -42.426  1.00  0.00           C  
ATOM    330  C   GLY A  23     -28.320  20.023 -41.687  1.00  0.00           C  
ATOM    331  O   GLY A  23     -28.697  21.043 -42.254  1.00  0.00           O  
ATOM    332  H   GLY A  23     -26.371  18.716 -43.799  1.00  0.00           H  
ATOM    333  HA2 GLY A  23     -28.602  18.680 -43.336  1.00  0.00           H  
ATOM    334  HA3 GLY A  23     -28.241  17.867 -41.798  1.00  0.00           H  
ATOM    335  N   THR A  24     -28.084  19.951 -40.330  1.00  0.00           N  
ATOM    336  CA  THR A  24     -28.272  21.089 -39.428  1.00  0.00           C  
ATOM    337  C   THR A  24     -27.307  21.000 -38.232  1.00  0.00           C  
ATOM    338  O   THR A  24     -27.545  21.583 -37.172  1.00  0.00           O  
ATOM    339  CB  THR A  24     -29.731  21.248 -38.948  1.00  0.00           C  
ATOM    340  OG1 THR A  24     -29.866  22.425 -38.140  1.00  0.00           O  
ATOM    341  CG2 THR A  24     -30.260  20.051 -38.163  1.00  0.00           C  
ATOM    342  H   THR A  24     -27.734  19.076 -39.934  1.00  0.00           H  
ATOM    343  HA  THR A  24     -27.982  22.000 -39.969  1.00  0.00           H  
ATOM    344  HB  THR A  24     -30.377  21.394 -39.821  1.00  0.00           H  
ATOM    345 HG21 THR A  24     -30.226  19.133 -38.756  1.00  0.00           H  
ATOM    346 HG22 THR A  24     -29.697  19.892 -37.238  1.00  0.00           H  
ATOM    347 HG23 THR A  24     -31.299  20.228 -37.863  1.00  0.00           H  
ATOM    348  HG1 THR A  24     -29.231  22.334 -37.393  1.00  0.00           H  
ATOM    349  N   THR A  25     -26.133  20.338 -38.523  1.00  0.00           N  
ATOM    350  CA  THR A  25     -25.053  20.112 -37.563  1.00  0.00           C  
ATOM    351  C   THR A  25     -23.761  20.486 -38.307  1.00  0.00           C  
ATOM    352  O   THR A  25     -23.600  20.241 -39.506  1.00  0.00           O  
ATOM    353  CB  THR A  25     -25.055  18.641 -37.112  1.00  0.00           C  
ATOM    354  OG1 THR A  25     -26.275  18.379 -36.406  1.00  0.00           O  
ATOM    355  CG2 THR A  25     -23.895  18.315 -36.184  1.00  0.00           C  
ATOM    356  H   THR A  25     -25.989  19.961 -39.463  1.00  0.00           H  
ATOM    357  HA  THR A  25     -25.205  20.778 -36.706  1.00  0.00           H  
ATOM    358  HB  THR A  25     -25.037  17.978 -37.984  1.00  0.00           H  
ATOM    359 HG21 THR A  25     -22.933  18.396 -36.695  1.00  0.00           H  
ATOM    360 HG22 THR A  25     -23.883  19.002 -35.334  1.00  0.00           H  
ATOM    361 HG23 THR A  25     -23.990  17.300 -35.785  1.00  0.00           H  
ATOM    362  HG1 THR A  25     -26.344  17.398 -36.277  1.00  0.00           H  
ATOM    363  N   THR A  26     -22.810  21.103 -37.517  1.00  0.00           N  
ATOM    364  CA  THR A  26     -21.592  21.733 -38.051  1.00  0.00           C  
ATOM    365  C   THR A  26     -20.457  21.484 -37.041  1.00  0.00           C  
ATOM    366  O   THR A  26     -20.666  21.455 -35.824  1.00  0.00           O  
ATOM    367  CB  THR A  26     -21.805  23.257 -38.239  1.00  0.00           C  
ATOM    368  OG1 THR A  26     -22.744  23.532 -39.288  1.00  0.00           O  
ATOM    369  CG2 THR A  26     -20.538  24.044 -38.563  1.00  0.00           C  
ATOM    370  H   THR A  26     -22.940  21.128 -36.509  1.00  0.00           H  
ATOM    371  HA  THR A  26     -21.359  21.256 -39.001  1.00  0.00           H  
ATOM    372  HB  THR A  26     -22.243  23.671 -37.325  1.00  0.00           H  
ATOM    373 HG21 THR A  26     -19.828  24.041 -37.732  1.00  0.00           H  
ATOM    374 HG22 THR A  26     -20.043  23.643 -39.453  1.00  0.00           H  
ATOM    375 HG23 THR A  26     -20.787  25.088 -38.782  1.00  0.00           H  
ATOM    376  HG1 THR A  26     -22.371  23.191 -40.134  1.00  0.00           H  
ATOM    377  N   LEU A  27     -19.199  21.406 -37.632  1.00  0.00           N  
ATOM    378  CA  LEU A  27     -17.964  21.476 -36.852  1.00  0.00           C  
ATOM    379  C   LEU A  27     -16.808  21.850 -37.791  1.00  0.00           C  
ATOM    380  O   LEU A  27     -16.967  22.137 -38.984  1.00  0.00           O  
ATOM    381  CB  LEU A  27     -17.748  20.235 -35.974  1.00  0.00           C  
ATOM    382  CG  LEU A  27     -17.024  19.011 -36.567  1.00  0.00           C  
ATOM    383  CD1 LEU A  27     -17.440  17.771 -35.780  1.00  0.00           C  
ATOM    384  CD2 LEU A  27     -17.234  18.778 -38.053  1.00  0.00           C  
ATOM    385  H   LEU A  27     -19.125  21.328 -38.666  1.00  0.00           H  
ATOM    386  HA  LEU A  27     -18.097  22.333 -36.178  1.00  0.00           H  
ATOM    387  HB2 LEU A  27     -17.177  20.544 -35.088  1.00  0.00           H  
ATOM    388  HB3 LEU A  27     -18.716  19.912 -35.572  1.00  0.00           H  
ATOM    389  HG  LEU A  27     -15.948  19.145 -36.409  1.00  0.00           H  
ATOM    390 HD11 LEU A  27     -16.904  16.887 -36.131  1.00  0.00           H  
ATOM    391 HD12 LEU A  27     -17.208  17.909 -34.721  1.00  0.00           H  
ATOM    392 HD13 LEU A  27     -18.512  17.574 -35.875  1.00  0.00           H  
ATOM    393 HD21 LEU A  27     -16.946  17.763 -38.343  1.00  0.00           H  
ATOM    394 HD22 LEU A  27     -18.273  18.936 -38.336  1.00  0.00           H  
ATOM    395 HD23 LEU A  27     -16.612  19.450 -38.645  1.00  0.00           H  
ATOM    396  N   ASN A  28     -15.566  21.888 -37.188  1.00  0.00           N  
ATOM    397  CA  ASN A  28     -14.400  22.291 -37.962  1.00  0.00           C  
ATOM    398  C   ASN A  28     -13.761  21.005 -38.528  1.00  0.00           C  
ATOM    399  O   ASN A  28     -13.874  19.907 -37.977  1.00  0.00           O  
ATOM    400  CB  ASN A  28     -13.424  23.098 -37.114  1.00  0.00           C  
ATOM    401  CG  ASN A  28     -14.122  24.303 -36.519  1.00  0.00           C  
ATOM    402  OD1 ASN A  28     -14.568  25.234 -37.182  1.00  0.00           O  
ATOM    403  ND2 ASN A  28     -14.255  24.287 -35.162  1.00  0.00           N  
ATOM    404  H   ASN A  28     -15.432  21.584 -36.214  1.00  0.00           H  
ATOM    405  HA  ASN A  28     -14.730  22.907 -38.807  1.00  0.00           H  
ATOM    406  HB2 ASN A  28     -12.983  22.481 -36.323  1.00  0.00           H  
ATOM    407  HB3 ASN A  28     -12.600  23.464 -37.732  1.00  0.00           H  
ATOM    408 HD21 ASN A  28     -13.831  23.597 -34.541  1.00  0.00           H  
ATOM    409 HD22 ASN A  28     -14.821  25.011 -34.720  1.00  0.00           H  
ATOM    410  N   GLY A  29     -12.992  21.205 -39.662  1.00  0.00           N  
ATOM    411  CA  GLY A  29     -12.157  20.152 -40.211  1.00  0.00           C  
ATOM    412  C   GLY A  29     -10.799  20.699 -40.647  1.00  0.00           C  
ATOM    413  O   GLY A  29     -10.632  21.850 -41.050  1.00  0.00           O  
ATOM    414  H   GLY A  29     -13.002  22.107 -40.164  1.00  0.00           H  
ATOM    415  HA2 GLY A  29     -12.026  19.363 -39.466  1.00  0.00           H  
ATOM    416  HA3 GLY A  29     -12.661  19.740 -41.089  1.00  0.00           H  
ATOM    417  N   LEU A  30      -9.798  19.753 -40.590  1.00  0.00           N  
ATOM    418  CA  LEU A  30      -8.420  20.037 -40.986  1.00  0.00           C  
ATOM    419  C   LEU A  30      -8.249  19.510 -42.417  1.00  0.00           C  
ATOM    420  O   LEU A  30      -8.543  18.346 -42.694  1.00  0.00           O  
ATOM    421  CB  LEU A  30      -7.466  19.295 -40.041  1.00  0.00           C  
ATOM    422  CG  LEU A  30      -5.982  19.603 -40.282  1.00  0.00           C  
ATOM    423  CD1 LEU A  30      -5.605  20.955 -39.684  1.00  0.00           C  
ATOM    424  CD2 LEU A  30      -5.114  18.499 -39.680  1.00  0.00           C  
ATOM    425  H   LEU A  30     -10.031  18.794 -40.293  1.00  0.00           H  
ATOM    426  HA  LEU A  30      -8.255  21.117 -40.946  1.00  0.00           H  
ATOM    427  HB2 LEU A  30      -7.727  19.526 -38.999  1.00  0.00           H  
ATOM    428  HB3 LEU A  30      -7.629  18.219 -40.156  1.00  0.00           H  
ATOM    429  HG  LEU A  30      -5.775  19.628 -41.358  1.00  0.00           H  
ATOM    430 HD11 LEU A  30      -4.553  21.178 -39.874  1.00  0.00           H  
ATOM    431 HD12 LEU A  30      -6.202  21.758 -40.122  1.00  0.00           H  
ATOM    432 HD13 LEU A  30      -5.762  20.975 -38.601  1.00  0.00           H  
ATOM    433 HD21 LEU A  30      -4.063  18.661 -39.930  1.00  0.00           H  
ATOM    434 HD22 LEU A  30      -5.208  18.467 -38.591  1.00  0.00           H  
ATOM    435 HD23 LEU A  30      -5.394  17.518 -40.079  1.00  0.00           H  
ATOM    436  N   TRP A  31      -7.762  20.421 -43.332  1.00  0.00           N  
ATOM    437  CA  TRP A  31      -7.613  20.163 -44.775  1.00  0.00           C  
ATOM    438  C   TRP A  31      -6.118  20.047 -45.121  1.00  0.00           C  
ATOM    439  O   TRP A  31      -5.329  20.981 -44.954  1.00  0.00           O  
ATOM    440  CB  TRP A  31      -8.230  21.342 -45.543  1.00  0.00           C  
ATOM    441  CG  TRP A  31      -8.431  21.180 -47.021  1.00  0.00           C  
ATOM    442  CD1 TRP A  31      -8.427  20.022 -47.774  1.00  0.00           C  
ATOM    443  CD2 TRP A  31      -8.691  22.260 -47.937  1.00  0.00           C  
ATOM    444  NE1 TRP A  31      -8.720  20.345 -49.075  1.00  0.00           N  
ATOM    445  CE2 TRP A  31      -8.891  21.703 -49.198  1.00  0.00           C  
ATOM    446  CE3 TRP A  31      -8.766  23.664 -47.812  1.00  0.00           C  
ATOM    447  CZ2 TRP A  31      -9.184  22.473 -50.327  1.00  0.00           C  
ATOM    448  CZ3 TRP A  31      -9.061  24.451 -48.933  1.00  0.00           C  
ATOM    449  CH2 TRP A  31      -9.268  23.858 -50.174  1.00  0.00           C  
ATOM    450  H   TRP A  31      -7.484  21.364 -43.008  1.00  0.00           H  
ATOM    451  HA  TRP A  31      -8.134  19.233 -45.015  1.00  0.00           H  
ATOM    452  HB2 TRP A  31      -9.217  21.550 -45.114  1.00  0.00           H  
ATOM    453  HB3 TRP A  31      -7.630  22.245 -45.374  1.00  0.00           H  
ATOM    454  HD1 TRP A  31      -8.263  18.986 -47.508  1.00  0.00           H  
ATOM    455  HE1 TRP A  31      -8.799  19.692 -49.844  1.00  0.00           H  
ATOM    456  HE3 TRP A  31      -8.587  24.144 -46.854  1.00  0.00           H  
ATOM    457  HZ2 TRP A  31      -9.336  22.010 -51.295  1.00  0.00           H  
ATOM    458  HZ3 TRP A  31      -9.130  25.531 -48.826  1.00  0.00           H  
ATOM    459  HH2 TRP A  31      -9.493  24.472 -51.042  1.00  0.00           H  
ATOM    460  N   LEU A  32      -5.743  18.818 -45.633  1.00  0.00           N  
ATOM    461  CA  LEU A  32      -4.385  18.499 -46.083  1.00  0.00           C  
ATOM    462  C   LEU A  32      -4.532  17.755 -47.419  1.00  0.00           C  
ATOM    463  O   LEU A  32      -5.319  16.815 -47.565  1.00  0.00           O  
ATOM    464  CB  LEU A  32      -3.676  17.582 -45.077  1.00  0.00           C  
ATOM    465  CG  LEU A  32      -3.455  18.204 -43.685  1.00  0.00           C  
ATOM    466  CD1 LEU A  32      -2.983  17.130 -42.708  1.00  0.00           C  
ATOM    467  CD2 LEU A  32      -2.441  19.345 -43.721  1.00  0.00           C  
ATOM    468  H   LEU A  32      -6.436  18.060 -45.721  1.00  0.00           H  
ATOM    469  HA  LEU A  32      -3.825  19.426 -46.239  1.00  0.00           H  
ATOM    470  HB2 LEU A  32      -4.267  16.663 -44.961  1.00  0.00           H  
ATOM    471  HB3 LEU A  32      -2.712  17.267 -45.496  1.00  0.00           H  
ATOM    472  HG  LEU A  32      -4.403  18.596 -43.301  1.00  0.00           H  
ATOM    473 HD11 LEU A  32      -2.793  17.556 -41.718  1.00  0.00           H  
ATOM    474 HD12 LEU A  32      -3.745  16.353 -42.593  1.00  0.00           H  
ATOM    475 HD13 LEU A  32      -2.061  16.654 -43.054  1.00  0.00           H  
ATOM    476 HD21 LEU A  32      -2.278  19.750 -42.717  1.00  0.00           H  
ATOM    477 HD22 LEU A  32      -1.475  19.005 -44.106  1.00  0.00           H  
ATOM    478 HD23 LEU A  32      -2.786  20.168 -44.352  1.00  0.00           H  
ATOM    479  N   ASP A  33      -3.765  18.253 -48.461  1.00  0.00           N  
ATOM    480  CA  ASP A  33      -3.839  17.683 -49.813  1.00  0.00           C  
ATOM    481  C   ASP A  33      -5.299  17.864 -50.268  1.00  0.00           C  
ATOM    482  O   ASP A  33      -5.811  18.985 -50.328  1.00  0.00           O  
ATOM    483  CB  ASP A  33      -3.269  16.276 -49.918  1.00  0.00           C  
ATOM    484  CG  ASP A  33      -1.757  16.357 -49.856  1.00  0.00           C  
ATOM    485  OD1 ASP A  33      -1.206  16.985 -50.802  1.00  0.00           O  
ATOM    486  OD2 ASP A  33      -1.222  15.756 -48.873  1.00  0.00           O1-
ATOM    487  H   ASP A  33      -3.122  19.037 -48.332  1.00  0.00           H  
ATOM    488  HA  ASP A  33      -3.264  18.369 -50.449  1.00  0.00           H  
ATOM    489  HB2 ASP A  33      -3.653  15.609 -49.139  1.00  0.00           H  
ATOM    490  HB3 ASP A  33      -3.517  15.822 -50.886  1.00  0.00           H  
ATOM    491  N   ASP A  34      -6.028  16.736 -50.525  1.00  0.00           N  
ATOM    492  CA  ASP A  34      -7.456  16.715 -50.836  1.00  0.00           C  
ATOM    493  C   ASP A  34      -8.273  16.011 -49.740  1.00  0.00           C  
ATOM    494  O   ASP A  34      -9.462  15.718 -49.907  1.00  0.00           O  
ATOM    495  CB  ASP A  34      -7.699  16.052 -52.187  1.00  0.00           C  
ATOM    496  CG  ASP A  34      -7.319  14.582 -52.110  1.00  0.00           C  
ATOM    497  OD1 ASP A  34      -6.291  14.312 -51.427  1.00  0.00           O  
ATOM    498  OD2 ASP A  34      -8.062  13.770 -52.749  1.00  0.00           O1-
ATOM    499  H   ASP A  34      -5.615  15.795 -50.521  1.00  0.00           H  
ATOM    500  HA  ASP A  34      -7.824  17.745 -50.870  1.00  0.00           H  
ATOM    501  HB2 ASP A  34      -8.750  16.145 -52.469  1.00  0.00           H  
ATOM    502  HB3 ASP A  34      -7.097  16.526 -52.970  1.00  0.00           H  
ATOM    503  N   VAL A  35      -7.599  15.785 -48.557  1.00  0.00           N  
ATOM    504  CA  VAL A  35      -8.187  15.012 -47.479  1.00  0.00           C  
ATOM    505  C   VAL A  35      -8.488  15.986 -46.330  1.00  0.00           C  
ATOM    506  O   VAL A  35      -7.635  16.707 -45.808  1.00  0.00           O  
ATOM    507  CB  VAL A  35      -7.283  13.855 -47.003  1.00  0.00           C  
ATOM    508  CG1 VAL A  35      -8.067  12.914 -46.077  1.00  0.00           C  
ATOM    509  CG2 VAL A  35      -6.718  13.040 -48.170  1.00  0.00           C  
ATOM    510  H   VAL A  35      -6.657  16.187 -48.417  1.00  0.00           H  
ATOM    511  HA  VAL A  35      -9.121  14.579 -47.848  1.00  0.00           H  
ATOM    512  HB  VAL A  35      -6.432  14.263 -46.445  1.00  0.00           H  
ATOM    513 HG11 VAL A  35      -7.431  12.094 -45.726  1.00  0.00           H  
ATOM    514 HG12 VAL A  35      -8.444  13.441 -45.195  1.00  0.00           H  
ATOM    515 HG13 VAL A  35      -8.925  12.473 -46.596  1.00  0.00           H  
ATOM    516 HG21 VAL A  35      -6.155  12.174 -47.805  1.00  0.00           H  
ATOM    517 HG22 VAL A  35      -7.516  12.674 -48.825  1.00  0.00           H  
ATOM    518 HG23 VAL A  35      -6.028  13.642 -48.770  1.00  0.00           H  
ATOM    519  N   VAL A  36      -9.814  15.964 -45.936  1.00  0.00           N  
ATOM    520  CA  VAL A  36     -10.327  16.729 -44.812  1.00  0.00           C  
ATOM    521  C   VAL A  36     -10.533  15.721 -43.669  1.00  0.00           C  
ATOM    522  O   VAL A  36     -11.182  14.678 -43.795  1.00  0.00           O  
ATOM    523  CB  VAL A  36     -11.627  17.473 -45.166  1.00  0.00           C  
ATOM    524  CG1 VAL A  36     -12.258  18.150 -43.946  1.00  0.00           C  
ATOM    525  CG2 VAL A  36     -11.367  18.526 -46.244  1.00  0.00           C  
ATOM    526  H   VAL A  36     -10.484  15.349 -46.422  1.00  0.00           H  
ATOM    527  HA  VAL A  36      -9.569  17.461 -44.540  1.00  0.00           H  
ATOM    528  HB  VAL A  36     -12.352  16.760 -45.568  1.00  0.00           H  
ATOM    529 HG11 VAL A  36     -13.138  18.732 -44.240  1.00  0.00           H  
ATOM    530 HG12 VAL A  36     -12.589  17.415 -43.206  1.00  0.00           H  
ATOM    531 HG13 VAL A  36     -11.550  18.830 -43.459  1.00  0.00           H  
ATOM    532 HG21 VAL A  36     -12.303  18.991 -46.561  1.00  0.00           H  
ATOM    533 HG22 VAL A  36     -10.708  19.315 -45.871  1.00  0.00           H  
ATOM    534 HG23 VAL A  36     -10.905  18.086 -47.132  1.00  0.00           H  
ATOM    535  N   TYR A  37      -9.920  16.126 -42.492  1.00  0.00           N  
ATOM    536  CA  TYR A  37      -9.963  15.326 -41.271  1.00  0.00           C  
ATOM    537  C   TYR A  37     -10.872  16.110 -40.335  1.00  0.00           C  
ATOM    538  O   TYR A  37     -10.665  17.301 -40.076  1.00  0.00           O  
ATOM    539  CB  TYR A  37      -8.586  15.166 -40.604  1.00  0.00           C  
ATOM    540  CG  TYR A  37      -7.582  14.397 -41.430  1.00  0.00           C  
ATOM    541  CD1 TYR A  37      -6.991  14.995 -42.554  1.00  0.00           C  
ATOM    542  CD2 TYR A  37      -7.226  13.083 -41.099  1.00  0.00           C  
ATOM    543  CE1 TYR A  37      -6.130  14.272 -43.377  1.00  0.00           C  
ATOM    544  CE2 TYR A  37      -6.343  12.367 -41.912  1.00  0.00           C  
ATOM    545  CZ  TYR A  37      -5.835  12.951 -43.066  1.00  0.00           C  
ATOM    546  OH  TYR A  37      -5.051  12.193 -43.890  1.00  0.00           O  
ATOM    547  H   TYR A  37      -9.424  17.037 -42.478  1.00  0.00           H  
ATOM    548  HA  TYR A  37     -10.392  14.342 -41.489  1.00  0.00           H  
ATOM    549  HB2 TYR A  37      -8.150  16.145 -40.380  1.00  0.00           H  
ATOM    550  HB3 TYR A  37      -8.710  14.672 -39.631  1.00  0.00           H  
ATOM    551  HD1 TYR A  37      -7.217  16.028 -42.812  1.00  0.00           H  
ATOM    552  HD2 TYR A  37      -7.625  12.601 -40.209  1.00  0.00           H  
ATOM    553  HE1 TYR A  37      -5.715  14.754 -44.256  1.00  0.00           H  
ATOM    554  HE2 TYR A  37      -6.060  11.354 -41.644  1.00  0.00           H  
ATOM    555  HH  TYR A  37      -4.920  12.696 -44.715  1.00  0.00           H  
ATOM    556  N   CYS A  38     -11.950  15.411 -39.828  1.00  0.00           N  
ATOM    557  CA  CYS A  38     -12.847  16.013 -38.839  1.00  0.00           C  
ATOM    558  C   CYS A  38     -13.301  14.946 -37.826  1.00  0.00           C  
ATOM    559  O   CYS A  38     -13.319  13.738 -38.101  1.00  0.00           O  
ATOM    560  CB  CYS A  38     -14.035  16.741 -39.485  1.00  0.00           C  
ATOM    561  SG  CYS A  38     -15.128  15.678 -40.486  1.00  0.00           S  
ATOM    562  H   CYS A  38     -12.150  14.447 -40.125  1.00  0.00           H  
ATOM    563  HA  CYS A  38     -12.254  16.757 -38.299  1.00  0.00           H  
ATOM    564  HB2 CYS A  38     -14.654  17.219 -38.723  1.00  0.00           H  
ATOM    565  HB3 CYS A  38     -13.667  17.528 -40.150  1.00  0.00           H  
ATOM    566  HG  CYS A  38     -14.156  15.126 -41.229  1.00  0.00           H  
ATOM    567  N   PRO A  39     -13.748  15.388 -36.597  1.00  0.00           N  
ATOM    568  CA  PRO A  39     -14.409  14.458 -35.693  1.00  0.00           C  
ATOM    569  C   PRO A  39     -15.698  13.936 -36.329  1.00  0.00           C  
ATOM    570  O   PRO A  39     -16.388  14.560 -37.131  1.00  0.00           O  
ATOM    571  CB  PRO A  39     -14.724  15.272 -34.445  1.00  0.00           C  
ATOM    572  CG  PRO A  39     -13.751  16.438 -34.516  1.00  0.00           C  
ATOM    573  CD  PRO A  39     -13.633  16.708 -36.006  1.00  0.00           C  
ATOM    574  HA  PRO A  39     -13.718  13.634 -35.480  1.00  0.00           H  
ATOM    575  HB2 PRO A  39     -15.748  15.650 -34.479  1.00  0.00           H  
ATOM    576  HB3 PRO A  39     -14.619  14.691 -33.526  1.00  0.00           H  
ATOM    577  HG2 PRO A  39     -14.112  17.302 -33.959  1.00  0.00           H  
ATOM    578  HG3 PRO A  39     -12.779  16.138 -34.107  1.00  0.00           H  
ATOM    579  HD2 PRO A  39     -14.461  17.318 -36.372  1.00  0.00           H  
ATOM    580  HD3 PRO A  39     -12.690  17.176 -36.282  1.00  0.00           H  
ATOM    581  N   ARG A  40     -16.021  12.675 -35.879  1.00  0.00           N  
ATOM    582  CA  ARG A  40     -17.018  11.858 -36.553  1.00  0.00           C  
ATOM    583  C   ARG A  40     -18.487  12.200 -36.260  1.00  0.00           C  
ATOM    584  O   ARG A  40     -19.413  11.561 -36.761  1.00  0.00           O  
ATOM    585  CB  ARG A  40     -16.760  10.363 -36.318  1.00  0.00           C  
ATOM    586  CG  ARG A  40     -16.791   9.995 -34.840  1.00  0.00           C  
ATOM    587  CD  ARG A  40     -16.506   8.522 -34.601  1.00  0.00           C  
ATOM    588  NE  ARG A  40     -16.428   8.292 -33.153  1.00  0.00           N  
ATOM    589  CZ  ARG A  40     -16.514   7.049 -32.619  1.00  0.00           C  
ATOM    590  NH1 ARG A  40     -16.238   5.948 -33.355  1.00  0.00           N  
ATOM    591  NH2 ARG A  40     -16.884   6.875 -31.328  1.00  0.00           N1+
ATOM    592  H   ARG A  40     -15.548  12.307 -35.061  1.00  0.00           H  
ATOM    593  HA  ARG A  40     -16.888  12.063 -37.616  1.00  0.00           H  
ATOM    594  HB2 ARG A  40     -17.501   9.761 -36.858  1.00  0.00           H  
ATOM    595  HB3 ARG A  40     -15.780  10.100 -36.728  1.00  0.00           H  
ATOM    596  HG2 ARG A  40     -16.042  10.569 -34.287  1.00  0.00           H  
ATOM    597  HG3 ARG A  40     -17.761  10.253 -34.400  1.00  0.00           H  
ATOM    598  HD2 ARG A  40     -17.317   7.914 -35.014  1.00  0.00           H  
ATOM    599  HD3 ARG A  40     -15.560   8.235 -35.062  1.00  0.00           H  
ATOM    600  HE  ARG A  40     -16.479   9.131 -32.487  1.00  0.00           H  
ATOM    601 HH11 ARG A  40     -16.402   5.022 -32.990  1.00  0.00           H  
ATOM    602 HH12 ARG A  40     -15.615   6.000 -34.183  1.00  0.00           H  
ATOM    603 HH21 ARG A  40     -16.982   5.967 -30.902  1.00  0.00           H  
ATOM    604 HH22 ARG A  40     -17.070   7.715 -30.686  1.00  0.00           H  
ATOM    605  N   HIE A  41     -18.695  13.268 -35.419  1.00  0.00           N  
ATOM    606  CA  HIE A  41     -20.004  13.603 -34.887  1.00  0.00           C  
ATOM    607  C   HIE A  41     -20.710  14.801 -35.539  1.00  0.00           C  
ATOM    608  O   HIE A  41     -21.745  15.279 -35.071  1.00  0.00           O  
ATOM    609  CB  HIE A  41     -19.985  13.654 -33.361  1.00  0.00           C  
ATOM    610  CG  HIE A  41     -18.967  14.531 -32.716  1.00  0.00           C  
ATOM    611  ND1 HIE A  41     -18.292  15.520 -33.388  1.00  0.00           N  
ATOM    612  CD2 HIE A  41     -18.563  14.505 -31.399  1.00  0.00           C  
ATOM    613  CE1 HIE A  41     -17.577  16.133 -32.468  1.00  0.00           C  
ATOM    614  NE2 HIE A  41     -17.721  15.567 -31.237  1.00  0.00           N  
ATOM    615  H   HIE A  41     -17.910  13.852 -35.134  1.00  0.00           H  
ATOM    616  HA  HIE A  41     -20.676  12.777 -35.150  1.00  0.00           H  
ATOM    617  HB2 HIE A  41     -20.971  13.966 -33.017  1.00  0.00           H  
ATOM    618  HB3 HIE A  41     -19.823  12.637 -32.985  1.00  0.00           H  
ATOM    619  HD2 HIE A  41     -18.830  13.880 -30.565  1.00  0.00           H  
ATOM    620  HE2 HIE A  41     -17.295  15.876 -30.366  1.00  0.00           H  
ATOM    621  HE1 HIE A  41     -16.937  16.983 -32.631  1.00  0.00           H  
ATOM    622  N   VAL A  42     -20.260  15.119 -36.809  1.00  0.00           N  
ATOM    623  CA  VAL A  42     -20.911  16.135 -37.640  1.00  0.00           C  
ATOM    624  C   VAL A  42     -22.281  15.675 -38.165  1.00  0.00           C  
ATOM    625  O   VAL A  42     -23.099  16.459 -38.641  1.00  0.00           O  
ATOM    626  CB  VAL A  42     -20.003  16.569 -38.809  1.00  0.00           C  
ATOM    627  CG1 VAL A  42     -19.834  15.507 -39.897  1.00  0.00           C  
ATOM    628  CG2 VAL A  42     -20.488  17.879 -39.439  1.00  0.00           C  
ATOM    629  H   VAL A  42     -19.428  14.639 -37.143  1.00  0.00           H  
ATOM    630  HA  VAL A  42     -21.094  16.990 -36.978  1.00  0.00           H  
ATOM    631  HB  VAL A  42     -19.008  16.747 -38.389  1.00  0.00           H  
ATOM    632 HG11 VAL A  42     -19.073  15.820 -40.620  1.00  0.00           H  
ATOM    633 HG12 VAL A  42     -19.512  14.554 -39.471  1.00  0.00           H  
ATOM    634 HG13 VAL A  42     -20.763  15.338 -40.451  1.00  0.00           H  
ATOM    635 HG21 VAL A  42     -19.735  18.271 -40.126  1.00  0.00           H  
ATOM    636 HG22 VAL A  42     -21.409  17.744 -40.012  1.00  0.00           H  
ATOM    637 HG23 VAL A  42     -20.671  18.641 -38.675  1.00  0.00           H  
ATOM    638  N   ILE A  43     -22.484  14.312 -38.162  1.00  0.00           N  
ATOM    639  CA  ILE A  43     -23.622  13.693 -38.829  1.00  0.00           C  
ATOM    640  C   ILE A  43     -24.946  13.638 -38.029  1.00  0.00           C  
ATOM    641  O   ILE A  43     -25.997  13.302 -38.588  1.00  0.00           O  
ATOM    642  CB  ILE A  43     -23.264  12.297 -39.396  1.00  0.00           C  
ATOM    643  CG1 ILE A  43     -22.867  11.283 -38.303  1.00  0.00           C  
ATOM    644  CG2 ILE A  43     -22.184  12.429 -40.475  1.00  0.00           C  
ATOM    645  CD1 ILE A  43     -22.444   9.935 -38.870  1.00  0.00           C  
ATOM    646  H   ILE A  43     -21.799  13.731 -37.683  1.00  0.00           H  
ATOM    647  HA  ILE A  43     -23.866  14.342 -39.681  1.00  0.00           H  
ATOM    648  HB  ILE A  43     -24.160  11.898 -39.891  1.00  0.00           H  
ATOM    649 HG12 ILE A  43     -22.051  11.663 -37.681  1.00  0.00           H  
ATOM    650 HG13 ILE A  43     -23.722  11.127 -37.636  1.00  0.00           H  
ATOM    651 HG21 ILE A  43     -22.440  13.216 -41.193  1.00  0.00           H  
ATOM    652 HG22 ILE A  43     -21.209  12.668 -40.040  1.00  0.00           H  
ATOM    653 HG23 ILE A  43     -22.086  11.499 -41.042  1.00  0.00           H  
ATOM    654 HD11 ILE A  43     -22.433   9.176 -38.085  1.00  0.00           H  
ATOM    655 HD12 ILE A  43     -23.136   9.604 -39.647  1.00  0.00           H  
ATOM    656 HD13 ILE A  43     -21.439   9.982 -39.298  1.00  0.00           H  
ATOM    657  N   CYS A  44     -24.845  13.938 -36.694  1.00  0.00           N  
ATOM    658  CA  CYS A  44     -25.902  13.697 -35.692  1.00  0.00           C  
ATOM    659  C   CYS A  44     -27.032  14.754 -35.719  1.00  0.00           C  
ATOM    660  O   CYS A  44     -26.836  15.916 -36.080  1.00  0.00           O  
ATOM    661  CB  CYS A  44     -25.299  13.748 -34.278  1.00  0.00           C  
ATOM    662  SG  CYS A  44     -24.167  12.362 -33.954  1.00  0.00           S  
ATOM    663  H   CYS A  44     -23.966  14.349 -36.385  1.00  0.00           H  
ATOM    664  HA  CYS A  44     -26.348  12.718 -35.905  1.00  0.00           H  
ATOM    665  HB2 CYS A  44     -24.733  14.676 -34.138  1.00  0.00           H  
ATOM    666  HB3 CYS A  44     -26.071  13.731 -33.506  1.00  0.00           H  
ATOM    667  HG  CYS A  44     -23.357  12.565 -35.002  1.00  0.00           H  
ATOM    668  N   THR A  45     -28.238  14.302 -35.201  1.00  0.00           N  
ATOM    669  CA  THR A  45     -29.348  15.178 -34.780  1.00  0.00           C  
ATOM    670  C   THR A  45     -29.249  15.282 -33.235  1.00  0.00           C  
ATOM    671  O   THR A  45     -28.164  15.162 -32.656  1.00  0.00           O  
ATOM    672  CB  THR A  45     -30.701  14.661 -35.305  1.00  0.00           C  
ATOM    673  OG1 THR A  45     -31.069  13.424 -34.695  1.00  0.00           O  
ATOM    674  CG2 THR A  45     -30.718  14.480 -36.820  1.00  0.00           C  
ATOM    675  H   THR A  45     -28.407  13.280 -35.041  1.00  0.00           H  
ATOM    676  HA  THR A  45     -29.166  16.184 -35.175  1.00  0.00           H  
ATOM    677  HB  THR A  45     -31.486  15.380 -35.049  1.00  0.00           H  
ATOM    678 HG21 THR A  45     -30.444  15.407 -37.334  1.00  0.00           H  
ATOM    679 HG22 THR A  45     -30.039  13.683 -37.140  1.00  0.00           H  
ATOM    680 HG23 THR A  45     -31.719  14.182 -37.152  1.00  0.00           H  
ATOM    681  HG1 THR A  45     -30.298  12.780 -34.814  1.00  0.00           H  
ATOM    682  N   SER A  46     -30.394  15.592 -32.531  1.00  0.00           N  
ATOM    683  CA  SER A  46     -30.354  15.848 -31.089  1.00  0.00           C  
ATOM    684  C   SER A  46     -30.245  14.539 -30.292  1.00  0.00           C  
ATOM    685  O   SER A  46     -29.421  14.377 -29.390  1.00  0.00           O  
ATOM    686  CB  SER A  46     -31.588  16.640 -30.650  1.00  0.00           C  
ATOM    687  OG  SER A  46     -32.771  16.077 -31.219  1.00  0.00           O  
ATOM    688  H   SER A  46     -31.312  15.649 -32.967  1.00  0.00           H  
ATOM    689  HA  SER A  46     -29.455  16.436 -30.868  1.00  0.00           H  
ATOM    690  HB2 SER A  46     -31.686  16.682 -29.559  1.00  0.00           H  
ATOM    691  HB3 SER A  46     -31.519  17.667 -31.023  1.00  0.00           H  
ATOM    692  HG  SER A  46     -33.232  15.553 -30.473  1.00  0.00           H  
ATOM    693  N   GLU A  47     -31.188  13.582 -30.614  1.00  0.00           N  
ATOM    694  CA  GLU A  47     -31.357  12.383 -29.793  1.00  0.00           C  
ATOM    695  C   GLU A  47     -30.155  11.439 -29.997  1.00  0.00           C  
ATOM    696  O   GLU A  47     -29.806  10.598 -29.168  1.00  0.00           O  
ATOM    697  CB  GLU A  47     -32.661  11.635 -30.098  1.00  0.00           C  
ATOM    698  CG  GLU A  47     -33.912  12.505 -30.213  1.00  0.00           C  
ATOM    699  CD  GLU A  47     -34.011  13.590 -29.144  1.00  0.00           C  
ATOM    700  OE1 GLU A  47     -34.341  13.202 -27.991  1.00  0.00           O  
ATOM    701  OE2 GLU A  47     -33.750  14.760 -29.565  1.00  0.00           O1-
ATOM    702  H   GLU A  47     -31.803  13.762 -31.406  1.00  0.00           H  
ATOM    703  HA  GLU A  47     -31.338  12.700 -28.743  1.00  0.00           H  
ATOM    704  HB2 GLU A  47     -32.556  11.069 -31.033  1.00  0.00           H  
ATOM    705  HB3 GLU A  47     -32.818  10.882 -29.314  1.00  0.00           H  
ATOM    706  HG2 GLU A  47     -33.941  12.975 -31.204  1.00  0.00           H  
ATOM    707  HG3 GLU A  47     -34.804  11.869 -30.157  1.00  0.00           H  
ATOM    708  N   ASP A  48     -29.511  11.621 -31.208  1.00  0.00           N  
ATOM    709  CA  ASP A  48     -28.346  10.847 -31.587  1.00  0.00           C  
ATOM    710  C   ASP A  48     -27.171  11.254 -30.680  1.00  0.00           C  
ATOM    711  O   ASP A  48     -26.157  10.561 -30.603  1.00  0.00           O  
ATOM    712  CB  ASP A  48     -27.895  11.106 -33.014  1.00  0.00           C  
ATOM    713  CG  ASP A  48     -28.952  10.928 -34.085  1.00  0.00           C  
ATOM    714  OD1 ASP A  48     -29.474   9.792 -34.199  1.00  0.00           O  
ATOM    715  OD2 ASP A  48     -29.164  12.001 -34.747  1.00  0.00           O1-
ATOM    716  H   ASP A  48     -29.876  12.320 -31.849  1.00  0.00           H  
ATOM    717  HA  ASP A  48     -28.565   9.787 -31.415  1.00  0.00           H  
ATOM    718  HB2 ASP A  48     -27.507  12.127 -33.083  1.00  0.00           H  
ATOM    719  HB3 ASP A  48     -27.053  10.450 -33.258  1.00  0.00           H  
ATOM    720  N   MET A  49     -27.273  12.472 -30.024  1.00  0.00           N  
ATOM    721  CA  MET A  49     -26.167  12.978 -29.237  1.00  0.00           C  
ATOM    722  C   MET A  49     -25.915  12.069 -28.028  1.00  0.00           C  
ATOM    723  O   MET A  49     -24.833  12.068 -27.439  1.00  0.00           O  
ATOM    724  CB  MET A  49     -26.359  14.410 -28.708  1.00  0.00           C  
ATOM    725  CG  MET A  49     -26.411  15.460 -29.817  1.00  0.00           C  
ATOM    726  SD  MET A  49     -26.149  17.171 -29.214  1.00  0.00           S  
ATOM    727  CE  MET A  49     -27.517  17.294 -28.039  1.00  0.00           C  
ATOM    728  H   MET A  49     -28.131  13.017 -30.104  1.00  0.00           H  
ATOM    729  HA  MET A  49     -25.287  12.926 -29.874  1.00  0.00           H  
ATOM    730  HB2 MET A  49     -27.266  14.456 -28.095  1.00  0.00           H  
ATOM    731  HB3 MET A  49     -25.528  14.640 -28.029  1.00  0.00           H  
ATOM    732  HG2 MET A  49     -25.634  15.264 -30.560  1.00  0.00           H  
ATOM    733  HG3 MET A  49     -27.364  15.427 -30.341  1.00  0.00           H  
ATOM    734  HE1 MET A  49     -27.587  18.326 -27.682  1.00  0.00           H  
ATOM    735  HE2 MET A  49     -28.463  17.032 -28.519  1.00  0.00           H  
ATOM    736  HE3 MET A  49     -27.345  16.648 -27.175  1.00  0.00           H  
ATOM    737  N   LEU A  50     -27.031  11.387 -27.582  1.00  0.00           N  
ATOM    738  CA  LEU A  50     -27.033  10.586 -26.361  1.00  0.00           C  
ATOM    739  C   LEU A  50     -26.415   9.205 -26.615  1.00  0.00           C  
ATOM    740  O   LEU A  50     -25.704   8.655 -25.769  1.00  0.00           O  
ATOM    741  CB  LEU A  50     -28.471  10.457 -25.832  1.00  0.00           C  
ATOM    742  CG  LEU A  50     -28.640   9.639 -24.536  1.00  0.00           C  
ATOM    743  CD1 LEU A  50     -27.817  10.193 -23.374  1.00  0.00           C  
ATOM    744  CD2 LEU A  50     -30.120   9.593 -24.147  1.00  0.00           C  
ATOM    745  H   LEU A  50     -27.885  11.455 -28.142  1.00  0.00           H  
ATOM    746  HA  LEU A  50     -26.399  11.105 -25.634  1.00  0.00           H  
ATOM    747  HB2 LEU A  50     -28.876  11.466 -25.676  1.00  0.00           H  
ATOM    748  HB3 LEU A  50     -29.099   9.999 -26.608  1.00  0.00           H  
ATOM    749  HG  LEU A  50     -28.320   8.606 -24.719  1.00  0.00           H  
ATOM    750 HD11 LEU A  50     -28.033  11.253 -23.204  1.00  0.00           H  
ATOM    751 HD12 LEU A  50     -28.035   9.651 -22.448  1.00  0.00           H  
ATOM    752 HD13 LEU A  50     -26.746  10.085 -23.563  1.00  0.00           H  
ATOM    753 HD21 LEU A  50     -30.507  10.596 -23.933  1.00  0.00           H  
ATOM    754 HD22 LEU A  50     -30.722   9.162 -24.955  1.00  0.00           H  
ATOM    755 HD23 LEU A  50     -30.270   8.975 -23.255  1.00  0.00           H  
ATOM    756  N   ASN A  51     -26.836   8.553 -27.762  1.00  0.00           N  
ATOM    757  CA  ASN A  51     -26.389   7.189 -28.042  1.00  0.00           C  
ATOM    758  C   ASN A  51     -26.500   6.908 -29.546  1.00  0.00           C  
ATOM    759  O   ASN A  51     -27.465   6.311 -30.028  1.00  0.00           O  
ATOM    760  CB  ASN A  51     -27.200   6.171 -27.236  1.00  0.00           C  
ATOM    761  CG  ASN A  51     -26.404   4.899 -27.042  1.00  0.00           C  
ATOM    762  ND2 ASN A  51     -27.163   3.766 -27.000  1.00  0.00           N  
ATOM    763  OD1 ASN A  51     -25.184   4.874 -26.873  1.00  0.00           O  
ATOM    764  H   ASN A  51     -27.448   9.035 -28.419  1.00  0.00           H  
ATOM    765  HA  ASN A  51     -25.340   7.132 -27.754  1.00  0.00           H  
ATOM    766  HB2 ASN A  51     -27.417   6.549 -26.229  1.00  0.00           H  
ATOM    767  HB3 ASN A  51     -28.169   5.957 -27.701  1.00  0.00           H  
ATOM    768 HD21 ASN A  51     -28.168   3.776 -27.144  1.00  0.00           H  
ATOM    769 HD22 ASN A  51     -26.726   2.871 -26.821  1.00  0.00           H  
ATOM    770  N   PRO A  52     -25.490   7.414 -30.339  1.00  0.00           N  
ATOM    771  CA  PRO A  52     -25.529   7.288 -31.781  1.00  0.00           C  
ATOM    772  C   PRO A  52     -25.014   5.913 -32.214  1.00  0.00           C  
ATOM    773  O   PRO A  52     -24.160   5.279 -31.598  1.00  0.00           O  
ATOM    774  CB  PRO A  52     -24.556   8.351 -32.295  1.00  0.00           C  
ATOM    775  CG  PRO A  52     -23.518   8.439 -31.183  1.00  0.00           C  
ATOM    776  CD  PRO A  52     -24.300   8.135 -29.915  1.00  0.00           C  
ATOM    777  HA  PRO A  52     -26.547   7.448 -32.152  1.00  0.00           H  
ATOM    778  HB2 PRO A  52     -24.100   8.107 -33.260  1.00  0.00           H  
ATOM    779  HB3 PRO A  52     -25.066   9.312 -32.406  1.00  0.00           H  
ATOM    780  HG2 PRO A  52     -22.750   7.672 -31.329  1.00  0.00           H  
ATOM    781  HG3 PRO A  52     -23.020   9.411 -31.142  1.00  0.00           H  
ATOM    782  HD2 PRO A  52     -23.719   7.515 -29.228  1.00  0.00           H  
ATOM    783  HD3 PRO A  52     -24.604   9.047 -29.397  1.00  0.00           H  
ATOM    784  N   ASN A  53     -25.528   5.542 -33.432  1.00  0.00           N  
ATOM    785  CA  ASN A  53     -24.969   4.464 -34.231  1.00  0.00           C  
ATOM    786  C   ASN A  53     -24.458   5.204 -35.473  1.00  0.00           C  
ATOM    787  O   ASN A  53     -25.186   5.795 -36.274  1.00  0.00           O  
ATOM    788  CB  ASN A  53     -26.016   3.400 -34.506  1.00  0.00           C  
ATOM    789  CG  ASN A  53     -25.447   2.300 -35.372  1.00  0.00           C  
ATOM    790  OD1 ASN A  53     -24.718   2.505 -36.337  1.00  0.00           O  
ATOM    791  ND2 ASN A  53     -25.837   1.038 -35.029  1.00  0.00           N  
ATOM    792  H   ASN A  53     -26.304   6.067 -33.829  1.00  0.00           H  
ATOM    793  HA  ASN A  53     -24.123   4.012 -33.700  1.00  0.00           H  
ATOM    794  HB2 ASN A  53     -26.365   2.979 -33.555  1.00  0.00           H  
ATOM    795  HB3 ASN A  53     -26.899   3.816 -35.000  1.00  0.00           H  
ATOM    796 HD21 ASN A  53     -26.447   0.821 -34.250  1.00  0.00           H  
ATOM    797 HD22 ASN A  53     -25.480   0.266 -35.580  1.00  0.00           H  
ATOM    798  N   TYR A  54     -23.080   5.242 -35.558  1.00  0.00           N  
ATOM    799  CA  TYR A  54     -22.408   6.150 -36.480  1.00  0.00           C  
ATOM    800  C   TYR A  54     -22.568   5.585 -37.893  1.00  0.00           C  
ATOM    801  O   TYR A  54     -22.778   6.315 -38.861  1.00  0.00           O  
ATOM    802  CB  TYR A  54     -20.927   6.346 -36.137  1.00  0.00           C  
ATOM    803  CG  TYR A  54     -20.717   7.333 -35.009  1.00  0.00           C  
ATOM    804  CD1 TYR A  54     -20.901   8.698 -35.259  1.00  0.00           C  
ATOM    805  CD2 TYR A  54     -20.356   6.924 -33.716  1.00  0.00           C  
ATOM    806  CE1 TYR A  54     -20.750   9.630 -34.238  1.00  0.00           C  
ATOM    807  CE2 TYR A  54     -20.178   7.871 -32.694  1.00  0.00           C  
ATOM    808  CZ  TYR A  54     -20.385   9.218 -32.964  1.00  0.00           C  
ATOM    809  OH  TYR A  54     -20.257  10.200 -32.030  1.00  0.00           O  
ATOM    810  H   TYR A  54     -22.511   4.584 -35.021  1.00  0.00           H  
ATOM    811  HA  TYR A  54     -22.952   7.103 -36.460  1.00  0.00           H  
ATOM    812  HB2 TYR A  54     -20.444   5.393 -35.891  1.00  0.00           H  
ATOM    813  HB3 TYR A  54     -20.397   6.732 -37.017  1.00  0.00           H  
ATOM    814  HD1 TYR A  54     -21.180   9.047 -36.248  1.00  0.00           H  
ATOM    815  HD2 TYR A  54     -20.208   5.868 -33.499  1.00  0.00           H  
ATOM    816  HE1 TYR A  54     -20.929  10.679 -34.440  1.00  0.00           H  
ATOM    817  HE2 TYR A  54     -19.895   7.542 -31.698  1.00  0.00           H  
ATOM    818  HH  TYR A  54     -20.050   9.849 -31.130  1.00  0.00           H  
ATOM    819  N   GLU A  55     -22.406   4.227 -37.983  1.00  0.00           N  
ATOM    820  CA  GLU A  55     -22.534   3.446 -39.201  1.00  0.00           C  
ATOM    821  C   GLU A  55     -23.945   3.687 -39.782  1.00  0.00           C  
ATOM    822  O   GLU A  55     -24.125   3.948 -40.973  1.00  0.00           O  
ATOM    823  CB  GLU A  55     -22.331   1.941 -38.925  1.00  0.00           C  
ATOM    824  CG  GLU A  55     -21.033   1.564 -38.198  1.00  0.00           C  
ATOM    825  CD  GLU A  55     -21.095   1.703 -36.666  1.00  0.00           C  
ATOM    826  OE1 GLU A  55     -20.782   0.677 -36.004  1.00  0.00           O  
ATOM    827  OE2 GLU A  55     -21.414   2.863 -36.253  1.00  0.00           O1-
ATOM    828  H   GLU A  55     -22.125   3.716 -37.110  1.00  0.00           H  
ATOM    829  HA  GLU A  55     -21.793   3.820 -39.916  1.00  0.00           H  
ATOM    830  HB2 GLU A  55     -23.179   1.539 -38.356  1.00  0.00           H  
ATOM    831  HB3 GLU A  55     -22.349   1.422 -39.893  1.00  0.00           H  
ATOM    832  HG2 GLU A  55     -20.802   0.517 -38.430  1.00  0.00           H  
ATOM    833  HG3 GLU A  55     -20.195   2.163 -38.573  1.00  0.00           H  
ATOM    834  N   ASP A  56     -24.976   3.564 -38.871  1.00  0.00           N  
ATOM    835  CA  ASP A  56     -26.389   3.757 -39.211  1.00  0.00           C  
ATOM    836  C   ASP A  56     -26.629   5.188 -39.734  1.00  0.00           C  
ATOM    837  O   ASP A  56     -27.384   5.426 -40.679  1.00  0.00           O  
ATOM    838  CB  ASP A  56     -27.234   3.477 -37.974  1.00  0.00           C  
ATOM    839  CG  ASP A  56     -28.642   3.951 -38.149  1.00  0.00           C  
ATOM    840  OD1 ASP A  56     -28.998   4.979 -37.495  1.00  0.00           O  
ATOM    841  OD2 ASP A  56     -29.349   3.391 -39.039  1.00  0.00           O1-
ATOM    842  H   ASP A  56     -24.736   3.300 -37.903  1.00  0.00           H  
ATOM    843  HA  ASP A  56     -26.630   3.060 -40.022  1.00  0.00           H  
ATOM    844  HB2 ASP A  56     -27.231   2.408 -37.734  1.00  0.00           H  
ATOM    845  HB3 ASP A  56     -26.818   4.011 -37.120  1.00  0.00           H  
ATOM    846  N   LEU A  57     -26.043   6.210 -39.022  1.00  0.00           N  
ATOM    847  CA  LEU A  57     -26.224   7.591 -39.448  1.00  0.00           C  
ATOM    848  C   LEU A  57     -25.507   7.808 -40.791  1.00  0.00           C  
ATOM    849  O   LEU A  57     -26.040   8.408 -41.727  1.00  0.00           O  
ATOM    850  CB  LEU A  57     -25.703   8.575 -38.399  1.00  0.00           C  
ATOM    851  CG  LEU A  57     -26.668   8.738 -37.213  1.00  0.00           C  
ATOM    852  CD1 LEU A  57     -25.919   9.285 -36.000  1.00  0.00           C  
ATOM    853  CD2 LEU A  57     -27.829   9.668 -37.574  1.00  0.00           C  
ATOM    854  H   LEU A  57     -25.509   5.978 -38.177  1.00  0.00           H  
ATOM    855  HA  LEU A  57     -27.292   7.745 -39.639  1.00  0.00           H  
ATOM    856  HB2 LEU A  57     -24.730   8.224 -38.035  1.00  0.00           H  
ATOM    857  HB3 LEU A  57     -25.528   9.556 -38.859  1.00  0.00           H  
ATOM    858  HG  LEU A  57     -27.080   7.759 -36.938  1.00  0.00           H  
ATOM    859 HD11 LEU A  57     -26.580   9.317 -35.131  1.00  0.00           H  
ATOM    860 HD12 LEU A  57     -25.067   8.649 -35.740  1.00  0.00           H  
ATOM    861 HD13 LEU A  57     -25.544  10.296 -36.186  1.00  0.00           H  
ATOM    862 HD21 LEU A  57     -28.548   9.722 -36.754  1.00  0.00           H  
ATOM    863 HD22 LEU A  57     -27.475  10.684 -37.781  1.00  0.00           H  
ATOM    864 HD23 LEU A  57     -28.370   9.316 -38.457  1.00  0.00           H  
ATOM    865  N   LEU A  58     -24.205   7.352 -40.841  1.00  0.00           N  
ATOM    866  CA  LEU A  58     -23.327   7.623 -41.970  1.00  0.00           C  
ATOM    867  C   LEU A  58     -23.934   7.072 -43.259  1.00  0.00           C  
ATOM    868  O   LEU A  58     -23.846   7.699 -44.320  1.00  0.00           O  
ATOM    869  CB  LEU A  58     -21.938   7.013 -41.732  1.00  0.00           C  
ATOM    870  CG  LEU A  58     -20.856   7.438 -42.739  1.00  0.00           C  
ATOM    871  CD1 LEU A  58     -20.587   8.938 -42.655  1.00  0.00           C  
ATOM    872  CD2 LEU A  58     -19.565   6.666 -42.457  1.00  0.00           C  
ATOM    873  H   LEU A  58     -23.827   6.826 -40.039  1.00  0.00           H  
ATOM    874  HA  LEU A  58     -23.278   8.713 -42.060  1.00  0.00           H  
ATOM    875  HB2 LEU A  58     -21.590   7.299 -40.732  1.00  0.00           H  
ATOM    876  HB3 LEU A  58     -22.017   5.918 -41.728  1.00  0.00           H  
ATOM    877  HG  LEU A  58     -21.175   7.193 -43.758  1.00  0.00           H  
ATOM    878 HD11 LEU A  58     -19.695   9.214 -43.225  1.00  0.00           H  
ATOM    879 HD12 LEU A  58     -21.429   9.505 -43.061  1.00  0.00           H  
ATOM    880 HD13 LEU A  58     -20.432   9.260 -41.620  1.00  0.00           H  
ATOM    881 HD21 LEU A  58     -18.774   6.953 -43.158  1.00  0.00           H  
ATOM    882 HD22 LEU A  58     -19.209   6.860 -41.440  1.00  0.00           H  
ATOM    883 HD23 LEU A  58     -19.726   5.588 -42.559  1.00  0.00           H  
ATOM    884  N   ILE A  59     -24.526   5.822 -43.169  1.00  0.00           N  
ATOM    885  CA  ILE A  59     -25.090   5.198 -44.371  1.00  0.00           C  
ATOM    886  C   ILE A  59     -26.393   5.878 -44.871  1.00  0.00           C  
ATOM    887  O   ILE A  59     -26.959   5.510 -45.901  1.00  0.00           O  
ATOM    888  CB  ILE A  59     -25.230   3.664 -44.198  1.00  0.00           C  
ATOM    889  CG1 ILE A  59     -25.282   2.869 -45.522  1.00  0.00           C  
ATOM    890  CG2 ILE A  59     -26.445   3.286 -43.343  1.00  0.00           C  
ATOM    891  CD1 ILE A  59     -24.053   3.042 -46.402  1.00  0.00           C  
ATOM    892  H   ILE A  59     -24.542   5.321 -42.268  1.00  0.00           H  
ATOM    893  HA  ILE A  59     -24.354   5.398 -45.158  1.00  0.00           H  
ATOM    894  HB  ILE A  59     -24.338   3.311 -43.661  1.00  0.00           H  
ATOM    895 HG12 ILE A  59     -25.372   1.801 -45.283  1.00  0.00           H  
ATOM    896 HG13 ILE A  59     -26.178   3.126 -46.098  1.00  0.00           H  
ATOM    897 HG21 ILE A  59     -26.438   2.215 -43.115  1.00  0.00           H  
ATOM    898 HG22 ILE A  59     -26.437   3.822 -42.394  1.00  0.00           H  
ATOM    899 HG23 ILE A  59     -27.387   3.510 -43.853  1.00  0.00           H  
ATOM    900 HD11 ILE A  59     -24.085   2.328 -47.232  1.00  0.00           H  
ATOM    901 HD12 ILE A  59     -24.005   4.044 -46.838  1.00  0.00           H  
ATOM    902 HD13 ILE A  59     -23.134   2.861 -45.837  1.00  0.00           H  
ATOM    903  N   ARG A  60     -26.850   6.940 -44.114  1.00  0.00           N  
ATOM    904  CA  ARG A  60     -27.922   7.821 -44.558  1.00  0.00           C  
ATOM    905  C   ARG A  60     -27.402   9.215 -44.979  1.00  0.00           C  
ATOM    906  O   ARG A  60     -28.177  10.106 -45.340  1.00  0.00           O  
ATOM    907  CB  ARG A  60     -29.007   7.983 -43.482  1.00  0.00           C  
ATOM    908  CG  ARG A  60     -29.849   6.715 -43.297  1.00  0.00           C  
ATOM    909  CD  ARG A  60     -31.046   6.968 -42.385  1.00  0.00           C  
ATOM    910  NE  ARG A  60     -30.656   7.207 -40.994  1.00  0.00           N  
ATOM    911  CZ  ARG A  60     -30.333   6.227 -40.099  1.00  0.00           C  
ATOM    912  NH1 ARG A  60     -30.410   4.924 -40.442  1.00  0.00           N  
ATOM    913  NH2 ARG A  60     -29.942   6.614 -38.862  1.00  0.00           N1+
ATOM    914  H   ARG A  60     -26.411   7.142 -43.215  1.00  0.00           H  
ATOM    915  HA  ARG A  60     -28.375   7.402 -45.465  1.00  0.00           H  
ATOM    916  HB2 ARG A  60     -28.555   8.269 -42.525  1.00  0.00           H  
ATOM    917  HB3 ARG A  60     -29.679   8.805 -43.761  1.00  0.00           H  
ATOM    918  HG2 ARG A  60     -30.223   6.385 -44.274  1.00  0.00           H  
ATOM    919  HG3 ARG A  60     -29.227   5.908 -42.896  1.00  0.00           H  
ATOM    920  HD2 ARG A  60     -31.607   7.848 -42.722  1.00  0.00           H  
ATOM    921  HD3 ARG A  60     -31.752   6.132 -42.416  1.00  0.00           H  
ATOM    922  HE  ARG A  60     -30.684   8.151 -40.636  1.00  0.00           H  
ATOM    923 HH11 ARG A  60     -30.015   4.166 -39.803  1.00  0.00           H  
ATOM    924 HH12 ARG A  60     -30.671   4.606 -41.357  1.00  0.00           H  
ATOM    925 HH21 ARG A  60     -29.568   5.898 -38.159  1.00  0.00           H  
ATOM    926 HH22 ARG A  60     -29.931   7.562 -38.532  1.00  0.00           H  
ATOM    927  N   LYS A  61     -26.035   9.416 -44.936  1.00  0.00           N  
ATOM    928  CA  LYS A  61     -25.428  10.692 -45.294  1.00  0.00           C  
ATOM    929  C   LYS A  61     -24.581  10.448 -46.562  1.00  0.00           C  
ATOM    930  O   LYS A  61     -23.523   9.810 -46.587  1.00  0.00           O  
ATOM    931  CB  LYS A  61     -24.576  11.292 -44.174  1.00  0.00           C  
ATOM    932  CG  LYS A  61     -25.282  11.561 -42.838  1.00  0.00           C  
ATOM    933  CD  LYS A  61     -26.680  12.178 -42.929  1.00  0.00           C  
ATOM    934  CE  LYS A  61     -27.302  12.412 -41.559  1.00  0.00           C  
ATOM    935  NZ  LYS A  61     -26.765  13.638 -40.937  1.00  0.00           N1+
ATOM    936  H   LYS A  61     -25.425   8.637 -44.664  1.00  0.00           H  
ATOM    937  HA  LYS A  61     -26.215  11.412 -45.541  1.00  0.00           H  
ATOM    938  HB2 LYS A  61     -23.719  10.639 -43.969  1.00  0.00           H  
ATOM    939  HB3 LYS A  61     -24.159  12.240 -44.537  1.00  0.00           H  
ATOM    940  HG2 LYS A  61     -25.345  10.622 -42.286  1.00  0.00           H  
ATOM    941  HG3 LYS A  61     -24.632  12.210 -42.243  1.00  0.00           H  
ATOM    942  HD2 LYS A  61     -26.661  13.101 -43.517  1.00  0.00           H  
ATOM    943  HD3 LYS A  61     -27.343  11.487 -43.451  1.00  0.00           H  
ATOM    944  HE2 LYS A  61     -28.384  12.557 -41.638  1.00  0.00           H  
ATOM    945  HE3 LYS A  61     -27.107  11.582 -40.872  1.00  0.00           H  
ATOM    946  HZ1 LYS A  61     -25.915  14.022 -41.380  1.00  0.00           H  
ATOM    947  HZ2 LYS A  61     -27.456  14.398 -40.899  1.00  0.00           H  
ATOM    948  HZ3 LYS A  61     -26.527  13.461 -39.924  1.00  0.00           H  
ATOM    949  N   SER A  62     -25.175  10.975 -47.698  1.00  0.00           N  
ATOM    950  CA  SER A  62     -24.597  10.845 -49.030  1.00  0.00           C  
ATOM    951  C   SER A  62     -23.646  12.033 -49.267  1.00  0.00           C  
ATOM    952  O   SER A  62     -23.596  13.022 -48.533  1.00  0.00           O  
ATOM    953  CB  SER A  62     -25.675  10.763 -50.113  1.00  0.00           C  
ATOM    954  OG  SER A  62     -26.308  12.018 -50.330  1.00  0.00           O  
ATOM    955  H   SER A  62     -26.039  11.521 -47.618  1.00  0.00           H  
ATOM    956  HA  SER A  62     -24.003   9.924 -49.051  1.00  0.00           H  
ATOM    957  HB2 SER A  62     -25.234  10.458 -51.068  1.00  0.00           H  
ATOM    958  HB3 SER A  62     -26.444  10.028 -49.851  1.00  0.00           H  
ATOM    959  HG  SER A  62     -26.752  12.284 -49.487  1.00  0.00           H  
ATOM    960  N   ASN A  63     -22.869  11.949 -50.414  1.00  0.00           N  
ATOM    961  CA  ASN A  63     -21.771  12.892 -50.654  1.00  0.00           C  
ATOM    962  C   ASN A  63     -22.260  14.339 -50.711  1.00  0.00           C  
ATOM    963  O   ASN A  63     -21.509  15.270 -50.422  1.00  0.00           O  
ATOM    964  CB  ASN A  63     -21.055  12.600 -51.972  1.00  0.00           C  
ATOM    965  CG  ASN A  63     -19.879  11.661 -51.830  1.00  0.00           C  
ATOM    966  ND2 ASN A  63     -19.292  11.372 -53.027  1.00  0.00           N  
ATOM    967  OD1 ASN A  63     -19.469  11.178 -50.778  1.00  0.00           O  
ATOM    968  H   ASN A  63     -23.042  11.208 -51.086  1.00  0.00           H  
ATOM    969  HA  ASN A  63     -21.099  12.823 -49.790  1.00  0.00           H  
ATOM    970  HB2 ASN A  63     -21.750  12.179 -52.710  1.00  0.00           H  
ATOM    971  HB3 ASN A  63     -20.658  13.525 -52.407  1.00  0.00           H  
ATOM    972 HD21 ASN A  63     -18.484  10.748 -53.090  1.00  0.00           H  
ATOM    973 HD22 ASN A  63     -19.592  11.781 -53.902  1.00  0.00           H  
ATOM    974  N   HIS A  64     -23.544  14.518 -51.193  1.00  0.00           N  
ATOM    975  CA  HIS A  64     -24.097  15.867 -51.355  1.00  0.00           C  
ATOM    976  C   HIS A  64     -24.475  16.457 -49.986  1.00  0.00           C  
ATOM    977  O   HIS A  64     -24.684  17.658 -49.818  1.00  0.00           O  
ATOM    978  CB  HIS A  64     -25.333  15.844 -52.262  1.00  0.00           C  
ATOM    979  CG  HIS A  64     -25.789  17.208 -52.643  1.00  0.00           C  
ATOM    980  CD2 HIS A  64     -26.964  17.851 -52.314  1.00  0.00           C  
ATOM    981  ND1 HIS A  64     -24.982  18.033 -53.396  1.00  0.00           N  
ATOM    982  NE2 HIS A  64     -26.857  19.095 -52.869  1.00  0.00           N  
ATOM    983  CE1 HIS A  64     -25.654  19.155 -53.514  1.00  0.00           C  
ATOM    984  H   HIS A  64     -24.113  13.704 -51.414  1.00  0.00           H  
ATOM    985  HA  HIS A  64     -23.307  16.501 -51.776  1.00  0.00           H  
ATOM    986  HB2 HIS A  64     -25.103  15.290 -53.182  1.00  0.00           H  
ATOM    987  HB3 HIS A  64     -26.152  15.301 -51.772  1.00  0.00           H  
ATOM    988  HD2 HIS A  64     -27.830  17.553 -51.739  1.00  0.00           H  
ATOM    989  HE2 HIS A  64     -27.543  19.836 -52.811  1.00  0.00           H  
ATOM    990  HE1 HIS A  64     -25.326  20.039 -54.043  1.00  0.00           H  
ATOM    991  N   ASN A  65     -24.662  15.526 -48.979  1.00  0.00           N  
ATOM    992  CA  ASN A  65     -25.168  15.909 -47.666  1.00  0.00           C  
ATOM    993  C   ASN A  65     -23.989  16.225 -46.730  1.00  0.00           C  
ATOM    994  O   ASN A  65     -24.172  16.656 -45.591  1.00  0.00           O  
ATOM    995  CB  ASN A  65     -26.062  14.844 -47.032  1.00  0.00           C  
ATOM    996  CG  ASN A  65     -27.054  14.205 -47.982  1.00  0.00           C  
ATOM    997  OD1 ASN A  65     -27.104  12.980 -48.134  1.00  0.00           O  
ATOM    998  ND2 ASN A  65     -27.895  15.045 -48.658  1.00  0.00           N  
ATOM    999  H   ASN A  65     -24.400  14.548 -49.137  1.00  0.00           H  
ATOM   1000  HA  ASN A  65     -25.738  16.840 -47.776  1.00  0.00           H  
ATOM   1001  HB2 ASN A  65     -25.445  14.038 -46.616  1.00  0.00           H  
ATOM   1002  HB3 ASN A  65     -26.619  15.271 -46.189  1.00  0.00           H  
ATOM   1003 HD21 ASN A  65     -27.886  16.055 -48.559  1.00  0.00           H  
ATOM   1004 HD22 ASN A  65     -28.574  14.648 -49.298  1.00  0.00           H  
ATOM   1005  N   PHE A  66     -22.744  15.981 -47.272  1.00  0.00           N  
ATOM   1006  CA  PHE A  66     -21.493  16.347 -46.625  1.00  0.00           C  
ATOM   1007  C   PHE A  66     -21.069  17.635 -47.312  1.00  0.00           C  
ATOM   1008  O   PHE A  66     -20.644  17.656 -48.467  1.00  0.00           O  
ATOM   1009  CB  PHE A  66     -20.393  15.306 -46.821  1.00  0.00           C  
ATOM   1010  CG  PHE A  66     -20.390  14.298 -45.706  1.00  0.00           C  
ATOM   1011  CD1 PHE A  66     -19.720  14.595 -44.510  1.00  0.00           C  
ATOM   1012  CD2 PHE A  66     -21.095  13.099 -45.822  1.00  0.00           C  
ATOM   1013  CE1 PHE A  66     -19.740  13.692 -43.455  1.00  0.00           C  
ATOM   1014  CE2 PHE A  66     -21.112  12.199 -44.761  1.00  0.00           C  
ATOM   1015  CZ  PHE A  66     -20.427  12.490 -43.583  1.00  0.00           C  
ATOM   1016  H   PHE A  66     -22.700  15.581 -48.208  1.00  0.00           H  
ATOM   1017  HA  PHE A  66     -21.678  16.540 -45.562  1.00  0.00           H  
ATOM   1018  HB2 PHE A  66     -20.478  14.798 -47.790  1.00  0.00           H  
ATOM   1019  HB3 PHE A  66     -19.411  15.792 -46.822  1.00  0.00           H  
ATOM   1020  HD1 PHE A  66     -19.188  15.538 -44.395  1.00  0.00           H  
ATOM   1021  HD2 PHE A  66     -21.647  12.873 -46.731  1.00  0.00           H  
ATOM   1022  HE1 PHE A  66     -19.222  13.932 -42.531  1.00  0.00           H  
ATOM   1023  HE2 PHE A  66     -21.680  11.278 -44.845  1.00  0.00           H  
ATOM   1024  HZ  PHE A  66     -20.448  11.793 -42.752  1.00  0.00           H  
ATOM   1025  N   LEU A  67     -21.270  18.759 -46.542  1.00  0.00           N  
ATOM   1026  CA  LEU A  67     -20.990  20.106 -47.019  1.00  0.00           C  
ATOM   1027  C   LEU A  67     -19.677  20.486 -46.334  1.00  0.00           C  
ATOM   1028  O   LEU A  67     -19.552  20.494 -45.106  1.00  0.00           O  
ATOM   1029  CB  LEU A  67     -22.150  21.032 -46.623  1.00  0.00           C  
ATOM   1030  CG  LEU A  67     -21.952  22.525 -46.931  1.00  0.00           C  
ATOM   1031  CD1 LEU A  67     -21.661  22.781 -48.405  1.00  0.00           C  
ATOM   1032  CD2 LEU A  67     -23.197  23.313 -46.514  1.00  0.00           C  
ATOM   1033  H   LEU A  67     -21.590  18.683 -45.567  1.00  0.00           H  
ATOM   1034  HA  LEU A  67     -20.871  20.086 -48.107  1.00  0.00           H  
ATOM   1035  HB2 LEU A  67     -23.061  20.674 -47.122  1.00  0.00           H  
ATOM   1036  HB3 LEU A  67     -22.347  20.932 -45.548  1.00  0.00           H  
ATOM   1037  HG  LEU A  67     -21.108  22.898 -46.339  1.00  0.00           H  
ATOM   1038 HD11 LEU A  67     -21.583  23.855 -48.608  1.00  0.00           H  
ATOM   1039 HD12 LEU A  67     -20.715  22.325 -48.703  1.00  0.00           H  
ATOM   1040 HD13 LEU A  67     -22.455  22.373 -49.039  1.00  0.00           H  
ATOM   1041 HD21 LEU A  67     -23.065  24.383 -46.705  1.00  0.00           H  
ATOM   1042 HD22 LEU A  67     -24.082  22.979 -47.066  1.00  0.00           H  
ATOM   1043 HD23 LEU A  67     -23.397  23.189 -45.446  1.00  0.00           H  
ATOM   1044  N   VAL A  68     -18.652  20.788 -47.214  1.00  0.00           N  
ATOM   1045  CA  VAL A  68     -17.355  21.280 -46.767  1.00  0.00           C  
ATOM   1046  C   VAL A  68     -17.222  22.667 -47.406  1.00  0.00           C  
ATOM   1047  O   VAL A  68     -17.446  22.864 -48.605  1.00  0.00           O  
ATOM   1048  CB  VAL A  68     -16.204  20.352 -47.194  1.00  0.00           C  
ATOM   1049  CG1 VAL A  68     -14.853  20.907 -46.737  1.00  0.00           C  
ATOM   1050  CG2 VAL A  68     -16.378  18.942 -46.622  1.00  0.00           C  
ATOM   1051  H   VAL A  68     -18.784  20.683 -48.220  1.00  0.00           H  
ATOM   1052  HA  VAL A  68     -17.373  21.371 -45.680  1.00  0.00           H  
ATOM   1053  HB  VAL A  68     -16.190  20.272 -48.288  1.00  0.00           H  
ATOM   1054 HG11 VAL A  68     -14.044  20.250 -47.065  1.00  0.00           H  
ATOM   1055 HG12 VAL A  68     -14.657  21.897 -47.158  1.00  0.00           H  
ATOM   1056 HG13 VAL A  68     -14.802  20.987 -45.646  1.00  0.00           H  
ATOM   1057 HG21 VAL A  68     -15.559  18.289 -46.943  1.00  0.00           H  
ATOM   1058 HG22 VAL A  68     -16.385  18.957 -45.529  1.00  0.00           H  
ATOM   1059 HG23 VAL A  68     -17.315  18.487 -46.958  1.00  0.00           H  
ATOM   1060  N   GLN A  69     -16.827  23.662 -46.525  1.00  0.00           N  
ATOM   1061  CA  GLN A  69     -16.707  25.038 -46.984  1.00  0.00           C  
ATOM   1062  C   GLN A  69     -15.380  25.629 -46.528  1.00  0.00           C  
ATOM   1063  O   GLN A  69     -14.957  25.528 -45.372  1.00  0.00           O  
ATOM   1064  CB  GLN A  69     -17.848  25.933 -46.495  1.00  0.00           C  
ATOM   1065  CG  GLN A  69     -19.209  25.511 -47.040  1.00  0.00           C  
ATOM   1066  CD  GLN A  69     -20.288  26.421 -46.510  1.00  0.00           C  
ATOM   1067  OE1 GLN A  69     -21.067  26.093 -45.620  1.00  0.00           O  
ATOM   1068  NE2 GLN A  69     -20.319  27.655 -47.096  1.00  0.00           N  
ATOM   1069  H   GLN A  69     -16.607  23.434 -45.541  1.00  0.00           H  
ATOM   1070  HA  GLN A  69     -16.721  25.033 -48.077  1.00  0.00           H  
ATOM   1071  HB2 GLN A  69     -17.888  25.938 -45.402  1.00  0.00           H  
ATOM   1072  HB3 GLN A  69     -17.641  26.971 -46.786  1.00  0.00           H  
ATOM   1073  HG2 GLN A  69     -19.218  25.545 -48.135  1.00  0.00           H  
ATOM   1074  HG3 GLN A  69     -19.451  24.488 -46.738  1.00  0.00           H  
ATOM   1075 HE21 GLN A  69     -20.999  28.325 -46.769  1.00  0.00           H  
ATOM   1076 HE22 GLN A  69     -19.700  27.954 -47.857  1.00  0.00           H  
ATOM   1077  N   ALA A  70     -14.741  26.354 -47.520  1.00  0.00           N  
ATOM   1078  CA  ALA A  70     -13.499  27.068 -47.262  1.00  0.00           C  
ATOM   1079  C   ALA A  70     -13.931  28.507 -46.983  1.00  0.00           C  
ATOM   1080  O   ALA A  70     -14.044  29.358 -47.869  1.00  0.00           O  
ATOM   1081  CB  ALA A  70     -12.564  26.973 -48.456  1.00  0.00           C  
ATOM   1082  H   ALA A  70     -15.159  26.430 -48.464  1.00  0.00           H  
ATOM   1083  HA  ALA A  70     -13.005  26.661 -46.373  1.00  0.00           H  
ATOM   1084  HB1 ALA A  70     -11.652  27.553 -48.282  1.00  0.00           H  
ATOM   1085  HB2 ALA A  70     -12.280  25.932 -48.641  1.00  0.00           H  
ATOM   1086  HB3 ALA A  70     -13.033  27.355 -49.371  1.00  0.00           H  
ATOM   1087  N   GLY A  71     -14.383  28.729 -45.693  1.00  0.00           N  
ATOM   1088  CA  GLY A  71     -14.840  30.023 -45.187  1.00  0.00           C  
ATOM   1089  C   GLY A  71     -16.225  30.428 -45.709  1.00  0.00           C  
ATOM   1090  O   GLY A  71     -17.058  31.010 -45.019  1.00  0.00           O  
ATOM   1091  H   GLY A  71     -14.389  27.945 -45.043  1.00  0.00           H  
ATOM   1092  HA2 GLY A  71     -14.876  29.952 -44.096  1.00  0.00           H  
ATOM   1093  HA3 GLY A  71     -14.118  30.790 -45.485  1.00  0.00           H  
ATOM   1094  N   ASN A  72     -16.380  30.243 -47.064  1.00  0.00           N  
ATOM   1095  CA  ASN A  72     -17.598  30.540 -47.799  1.00  0.00           C  
ATOM   1096  C   ASN A  72     -17.737  29.498 -48.919  1.00  0.00           C  
ATOM   1097  O   ASN A  72     -18.763  28.827 -49.048  1.00  0.00           O  
ATOM   1098  CB  ASN A  72     -17.533  31.961 -48.347  1.00  0.00           C  
ATOM   1099  CG  ASN A  72     -18.825  32.359 -49.009  1.00  0.00           C  
ATOM   1100  OD1 ASN A  72     -18.938  32.482 -50.224  1.00  0.00           O  
ATOM   1101  ND2 ASN A  72     -19.861  32.597 -48.151  1.00  0.00           N  
ATOM   1102  H   ASN A  72     -15.560  29.887 -47.560  1.00  0.00           H  
ATOM   1103  HA  ASN A  72     -18.449  30.419 -47.119  1.00  0.00           H  
ATOM   1104  HB2 ASN A  72     -17.328  32.675 -47.539  1.00  0.00           H  
ATOM   1105  HB3 ASN A  72     -16.721  32.079 -49.076  1.00  0.00           H  
ATOM   1106 HD21 ASN A  72     -20.748  32.901 -48.537  1.00  0.00           H  
ATOM   1107 HD22 ASN A  72     -19.786  32.489 -47.145  1.00  0.00           H  
ATOM   1108  N   VAL A  73     -16.654  29.424 -49.780  1.00  0.00           N  
ATOM   1109  CA  VAL A  73     -16.714  28.695 -51.047  1.00  0.00           C  
ATOM   1110  C   VAL A  73     -16.768  27.193 -50.731  1.00  0.00           C  
ATOM   1111  O   VAL A  73     -16.035  26.653 -49.901  1.00  0.00           O  
ATOM   1112  CB  VAL A  73     -15.504  29.031 -51.948  1.00  0.00           C  
ATOM   1113  CG1 VAL A  73     -15.510  28.222 -53.250  1.00  0.00           C  
ATOM   1114  CG2 VAL A  73     -15.473  30.526 -52.295  1.00  0.00           C  
ATOM   1115  H   VAL A  73     -15.782  29.885 -49.535  1.00  0.00           H  
ATOM   1116  HA  VAL A  73     -17.646  28.995 -51.542  1.00  0.00           H  
ATOM   1117  HB  VAL A  73     -14.577  28.791 -51.410  1.00  0.00           H  
ATOM   1118 HG11 VAL A  73     -14.684  28.527 -53.902  1.00  0.00           H  
ATOM   1119 HG12 VAL A  73     -15.386  27.153 -53.056  1.00  0.00           H  
ATOM   1120 HG13 VAL A  73     -16.446  28.366 -53.802  1.00  0.00           H  
ATOM   1121 HG21 VAL A  73     -14.622  30.756 -52.946  1.00  0.00           H  
ATOM   1122 HG22 VAL A  73     -16.387  30.830 -52.815  1.00  0.00           H  
ATOM   1123 HG23 VAL A  73     -15.371  31.145 -51.399  1.00  0.00           H  
ATOM   1124  N   GLN A  74     -17.730  26.518 -51.463  1.00  0.00           N  
ATOM   1125  CA  GLN A  74     -18.045  25.121 -51.216  1.00  0.00           C  
ATOM   1126  C   GLN A  74     -17.070  24.232 -51.991  1.00  0.00           C  
ATOM   1127  O   GLN A  74     -16.745  24.452 -53.157  1.00  0.00           O  
ATOM   1128  CB  GLN A  74     -19.490  24.800 -51.626  1.00  0.00           C  
ATOM   1129  CG  GLN A  74     -19.795  23.305 -51.560  1.00  0.00           C  
ATOM   1130  CD  GLN A  74     -21.252  22.978 -51.760  1.00  0.00           C  
ATOM   1131  OE1 GLN A  74     -22.156  23.805 -51.745  1.00  0.00           O  
ATOM   1132  NE2 GLN A  74     -21.468  21.634 -51.929  1.00  0.00           N  
ATOM   1133  H   GLN A  74     -18.228  26.997 -52.206  1.00  0.00           H  
ATOM   1134  HA  GLN A  74     -17.927  24.938 -50.143  1.00  0.00           H  
ATOM   1135  HB2 GLN A  74     -20.175  25.359 -50.976  1.00  0.00           H  
ATOM   1136  HB3 GLN A  74     -19.683  25.155 -52.647  1.00  0.00           H  
ATOM   1137  HG2 GLN A  74     -19.236  22.774 -52.340  1.00  0.00           H  
ATOM   1138  HG3 GLN A  74     -19.495  22.898 -50.589  1.00  0.00           H  
ATOM   1139 HE21 GLN A  74     -20.718  20.950 -51.903  1.00  0.00           H  
ATOM   1140 HE22 GLN A  74     -22.411  21.298 -52.080  1.00  0.00           H  
ATOM   1141  N   LEU A  75     -16.687  23.104 -51.284  1.00  0.00           N  
ATOM   1142  CA  LEU A  75     -15.870  22.054 -51.891  1.00  0.00           C  
ATOM   1143  C   LEU A  75     -16.798  20.834 -52.029  1.00  0.00           C  
ATOM   1144  O   LEU A  75     -17.637  20.550 -51.168  1.00  0.00           O  
ATOM   1145  CB  LEU A  75     -14.667  21.669 -51.022  1.00  0.00           C  
ATOM   1146  CG  LEU A  75     -13.878  22.834 -50.394  1.00  0.00           C  
ATOM   1147  CD1 LEU A  75     -12.683  22.272 -49.622  1.00  0.00           C  
ATOM   1148  CD2 LEU A  75     -13.390  23.858 -51.416  1.00  0.00           C  
ATOM   1149  H   LEU A  75     -17.014  22.956 -50.317  1.00  0.00           H  
ATOM   1150  HA  LEU A  75     -15.534  22.368 -52.886  1.00  0.00           H  
ATOM   1151  HB2 LEU A  75     -15.006  21.019 -50.206  1.00  0.00           H  
ATOM   1152  HB3 LEU A  75     -13.992  21.047 -51.627  1.00  0.00           H  
ATOM   1153  HG  LEU A  75     -14.523  23.352 -49.672  1.00  0.00           H  
ATOM   1154 HD11 LEU A  75     -12.150  23.070 -49.095  1.00  0.00           H  
ATOM   1155 HD12 LEU A  75     -13.001  21.537 -48.878  1.00  0.00           H  
ATOM   1156 HD13 LEU A  75     -11.983  21.772 -50.298  1.00  0.00           H  
ATOM   1157 HD21 LEU A  75     -12.771  24.623 -50.935  1.00  0.00           H  
ATOM   1158 HD22 LEU A  75     -12.789  23.382 -52.194  1.00  0.00           H  
ATOM   1159 HD23 LEU A  75     -14.220  24.375 -51.902  1.00  0.00           H  
ATOM   1160  N   ARG A  76     -16.604  20.031 -53.137  1.00  0.00           N  
ATOM   1161  CA  ARG A  76     -17.426  18.836 -53.325  1.00  0.00           C  
ATOM   1162  C   ARG A  76     -16.620  17.644 -52.792  1.00  0.00           C  
ATOM   1163  O   ARG A  76     -15.479  17.380 -53.176  1.00  0.00           O  
ATOM   1164  CB  ARG A  76     -17.802  18.616 -54.790  1.00  0.00           C  
ATOM   1165  CG  ARG A  76     -18.737  17.424 -55.014  1.00  0.00           C  
ATOM   1166  CD  ARG A  76     -19.035  17.242 -56.497  1.00  0.00           C  
ATOM   1167  NE  ARG A  76     -19.357  15.839 -56.810  1.00  0.00           N  
ATOM   1168  CZ  ARG A  76     -20.588  15.321 -57.015  1.00  0.00           C  
ATOM   1169  NH1 ARG A  76     -21.719  16.021 -56.791  1.00  0.00           N  
ATOM   1170  NH2 ARG A  76     -20.688  14.055 -57.481  1.00  0.00           N1+
ATOM   1171  H   ARG A  76     -15.855  20.225 -53.814  1.00  0.00           H  
ATOM   1172  HA  ARG A  76     -18.351  18.947 -52.747  1.00  0.00           H  
ATOM   1173  HB2 ARG A  76     -18.259  19.527 -55.196  1.00  0.00           H  
ATOM   1174  HB3 ARG A  76     -16.895  18.426 -55.362  1.00  0.00           H  
ATOM   1175  HG2 ARG A  76     -18.266  16.512 -54.633  1.00  0.00           H  
ATOM   1176  HG3 ARG A  76     -19.674  17.554 -54.459  1.00  0.00           H  
ATOM   1177  HD2 ARG A  76     -19.835  17.905 -56.840  1.00  0.00           H  
ATOM   1178  HD3 ARG A  76     -18.153  17.485 -57.101  1.00  0.00           H  
ATOM   1179  HE  ARG A  76     -18.557  15.245 -56.994  1.00  0.00           H  
ATOM   1180 HH11 ARG A  76     -22.637  15.636 -56.973  1.00  0.00           H  
ATOM   1181 HH12 ARG A  76     -21.678  16.942 -56.371  1.00  0.00           H  
ATOM   1182 HH21 ARG A  76     -21.590  13.644 -57.688  1.00  0.00           H  
ATOM   1183 HH22 ARG A  76     -19.863  13.521 -57.727  1.00  0.00           H  
ATOM   1184  N   VAL A  77     -17.319  16.873 -51.881  1.00  0.00           N  
ATOM   1185  CA  VAL A  77     -16.788  15.630 -51.333  1.00  0.00           C  
ATOM   1186  C   VAL A  77     -17.015  14.574 -52.424  1.00  0.00           C  
ATOM   1187  O   VAL A  77     -18.133  14.349 -52.894  1.00  0.00           O  
ATOM   1188  CB  VAL A  77     -17.488  15.264 -50.011  1.00  0.00           C  
ATOM   1189  CG1 VAL A  77     -17.051  13.896 -49.488  1.00  0.00           C  
ATOM   1190  CG2 VAL A  77     -17.182  16.317 -48.942  1.00  0.00           C  
ATOM   1191  H   VAL A  77     -18.243  17.165 -51.577  1.00  0.00           H  
ATOM   1192  HA  VAL A  77     -15.720  15.761 -51.158  1.00  0.00           H  
ATOM   1193  HB  VAL A  77     -18.575  15.234 -50.163  1.00  0.00           H  
ATOM   1194 HG11 VAL A  77     -17.538  13.684 -48.531  1.00  0.00           H  
ATOM   1195 HG12 VAL A  77     -17.327  13.095 -50.179  1.00  0.00           H  
ATOM   1196 HG13 VAL A  77     -15.969  13.862 -49.329  1.00  0.00           H  
ATOM   1197 HG21 VAL A  77     -16.104  16.412 -48.780  1.00  0.00           H  
ATOM   1198 HG22 VAL A  77     -17.574  17.300 -49.224  1.00  0.00           H  
ATOM   1199 HG23 VAL A  77     -17.626  16.044 -47.983  1.00  0.00           H  
ATOM   1200  N   ILE A  78     -15.858  13.918 -52.822  1.00  0.00           N  
ATOM   1201  CA  ILE A  78     -15.904  12.863 -53.824  1.00  0.00           C  
ATOM   1202  C   ILE A  78     -16.081  11.521 -53.108  1.00  0.00           C  
ATOM   1203  O   ILE A  78     -16.774  10.623 -53.596  1.00  0.00           O  
ATOM   1204  CB  ILE A  78     -14.725  12.871 -54.827  1.00  0.00           C  
ATOM   1205  CG1 ILE A  78     -13.332  12.815 -54.171  1.00  0.00           C  
ATOM   1206  CG2 ILE A  78     -14.859  14.092 -55.747  1.00  0.00           C  
ATOM   1207  CD1 ILE A  78     -12.192  12.623 -55.164  1.00  0.00           C  
ATOM   1208  H   ILE A  78     -14.965  14.135 -52.359  1.00  0.00           H  
ATOM   1209  HA  ILE A  78     -16.830  12.994 -54.400  1.00  0.00           H  
ATOM   1210  HB  ILE A  78     -14.829  11.976 -55.456  1.00  0.00           H  
ATOM   1211 HG12 ILE A  78     -13.141  13.735 -53.611  1.00  0.00           H  
ATOM   1212 HG13 ILE A  78     -13.288  11.984 -53.460  1.00  0.00           H  
ATOM   1213 HG21 ILE A  78     -14.128  14.068 -56.560  1.00  0.00           H  
ATOM   1214 HG22 ILE A  78     -15.851  14.126 -56.210  1.00  0.00           H  
ATOM   1215 HG23 ILE A  78     -14.719  15.021 -55.187  1.00  0.00           H  
ATOM   1216 HD11 ILE A  78     -11.248  12.487 -54.627  1.00  0.00           H  
ATOM   1217 HD12 ILE A  78     -12.358  11.739 -55.787  1.00  0.00           H  
ATOM   1218 HD13 ILE A  78     -12.074  13.494 -55.816  1.00  0.00           H  
ATOM   1219  N   GLY A  79     -15.384  11.372 -51.926  1.00  0.00           N  
ATOM   1220  CA  GLY A  79     -15.504  10.172 -51.122  1.00  0.00           C  
ATOM   1221  C   GLY A  79     -15.503  10.545 -49.649  1.00  0.00           C  
ATOM   1222  O   GLY A  79     -14.767  11.424 -49.195  1.00  0.00           O  
ATOM   1223  H   GLY A  79     -14.786  12.143 -51.600  1.00  0.00           H  
ATOM   1224  HA2 GLY A  79     -16.413   9.621 -51.384  1.00  0.00           H  
ATOM   1225  HA3 GLY A  79     -14.633   9.542 -51.323  1.00  0.00           H  
ATOM   1226  N   HIP A  80     -16.356   9.788 -48.869  1.00  0.00           N  
ATOM   1227  CA  HIP A  80     -16.445   9.979 -47.426  1.00  0.00           C  
ATOM   1228  C   HIP A  80     -16.324   8.613 -46.762  1.00  0.00           C  
ATOM   1229  O   HIP A  80     -16.859   7.612 -47.235  1.00  0.00           O  
ATOM   1230  CB  HIP A  80     -17.686  10.731 -46.961  1.00  0.00           C  
ATOM   1231  CG  HIP A  80     -18.995  10.136 -47.304  1.00  0.00           C  
ATOM   1232  ND1 HIP A  80     -19.587  10.240 -48.549  1.00  0.00           N1+
ATOM   1233  CD2 HIP A  80     -19.946   9.528 -46.512  1.00  0.00           C  
ATOM   1234  CE1 HIP A  80     -20.856   9.826 -48.497  1.00  0.00           C  
ATOM   1235  NE2 HIP A  80     -21.107   9.459 -47.242  1.00  0.00           N  
ATOM   1236  H   HIP A  80     -16.929   9.053 -49.283  1.00  0.00           H  
ATOM   1237  HA  HIP A  80     -15.575  10.570 -47.117  1.00  0.00           H  
ATOM   1238  HB2 HIP A  80     -17.656  10.840 -45.870  1.00  0.00           H  
ATOM   1239  HB3 HIP A  80     -17.675  11.742 -47.381  1.00  0.00           H  
ATOM   1240  HD1 HIP A  80     -19.213  10.682 -49.414  1.00  0.00           H  
ATOM   1241  HD2 HIP A  80     -19.988   9.246 -45.478  1.00  0.00           H  
ATOM   1242  HE2 HIP A  80     -22.065   9.283 -46.877  1.00  0.00           H  
ATOM   1243  HE1 HIP A  80     -21.555   9.829 -49.316  1.00  0.00           H  
ATOM   1244  N   SER A  81     -15.562   8.629 -45.613  1.00  0.00           N  
ATOM   1245  CA  SER A  81     -15.155   7.410 -44.930  1.00  0.00           C  
ATOM   1246  C   SER A  81     -14.945   7.707 -43.445  1.00  0.00           C  
ATOM   1247  O   SER A  81     -14.667   8.832 -43.023  1.00  0.00           O  
ATOM   1248  CB  SER A  81     -13.848   6.886 -45.546  1.00  0.00           C  
ATOM   1249  OG  SER A  81     -12.800   7.863 -45.549  1.00  0.00           O  
ATOM   1250  H   SER A  81     -15.205   9.510 -45.230  1.00  0.00           H  
ATOM   1251  HA  SER A  81     -15.944   6.657 -45.037  1.00  0.00           H  
ATOM   1252  HB2 SER A  81     -13.479   6.009 -45.006  1.00  0.00           H  
ATOM   1253  HB3 SER A  81     -14.014   6.594 -46.588  1.00  0.00           H  
ATOM   1254  HG  SER A  81     -13.185   8.768 -45.475  1.00  0.00           H  
ATOM   1255  N   MET A  82     -15.026   6.595 -42.630  1.00  0.00           N  
ATOM   1256  CA  MET A  82     -14.825   6.689 -41.186  1.00  0.00           C  
ATOM   1257  C   MET A  82     -13.644   5.783 -40.830  1.00  0.00           C  
ATOM   1258  O   MET A  82     -13.459   4.700 -41.382  1.00  0.00           O  
ATOM   1259  CB  MET A  82     -16.081   6.247 -40.421  1.00  0.00           C  
ATOM   1260  CG  MET A  82     -16.041   6.675 -38.951  1.00  0.00           C  
ATOM   1261  SD  MET A  82     -17.585   6.256 -38.082  1.00  0.00           S  
ATOM   1262  CE  MET A  82     -17.230   4.532 -37.661  1.00  0.00           C  
ATOM   1263  H   MET A  82     -15.188   5.665 -43.009  1.00  0.00           H  
ATOM   1264  HA  MET A  82     -14.569   7.719 -40.928  1.00  0.00           H  
ATOM   1265  HB2 MET A  82     -16.957   6.699 -40.900  1.00  0.00           H  
ATOM   1266  HB3 MET A  82     -16.203   5.159 -40.499  1.00  0.00           H  
ATOM   1267  HG2 MET A  82     -15.199   6.233 -38.413  1.00  0.00           H  
ATOM   1268  HG3 MET A  82     -15.938   7.763 -38.893  1.00  0.00           H  
ATOM   1269  HE1 MET A  82     -18.076   4.119 -37.103  1.00  0.00           H  
ATOM   1270  HE2 MET A  82     -17.089   3.935 -38.565  1.00  0.00           H  
ATOM   1271  HE3 MET A  82     -16.338   4.469 -37.033  1.00  0.00           H  
ATOM   1272  N   GLN A  83     -12.873   6.262 -39.787  1.00  0.00           N  
ATOM   1273  CA  GLN A  83     -11.746   5.491 -39.266  1.00  0.00           C  
ATOM   1274  C   GLN A  83     -11.809   5.646 -37.748  1.00  0.00           C  
ATOM   1275  O   GLN A  83     -11.557   6.717 -37.193  1.00  0.00           O  
ATOM   1276  CB  GLN A  83     -10.428   6.029 -39.832  1.00  0.00           C  
ATOM   1277  CG  GLN A  83      -9.221   5.200 -39.397  1.00  0.00           C  
ATOM   1278  CD  GLN A  83      -7.946   5.670 -40.072  1.00  0.00           C  
ATOM   1279  OE1 GLN A  83      -7.828   5.798 -41.291  1.00  0.00           O  
ATOM   1280  NE2 GLN A  83      -6.936   5.977 -39.220  1.00  0.00           N  
ATOM   1281  H   GLN A  83     -13.083   7.175 -39.349  1.00  0.00           H  
ATOM   1282  HA  GLN A  83     -11.865   4.437 -39.540  1.00  0.00           H  
ATOM   1283  HB2 GLN A  83     -10.489   6.040 -40.928  1.00  0.00           H  
ATOM   1284  HB3 GLN A  83     -10.281   7.072 -39.523  1.00  0.00           H  
ATOM   1285  HG2 GLN A  83      -9.108   5.236 -38.308  1.00  0.00           H  
ATOM   1286  HG3 GLN A  83      -9.362   4.148 -39.673  1.00  0.00           H  
ATOM   1287 HE21 GLN A  83      -7.060   6.080 -38.207  1.00  0.00           H  
ATOM   1288 HE22 GLN A  83      -5.943   6.155 -39.518  1.00  0.00           H  
ATOM   1289  N   ASN A  84     -12.263   4.536 -37.064  1.00  0.00           N  
ATOM   1290  CA  ASN A  84     -12.244   4.499 -35.600  1.00  0.00           C  
ATOM   1291  C   ASN A  84     -13.041   5.678 -34.958  1.00  0.00           C  
ATOM   1292  O   ASN A  84     -14.278   5.678 -34.933  1.00  0.00           O  
ATOM   1293  CB  ASN A  84     -10.837   4.286 -35.029  1.00  0.00           C  
ATOM   1294  CG  ASN A  84     -10.350   2.865 -35.217  1.00  0.00           C  
ATOM   1295  OD1 ASN A  84     -10.786   2.089 -36.063  1.00  0.00           O  
ATOM   1296  ND2 ASN A  84      -9.343   2.502 -34.363  1.00  0.00           N  
ATOM   1297  H   ASN A  84     -12.574   3.702 -37.560  1.00  0.00           H  
ATOM   1298  HA  ASN A  84     -12.840   3.612 -35.342  1.00  0.00           H  
ATOM   1299  HB2 ASN A  84     -10.106   4.950 -35.503  1.00  0.00           H  
ATOM   1300  HB3 ASN A  84     -10.837   4.493 -33.952  1.00  0.00           H  
ATOM   1301 HD21 ASN A  84      -8.956   1.570 -34.448  1.00  0.00           H  
ATOM   1302 HD22 ASN A  84      -8.948   3.103 -33.629  1.00  0.00           H  
ATOM   1303  N   CYS A  85     -12.290   6.746 -34.483  1.00  0.00           N  
ATOM   1304  CA  CYS A  85     -12.883   7.898 -33.789  1.00  0.00           C  
ATOM   1305  C   CYS A  85     -12.895   9.227 -34.591  1.00  0.00           C  
ATOM   1306  O   CYS A  85     -13.120  10.316 -34.042  1.00  0.00           O  
ATOM   1307  CB  CYS A  85     -12.232   8.168 -32.419  1.00  0.00           C  
ATOM   1308  SG  CYS A  85     -12.009   6.674 -31.400  1.00  0.00           S  
ATOM   1309  H   CYS A  85     -11.269   6.754 -34.600  1.00  0.00           H  
ATOM   1310  HA  CYS A  85     -13.931   7.659 -33.604  1.00  0.00           H  
ATOM   1311  HB2 CYS A  85     -11.246   8.622 -32.554  1.00  0.00           H  
ATOM   1312  HB3 CYS A  85     -12.837   8.879 -31.846  1.00  0.00           H  
ATOM   1313  HG  CYS A  85     -11.136   6.087 -32.237  1.00  0.00           H  
ATOM   1314  N   VAL A  86     -12.694   9.107 -35.952  1.00  0.00           N  
ATOM   1315  CA  VAL A  86     -12.626  10.263 -36.872  1.00  0.00           C  
ATOM   1316  C   VAL A  86     -13.379   9.950 -38.190  1.00  0.00           C  
ATOM   1317  O   VAL A  86     -13.538   8.802 -38.614  1.00  0.00           O  
ATOM   1318  CB  VAL A  86     -11.133  10.655 -37.088  1.00  0.00           C  
ATOM   1319  CG1 VAL A  86     -10.769  11.270 -38.440  1.00  0.00           C  
ATOM   1320  CG2 VAL A  86     -10.664  11.617 -35.990  1.00  0.00           C  
ATOM   1321  H   VAL A  86     -12.545   8.168 -36.349  1.00  0.00           H  
ATOM   1322  HA  VAL A  86     -13.159  11.098 -36.399  1.00  0.00           H  
ATOM   1323  HB  VAL A  86     -10.534   9.741 -37.012  1.00  0.00           H  
ATOM   1324 HG11 VAL A  86      -9.688  11.446 -38.502  1.00  0.00           H  
ATOM   1325 HG12 VAL A  86     -11.025  10.599 -39.262  1.00  0.00           H  
ATOM   1326 HG13 VAL A  86     -11.260  12.234 -38.596  1.00  0.00           H  
ATOM   1327 HG21 VAL A  86      -9.596  11.840 -36.094  1.00  0.00           H  
ATOM   1328 HG22 VAL A  86     -11.210  12.565 -36.043  1.00  0.00           H  
ATOM   1329 HG23 VAL A  86     -10.812  11.193 -34.994  1.00  0.00           H  
ATOM   1330  N   LEU A  87     -13.779  11.097 -38.880  1.00  0.00           N  
ATOM   1331  CA  LEU A  87     -14.329  11.059 -40.233  1.00  0.00           C  
ATOM   1332  C   LEU A  87     -13.265  11.665 -41.167  1.00  0.00           C  
ATOM   1333  O   LEU A  87     -12.691  12.736 -40.954  1.00  0.00           O  
ATOM   1334  CB  LEU A  87     -15.640  11.842 -40.387  1.00  0.00           C  
ATOM   1335  CG  LEU A  87     -16.917  11.005 -40.165  1.00  0.00           C  
ATOM   1336  CD1 LEU A  87     -18.141  11.922 -40.136  1.00  0.00           C  
ATOM   1337  CD2 LEU A  87     -17.134   9.948 -41.244  1.00  0.00           C  
ATOM   1338  H   LEU A  87     -13.633  12.035 -38.474  1.00  0.00           H  
ATOM   1339  HA  LEU A  87     -14.473  10.012 -40.507  1.00  0.00           H  
ATOM   1340  HB2 LEU A  87     -15.637  12.682 -39.682  1.00  0.00           H  
ATOM   1341  HB3 LEU A  87     -15.695  12.284 -41.391  1.00  0.00           H  
ATOM   1342  HG  LEU A  87     -16.843  10.488 -39.204  1.00  0.00           H  
ATOM   1343 HD11 LEU A  87     -19.045  11.357 -39.890  1.00  0.00           H  
ATOM   1344 HD12 LEU A  87     -18.029  12.717 -39.394  1.00  0.00           H  
ATOM   1345 HD13 LEU A  87     -18.291  12.397 -41.109  1.00  0.00           H  
ATOM   1346 HD21 LEU A  87     -18.088   9.433 -41.094  1.00  0.00           H  
ATOM   1347 HD22 LEU A  87     -17.134  10.386 -42.247  1.00  0.00           H  
ATOM   1348 HD23 LEU A  87     -16.361   9.184 -41.199  1.00  0.00           H  
ATOM   1349  N   LYS A  88     -13.029  10.868 -42.276  1.00  0.00           N  
ATOM   1350  CA  LYS A  88     -12.023  11.188 -43.280  1.00  0.00           C  
ATOM   1351  C   LYS A  88     -12.793  11.400 -44.593  1.00  0.00           C  
ATOM   1352  O   LYS A  88     -13.431  10.498 -45.149  1.00  0.00           O  
ATOM   1353  CB  LYS A  88     -10.996  10.053 -43.425  1.00  0.00           C  
ATOM   1354  CG  LYS A  88     -10.207   9.814 -42.132  1.00  0.00           C  
ATOM   1355  CD  LYS A  88      -9.301   8.584 -42.194  1.00  0.00           C  
ATOM   1356  CE  LYS A  88      -7.928   8.844 -42.793  1.00  0.00           C  
ATOM   1357  NZ  LYS A  88      -7.192   7.557 -42.871  1.00  0.00           N1+
ATOM   1358  H   LYS A  88     -13.606  10.028 -42.442  1.00  0.00           H  
ATOM   1359  HA  LYS A  88     -11.501  12.107 -42.997  1.00  0.00           H  
ATOM   1360  HB2 LYS A  88     -11.511   9.125 -43.697  1.00  0.00           H  
ATOM   1361  HB3 LYS A  88     -10.305  10.284 -44.244  1.00  0.00           H  
ATOM   1362  HG2 LYS A  88      -9.632  10.708 -41.863  1.00  0.00           H  
ATOM   1363  HG3 LYS A  88     -10.922   9.638 -41.321  1.00  0.00           H  
ATOM   1364  HD2 LYS A  88      -9.146   8.247 -41.163  1.00  0.00           H  
ATOM   1365  HD3 LYS A  88      -9.808   7.767 -42.722  1.00  0.00           H  
ATOM   1366  HE2 LYS A  88      -7.970   9.254 -43.805  1.00  0.00           H  
ATOM   1367  HE3 LYS A  88      -7.340   9.499 -42.148  1.00  0.00           H  
ATOM   1368  HZ1 LYS A  88      -7.411   6.905 -42.063  1.00  0.00           H  
ATOM   1369  HZ2 LYS A  88      -7.428   6.997 -43.702  1.00  0.00           H  
ATOM   1370  HZ3 LYS A  88      -6.173   7.683 -42.840  1.00  0.00           H  
ATOM   1371  N   LEU A  89     -12.755  12.705 -45.058  1.00  0.00           N  
ATOM   1372  CA  LEU A  89     -13.484  13.131 -46.251  1.00  0.00           C  
ATOM   1373  C   LEU A  89     -12.466  13.518 -47.333  1.00  0.00           C  
ATOM   1374  O   LEU A  89     -11.532  14.295 -47.110  1.00  0.00           O  
ATOM   1375  CB  LEU A  89     -14.387  14.344 -45.974  1.00  0.00           C  
ATOM   1376  CG  LEU A  89     -15.237  14.272 -44.692  1.00  0.00           C  
ATOM   1377  CD1 LEU A  89     -15.997  15.587 -44.507  1.00  0.00           C  
ATOM   1378  CD2 LEU A  89     -16.220  13.107 -44.710  1.00  0.00           C  
ATOM   1379  H   LEU A  89     -12.189  13.413 -44.563  1.00  0.00           H  
ATOM   1380  HA  LEU A  89     -14.099  12.301 -46.609  1.00  0.00           H  
ATOM   1381  HB2 LEU A  89     -13.767  15.243 -45.912  1.00  0.00           H  
ATOM   1382  HB3 LEU A  89     -15.038  14.502 -46.844  1.00  0.00           H  
ATOM   1383  HG  LEU A  89     -14.576  14.152 -43.825  1.00  0.00           H  
ATOM   1384 HD11 LEU A  89     -16.612  15.551 -43.602  1.00  0.00           H  
ATOM   1385 HD12 LEU A  89     -15.303  16.429 -44.407  1.00  0.00           H  
ATOM   1386 HD13 LEU A  89     -16.657  15.791 -45.357  1.00  0.00           H  
ATOM   1387 HD21 LEU A  89     -16.790  13.071 -43.776  1.00  0.00           H  
ATOM   1388 HD22 LEU A  89     -16.929  13.210 -45.537  1.00  0.00           H  
ATOM   1389 HD23 LEU A  89     -15.709  12.147 -44.812  1.00  0.00           H  
ATOM   1390  N   LYS A  90     -12.724  12.956 -48.573  1.00  0.00           N  
ATOM   1391  CA  LYS A  90     -11.882  13.210 -49.735  1.00  0.00           C  
ATOM   1392  C   LYS A  90     -12.708  14.121 -50.659  1.00  0.00           C  
ATOM   1393  O   LYS A  90     -13.815  13.797 -51.104  1.00  0.00           O  
ATOM   1394  CB  LYS A  90     -11.513  11.893 -50.426  1.00  0.00           C  
ATOM   1395  CG  LYS A  90     -10.244  12.041 -51.270  1.00  0.00           C  
ATOM   1396  CD  LYS A  90      -9.828  10.711 -51.903  1.00  0.00           C  
ATOM   1397  CE  LYS A  90      -8.372  10.677 -52.355  1.00  0.00           C  
ATOM   1398  NZ  LYS A  90      -8.116  11.620 -53.450  1.00  0.00           N1+
ATOM   1399  H   LYS A  90     -13.553  12.362 -48.730  1.00  0.00           H  
ATOM   1400  HA  LYS A  90     -10.976  13.719 -49.398  1.00  0.00           H  
ATOM   1401  HB2 LYS A  90     -11.337  11.122 -49.664  1.00  0.00           H  
ATOM   1402  HB3 LYS A  90     -12.337  11.531 -51.053  1.00  0.00           H  
ATOM   1403  HG2 LYS A  90     -10.413  12.788 -52.054  1.00  0.00           H  
ATOM   1404  HG3 LYS A  90      -9.435  12.410 -50.629  1.00  0.00           H  
ATOM   1405  HD2 LYS A  90      -9.962   9.904 -51.172  1.00  0.00           H  
ATOM   1406  HD3 LYS A  90     -10.493  10.482 -52.745  1.00  0.00           H  
ATOM   1407  HE2 LYS A  90      -7.687  10.931 -51.540  1.00  0.00           H  
ATOM   1408  HE3 LYS A  90      -8.115   9.684 -52.736  1.00  0.00           H  
ATOM   1409  HZ1 LYS A  90      -8.736  11.552 -54.258  1.00  0.00           H  
ATOM   1410  HZ2 LYS A  90      -8.203  12.653 -53.098  1.00  0.00           H  
ATOM   1411  HZ3 LYS A  90      -7.137  11.624 -53.755  1.00  0.00           H  
ATOM   1412  N   VAL A  91     -12.103  15.337 -50.903  1.00  0.00           N  
ATOM   1413  CA  VAL A  91     -12.730  16.405 -51.674  1.00  0.00           C  
ATOM   1414  C   VAL A  91     -12.125  16.445 -53.086  1.00  0.00           C  
ATOM   1415  O   VAL A  91     -11.037  15.955 -53.379  1.00  0.00           O  
ATOM   1416  CB  VAL A  91     -12.705  17.785 -50.971  1.00  0.00           C  
ATOM   1417  CG1 VAL A  91     -13.814  17.899 -49.922  1.00  0.00           C  
ATOM   1418  CG2 VAL A  91     -11.373  18.104 -50.300  1.00  0.00           C  
ATOM   1419  H   VAL A  91     -11.145  15.505 -50.570  1.00  0.00           H  
ATOM   1420  HA  VAL A  91     -13.771  16.119 -51.825  1.00  0.00           H  
ATOM   1421  HB  VAL A  91     -12.889  18.565 -51.720  1.00  0.00           H  
ATOM   1422 HG11 VAL A  91     -13.761  18.860 -49.400  1.00  0.00           H  
ATOM   1423 HG12 VAL A  91     -14.799  17.839 -50.391  1.00  0.00           H  
ATOM   1424 HG13 VAL A  91     -13.739  17.105 -49.171  1.00  0.00           H  
ATOM   1425 HG21 VAL A  91     -11.322  19.166 -50.040  1.00  0.00           H  
ATOM   1426 HG22 VAL A  91     -11.246  17.535 -49.374  1.00  0.00           H  
ATOM   1427 HG23 VAL A  91     -10.535  17.871 -50.957  1.00  0.00           H  
ATOM   1428  N   ASP A  92     -12.926  17.102 -54.006  1.00  0.00           N  
ATOM   1429  CA  ASP A  92     -12.494  17.306 -55.390  1.00  0.00           C  
ATOM   1430  C   ASP A  92     -11.259  18.223 -55.442  1.00  0.00           C  
ATOM   1431  O   ASP A  92     -10.304  18.035 -56.191  1.00  0.00           O  
ATOM   1432  CB  ASP A  92     -13.626  17.877 -56.242  1.00  0.00           C  
ATOM   1433  CG  ASP A  92     -14.303  19.203 -55.870  1.00  0.00           C  
ATOM   1434  OD1 ASP A  92     -13.879  19.821 -54.842  1.00  0.00           O  
ATOM   1435  OD2 ASP A  92     -15.254  19.523 -56.637  1.00  0.00           O1-
ATOM   1436  H   ASP A  92     -13.864  17.430 -53.721  1.00  0.00           H  
ATOM   1437  HA  ASP A  92     -12.189  16.328 -55.780  1.00  0.00           H  
ATOM   1438  HB2 ASP A  92     -13.256  18.000 -57.269  1.00  0.00           H  
ATOM   1439  HB3 ASP A  92     -14.431  17.132 -56.289  1.00  0.00           H  
ATOM   1440  N   THR A  93     -11.419  19.342 -54.669  1.00  0.00           N  
ATOM   1441  CA  THR A  93     -10.486  20.440 -54.541  1.00  0.00           C  
ATOM   1442  C   THR A  93      -9.399  20.016 -53.539  1.00  0.00           C  
ATOM   1443  O   THR A  93      -9.654  19.455 -52.475  1.00  0.00           O  
ATOM   1444  CB  THR A  93     -11.232  21.677 -54.000  1.00  0.00           C  
ATOM   1445  OG1 THR A  93     -12.478  21.908 -54.678  1.00  0.00           O  
ATOM   1446  CG2 THR A  93     -10.409  22.951 -54.160  1.00  0.00           C  
ATOM   1447  H   THR A  93     -12.333  19.397 -54.199  1.00  0.00           H  
ATOM   1448  HA  THR A  93     -10.057  20.630 -55.531  1.00  0.00           H  
ATOM   1449  HB  THR A  93     -11.475  21.538 -52.941  1.00  0.00           H  
ATOM   1450 HG21 THR A  93      -9.472  22.906 -53.603  1.00  0.00           H  
ATOM   1451 HG22 THR A  93     -10.179  23.136 -55.216  1.00  0.00           H  
ATOM   1452 HG23 THR A  93     -10.974  23.821 -53.809  1.00  0.00           H  
ATOM   1453  HG1 THR A  93     -13.019  21.064 -54.726  1.00  0.00           H  
ATOM   1454  N   ALA A  94      -8.118  20.388 -53.905  1.00  0.00           N  
ATOM   1455  CA  ALA A  94      -6.953  20.160 -53.056  1.00  0.00           C  
ATOM   1456  C   ALA A  94      -6.539  21.494 -52.406  1.00  0.00           C  
ATOM   1457  O   ALA A  94      -6.820  22.576 -52.920  1.00  0.00           O  
ATOM   1458  CB  ALA A  94      -5.796  19.584 -53.858  1.00  0.00           C  
ATOM   1459  H   ALA A  94      -7.965  20.878 -54.780  1.00  0.00           H  
ATOM   1460  HA  ALA A  94      -7.237  19.460 -52.269  1.00  0.00           H  
ATOM   1461  HB1 ALA A  94      -4.928  19.393 -53.218  1.00  0.00           H  
ATOM   1462  HB2 ALA A  94      -6.084  18.641 -54.334  1.00  0.00           H  
ATOM   1463  HB3 ALA A  94      -5.479  20.274 -54.648  1.00  0.00           H  
ATOM   1464  N   ASN A  95      -5.830  21.361 -51.231  1.00  0.00           N  
ATOM   1465  CA  ASN A  95      -5.394  22.499 -50.431  1.00  0.00           C  
ATOM   1466  C   ASN A  95      -4.054  23.062 -50.958  1.00  0.00           C  
ATOM   1467  O   ASN A  95      -3.005  22.414 -50.853  1.00  0.00           O  
ATOM   1468  CB  ASN A  95      -5.201  22.069 -48.973  1.00  0.00           C  
ATOM   1469  CG  ASN A  95      -4.794  23.228 -48.105  1.00  0.00           C  
ATOM   1470  OD1 ASN A  95      -4.644  24.372 -48.530  1.00  0.00           O  
ATOM   1471  ND2 ASN A  95      -4.557  22.922 -46.802  1.00  0.00           N  
ATOM   1472  H   ASN A  95      -5.636  20.409 -50.881  1.00  0.00           H  
ATOM   1473  HA  ASN A  95      -6.182  23.253 -50.478  1.00  0.00           H  
ATOM   1474  HB2 ASN A  95      -6.117  21.642 -48.573  1.00  0.00           H  
ATOM   1475  HB3 ASN A  95      -4.450  21.281 -48.889  1.00  0.00           H  
ATOM   1476 HD21 ASN A  95      -4.207  23.658 -46.198  1.00  0.00           H  
ATOM   1477 HD22 ASN A  95      -4.703  22.009 -46.362  1.00  0.00           H  
ATOM   1478  N   PRO A  96      -4.057  24.341 -51.496  1.00  0.00           N  
ATOM   1479  CA  PRO A  96      -2.834  25.001 -51.976  1.00  0.00           C  
ATOM   1480  C   PRO A  96      -1.980  25.674 -50.872  1.00  0.00           C  
ATOM   1481  O   PRO A  96      -0.961  26.310 -51.144  1.00  0.00           O  
ATOM   1482  CB  PRO A  96      -3.362  26.071 -52.933  1.00  0.00           C  
ATOM   1483  CG  PRO A  96      -4.663  26.501 -52.265  1.00  0.00           C  
ATOM   1484  CD  PRO A  96      -5.222  25.193 -51.721  1.00  0.00           C  
ATOM   1485  HA  PRO A  96      -2.194  24.272 -52.483  1.00  0.00           H  
ATOM   1486  HB2 PRO A  96      -2.680  26.912 -53.087  1.00  0.00           H  
ATOM   1487  HB3 PRO A  96      -3.583  25.623 -53.909  1.00  0.00           H  
ATOM   1488  HG2 PRO A  96      -4.452  27.192 -51.440  1.00  0.00           H  
ATOM   1489  HG3 PRO A  96      -5.353  26.997 -52.954  1.00  0.00           H  
ATOM   1490  HD2 PRO A  96      -5.785  25.346 -50.796  1.00  0.00           H  
ATOM   1491  HD3 PRO A  96      -5.864  24.716 -52.462  1.00  0.00           H  
ATOM   1492  N   LYS A  97      -2.437  25.489 -49.586  1.00  0.00           N  
ATOM   1493  CA  LYS A  97      -1.711  25.866 -48.378  1.00  0.00           C  
ATOM   1494  C   LYS A  97      -1.551  24.593 -47.517  1.00  0.00           C  
ATOM   1495  O   LYS A  97      -1.749  24.579 -46.303  1.00  0.00           O  
ATOM   1496  CB  LYS A  97      -2.424  26.978 -47.604  1.00  0.00           C  
ATOM   1497  CG  LYS A  97      -2.377  28.332 -48.321  1.00  0.00           C  
ATOM   1498  CD  LYS A  97      -2.973  29.426 -47.434  1.00  0.00           C  
ATOM   1499  CE  LYS A  97      -2.857  30.804 -48.069  1.00  0.00           C  
ATOM   1500  NZ  LYS A  97      -3.399  31.802 -47.112  1.00  0.00           N1+
ATOM   1501  H   LYS A  97      -3.353  25.042 -49.435  1.00  0.00           H  
ATOM   1502  HA  LYS A  97      -0.699  26.191 -48.650  1.00  0.00           H  
ATOM   1503  HB2 LYS A  97      -3.468  26.699 -47.416  1.00  0.00           H  
ATOM   1504  HB3 LYS A  97      -1.950  27.092 -46.621  1.00  0.00           H  
ATOM   1505  HG2 LYS A  97      -1.338  28.583 -48.564  1.00  0.00           H  
ATOM   1506  HG3 LYS A  97      -2.931  28.279 -49.266  1.00  0.00           H  
ATOM   1507  HD2 LYS A  97      -4.027  29.197 -47.229  1.00  0.00           H  
ATOM   1508  HD3 LYS A  97      -2.456  29.428 -46.465  1.00  0.00           H  
ATOM   1509  HE2 LYS A  97      -1.817  31.082 -48.262  1.00  0.00           H  
ATOM   1510  HE3 LYS A  97      -3.443  30.888 -48.989  1.00  0.00           H  
ATOM   1511  HZ1 LYS A  97      -4.399  31.636 -46.932  1.00  0.00           H  
ATOM   1512  HZ2 LYS A  97      -2.912  31.754 -46.204  1.00  0.00           H  
ATOM   1513  HZ3 LYS A  97      -3.303  32.762 -47.469  1.00  0.00           H  
ATOM   1514  N   THR A  98      -1.026  23.516 -48.216  1.00  0.00           N  
ATOM   1515  CA  THR A  98      -0.649  22.266 -47.543  1.00  0.00           C  
ATOM   1516  C   THR A  98       0.806  22.455 -47.039  1.00  0.00           C  
ATOM   1517  O   THR A  98       1.705  22.764 -47.830  1.00  0.00           O  
ATOM   1518  CB  THR A  98      -0.733  21.057 -48.507  1.00  0.00           C  
ATOM   1519  OG1 THR A  98      -2.097  20.817 -48.883  1.00  0.00           O  
ATOM   1520  CG2 THR A  98      -0.248  19.761 -47.876  1.00  0.00           C  
ATOM   1521  H   THR A  98      -0.885  23.611 -49.219  1.00  0.00           H  
ATOM   1522  HA  THR A  98      -1.357  22.120 -46.724  1.00  0.00           H  
ATOM   1523  HB  THR A  98      -0.160  21.244 -49.423  1.00  0.00           H  
ATOM   1524 HG21 THR A  98       0.825  19.783 -47.682  1.00  0.00           H  
ATOM   1525 HG22 THR A  98      -0.778  19.557 -46.939  1.00  0.00           H  
ATOM   1526 HG23 THR A  98      -0.452  18.916 -48.542  1.00  0.00           H  
ATOM   1527  HG1 THR A  98      -2.291  21.431 -49.635  1.00  0.00           H  
ATOM   1528  N   PRO A  99       1.048  22.278 -45.688  1.00  0.00           N  
ATOM   1529  CA  PRO A  99       2.393  22.306 -45.119  1.00  0.00           C  
ATOM   1530  C   PRO A  99       3.068  20.922 -45.246  1.00  0.00           C  
ATOM   1531  O   PRO A  99       2.573  19.981 -45.864  1.00  0.00           O  
ATOM   1532  CB  PRO A  99       2.134  22.661 -43.653  1.00  0.00           C  
ATOM   1533  CG  PRO A  99       0.839  21.912 -43.359  1.00  0.00           C  
ATOM   1534  CD  PRO A  99       0.048  22.074 -44.651  1.00  0.00           C  
ATOM   1535  HA  PRO A  99       3.020  23.046 -45.627  1.00  0.00           H  
ATOM   1536  HB2 PRO A  99       2.932  22.381 -42.962  1.00  0.00           H  
ATOM   1537  HB3 PRO A  99       1.962  23.740 -43.555  1.00  0.00           H  
ATOM   1538  HG2 PRO A  99       1.050  20.851 -43.177  1.00  0.00           H  
ATOM   1539  HG3 PRO A  99       0.317  22.303 -42.483  1.00  0.00           H  
ATOM   1540  HD2 PRO A  99      -0.562  21.197 -44.875  1.00  0.00           H  
ATOM   1541  HD3 PRO A  99      -0.585  22.964 -44.623  1.00  0.00           H  
ATOM   1542  N   LYS A 100       4.286  20.831 -44.602  1.00  0.00           N  
ATOM   1543  CA  LYS A 100       5.084  19.597 -44.540  1.00  0.00           C  
ATOM   1544  C   LYS A 100       4.574  18.875 -43.275  1.00  0.00           C  
ATOM   1545  O   LYS A 100       4.910  19.236 -42.142  1.00  0.00           O  
ATOM   1546  CB  LYS A 100       6.546  20.045 -44.418  1.00  0.00           C  
ATOM   1547  CG  LYS A 100       7.609  18.951 -44.531  1.00  0.00           C  
ATOM   1548  CD  LYS A 100       8.975  19.574 -44.210  1.00  0.00           C  
ATOM   1549  CE  LYS A 100      10.156  18.637 -44.403  1.00  0.00           C  
ATOM   1550  NZ  LYS A 100      11.387  19.338 -44.005  1.00  0.00           N1+
ATOM   1551  H   LYS A 100       4.663  21.641 -44.118  1.00  0.00           H  
ATOM   1552  HA  LYS A 100       4.911  18.994 -45.437  1.00  0.00           H  
ATOM   1553  HB2 LYS A 100       6.749  20.788 -45.202  1.00  0.00           H  
ATOM   1554  HB3 LYS A 100       6.681  20.578 -43.468  1.00  0.00           H  
ATOM   1555  HG2 LYS A 100       7.399  18.132 -43.838  1.00  0.00           H  
ATOM   1556  HG3 LYS A 100       7.609  18.535 -45.545  1.00  0.00           H  
ATOM   1557  HD2 LYS A 100       9.118  20.461 -44.841  1.00  0.00           H  
ATOM   1558  HD3 LYS A 100       8.961  19.925 -43.172  1.00  0.00           H  
ATOM   1559  HE2 LYS A 100      10.081  17.739 -43.785  1.00  0.00           H  
ATOM   1560  HE3 LYS A 100      10.273  18.355 -45.453  1.00  0.00           H  
ATOM   1561  HZ1 LYS A 100      11.417  20.377 -44.294  1.00  0.00           H  
ATOM   1562  HZ2 LYS A 100      11.450  19.545 -42.951  1.00  0.00           H  
ATOM   1563  HZ3 LYS A 100      12.271  18.914 -44.286  1.00  0.00           H  
ATOM   1564  N   TYR A 101       3.600  17.917 -43.486  1.00  0.00           N  
ATOM   1565  CA  TYR A 101       2.891  17.287 -42.370  1.00  0.00           C  
ATOM   1566  C   TYR A 101       3.431  15.900 -41.964  1.00  0.00           C  
ATOM   1567  O   TYR A 101       3.774  15.061 -42.797  1.00  0.00           O  
ATOM   1568  CB  TYR A 101       1.370  17.201 -42.618  1.00  0.00           C  
ATOM   1569  CG  TYR A 101       0.912  16.441 -43.841  1.00  0.00           C  
ATOM   1570  CD1 TYR A 101       0.751  17.107 -45.064  1.00  0.00           C  
ATOM   1571  CD2 TYR A 101       0.598  15.076 -43.774  1.00  0.00           C  
ATOM   1572  CE1 TYR A 101       0.279  16.431 -46.191  1.00  0.00           C  
ATOM   1573  CE2 TYR A 101       0.117  14.401 -44.901  1.00  0.00           C  
ATOM   1574  CZ  TYR A 101      -0.051  15.085 -46.100  1.00  0.00           C  
ATOM   1575  OH  TYR A 101      -0.554  14.396 -47.170  1.00  0.00           O  
ATOM   1576  H   TYR A 101       3.356  17.638 -44.434  1.00  0.00           H  
ATOM   1577  HA  TYR A 101       3.019  17.942 -41.500  1.00  0.00           H  
ATOM   1578  HB2 TYR A 101       0.878  16.763 -41.739  1.00  0.00           H  
ATOM   1579  HB3 TYR A 101       0.975  18.222 -42.699  1.00  0.00           H  
ATOM   1580  HD1 TYR A 101       0.971  18.168 -45.148  1.00  0.00           H  
ATOM   1581  HD2 TYR A 101       0.706  14.525 -42.843  1.00  0.00           H  
ATOM   1582  HE1 TYR A 101       0.174  16.964 -47.129  1.00  0.00           H  
ATOM   1583  HE2 TYR A 101      -0.138  13.348 -44.843  1.00  0.00           H  
ATOM   1584  HH  TYR A 101      -0.825  15.047 -47.920  1.00  0.00           H  
ATOM   1585  N   LYS A 102       3.337  15.647 -40.597  1.00  0.00           N  
ATOM   1586  CA  LYS A 102       3.335  14.298 -40.042  1.00  0.00           C  
ATOM   1587  C   LYS A 102       2.363  14.189 -38.840  1.00  0.00           C  
ATOM   1588  O   LYS A 102       2.035  15.125 -38.110  1.00  0.00           O  
ATOM   1589  CB  LYS A 102       4.736  13.759 -39.727  1.00  0.00           C  
ATOM   1590  CG  LYS A 102       5.466  14.466 -38.579  1.00  0.00           C  
ATOM   1591  CD  LYS A 102       6.891  13.911 -38.424  1.00  0.00           C  
ATOM   1592  CE  LYS A 102       7.761  14.708 -37.459  1.00  0.00           C  
ATOM   1593  NZ  LYS A 102       7.266  14.573 -36.093  1.00  0.00           N1+
ATOM   1594  H   LYS A 102       3.276  16.434 -39.931  1.00  0.00           H  
ATOM   1595  HA  LYS A 102       2.917  13.654 -40.829  1.00  0.00           H  
ATOM   1596  HB2 LYS A 102       4.660  12.693 -39.480  1.00  0.00           H  
ATOM   1597  HB3 LYS A 102       5.349  13.825 -40.635  1.00  0.00           H  
ATOM   1598  HG2 LYS A 102       5.507  15.543 -38.767  1.00  0.00           H  
ATOM   1599  HG3 LYS A 102       4.909  14.322 -37.647  1.00  0.00           H  
ATOM   1600  HD2 LYS A 102       6.842  12.862 -38.105  1.00  0.00           H  
ATOM   1601  HD3 LYS A 102       7.386  13.917 -39.402  1.00  0.00           H  
ATOM   1602  HE2 LYS A 102       8.792  14.342 -37.461  1.00  0.00           H  
ATOM   1603  HE3 LYS A 102       7.758  15.773 -37.705  1.00  0.00           H  
ATOM   1604  HZ1 LYS A 102       6.283  14.913 -35.971  1.00  0.00           H  
ATOM   1605  HZ2 LYS A 102       7.344  13.655 -35.654  1.00  0.00           H  
ATOM   1606  HZ3 LYS A 102       7.719  15.285 -35.407  1.00  0.00           H  
ATOM   1607  N   PHE A 103       1.880  12.904 -38.653  1.00  0.00           N  
ATOM   1608  CA  PHE A 103       0.929  12.564 -37.593  1.00  0.00           C  
ATOM   1609  C   PHE A 103       1.714  11.741 -36.572  1.00  0.00           C  
ATOM   1610  O   PHE A 103       2.707  11.080 -36.878  1.00  0.00           O  
ATOM   1611  CB  PHE A 103      -0.266  11.765 -38.134  1.00  0.00           C  
ATOM   1612  CG  PHE A 103      -1.024  12.404 -39.281  1.00  0.00           C  
ATOM   1613  CD1 PHE A 103      -1.099  13.792 -39.455  1.00  0.00           C  
ATOM   1614  CD2 PHE A 103      -1.715  11.585 -40.184  1.00  0.00           C  
ATOM   1615  CE1 PHE A 103      -1.799  14.347 -40.524  1.00  0.00           C  
ATOM   1616  CE2 PHE A 103      -2.414  12.140 -41.259  1.00  0.00           C  
ATOM   1617  CZ  PHE A 103      -2.445  13.521 -41.436  1.00  0.00           C  
ATOM   1618  H   PHE A 103       2.197  12.147 -39.254  1.00  0.00           H  
ATOM   1619  HA  PHE A 103       0.586  13.481 -37.101  1.00  0.00           H  
ATOM   1620  HB2 PHE A 103       0.097  10.782 -38.466  1.00  0.00           H  
ATOM   1621  HB3 PHE A 103      -0.977  11.574 -37.320  1.00  0.00           H  
ATOM   1622  HD1 PHE A 103      -0.605  14.468 -38.768  1.00  0.00           H  
ATOM   1623  HD2 PHE A 103      -1.707  10.504 -40.061  1.00  0.00           H  
ATOM   1624  HE1 PHE A 103      -1.831  15.427 -40.638  1.00  0.00           H  
ATOM   1625  HE2 PHE A 103      -2.935  11.495 -41.961  1.00  0.00           H  
ATOM   1626  HZ  PHE A 103      -2.982  13.949 -42.277  1.00  0.00           H  
ATOM   1627  N   VAL A 104       1.197  11.782 -35.295  1.00  0.00           N  
ATOM   1628  CA  VAL A 104       1.785  11.044 -34.185  1.00  0.00           C  
ATOM   1629  C   VAL A 104       0.677  10.747 -33.147  1.00  0.00           C  
ATOM   1630  O   VAL A 104      -0.295  11.481 -32.980  1.00  0.00           O  
ATOM   1631  CB  VAL A 104       2.973  11.774 -33.501  1.00  0.00           C  
ATOM   1632  CG1 VAL A 104       4.282  11.638 -34.283  1.00  0.00           C  
ATOM   1633  CG2 VAL A 104       2.692  13.255 -33.240  1.00  0.00           C  
ATOM   1634  H   VAL A 104       0.363  12.331 -35.083  1.00  0.00           H  
ATOM   1635  HA  VAL A 104       2.130  10.078 -34.577  1.00  0.00           H  
ATOM   1636  HB  VAL A 104       3.146  11.299 -32.526  1.00  0.00           H  
ATOM   1637 HG11 VAL A 104       5.123  12.003 -33.683  1.00  0.00           H  
ATOM   1638 HG12 VAL A 104       4.484  10.592 -34.534  1.00  0.00           H  
ATOM   1639 HG13 VAL A 104       4.268  12.224 -35.207  1.00  0.00           H  
ATOM   1640 HG21 VAL A 104       3.512  13.710 -32.673  1.00  0.00           H  
ATOM   1641 HG22 VAL A 104       2.579  13.822 -34.170  1.00  0.00           H  
ATOM   1642 HG23 VAL A 104       1.780  13.373 -32.654  1.00  0.00           H  
ATOM   1643  N   ARG A 105       0.945   9.622 -32.383  1.00  0.00           N  
ATOM   1644  CA  ARG A 105       0.121   9.157 -31.262  1.00  0.00           C  
ATOM   1645  C   ARG A 105       1.092   9.242 -30.083  1.00  0.00           C  
ATOM   1646  O   ARG A 105       1.987   8.415 -29.904  1.00  0.00           O  
ATOM   1647  CB  ARG A 105      -0.381   7.728 -31.514  1.00  0.00           C  
ATOM   1648  CG  ARG A 105      -1.238   7.195 -30.359  1.00  0.00           C  
ATOM   1649  CD  ARG A 105      -1.956   5.890 -30.723  1.00  0.00           C  
ATOM   1650  NE  ARG A 105      -2.855   5.419 -29.652  1.00  0.00           N  
ATOM   1651  CZ  ARG A 105      -3.944   6.129 -29.217  1.00  0.00           C  
ATOM   1652  NH1 ARG A 105      -4.394   7.244 -29.834  1.00  0.00           N  
ATOM   1653  NH2 ARG A 105      -4.631   5.694 -28.129  1.00  0.00           N1+
ATOM   1654  H   ARG A 105       1.778   9.069 -32.570  1.00  0.00           H  
ATOM   1655  HA  ARG A 105      -0.726   9.834 -31.126  1.00  0.00           H  
ATOM   1656  HB2 ARG A 105      -0.970   7.725 -32.440  1.00  0.00           H  
ATOM   1657  HB3 ARG A 105       0.462   7.045 -31.682  1.00  0.00           H  
ATOM   1658  HG2 ARG A 105      -0.609   7.019 -29.477  1.00  0.00           H  
ATOM   1659  HG3 ARG A 105      -1.958   7.963 -30.061  1.00  0.00           H  
ATOM   1660  HD2 ARG A 105      -2.536   5.969 -31.648  1.00  0.00           H  
ATOM   1661  HD3 ARG A 105      -1.214   5.099 -30.884  1.00  0.00           H  
ATOM   1662  HE  ARG A 105      -2.675   4.522 -29.216  1.00  0.00           H  
ATOM   1663 HH11 ARG A 105      -5.119   7.827 -29.429  1.00  0.00           H  
ATOM   1664 HH12 ARG A 105      -4.056   7.604 -30.793  1.00  0.00           H  
ATOM   1665 HH21 ARG A 105      -4.386   4.852 -27.629  1.00  0.00           H  
ATOM   1666 HH22 ARG A 105      -5.425   6.267 -27.779  1.00  0.00           H  
ATOM   1667  N   ILE A 106       0.992  10.424 -29.366  1.00  0.00           N  
ATOM   1668  CA  ILE A 106       2.028  10.802 -28.413  1.00  0.00           C  
ATOM   1669  C   ILE A 106       1.908  10.103 -27.039  1.00  0.00           C  
ATOM   1670  O   ILE A 106       0.888   9.568 -26.614  1.00  0.00           O  
ATOM   1671  CB  ILE A 106       2.177  12.340 -28.243  1.00  0.00           C  
ATOM   1672  CG1 ILE A 106       0.925  13.004 -27.639  1.00  0.00           C  
ATOM   1673  CG2 ILE A 106       2.567  12.988 -29.575  1.00  0.00           C  
ATOM   1674  CD1 ILE A 106       1.210  14.383 -27.062  1.00  0.00           C  
ATOM   1675  H   ILE A 106       0.186  11.041 -29.522  1.00  0.00           H  
ATOM   1676  HA  ILE A 106       2.976  10.435 -28.836  1.00  0.00           H  
ATOM   1677  HB  ILE A 106       3.010  12.521 -27.551  1.00  0.00           H  
ATOM   1678 HG12 ILE A 106       0.144  13.104 -28.397  1.00  0.00           H  
ATOM   1679 HG13 ILE A 106       0.513  12.385 -26.834  1.00  0.00           H  
ATOM   1680 HG21 ILE A 106       2.826  14.043 -29.442  1.00  0.00           H  
ATOM   1681 HG22 ILE A 106       3.441  12.492 -30.009  1.00  0.00           H  
ATOM   1682 HG23 ILE A 106       1.748  12.929 -30.298  1.00  0.00           H  
ATOM   1683 HD11 ILE A 106       1.551  15.084 -27.828  1.00  0.00           H  
ATOM   1684 HD12 ILE A 106       0.298  14.791 -26.618  1.00  0.00           H  
ATOM   1685 HD13 ILE A 106       1.969  14.330 -26.277  1.00  0.00           H  
ATOM   1686  N   GLN A 107       3.068  10.205 -26.290  1.00  0.00           N  
ATOM   1687  CA  GLN A 107       3.162   9.772 -24.894  1.00  0.00           C  
ATOM   1688  C   GLN A 107       2.567  10.909 -24.032  1.00  0.00           C  
ATOM   1689  O   GLN A 107       2.476  12.060 -24.476  1.00  0.00           O  
ATOM   1690  CB  GLN A 107       4.637   9.537 -24.527  1.00  0.00           C  
ATOM   1691  CG  GLN A 107       5.284   8.375 -25.289  1.00  0.00           C  
ATOM   1692  CD  GLN A 107       4.825   7.008 -24.820  1.00  0.00           C  
ATOM   1693  NE2 GLN A 107       5.524   5.967 -25.372  1.00  0.00           N  
ATOM   1694  OE1 GLN A 107       3.921   6.824 -24.013  1.00  0.00           O  
ATOM   1695  H   GLN A 107       3.881  10.652 -26.699  1.00  0.00           H  
ATOM   1696  HA  GLN A 107       2.552   8.873 -24.769  1.00  0.00           H  
ATOM   1697  HB2 GLN A 107       5.207  10.451 -24.748  1.00  0.00           H  
ATOM   1698  HB3 GLN A 107       4.751   9.375 -23.450  1.00  0.00           H  
ATOM   1699  HG2 GLN A 107       5.103   8.454 -26.367  1.00  0.00           H  
ATOM   1700  HG3 GLN A 107       6.369   8.425 -25.139  1.00  0.00           H  
ATOM   1701 HE21 GLN A 107       6.272   6.083 -26.046  1.00  0.00           H  
ATOM   1702 HE22 GLN A 107       5.289   5.021 -25.093  1.00  0.00           H  
ATOM   1703  N   PRO A 108       2.161  10.617 -22.746  1.00  0.00           N  
ATOM   1704  CA  PRO A 108       1.632  11.657 -21.859  1.00  0.00           C  
ATOM   1705  C   PRO A 108       2.726  12.602 -21.319  1.00  0.00           C  
ATOM   1706  O   PRO A 108       3.926  12.320 -21.331  1.00  0.00           O  
ATOM   1707  CB  PRO A 108       0.996  10.874 -20.712  1.00  0.00           C  
ATOM   1708  CG  PRO A 108       1.820   9.591 -20.653  1.00  0.00           C  
ATOM   1709  CD  PRO A 108       2.138   9.306 -22.110  1.00  0.00           C  
ATOM   1710  HA  PRO A 108       0.894  12.257 -22.399  1.00  0.00           H  
ATOM   1711  HB2 PRO A 108       1.019  11.404 -19.758  1.00  0.00           H  
ATOM   1712  HB3 PRO A 108      -0.046  10.632 -20.955  1.00  0.00           H  
ATOM   1713  HG2 PRO A 108       2.746   9.774 -20.095  1.00  0.00           H  
ATOM   1714  HG3 PRO A 108       1.289   8.767 -20.168  1.00  0.00           H  
ATOM   1715  HD2 PRO A 108       3.084   8.777 -22.230  1.00  0.00           H  
ATOM   1716  HD3 PRO A 108       1.343   8.722 -22.586  1.00  0.00           H  
ATOM   1717  N   GLY A 109       2.230  13.775 -20.772  1.00  0.00           N  
ATOM   1718  CA  GLY A 109       3.071  14.705 -20.038  1.00  0.00           C  
ATOM   1719  C   GLY A 109       3.747  15.773 -20.890  1.00  0.00           C  
ATOM   1720  O   GLY A 109       4.454  16.646 -20.385  1.00  0.00           O  
ATOM   1721  H   GLY A 109       1.239  14.044 -20.842  1.00  0.00           H  
ATOM   1722  HA2 GLY A 109       2.434  15.202 -19.302  1.00  0.00           H  
ATOM   1723  HA3 GLY A 109       3.852  14.146 -19.513  1.00  0.00           H  
ATOM   1724  N   GLN A 110       3.556  15.656 -22.249  1.00  0.00           N  
ATOM   1725  CA  GLN A 110       4.288  16.442 -23.237  1.00  0.00           C  
ATOM   1726  C   GLN A 110       3.421  17.634 -23.668  1.00  0.00           C  
ATOM   1727  O   GLN A 110       2.202  17.653 -23.478  1.00  0.00           O  
ATOM   1728  CB  GLN A 110       4.661  15.588 -24.459  1.00  0.00           C  
ATOM   1729  CG  GLN A 110       5.167  14.185 -24.115  1.00  0.00           C  
ATOM   1730  CD  GLN A 110       6.328  14.211 -23.151  1.00  0.00           C  
ATOM   1731  OE1 GLN A 110       7.308  14.931 -23.314  1.00  0.00           O  
ATOM   1732  NE2 GLN A 110       6.218  13.370 -22.080  1.00  0.00           N  
ATOM   1733  H   GLN A 110       2.853  14.993 -22.562  1.00  0.00           H  
ATOM   1734  HA  GLN A 110       5.195  16.833 -22.764  1.00  0.00           H  
ATOM   1735  HB2 GLN A 110       3.789  15.482 -25.117  1.00  0.00           H  
ATOM   1736  HB3 GLN A 110       5.419  16.121 -25.047  1.00  0.00           H  
ATOM   1737  HG2 GLN A 110       4.353  13.579 -23.711  1.00  0.00           H  
ATOM   1738  HG3 GLN A 110       5.506  13.683 -25.028  1.00  0.00           H  
ATOM   1739 HE21 GLN A 110       5.383  12.798 -21.881  1.00  0.00           H  
ATOM   1740 HE22 GLN A 110       6.983  13.311 -21.418  1.00  0.00           H  
ATOM   1741  N   THR A 111       4.124  18.649 -24.291  1.00  0.00           N  
ATOM   1742  CA  THR A 111       3.511  19.924 -24.669  1.00  0.00           C  
ATOM   1743  C   THR A 111       3.360  20.103 -26.190  1.00  0.00           C  
ATOM   1744  O   THR A 111       3.940  19.409 -27.028  1.00  0.00           O  
ATOM   1745  CB  THR A 111       4.304  21.107 -24.101  1.00  0.00           C  
ATOM   1746  OG1 THR A 111       5.685  20.852 -24.347  1.00  0.00           O  
ATOM   1747  CG2 THR A 111       4.075  21.300 -22.610  1.00  0.00           C  
ATOM   1748  H   THR A 111       5.114  18.556 -24.509  1.00  0.00           H  
ATOM   1749  HA  THR A 111       2.500  19.934 -24.267  1.00  0.00           H  
ATOM   1750  HB  THR A 111       4.051  22.043 -24.610  1.00  0.00           H  
ATOM   1751 HG21 THR A 111       3.054  21.635 -22.413  1.00  0.00           H  
ATOM   1752 HG22 THR A 111       4.251  20.379 -22.049  1.00  0.00           H  
ATOM   1753 HG23 THR A 111       4.762  22.053 -22.215  1.00  0.00           H  
ATOM   1754  HG1 THR A 111       6.207  21.602 -23.947  1.00  0.00           H  
ATOM   1755  N   PHE A 112       2.461  21.131 -26.481  1.00  0.00           N  
ATOM   1756  CA  PHE A 112       2.112  21.525 -27.837  1.00  0.00           C  
ATOM   1757  C   PHE A 112       1.351  22.852 -27.830  1.00  0.00           C  
ATOM   1758  O   PHE A 112       0.835  23.319 -26.810  1.00  0.00           O  
ATOM   1759  CB  PHE A 112       1.280  20.445 -28.550  1.00  0.00           C  
ATOM   1760  CG  PHE A 112       0.207  19.810 -27.693  1.00  0.00           C  
ATOM   1761  CD1 PHE A 112       0.427  18.532 -27.164  1.00  0.00           C  
ATOM   1762  CD2 PHE A 112      -0.988  20.474 -27.390  1.00  0.00           C  
ATOM   1763  CE1 PHE A 112      -0.523  17.929 -26.351  1.00  0.00           C  
ATOM   1764  CE2 PHE A 112      -1.933  19.870 -26.557  1.00  0.00           C  
ATOM   1765  CZ  PHE A 112      -1.698  18.599 -26.035  1.00  0.00           C  
ATOM   1766  H   PHE A 112       1.950  21.603 -25.721  1.00  0.00           H  
ATOM   1767  HA  PHE A 112       3.045  21.699 -28.377  1.00  0.00           H  
ATOM   1768  HB2 PHE A 112       0.793  20.832 -29.449  1.00  0.00           H  
ATOM   1769  HB3 PHE A 112       1.967  19.665 -28.897  1.00  0.00           H  
ATOM   1770  HD1 PHE A 112       1.353  18.003 -27.383  1.00  0.00           H  
ATOM   1771  HD2 PHE A 112      -1.183  21.472 -27.775  1.00  0.00           H  
ATOM   1772  HE1 PHE A 112      -0.332  16.941 -25.955  1.00  0.00           H  
ATOM   1773  HE2 PHE A 112      -2.849  20.397 -26.304  1.00  0.00           H  
ATOM   1774  HZ  PHE A 112      -2.417  18.129 -25.371  1.00  0.00           H  
ATOM   1775  N   SER A 113       1.240  23.441 -29.085  1.00  0.00           N  
ATOM   1776  CA  SER A 113       0.434  24.651 -29.250  1.00  0.00           C  
ATOM   1777  C   SER A 113      -0.935  24.197 -29.733  1.00  0.00           C  
ATOM   1778  O   SER A 113      -1.075  23.377 -30.643  1.00  0.00           O  
ATOM   1779  CB  SER A 113       1.041  25.660 -30.227  1.00  0.00           C  
ATOM   1780  OG  SER A 113       2.039  26.488 -29.606  1.00  0.00           O  
ATOM   1781  H   SER A 113       1.664  22.992 -29.917  1.00  0.00           H  
ATOM   1782  HA  SER A 113       0.318  25.129 -28.276  1.00  0.00           H  
ATOM   1783  HB2 SER A 113       1.512  25.147 -31.070  1.00  0.00           H  
ATOM   1784  HB3 SER A 113       0.276  26.338 -30.619  1.00  0.00           H  
ATOM   1785  HG  SER A 113       2.264  26.060 -28.734  1.00  0.00           H  
ATOM   1786  N   VAL A 114      -1.998  24.780 -29.072  1.00  0.00           N  
ATOM   1787  CA  VAL A 114      -3.386  24.503 -29.427  1.00  0.00           C  
ATOM   1788  C   VAL A 114      -3.836  25.701 -30.274  1.00  0.00           C  
ATOM   1789  O   VAL A 114      -3.793  26.864 -29.865  1.00  0.00           O  
ATOM   1790  CB  VAL A 114      -4.275  24.340 -28.183  1.00  0.00           C  
ATOM   1791  CG1 VAL A 114      -5.735  24.080 -28.565  1.00  0.00           C  
ATOM   1792  CG2 VAL A 114      -3.779  23.195 -27.299  1.00  0.00           C  
ATOM   1793  H   VAL A 114      -1.838  25.466 -28.312  1.00  0.00           H  
ATOM   1794  HA  VAL A 114      -3.420  23.590 -30.021  1.00  0.00           H  
ATOM   1795  HB  VAL A 114      -4.234  25.261 -27.594  1.00  0.00           H  
ATOM   1796 HG11 VAL A 114      -6.343  23.907 -27.670  1.00  0.00           H  
ATOM   1797 HG12 VAL A 114      -6.170  24.936 -29.092  1.00  0.00           H  
ATOM   1798 HG13 VAL A 114      -5.827  23.199 -29.209  1.00  0.00           H  
ATOM   1799 HG21 VAL A 114      -4.416  23.089 -26.416  1.00  0.00           H  
ATOM   1800 HG22 VAL A 114      -3.793  22.244 -27.843  1.00  0.00           H  
ATOM   1801 HG23 VAL A 114      -2.760  23.376 -26.946  1.00  0.00           H  
ATOM   1802  N   LEU A 115      -4.320  25.340 -31.521  1.00  0.00           N  
ATOM   1803  CA  LEU A 115      -4.943  26.320 -32.397  1.00  0.00           C  
ATOM   1804  C   LEU A 115      -6.436  26.147 -32.126  1.00  0.00           C  
ATOM   1805  O   LEU A 115      -7.029  25.096 -32.391  1.00  0.00           O  
ATOM   1806  CB  LEU A 115      -4.647  26.055 -33.876  1.00  0.00           C  
ATOM   1807  CG  LEU A 115      -5.308  27.077 -34.825  1.00  0.00           C  
ATOM   1808  CD1 LEU A 115      -4.821  28.500 -34.564  1.00  0.00           C  
ATOM   1809  CD2 LEU A 115      -5.047  26.691 -36.278  1.00  0.00           C  
ATOM   1810  H   LEU A 115      -4.318  24.345 -31.805  1.00  0.00           H  
ATOM   1811  HA  LEU A 115      -4.601  27.318 -32.110  1.00  0.00           H  
ATOM   1812  HB2 LEU A 115      -3.563  26.055 -34.035  1.00  0.00           H  
ATOM   1813  HB3 LEU A 115      -4.992  25.048 -34.144  1.00  0.00           H  
ATOM   1814  HG  LEU A 115      -6.393  27.060 -34.676  1.00  0.00           H  
ATOM   1815 HD11 LEU A 115      -5.120  29.181 -35.365  1.00  0.00           H  
ATOM   1816 HD12 LEU A 115      -5.243  28.896 -33.640  1.00  0.00           H  
ATOM   1817 HD13 LEU A 115      -3.734  28.534 -34.477  1.00  0.00           H  
ATOM   1818 HD21 LEU A 115      -5.591  27.357 -36.955  1.00  0.00           H  
ATOM   1819 HD22 LEU A 115      -3.982  26.755 -36.520  1.00  0.00           H  
ATOM   1820 HD23 LEU A 115      -5.388  25.670 -36.478  1.00  0.00           H  
ATOM   1821  N   ALA A 116      -7.047  27.250 -31.565  1.00  0.00           N  
ATOM   1822  CA  ALA A 116      -8.459  27.295 -31.255  1.00  0.00           C  
ATOM   1823  C   ALA A 116      -9.136  27.906 -32.477  1.00  0.00           C  
ATOM   1824  O   ALA A 116      -8.727  28.911 -33.063  1.00  0.00           O  
ATOM   1825  CB  ALA A 116      -8.760  28.105 -30.008  1.00  0.00           C  
ATOM   1826  H   ALA A 116      -6.480  28.104 -31.408  1.00  0.00           H  
ATOM   1827  HA  ALA A 116      -8.804  26.268 -31.111  1.00  0.00           H  
ATOM   1828  HB1 ALA A 116      -9.832  28.087 -29.782  1.00  0.00           H  
ATOM   1829  HB2 ALA A 116      -8.219  27.702 -29.147  1.00  0.00           H  
ATOM   1830  HB3 ALA A 116      -8.470  29.152 -30.125  1.00  0.00           H  
ATOM   1831  N   CYS A 117     -10.246  27.185 -32.874  1.00  0.00           N  
ATOM   1832  CA  CYS A 117     -10.980  27.487 -34.094  1.00  0.00           C  
ATOM   1833  C   CYS A 117     -12.427  27.728 -33.702  1.00  0.00           C  
ATOM   1834  O   CYS A 117     -12.937  27.199 -32.715  1.00  0.00           O  
ATOM   1835  CB  CYS A 117     -10.923  26.326 -35.087  1.00  0.00           C  
ATOM   1836  SG  CYS A 117      -9.212  25.801 -35.415  1.00  0.00           S  
ATOM   1837  H   CYS A 117     -10.590  26.397 -32.321  1.00  0.00           H  
ATOM   1838  HA  CYS A 117     -10.583  28.400 -34.541  1.00  0.00           H  
ATOM   1839  HB2 CYS A 117     -11.472  25.458 -34.710  1.00  0.00           H  
ATOM   1840  HB3 CYS A 117     -11.389  26.605 -36.038  1.00  0.00           H  
ATOM   1841  HG  CYS A 117      -8.862  25.605 -34.132  1.00  0.00           H  
ATOM   1842  N   TYR A 118     -13.120  28.505 -34.608  1.00  0.00           N  
ATOM   1843  CA  TYR A 118     -14.550  28.731 -34.477  1.00  0.00           C  
ATOM   1844  C   TYR A 118     -15.118  28.907 -35.869  1.00  0.00           C  
ATOM   1845  O   TYR A 118     -14.591  29.598 -36.737  1.00  0.00           O  
ATOM   1846  CB  TYR A 118     -14.926  29.984 -33.664  1.00  0.00           C  
ATOM   1847  CG  TYR A 118     -14.778  29.793 -32.177  1.00  0.00           C  
ATOM   1848  CD1 TYR A 118     -14.020  30.695 -31.421  1.00  0.00           C  
ATOM   1849  CD2 TYR A 118     -15.373  28.697 -31.540  1.00  0.00           C  
ATOM   1850  CE1 TYR A 118     -13.740  30.434 -30.083  1.00  0.00           C  
ATOM   1851  CE2 TYR A 118     -15.091  28.431 -30.208  1.00  0.00           C  
ATOM   1852  CZ  TYR A 118     -14.250  29.280 -29.504  1.00  0.00           C  
ATOM   1853  OH  TYR A 118     -13.919  28.937 -28.229  1.00  0.00           O  
ATOM   1854  H   TYR A 118     -12.639  28.925 -35.422  1.00  0.00           H  
ATOM   1855  HA  TYR A 118     -14.986  27.824 -34.044  1.00  0.00           H  
ATOM   1856  HB2 TYR A 118     -14.315  30.832 -34.000  1.00  0.00           H  
ATOM   1857  HB3 TYR A 118     -15.968  30.266 -33.850  1.00  0.00           H  
ATOM   1858  HD1 TYR A 118     -13.618  31.596 -31.874  1.00  0.00           H  
ATOM   1859  HD2 TYR A 118     -16.011  28.004 -32.083  1.00  0.00           H  
ATOM   1860  HE1 TYR A 118     -13.115  31.124 -29.523  1.00  0.00           H  
ATOM   1861  HE2 TYR A 118     -15.501  27.540 -29.749  1.00  0.00           H  
ATOM   1862  HH  TYR A 118     -13.091  29.409 -28.021  1.00  0.00           H  
ATOM   1863  N   ASN A 119     -16.306  28.234 -36.065  1.00  0.00           N  
ATOM   1864  CA  ASN A 119     -17.157  28.518 -37.214  1.00  0.00           C  
ATOM   1865  C   ASN A 119     -16.496  28.204 -38.564  1.00  0.00           C  
ATOM   1866  O   ASN A 119     -16.885  28.728 -39.610  1.00  0.00           O  
ATOM   1867  CB  ASN A 119     -17.691  29.960 -37.193  1.00  0.00           C  
ATOM   1868  CG  ASN A 119     -18.643  30.165 -36.040  1.00  0.00           C  
ATOM   1869  OD1 ASN A 119     -18.300  30.526 -34.919  1.00  0.00           O  
ATOM   1870  ND2 ASN A 119     -19.941  29.851 -36.317  1.00  0.00           N  
ATOM   1871  H   ASN A 119     -16.632  27.545 -35.391  1.00  0.00           H  
ATOM   1872  HA  ASN A 119     -17.997  27.816 -37.128  1.00  0.00           H  
ATOM   1873  HB2 ASN A 119     -16.888  30.700 -37.112  1.00  0.00           H  
ATOM   1874  HB3 ASN A 119     -18.227  30.191 -38.122  1.00  0.00           H  
ATOM   1875 HD21 ASN A 119     -20.264  29.521 -37.220  1.00  0.00           H  
ATOM   1876 HD22 ASN A 119     -20.632  29.957 -35.584  1.00  0.00           H  
ATOM   1877  N   GLY A 120     -15.534  27.214 -38.551  1.00  0.00           N  
ATOM   1878  CA  GLY A 120     -14.831  26.858 -39.762  1.00  0.00           C  
ATOM   1879  C   GLY A 120     -13.694  27.794 -40.132  1.00  0.00           C  
ATOM   1880  O   GLY A 120     -13.239  27.847 -41.280  1.00  0.00           O  
ATOM   1881  H   GLY A 120     -15.296  26.682 -37.705  1.00  0.00           H  
ATOM   1882  HA2 GLY A 120     -14.423  25.851 -39.645  1.00  0.00           H  
ATOM   1883  HA3 GLY A 120     -15.543  26.866 -40.585  1.00  0.00           H  
ATOM   1884  N   SER A 121     -13.140  28.513 -39.093  1.00  0.00           N  
ATOM   1885  CA  SER A 121     -11.925  29.298 -39.295  1.00  0.00           C  
ATOM   1886  C   SER A 121     -11.232  29.497 -37.936  1.00  0.00           C  
ATOM   1887  O   SER A 121     -11.812  29.263 -36.867  1.00  0.00           O  
ATOM   1888  CB  SER A 121     -12.245  30.604 -40.045  1.00  0.00           C  
ATOM   1889  OG  SER A 121     -12.378  30.380 -41.463  1.00  0.00           O  
ATOM   1890  H   SER A 121     -13.589  28.531 -38.171  1.00  0.00           H  
ATOM   1891  HA  SER A 121     -11.269  28.673 -39.912  1.00  0.00           H  
ATOM   1892  HB2 SER A 121     -13.184  31.043 -39.688  1.00  0.00           H  
ATOM   1893  HB3 SER A 121     -11.462  31.354 -39.914  1.00  0.00           H  
ATOM   1894  HG  SER A 121     -12.781  29.485 -41.574  1.00  0.00           H  
ATOM   1895  N   PRO A 122      -9.907  29.879 -37.948  1.00  0.00           N  
ATOM   1896  CA  PRO A 122      -9.139  29.994 -36.703  1.00  0.00           C  
ATOM   1897  C   PRO A 122      -9.575  31.190 -35.851  1.00  0.00           C  
ATOM   1898  O   PRO A 122     -10.058  32.212 -36.338  1.00  0.00           O  
ATOM   1899  CB  PRO A 122      -7.694  30.205 -37.155  1.00  0.00           C  
ATOM   1900  CG  PRO A 122      -7.684  29.787 -38.620  1.00  0.00           C  
ATOM   1901  CD  PRO A 122      -9.069  30.160 -39.102  1.00  0.00           C  
ATOM   1902  HA  PRO A 122      -9.246  29.061 -36.144  1.00  0.00           H  
ATOM   1903  HB2 PRO A 122      -7.385  31.254 -37.065  1.00  0.00           H  
ATOM   1904  HB3 PRO A 122      -7.003  29.607 -36.557  1.00  0.00           H  
ATOM   1905  HG2 PRO A 122      -6.906  30.285 -39.200  1.00  0.00           H  
ATOM   1906  HG3 PRO A 122      -7.533  28.704 -38.694  1.00  0.00           H  
ATOM   1907  HD2 PRO A 122      -9.139  31.232 -39.312  1.00  0.00           H  
ATOM   1908  HD3 PRO A 122      -9.362  29.599 -39.991  1.00  0.00           H  
ATOM   1909  N   SER A 123      -9.342  31.045 -34.486  1.00  0.00           N  
ATOM   1910  CA  SER A 123      -9.711  32.131 -33.580  1.00  0.00           C  
ATOM   1911  C   SER A 123      -9.009  32.203 -32.214  1.00  0.00           C  
ATOM   1912  O   SER A 123      -9.430  32.987 -31.352  1.00  0.00           O  
ATOM   1913  CB  SER A 123     -11.228  32.100 -33.311  1.00  0.00           C  
ATOM   1914  OG  SER A 123     -11.681  33.265 -32.618  1.00  0.00           O  
ATOM   1915  H   SER A 123      -8.964  30.172 -34.088  1.00  0.00           H  
ATOM   1916  HA  SER A 123      -9.459  33.079 -34.074  1.00  0.00           H  
ATOM   1917  HB2 SER A 123     -11.799  32.036 -34.243  1.00  0.00           H  
ATOM   1918  HB3 SER A 123     -11.479  31.220 -32.710  1.00  0.00           H  
ATOM   1919  HG  SER A 123     -11.069  33.397 -31.858  1.00  0.00           H  
ATOM   1920  N   GLY A 124      -7.876  31.444 -32.032  1.00  0.00           N  
ATOM   1921  CA  GLY A 124      -7.048  31.633 -30.850  1.00  0.00           C  
ATOM   1922  C   GLY A 124      -5.875  30.665 -30.817  1.00  0.00           C  
ATOM   1923  O   GLY A 124      -5.929  29.554 -31.344  1.00  0.00           O  
ATOM   1924  H   GLY A 124      -7.605  30.731 -32.711  1.00  0.00           H  
ATOM   1925  HA2 GLY A 124      -6.688  32.668 -30.854  1.00  0.00           H  
ATOM   1926  HA3 GLY A 124      -7.661  31.480 -29.956  1.00  0.00           H  
ATOM   1927  N   VAL A 125      -4.778  31.127 -30.110  1.00  0.00           N  
ATOM   1928  CA  VAL A 125      -3.586  30.300 -29.934  1.00  0.00           C  
ATOM   1929  C   VAL A 125      -3.157  30.377 -28.461  1.00  0.00           C  
ATOM   1930  O   VAL A 125      -3.156  31.426 -27.815  1.00  0.00           O  
ATOM   1931  CB  VAL A 125      -2.472  30.673 -30.937  1.00  0.00           C  
ATOM   1932  CG1 VAL A 125      -1.887  32.068 -30.706  1.00  0.00           C  
ATOM   1933  CG2 VAL A 125      -1.350  29.630 -30.954  1.00  0.00           C  
ATOM   1934  H   VAL A 125      -4.779  32.055 -29.692  1.00  0.00           H  
ATOM   1935  HA  VAL A 125      -3.886  29.270 -30.143  1.00  0.00           H  
ATOM   1936  HB  VAL A 125      -2.920  30.676 -31.941  1.00  0.00           H  
ATOM   1937 HG11 VAL A 125      -1.176  32.320 -31.501  1.00  0.00           H  
ATOM   1938 HG12 VAL A 125      -2.669  32.834 -30.709  1.00  0.00           H  
ATOM   1939 HG13 VAL A 125      -1.349  32.130 -29.754  1.00  0.00           H  
ATOM   1940 HG21 VAL A 125      -0.628  29.854 -31.747  1.00  0.00           H  
ATOM   1941 HG22 VAL A 125      -0.803  29.607 -30.005  1.00  0.00           H  
ATOM   1942 HG23 VAL A 125      -1.749  28.629 -31.144  1.00  0.00           H  
ATOM   1943  N   TYR A 126      -2.765  29.152 -27.941  1.00  0.00           N  
ATOM   1944  CA  TYR A 126      -2.201  29.005 -26.600  1.00  0.00           C  
ATOM   1945  C   TYR A 126      -1.464  27.652 -26.472  1.00  0.00           C  
ATOM   1946  O   TYR A 126      -1.710  26.696 -27.213  1.00  0.00           O  
ATOM   1947  CB  TYR A 126      -3.234  29.234 -25.479  1.00  0.00           C  
ATOM   1948  CG  TYR A 126      -4.591  28.610 -25.714  1.00  0.00           C  
ATOM   1949  CD1 TYR A 126      -5.688  29.394 -26.115  1.00  0.00           C  
ATOM   1950  CD2 TYR A 126      -4.769  27.234 -25.550  1.00  0.00           C  
ATOM   1951  CE1 TYR A 126      -6.936  28.808 -26.348  1.00  0.00           C  
ATOM   1952  CE2 TYR A 126      -6.012  26.651 -25.780  1.00  0.00           C  
ATOM   1953  CZ  TYR A 126      -7.083  27.438 -26.181  1.00  0.00           C  
ATOM   1954  OH  TYR A 126      -8.269  26.799 -26.387  1.00  0.00           O  
ATOM   1955  H   TYR A 126      -2.887  28.303 -28.505  1.00  0.00           H  
ATOM   1956  HA  TYR A 126      -1.429  29.781 -26.503  1.00  0.00           H  
ATOM   1957  HB2 TYR A 126      -2.845  28.875 -24.518  1.00  0.00           H  
ATOM   1958  HB3 TYR A 126      -3.373  30.315 -25.346  1.00  0.00           H  
ATOM   1959  HD1 TYR A 126      -5.569  30.467 -26.263  1.00  0.00           H  
ATOM   1960  HD2 TYR A 126      -3.935  26.605 -25.252  1.00  0.00           H  
ATOM   1961  HE1 TYR A 126      -7.771  29.428 -26.660  1.00  0.00           H  
ATOM   1962  HE2 TYR A 126      -6.140  25.580 -25.650  1.00  0.00           H  
ATOM   1963  HH  TYR A 126      -9.012  27.437 -26.537  1.00  0.00           H  
ATOM   1964  N   GLN A 127      -0.492  27.612 -25.476  1.00  0.00           N  
ATOM   1965  CA  GLN A 127       0.401  26.449 -25.293  1.00  0.00           C  
ATOM   1966  C   GLN A 127      -0.130  25.643 -24.104  1.00  0.00           C  
ATOM   1967  O   GLN A 127      -0.446  26.188 -23.043  1.00  0.00           O  
ATOM   1968  CB  GLN A 127       1.843  26.913 -25.016  1.00  0.00           C  
ATOM   1969  CG  GLN A 127       2.905  25.801 -25.013  1.00  0.00           C  
ATOM   1970  CD  GLN A 127       3.289  25.334 -26.401  1.00  0.00           C  
ATOM   1971  OE1 GLN A 127       2.753  25.733 -27.432  1.00  0.00           O  
ATOM   1972  NE2 GLN A 127       4.296  24.411 -26.456  1.00  0.00           N  
ATOM   1973  H   GLN A 127      -0.383  28.398 -24.839  1.00  0.00           H  
ATOM   1974  HA  GLN A 127       0.364  25.845 -26.199  1.00  0.00           H  
ATOM   1975  HB2 GLN A 127       2.123  27.681 -25.746  1.00  0.00           H  
ATOM   1976  HB3 GLN A 127       1.869  27.402 -24.037  1.00  0.00           H  
ATOM   1977  HG2 GLN A 127       3.816  26.193 -24.543  1.00  0.00           H  
ATOM   1978  HG3 GLN A 127       2.582  24.938 -24.424  1.00  0.00           H  
ATOM   1979 HE21 GLN A 127       4.557  24.021 -27.352  1.00  0.00           H  
ATOM   1980 HE22 GLN A 127       4.857  24.091 -25.653  1.00  0.00           H  
ATOM   1981  N   CYS A 128      -0.178  24.268 -24.319  1.00  0.00           N  
ATOM   1982  CA  CYS A 128      -0.714  23.344 -23.300  1.00  0.00           C  
ATOM   1983  C   CYS A 128       0.116  22.049 -23.262  1.00  0.00           C  
ATOM   1984  O   CYS A 128       0.941  21.774 -24.136  1.00  0.00           O  
ATOM   1985  CB  CYS A 128      -2.166  22.940 -23.599  1.00  0.00           C  
ATOM   1986  SG  CYS A 128      -3.353  24.307 -23.441  1.00  0.00           S  
ATOM   1987  H   CYS A 128       0.168  23.867 -25.208  1.00  0.00           H  
ATOM   1988  HA  CYS A 128      -0.637  23.817 -22.314  1.00  0.00           H  
ATOM   1989  HB2 CYS A 128      -2.248  22.539 -24.615  1.00  0.00           H  
ATOM   1990  HB3 CYS A 128      -2.506  22.153 -22.918  1.00  0.00           H  
ATOM   1991  HG  CYS A 128      -3.064  24.632 -22.170  1.00  0.00           H  
ATOM   1992  N   ALA A 129      -0.166  21.215 -22.187  1.00  0.00           N  
ATOM   1993  CA  ALA A 129       0.296  19.829 -22.115  1.00  0.00           C  
ATOM   1994  C   ALA A 129      -0.841  18.786 -22.127  1.00  0.00           C  
ATOM   1995  O   ALA A 129      -2.005  19.028 -21.813  1.00  0.00           O  
ATOM   1996  CB  ALA A 129       1.156  19.598 -20.876  1.00  0.00           C  
ATOM   1997  H   ALA A 129      -0.702  21.573 -21.355  1.00  0.00           H  
ATOM   1998  HA  ALA A 129       0.894  19.647 -23.004  1.00  0.00           H  
ATOM   1999  HB1 ALA A 129       1.655  18.623 -20.910  1.00  0.00           H  
ATOM   2000  HB2 ALA A 129       1.927  20.364 -20.781  1.00  0.00           H  
ATOM   2001  HB3 ALA A 129       0.549  19.610 -19.965  1.00  0.00           H  
ATOM   2002  N   MET A 130      -0.376  17.514 -22.441  1.00  0.00           N  
ATOM   2003  CA  MET A 130      -1.198  16.312 -22.354  1.00  0.00           C  
ATOM   2004  C   MET A 130      -1.048  15.847 -20.908  1.00  0.00           C  
ATOM   2005  O   MET A 130      -0.030  15.263 -20.519  1.00  0.00           O  
ATOM   2006  CB  MET A 130      -0.648  15.239 -23.309  1.00  0.00           C  
ATOM   2007  CG  MET A 130      -1.413  13.915 -23.317  1.00  0.00           C  
ATOM   2008  SD  MET A 130      -3.068  14.016 -24.062  1.00  0.00           S  
ATOM   2009  CE  MET A 130      -2.612  14.188 -25.800  1.00  0.00           C  
ATOM   2010  H   MET A 130       0.607  17.421 -22.730  1.00  0.00           H  
ATOM   2011  HA  MET A 130      -2.237  16.564 -22.579  1.00  0.00           H  
ATOM   2012  HB2 MET A 130      -0.596  15.642 -24.322  1.00  0.00           H  
ATOM   2013  HB3 MET A 130       0.394  15.015 -23.043  1.00  0.00           H  
ATOM   2014  HG2 MET A 130      -0.841  13.163 -23.872  1.00  0.00           H  
ATOM   2015  HG3 MET A 130      -1.526  13.530 -22.299  1.00  0.00           H  
ATOM   2016  HE1 MET A 130      -3.516  14.131 -26.406  1.00  0.00           H  
ATOM   2017  HE2 MET A 130      -2.145  15.157 -25.985  1.00  0.00           H  
ATOM   2018  HE3 MET A 130      -1.938  13.384 -26.104  1.00  0.00           H  
ATOM   2019  N   ARG A 131      -2.110  16.149 -20.066  1.00  0.00           N  
ATOM   2020  CA  ARG A 131      -2.010  15.785 -18.661  1.00  0.00           C  
ATOM   2021  C   ARG A 131      -1.998  14.243 -18.632  1.00  0.00           C  
ATOM   2022  O   ARG A 131      -2.606  13.565 -19.471  1.00  0.00           O  
ATOM   2023  CB  ARG A 131      -3.185  16.243 -17.796  1.00  0.00           C  
ATOM   2024  CG  ARG A 131      -3.458  17.739 -17.692  1.00  0.00           C  
ATOM   2025  CD  ARG A 131      -2.289  18.622 -17.283  1.00  0.00           C  
ATOM   2026  NE  ARG A 131      -1.643  18.242 -16.023  1.00  0.00           N  
ATOM   2027  CZ  ARG A 131      -0.512  18.864 -15.567  1.00  0.00           C  
ATOM   2028  NH1 ARG A 131      -0.068  20.005 -16.129  1.00  0.00           N  
ATOM   2029  NH2 ARG A 131       0.177  18.325 -14.541  1.00  0.00           N1+
ATOM   2030  H   ARG A 131      -2.966  16.602 -20.424  1.00  0.00           H  
ATOM   2031  HA  ARG A 131      -1.064  16.190 -18.297  1.00  0.00           H  
ATOM   2032  HB2 ARG A 131      -4.092  15.777 -18.188  1.00  0.00           H  
ATOM   2033  HB3 ARG A 131      -3.065  15.842 -16.783  1.00  0.00           H  
ATOM   2034  HG2 ARG A 131      -3.839  18.106 -18.652  1.00  0.00           H  
ATOM   2035  HG3 ARG A 131      -4.274  17.880 -16.972  1.00  0.00           H  
ATOM   2036  HD2 ARG A 131      -1.533  18.611 -18.075  1.00  0.00           H  
ATOM   2037  HD3 ARG A 131      -2.688  19.631 -17.154  1.00  0.00           H  
ATOM   2038  HE  ARG A 131      -2.104  17.585 -15.319  1.00  0.00           H  
ATOM   2039 HH11 ARG A 131       0.794  20.518 -15.776  1.00  0.00           H  
ATOM   2040 HH12 ARG A 131      -0.621  20.527 -16.874  1.00  0.00           H  
ATOM   2041 HH21 ARG A 131      -0.048  17.430 -14.084  1.00  0.00           H  
ATOM   2042 HH22 ARG A 131       1.128  18.719 -14.298  1.00  0.00           H  
ATOM   2043  N   PRO A 132      -1.341  13.626 -17.589  1.00  0.00           N  
ATOM   2044  CA  PRO A 132      -1.142  12.171 -17.570  1.00  0.00           C  
ATOM   2045  C   PRO A 132      -2.390  11.296 -17.439  1.00  0.00           C  
ATOM   2046  O   PRO A 132      -2.320  10.069 -17.478  1.00  0.00           O  
ATOM   2047  CB  PRO A 132      -0.196  11.925 -16.391  1.00  0.00           C  
ATOM   2048  CG  PRO A 132       0.472  13.277 -16.184  1.00  0.00           C  
ATOM   2049  CD  PRO A 132      -0.655  14.252 -16.468  1.00  0.00           C  
ATOM   2050  HA  PRO A 132      -0.670  11.908 -18.520  1.00  0.00           H  
ATOM   2051  HB2 PRO A 132      -0.750  11.639 -15.489  1.00  0.00           H  
ATOM   2052  HB3 PRO A 132       0.529  11.133 -16.602  1.00  0.00           H  
ATOM   2053  HG2 PRO A 132       0.899  13.404 -15.190  1.00  0.00           H  
ATOM   2054  HG3 PRO A 132       1.275  13.406 -16.920  1.00  0.00           H  
ATOM   2055  HD2 PRO A 132      -1.361  14.306 -15.632  1.00  0.00           H  
ATOM   2056  HD3 PRO A 132      -0.283  15.252 -16.686  1.00  0.00           H  
ATOM   2057  N   ASN A 133      -3.579  11.970 -17.306  1.00  0.00           N  
ATOM   2058  CA  ASN A 133      -4.881  11.315 -17.369  1.00  0.00           C  
ATOM   2059  C   ASN A 133      -5.535  11.515 -18.750  1.00  0.00           C  
ATOM   2060  O   ASN A 133      -6.688  11.145 -18.970  1.00  0.00           O  
ATOM   2061  CB  ASN A 133      -5.818  11.786 -16.258  1.00  0.00           C  
ATOM   2062  CG  ASN A 133      -6.137  13.252 -16.406  1.00  0.00           C  
ATOM   2063  OD1 ASN A 133      -5.592  13.985 -17.233  1.00  0.00           O  
ATOM   2064  ND2 ASN A 133      -7.108  13.726 -15.576  1.00  0.00           N  
ATOM   2065  H   ASN A 133      -3.557  12.982 -17.198  1.00  0.00           H  
ATOM   2066  HA  ASN A 133      -4.732  10.234 -17.262  1.00  0.00           H  
ATOM   2067  HB2 ASN A 133      -6.758  11.223 -16.281  1.00  0.00           H  
ATOM   2068  HB3 ASN A 133      -5.353  11.631 -15.279  1.00  0.00           H  
ATOM   2069 HD21 ASN A 133      -7.637  13.142 -14.911  1.00  0.00           H  
ATOM   2070 HD22 ASN A 133      -7.325  14.713 -15.604  1.00  0.00           H  
ATOM   2071  N   PHE A 134      -4.724  12.087 -19.707  1.00  0.00           N  
ATOM   2072  CA  PHE A 134      -5.065  12.242 -21.117  1.00  0.00           C  
ATOM   2073  C   PHE A 134      -6.097  13.355 -21.339  1.00  0.00           C  
ATOM   2074  O   PHE A 134      -6.895  13.354 -22.274  1.00  0.00           O  
ATOM   2075  CB  PHE A 134      -5.504  10.945 -21.794  1.00  0.00           C  
ATOM   2076  CG  PHE A 134      -4.485   9.832 -21.727  1.00  0.00           C  
ATOM   2077  CD1 PHE A 134      -3.363   9.846 -22.567  1.00  0.00           C  
ATOM   2078  CD2 PHE A 134      -4.647   8.774 -20.823  1.00  0.00           C  
ATOM   2079  CE1 PHE A 134      -2.433   8.809 -22.525  1.00  0.00           C  
ATOM   2080  CE2 PHE A 134      -3.704   7.747 -20.765  1.00  0.00           C  
ATOM   2081  CZ  PHE A 134      -2.601   7.763 -21.619  1.00  0.00           C  
ATOM   2082  H   PHE A 134      -3.794  12.439 -19.442  1.00  0.00           H  
ATOM   2083  HA  PHE A 134      -4.141  12.594 -21.591  1.00  0.00           H  
ATOM   2084  HB2 PHE A 134      -6.461  10.599 -21.389  1.00  0.00           H  
ATOM   2085  HB3 PHE A 134      -5.698  11.158 -22.846  1.00  0.00           H  
ATOM   2086  HD1 PHE A 134      -3.209  10.667 -23.263  1.00  0.00           H  
ATOM   2087  HD2 PHE A 134      -5.501   8.752 -20.149  1.00  0.00           H  
ATOM   2088  HE1 PHE A 134      -1.577   8.822 -23.196  1.00  0.00           H  
ATOM   2089  HE2 PHE A 134      -3.820   6.943 -20.042  1.00  0.00           H  
ATOM   2090  HZ  PHE A 134      -1.871   6.960 -21.573  1.00  0.00           H  
ATOM   2091  N   THR A 135      -5.939  14.432 -20.494  1.00  0.00           N  
ATOM   2092  CA  THR A 135      -6.782  15.623 -20.569  1.00  0.00           C  
ATOM   2093  C   THR A 135      -5.913  16.815 -20.969  1.00  0.00           C  
ATOM   2094  O   THR A 135      -4.686  16.826 -20.832  1.00  0.00           O  
ATOM   2095  CB  THR A 135      -7.513  15.915 -19.237  1.00  0.00           C  
ATOM   2096  OG1 THR A 135      -6.605  16.044 -18.139  1.00  0.00           O  
ATOM   2097  CG2 THR A 135      -8.546  14.842 -18.908  1.00  0.00           C  
ATOM   2098  H   THR A 135      -5.169  14.401 -19.827  1.00  0.00           H  
ATOM   2099  HA  THR A 135      -7.529  15.484 -21.360  1.00  0.00           H  
ATOM   2100  HB  THR A 135      -8.036  16.876 -19.313  1.00  0.00           H  
ATOM   2101 HG21 THR A 135      -9.306  14.773 -19.692  1.00  0.00           H  
ATOM   2102 HG22 THR A 135      -8.081  13.859 -18.787  1.00  0.00           H  
ATOM   2103 HG23 THR A 135      -9.043  15.069 -17.959  1.00  0.00           H  
ATOM   2104  HG1 THR A 135      -6.260  15.146 -17.906  1.00  0.00           H  
ATOM   2105  N   ILE A 136      -6.644  17.907 -21.429  1.00  0.00           N  
ATOM   2106  CA  ILE A 136      -6.016  19.227 -21.513  1.00  0.00           C  
ATOM   2107  C   ILE A 136      -6.948  20.259 -20.827  1.00  0.00           C  
ATOM   2108  O   ILE A 136      -8.153  20.062 -20.647  1.00  0.00           O  
ATOM   2109  CB  ILE A 136      -5.573  19.644 -22.945  1.00  0.00           C  
ATOM   2110  CG1 ILE A 136      -6.715  20.210 -23.807  1.00  0.00           C  
ATOM   2111  CG2 ILE A 136      -4.865  18.498 -23.674  1.00  0.00           C  
ATOM   2112  CD1 ILE A 136      -6.255  20.805 -25.132  1.00  0.00           C  
ATOM   2113  H   ILE A 136      -7.638  17.815 -21.706  1.00  0.00           H  
ATOM   2114  HA  ILE A 136      -5.109  19.193 -20.895  1.00  0.00           H  
ATOM   2115  HB  ILE A 136      -4.841  20.455 -22.821  1.00  0.00           H  
ATOM   2116 HG12 ILE A 136      -7.464  19.434 -23.998  1.00  0.00           H  
ATOM   2117 HG13 ILE A 136      -7.203  21.024 -23.264  1.00  0.00           H  
ATOM   2118 HG21 ILE A 136      -4.409  18.851 -24.601  1.00  0.00           H  
ATOM   2119 HG22 ILE A 136      -4.064  18.076 -23.065  1.00  0.00           H  
ATOM   2120 HG23 ILE A 136      -5.560  17.693 -23.934  1.00  0.00           H  
ATOM   2121 HD11 ILE A 136      -7.103  21.262 -25.652  1.00  0.00           H  
ATOM   2122 HD12 ILE A 136      -5.503  21.581 -24.963  1.00  0.00           H  
ATOM   2123 HD13 ILE A 136      -5.829  20.050 -25.795  1.00  0.00           H  
ATOM   2124  N   LYS A 137      -6.309  21.439 -20.472  1.00  0.00           N  
ATOM   2125  CA  LYS A 137      -7.038  22.569 -19.894  1.00  0.00           C  
ATOM   2126  C   LYS A 137      -6.820  23.759 -20.831  1.00  0.00           C  
ATOM   2127  O   LYS A 137      -5.851  24.513 -20.747  1.00  0.00           O  
ATOM   2128  CB  LYS A 137      -6.523  22.849 -18.474  1.00  0.00           C  
ATOM   2129  CG  LYS A 137      -7.277  22.008 -17.435  1.00  0.00           C  
ATOM   2130  CD  LYS A 137      -6.614  22.025 -16.054  1.00  0.00           C  
ATOM   2131  CE  LYS A 137      -5.535  20.956 -15.937  1.00  0.00           C  
ATOM   2132  NZ  LYS A 137      -4.958  20.980 -14.581  1.00  0.00           N1+
ATOM   2133  H   LYS A 137      -5.302  21.534 -20.620  1.00  0.00           H  
ATOM   2134  HA  LYS A 137      -8.113  22.351 -19.861  1.00  0.00           H  
ATOM   2135  HB2 LYS A 137      -5.445  22.654 -18.415  1.00  0.00           H  
ATOM   2136  HB3 LYS A 137      -6.665  23.908 -18.221  1.00  0.00           H  
ATOM   2137  HG2 LYS A 137      -8.290  22.420 -17.341  1.00  0.00           H  
ATOM   2138  HG3 LYS A 137      -7.391  20.974 -17.780  1.00  0.00           H  
ATOM   2139  HD2 LYS A 137      -6.206  23.018 -15.834  1.00  0.00           H  
ATOM   2140  HD3 LYS A 137      -7.387  21.825 -15.301  1.00  0.00           H  
ATOM   2141  HE2 LYS A 137      -5.960  19.958 -16.086  1.00  0.00           H  
ATOM   2142  HE3 LYS A 137      -4.712  21.108 -16.641  1.00  0.00           H  
ATOM   2143  HZ1 LYS A 137      -5.652  21.074 -13.835  1.00  0.00           H  
ATOM   2144  HZ2 LYS A 137      -4.551  19.979 -14.390  1.00  0.00           H  
ATOM   2145  HZ3 LYS A 137      -4.190  21.645 -14.442  1.00  0.00           H  
ATOM   2146  N   GLY A 138      -7.785  23.852 -21.823  1.00  0.00           N  
ATOM   2147  CA  GLY A 138      -7.732  24.871 -22.856  1.00  0.00           C  
ATOM   2148  C   GLY A 138      -8.755  25.968 -22.563  1.00  0.00           C  
ATOM   2149  O   GLY A 138      -9.085  26.309 -21.429  1.00  0.00           O  
ATOM   2150  H   GLY A 138      -8.604  23.232 -21.839  1.00  0.00           H  
ATOM   2151  HA2 GLY A 138      -6.738  25.324 -22.914  1.00  0.00           H  
ATOM   2152  HA3 GLY A 138      -7.964  24.381 -23.807  1.00  0.00           H  
ATOM   2153  N   SER A 139      -9.265  26.576 -23.696  1.00  0.00           N  
ATOM   2154  CA  SER A 139     -10.348  27.550 -23.614  1.00  0.00           C  
ATOM   2155  C   SER A 139     -11.099  27.473 -24.941  1.00  0.00           C  
ATOM   2156  O   SER A 139     -10.538  27.721 -26.014  1.00  0.00           O  
ATOM   2157  CB  SER A 139      -9.842  28.971 -23.392  1.00  0.00           C  
ATOM   2158  OG  SER A 139     -10.963  29.827 -23.190  1.00  0.00           O  
ATOM   2159  H   SER A 139      -8.891  26.343 -24.623  1.00  0.00           H  
ATOM   2160  HA  SER A 139     -11.016  27.266 -22.792  1.00  0.00           H  
ATOM   2161  HB2 SER A 139      -9.206  29.020 -22.502  1.00  0.00           H  
ATOM   2162  HB3 SER A 139      -9.269  29.344 -24.246  1.00  0.00           H  
ATOM   2163  HG  SER A 139     -10.618  30.680 -22.875  1.00  0.00           H  
ATOM   2164  N   PHE A 140     -12.395  27.004 -24.812  1.00  0.00           N  
ATOM   2165  CA  PHE A 140     -13.240  26.664 -25.949  1.00  0.00           C  
ATOM   2166  C   PHE A 140     -14.715  26.926 -25.602  1.00  0.00           C  
ATOM   2167  O   PHE A 140     -15.174  26.731 -24.480  1.00  0.00           O  
ATOM   2168  CB  PHE A 140     -13.130  25.171 -26.310  1.00  0.00           C  
ATOM   2169  CG  PHE A 140     -11.859  24.808 -27.033  1.00  0.00           C  
ATOM   2170  CD1 PHE A 140     -11.681  25.189 -28.367  1.00  0.00           C  
ATOM   2171  CD2 PHE A 140     -10.846  24.081 -26.394  1.00  0.00           C  
ATOM   2172  CE1 PHE A 140     -10.539  24.804 -29.062  1.00  0.00           C  
ATOM   2173  CE2 PHE A 140      -9.687  23.723 -27.084  1.00  0.00           C  
ATOM   2174  CZ  PHE A 140      -9.540  24.075 -28.423  1.00  0.00           C  
ATOM   2175  H   PHE A 140     -12.808  26.875 -23.892  1.00  0.00           H  
ATOM   2176  HA  PHE A 140     -12.935  27.285 -26.793  1.00  0.00           H  
ATOM   2177  HB2 PHE A 140     -13.231  24.558 -25.405  1.00  0.00           H  
ATOM   2178  HB3 PHE A 140     -13.969  24.871 -26.953  1.00  0.00           H  
ATOM   2179  HD1 PHE A 140     -12.433  25.783 -28.879  1.00  0.00           H  
ATOM   2180  HD2 PHE A 140     -10.949  23.794 -25.352  1.00  0.00           H  
ATOM   2181  HE1 PHE A 140     -10.434  25.081 -30.103  1.00  0.00           H  
ATOM   2182  HE2 PHE A 140      -8.900  23.173 -26.574  1.00  0.00           H  
ATOM   2183  HZ  PHE A 140      -8.647  23.788 -28.968  1.00  0.00           H  
ATOM   2184  N   LEU A 141     -15.472  27.337 -26.679  1.00  0.00           N  
ATOM   2185  CA  LEU A 141     -16.934  27.413 -26.686  1.00  0.00           C  
ATOM   2186  C   LEU A 141     -17.476  26.393 -27.717  1.00  0.00           C  
ATOM   2187  O   LEU A 141     -16.741  25.716 -28.440  1.00  0.00           O  
ATOM   2188  CB  LEU A 141     -17.406  28.836 -27.029  1.00  0.00           C  
ATOM   2189  CG  LEU A 141     -16.894  29.938 -26.080  1.00  0.00           C  
ATOM   2190  CD1 LEU A 141     -17.296  31.313 -26.620  1.00  0.00           C  
ATOM   2191  CD2 LEU A 141     -17.429  29.767 -24.657  1.00  0.00           C  
ATOM   2192  H   LEU A 141     -14.983  27.637 -27.526  1.00  0.00           H  
ATOM   2193  HA  LEU A 141     -17.317  27.106 -25.707  1.00  0.00           H  
ATOM   2194  HB2 LEU A 141     -17.088  29.076 -28.052  1.00  0.00           H  
ATOM   2195  HB3 LEU A 141     -18.503  28.869 -27.048  1.00  0.00           H  
ATOM   2196  HG  LEU A 141     -15.799  29.909 -26.043  1.00  0.00           H  
ATOM   2197 HD11 LEU A 141     -16.915  32.112 -25.975  1.00  0.00           H  
ATOM   2198 HD12 LEU A 141     -16.885  31.472 -27.623  1.00  0.00           H  
ATOM   2199 HD13 LEU A 141     -18.385  31.415 -26.679  1.00  0.00           H  
ATOM   2200 HD21 LEU A 141     -17.097  30.591 -24.017  1.00  0.00           H  
ATOM   2201 HD22 LEU A 141     -18.524  29.750 -24.644  1.00  0.00           H  
ATOM   2202 HD23 LEU A 141     -17.069  28.839 -24.203  1.00  0.00           H  
ATOM   2203  N   ASN A 142     -18.854  26.282 -27.783  1.00  0.00           N  
ATOM   2204  CA  ASN A 142     -19.520  25.320 -28.683  1.00  0.00           C  
ATOM   2205  C   ASN A 142     -19.188  25.653 -30.156  1.00  0.00           C  
ATOM   2206  O   ASN A 142     -19.015  26.805 -30.554  1.00  0.00           O  
ATOM   2207  CB  ASN A 142     -21.045  25.343 -28.494  1.00  0.00           C  
ATOM   2208  CG  ASN A 142     -21.563  23.988 -28.064  1.00  0.00           C  
ATOM   2209  OD1 ASN A 142     -21.226  22.942 -28.619  1.00  0.00           O  
ATOM   2210  ND2 ASN A 142     -22.468  24.017 -27.038  1.00  0.00           N  
ATOM   2211  H   ASN A 142     -19.420  26.869 -27.182  1.00  0.00           H  
ATOM   2212  HA  ASN A 142     -19.086  24.340 -28.457  1.00  0.00           H  
ATOM   2213  HB2 ASN A 142     -21.344  26.097 -27.755  1.00  0.00           H  
ATOM   2214  HB3 ASN A 142     -21.568  25.592 -29.426  1.00  0.00           H  
ATOM   2215 HD21 ASN A 142     -22.806  24.868 -26.605  1.00  0.00           H  
ATOM   2216 HD22 ASN A 142     -22.819  23.135 -26.684  1.00  0.00           H  
ATOM   2217  N   GLY A 143     -19.141  24.557 -31.007  1.00  0.00           N  
ATOM   2218  CA  GLY A 143     -18.780  24.705 -32.413  1.00  0.00           C  
ATOM   2219  C   GLY A 143     -17.268  24.711 -32.651  1.00  0.00           C  
ATOM   2220  O   GLY A 143     -16.754  25.150 -33.681  1.00  0.00           O  
ATOM   2221  H   GLY A 143     -19.376  23.604 -30.686  1.00  0.00           H  
ATOM   2222  HA2 GLY A 143     -19.216  23.865 -32.961  1.00  0.00           H  
ATOM   2223  HA3 GLY A 143     -19.185  25.644 -32.791  1.00  0.00           H  
ATOM   2224  N   SER A 144     -16.548  24.117 -31.641  1.00  0.00           N  
ATOM   2225  CA  SER A 144     -15.094  24.127 -31.588  1.00  0.00           C  
ATOM   2226  C   SER A 144     -14.413  22.930 -32.264  1.00  0.00           C  
ATOM   2227  O   SER A 144     -13.295  23.041 -32.786  1.00  0.00           O  
ATOM   2228  CB  SER A 144     -14.642  24.205 -30.128  1.00  0.00           C  
ATOM   2229  OG  SER A 144     -15.657  23.690 -29.254  1.00  0.00           O  
ATOM   2230  H   SER A 144     -17.042  23.693 -30.856  1.00  0.00           H  
ATOM   2231  HA  SER A 144     -14.732  25.013 -32.123  1.00  0.00           H  
ATOM   2232  HB2 SER A 144     -13.719  23.648 -29.946  1.00  0.00           H  
ATOM   2233  HB3 SER A 144     -14.465  25.249 -29.851  1.00  0.00           H  
ATOM   2234  HG  SER A 144     -16.115  24.494 -28.877  1.00  0.00           H  
ATOM   2235  N   CYS A 145     -15.038  21.714 -32.132  1.00  0.00           N  
ATOM   2236  CA  CYS A 145     -14.316  20.455 -32.308  1.00  0.00           C  
ATOM   2237  C   CYS A 145     -13.858  20.263 -33.759  1.00  0.00           C  
ATOM   2238  O   CYS A 145     -14.457  20.722 -34.730  1.00  0.00           O  
ATOM   2239  CB  CYS A 145     -15.123  19.261 -31.804  1.00  0.00           C  
ATOM   2240  SG  CYS A 145     -15.516  19.485 -30.038  1.00  0.00           S  
ATOM   2241  H   CYS A 145     -16.015  21.708 -31.847  1.00  0.00           H  
ATOM   2242  HA  CYS A 145     -13.403  20.551 -31.703  1.00  0.00           H  
ATOM   2243  HB2 CYS A 145     -16.063  19.171 -32.358  1.00  0.00           H  
ATOM   2244  HB3 CYS A 145     -14.571  18.325 -31.921  1.00  0.00           H  
ATOM   2245  HG  CYS A 145     -16.104  18.287 -29.843  1.00  0.00           H  
ATOM   2246  N   GLY A 146     -12.664  19.564 -33.847  1.00  0.00           N  
ATOM   2247  CA  GLY A 146     -11.845  19.519 -35.049  1.00  0.00           C  
ATOM   2248  C   GLY A 146     -10.667  20.495 -34.999  1.00  0.00           C  
ATOM   2249  O   GLY A 146      -9.804  20.503 -35.872  1.00  0.00           O  
ATOM   2250  H   GLY A 146     -12.324  19.037 -33.032  1.00  0.00           H  
ATOM   2251  HA2 GLY A 146     -11.428  18.513 -35.115  1.00  0.00           H  
ATOM   2252  HA3 GLY A 146     -12.448  19.744 -35.928  1.00  0.00           H  
ATOM   2253  N   SER A 147     -10.666  21.325 -33.892  1.00  0.00           N  
ATOM   2254  CA  SER A 147      -9.543  22.193 -33.521  1.00  0.00           C  
ATOM   2255  C   SER A 147      -8.362  21.278 -33.171  1.00  0.00           C  
ATOM   2256  O   SER A 147      -8.496  20.071 -32.923  1.00  0.00           O  
ATOM   2257  CB  SER A 147      -9.905  23.067 -32.318  1.00  0.00           C  
ATOM   2258  OG  SER A 147     -10.938  24.003 -32.640  1.00  0.00           O  
ATOM   2259  H   SER A 147     -11.509  21.304 -33.325  1.00  0.00           H  
ATOM   2260  HA  SER A 147      -9.292  22.796 -34.399  1.00  0.00           H  
ATOM   2261  HB2 SER A 147     -10.246  22.466 -31.469  1.00  0.00           H  
ATOM   2262  HB3 SER A 147      -9.041  23.641 -31.978  1.00  0.00           H  
ATOM   2263  HG  SER A 147     -11.774  23.481 -32.745  1.00  0.00           H  
ATOM   2264  N   VAL A 148      -7.116  21.888 -33.190  1.00  0.00           N  
ATOM   2265  CA  VAL A 148      -5.925  21.051 -33.249  1.00  0.00           C  
ATOM   2266  C   VAL A 148      -4.827  21.513 -32.286  1.00  0.00           C  
ATOM   2267  O   VAL A 148      -4.593  22.698 -32.051  1.00  0.00           O  
ATOM   2268  CB  VAL A 148      -5.342  20.891 -34.678  1.00  0.00           C  
ATOM   2269  CG1 VAL A 148      -6.257  20.050 -35.570  1.00  0.00           C  
ATOM   2270  CG2 VAL A 148      -5.033  22.226 -35.358  1.00  0.00           C  
ATOM   2271  H   VAL A 148      -7.009  22.907 -33.167  1.00  0.00           H  
ATOM   2272  HA  VAL A 148      -6.216  20.050 -32.910  1.00  0.00           H  
ATOM   2273  HB  VAL A 148      -4.393  20.343 -34.598  1.00  0.00           H  
ATOM   2274 HG11 VAL A 148      -5.753  19.804 -36.510  1.00  0.00           H  
ATOM   2275 HG12 VAL A 148      -6.524  19.105 -35.085  1.00  0.00           H  
ATOM   2276 HG13 VAL A 148      -7.178  20.585 -35.818  1.00  0.00           H  
ATOM   2277 HG21 VAL A 148      -4.606  22.060 -36.353  1.00  0.00           H  
ATOM   2278 HG22 VAL A 148      -5.932  22.838 -35.481  1.00  0.00           H  
ATOM   2279 HG23 VAL A 148      -4.301  22.800 -34.782  1.00  0.00           H  
ATOM   2280  N   GLY A 149      -4.104  20.435 -31.794  1.00  0.00           N  
ATOM   2281  CA  GLY A 149      -2.923  20.570 -30.975  1.00  0.00           C  
ATOM   2282  C   GLY A 149      -1.756  20.121 -31.841  1.00  0.00           C  
ATOM   2283  O   GLY A 149      -1.730  19.028 -32.418  1.00  0.00           O  
ATOM   2284  H   GLY A 149      -4.395  19.470 -32.030  1.00  0.00           H  
ATOM   2285  HA2 GLY A 149      -2.814  21.594 -30.628  1.00  0.00           H  
ATOM   2286  HA3 GLY A 149      -3.007  19.910 -30.112  1.00  0.00           H  
ATOM   2287  N   PHE A 150      -0.778  21.089 -31.965  1.00  0.00           N  
ATOM   2288  CA  PHE A 150       0.314  20.902 -32.899  1.00  0.00           C  
ATOM   2289  C   PHE A 150       1.673  21.206 -32.269  1.00  0.00           C  
ATOM   2290  O   PHE A 150       1.841  22.008 -31.348  1.00  0.00           O  
ATOM   2291  CB  PHE A 150       0.094  21.675 -34.211  1.00  0.00           C  
ATOM   2292  CG  PHE A 150       0.281  23.167 -34.090  1.00  0.00           C  
ATOM   2293  CD1 PHE A 150      -0.766  23.988 -33.651  1.00  0.00           C  
ATOM   2294  CD2 PHE A 150       1.524  23.742 -34.397  1.00  0.00           C  
ATOM   2295  CE1 PHE A 150      -0.564  25.357 -33.497  1.00  0.00           C  
ATOM   2296  CE2 PHE A 150       1.714  25.114 -34.261  1.00  0.00           C  
ATOM   2297  CZ  PHE A 150       0.674  25.917 -33.803  1.00  0.00           C  
ATOM   2298  H   PHE A 150      -0.813  21.963 -31.412  1.00  0.00           H  
ATOM   2299  HA  PHE A 150       0.325  19.840 -33.166  1.00  0.00           H  
ATOM   2300  HB2 PHE A 150       0.787  21.298 -34.976  1.00  0.00           H  
ATOM   2301  HB3 PHE A 150      -0.911  21.472 -34.604  1.00  0.00           H  
ATOM   2302  HD1 PHE A 150      -1.734  23.561 -33.388  1.00  0.00           H  
ATOM   2303  HD2 PHE A 150       2.347  23.120 -34.743  1.00  0.00           H  
ATOM   2304  HE1 PHE A 150      -1.360  25.986 -33.106  1.00  0.00           H  
ATOM   2305  HE2 PHE A 150       2.679  25.552 -34.491  1.00  0.00           H  
ATOM   2306  HZ  PHE A 150       0.836  26.981 -33.657  1.00  0.00           H  
ATOM   2307  N   ASN A 151       2.686  20.531 -32.933  1.00  0.00           N  
ATOM   2308  CA  ASN A 151       4.095  20.773 -32.674  1.00  0.00           C  
ATOM   2309  C   ASN A 151       4.754  21.003 -34.032  1.00  0.00           C  
ATOM   2310  O   ASN A 151       4.441  20.368 -35.043  1.00  0.00           O  
ATOM   2311  CB  ASN A 151       4.756  19.574 -31.993  1.00  0.00           C  
ATOM   2312  CG  ASN A 151       4.724  19.729 -30.501  1.00  0.00           C  
ATOM   2313  OD1 ASN A 151       4.575  20.806 -29.935  1.00  0.00           O  
ATOM   2314  ND2 ASN A 151       4.901  18.585 -29.782  1.00  0.00           N  
ATOM   2315  H   ASN A 151       2.458  19.830 -33.656  1.00  0.00           H  
ATOM   2316  HA  ASN A 151       4.193  21.697 -32.094  1.00  0.00           H  
ATOM   2317  HB2 ASN A 151       4.262  18.636 -32.270  1.00  0.00           H  
ATOM   2318  HB3 ASN A 151       5.812  19.492 -32.275  1.00  0.00           H  
ATOM   2319 HD21 ASN A 151       5.076  17.673 -30.191  1.00  0.00           H  
ATOM   2320 HD22 ASN A 151       4.841  18.684 -28.765  1.00  0.00           H  
ATOM   2321  N   ILE A 152       5.766  21.942 -34.018  1.00  0.00           N  
ATOM   2322  CA  ILE A 152       6.577  22.165 -35.207  1.00  0.00           C  
ATOM   2323  C   ILE A 152       7.916  21.479 -34.904  1.00  0.00           C  
ATOM   2324  O   ILE A 152       8.701  21.876 -34.042  1.00  0.00           O  
ATOM   2325  CB  ILE A 152       6.754  23.652 -35.579  1.00  0.00           C  
ATOM   2326  CG1 ILE A 152       5.397  24.390 -35.595  1.00  0.00           C  
ATOM   2327  CG2 ILE A 152       7.436  23.735 -36.952  1.00  0.00           C  
ATOM   2328  CD1 ILE A 152       5.502  25.872 -35.929  1.00  0.00           C  
ATOM   2329  H   ILE A 152       5.991  22.456 -33.170  1.00  0.00           H  
ATOM   2330  HA  ILE A 152       6.098  21.663 -36.055  1.00  0.00           H  
ATOM   2331  HB  ILE A 152       7.406  24.139 -34.844  1.00  0.00           H  
ATOM   2332 HG12 ILE A 152       4.716  23.910 -36.310  1.00  0.00           H  
ATOM   2333 HG13 ILE A 152       4.927  24.307 -34.609  1.00  0.00           H  
ATOM   2334 HG21 ILE A 152       7.634  24.769 -37.238  1.00  0.00           H  
ATOM   2335 HG22 ILE A 152       8.397  23.213 -36.948  1.00  0.00           H  
ATOM   2336 HG23 ILE A 152       6.813  23.285 -37.733  1.00  0.00           H  
ATOM   2337 HD11 ILE A 152       4.538  26.365 -35.771  1.00  0.00           H  
ATOM   2338 HD12 ILE A 152       6.245  26.370 -35.298  1.00  0.00           H  
ATOM   2339 HD13 ILE A 152       5.772  26.028 -36.974  1.00  0.00           H  
ATOM   2340  N   ASP A 153       8.129  20.345 -35.667  1.00  0.00           N  
ATOM   2341  CA  ASP A 153       9.287  19.486 -35.462  1.00  0.00           C  
ATOM   2342  C   ASP A 153      10.223  19.839 -36.626  1.00  0.00           C  
ATOM   2343  O   ASP A 153      10.064  19.414 -37.774  1.00  0.00           O  
ATOM   2344  CB  ASP A 153       8.925  18.014 -35.541  1.00  0.00           C  
ATOM   2345  CG  ASP A 153       8.192  17.418 -34.353  1.00  0.00           C  
ATOM   2346  OD1 ASP A 153       8.049  18.101 -33.308  1.00  0.00           O  
ATOM   2347  OD2 ASP A 153       7.741  16.236 -34.593  1.00  0.00           O1-
ATOM   2348  H   ASP A 153       7.502  20.116 -36.454  1.00  0.00           H  
ATOM   2349  HA  ASP A 153       9.775  19.718 -34.510  1.00  0.00           H  
ATOM   2350  HB2 ASP A 153       8.316  17.826 -36.435  1.00  0.00           H  
ATOM   2351  HB3 ASP A 153       9.843  17.422 -35.660  1.00  0.00           H  
ATOM   2352  N   TYR A 154      11.193  20.768 -36.325  1.00  0.00           N  
ATOM   2353  CA  TYR A 154      12.176  21.228 -37.306  1.00  0.00           C  
ATOM   2354  C   TYR A 154      11.415  22.178 -38.249  1.00  0.00           C  
ATOM   2355  O   TYR A 154      10.934  23.231 -37.824  1.00  0.00           O  
ATOM   2356  CB  TYR A 154      13.006  20.103 -37.953  1.00  0.00           C  
ATOM   2357  CG  TYR A 154      13.615  19.166 -36.929  1.00  0.00           C  
ATOM   2358  CD1 TYR A 154      14.649  19.597 -36.089  1.00  0.00           C  
ATOM   2359  CD2 TYR A 154      13.101  17.869 -36.765  1.00  0.00           C  
ATOM   2360  CE1 TYR A 154      15.137  18.763 -35.081  1.00  0.00           C  
ATOM   2361  CE2 TYR A 154      13.593  17.032 -35.761  1.00  0.00           C  
ATOM   2362  CZ  TYR A 154      14.598  17.490 -34.918  1.00  0.00           C  
ATOM   2363  OH  TYR A 154      15.023  16.655 -33.924  1.00  0.00           O  
ATOM   2364  H   TYR A 154      11.208  21.171 -35.394  1.00  0.00           H  
ATOM   2365  HA  TYR A 154      12.865  21.870 -36.741  1.00  0.00           H  
ATOM   2366  HB2 TYR A 154      12.407  19.513 -38.655  1.00  0.00           H  
ATOM   2367  HB3 TYR A 154      13.810  20.542 -38.558  1.00  0.00           H  
ATOM   2368  HD1 TYR A 154      15.071  20.593 -36.203  1.00  0.00           H  
ATOM   2369  HD2 TYR A 154      12.293  17.514 -37.402  1.00  0.00           H  
ATOM   2370  HE1 TYR A 154      15.927  19.126 -34.432  1.00  0.00           H  
ATOM   2371  HE2 TYR A 154      13.182  16.037 -35.621  1.00  0.00           H  
ATOM   2372  HH  TYR A 154      15.664  17.139 -33.376  1.00  0.00           H  
ATOM   2373  N   ASP A 155      11.174  21.763 -39.533  1.00  0.00           N  
ATOM   2374  CA  ASP A 155      10.278  22.479 -40.438  1.00  0.00           C  
ATOM   2375  C   ASP A 155       8.979  21.681 -40.726  1.00  0.00           C  
ATOM   2376  O   ASP A 155       8.118  22.109 -41.496  1.00  0.00           O  
ATOM   2377  CB  ASP A 155      11.001  22.860 -41.726  1.00  0.00           C  
ATOM   2378  CG  ASP A 155      11.363  21.642 -42.527  1.00  0.00           C  
ATOM   2379  OD1 ASP A 155      11.503  20.521 -41.934  1.00  0.00           O  
ATOM   2380  OD2 ASP A 155      11.428  21.729 -43.791  1.00  0.00           O1-
ATOM   2381  H   ASP A 155      11.574  20.921 -39.953  1.00  0.00           H  
ATOM   2382  HA  ASP A 155       9.946  23.403 -39.948  1.00  0.00           H  
ATOM   2383  HB2 ASP A 155      10.360  23.505 -42.339  1.00  0.00           H  
ATOM   2384  HB3 ASP A 155      11.920  23.414 -41.505  1.00  0.00           H  
ATOM   2385  N   CYS A 156       8.845  20.491 -40.041  1.00  0.00           N  
ATOM   2386  CA  CYS A 156       7.761  19.537 -40.288  1.00  0.00           C  
ATOM   2387  C   CYS A 156       6.722  19.775 -39.193  1.00  0.00           C  
ATOM   2388  O   CYS A 156       7.032  19.982 -38.018  1.00  0.00           O  
ATOM   2389  CB  CYS A 156       8.304  18.107 -40.232  1.00  0.00           C  
ATOM   2390  SG  CYS A 156       7.197  16.895 -41.012  1.00  0.00           S  
ATOM   2391  H   CYS A 156       9.515  20.277 -39.290  1.00  0.00           H  
ATOM   2392  HA  CYS A 156       7.335  19.760 -41.270  1.00  0.00           H  
ATOM   2393  HB2 CYS A 156       9.263  18.049 -40.760  1.00  0.00           H  
ATOM   2394  HB3 CYS A 156       8.480  17.787 -39.200  1.00  0.00           H  
ATOM   2395  HG  CYS A 156       8.019  15.843 -40.899  1.00  0.00           H  
ATOM   2396  N   VAL A 157       5.408  19.722 -39.602  1.00  0.00           N  
ATOM   2397  CA  VAL A 157       4.324  19.912 -38.645  1.00  0.00           C  
ATOM   2398  C   VAL A 157       3.947  18.514 -38.120  1.00  0.00           C  
ATOM   2399  O   VAL A 157       3.631  17.585 -38.865  1.00  0.00           O  
ATOM   2400  CB  VAL A 157       3.089  20.610 -39.250  1.00  0.00           C  
ATOM   2401  CG1 VAL A 157       2.050  20.911 -38.160  1.00  0.00           C  
ATOM   2402  CG2 VAL A 157       3.468  21.925 -39.934  1.00  0.00           C  
ATOM   2403  H   VAL A 157       5.187  19.526 -40.594  1.00  0.00           H  
ATOM   2404  HA  VAL A 157       4.702  20.526 -37.820  1.00  0.00           H  
ATOM   2405  HB  VAL A 157       2.625  19.958 -40.000  1.00  0.00           H  
ATOM   2406 HG11 VAL A 157       1.191  21.444 -38.579  1.00  0.00           H  
ATOM   2407 HG12 VAL A 157       1.675  19.993 -37.698  1.00  0.00           H  
ATOM   2408 HG13 VAL A 157       2.476  21.537 -37.368  1.00  0.00           H  
ATOM   2409 HG21 VAL A 157       2.578  22.427 -40.330  1.00  0.00           H  
ATOM   2410 HG22 VAL A 157       3.953  22.605 -39.226  1.00  0.00           H  
ATOM   2411 HG23 VAL A 157       4.150  21.759 -40.773  1.00  0.00           H  
ATOM   2412  N   SER A 158       3.983  18.423 -36.741  1.00  0.00           N  
ATOM   2413  CA  SER A 158       3.548  17.245 -35.997  1.00  0.00           C  
ATOM   2414  C   SER A 158       2.163  17.592 -35.452  1.00  0.00           C  
ATOM   2415  O   SER A 158       1.995  18.491 -34.622  1.00  0.00           O  
ATOM   2416  CB  SER A 158       4.459  16.928 -34.810  1.00  0.00           C  
ATOM   2417  OG  SER A 158       5.436  15.948 -35.175  1.00  0.00           O  
ATOM   2418  H   SER A 158       4.278  19.235 -36.173  1.00  0.00           H  
ATOM   2419  HA  SER A 158       3.506  16.390 -36.673  1.00  0.00           H  
ATOM   2420  HB2 SER A 158       4.984  17.821 -34.458  1.00  0.00           H  
ATOM   2421  HB3 SER A 158       3.898  16.506 -33.969  1.00  0.00           H  
ATOM   2422  HG  SER A 158       6.234  16.198 -34.613  1.00  0.00           H  
ATOM   2423  N   PHE A 159       1.134  16.858 -36.016  1.00  0.00           N  
ATOM   2424  CA  PHE A 159      -0.248  17.032 -35.572  1.00  0.00           C  
ATOM   2425  C   PHE A 159      -0.496  15.938 -34.519  1.00  0.00           C  
ATOM   2426  O   PHE A 159      -0.574  14.744 -34.821  1.00  0.00           O  
ATOM   2427  CB  PHE A 159      -1.244  16.878 -36.715  1.00  0.00           C  
ATOM   2428  CG  PHE A 159      -1.234  18.011 -37.709  1.00  0.00           C  
ATOM   2429  CD1 PHE A 159      -2.047  19.134 -37.497  1.00  0.00           C  
ATOM   2430  CD2 PHE A 159      -0.453  17.946 -38.871  1.00  0.00           C  
ATOM   2431  CE1 PHE A 159      -2.100  20.157 -38.443  1.00  0.00           C  
ATOM   2432  CE2 PHE A 159      -0.523  18.966 -39.820  1.00  0.00           C  
ATOM   2433  CZ  PHE A 159      -1.351  20.065 -39.612  1.00  0.00           C  
ATOM   2434  H   PHE A 159       1.352  16.172 -36.754  1.00  0.00           H  
ATOM   2435  HA  PHE A 159      -0.359  18.019 -35.108  1.00  0.00           H  
ATOM   2436  HB2 PHE A 159      -1.088  15.931 -37.239  1.00  0.00           H  
ATOM   2437  HB3 PHE A 159      -2.253  16.814 -36.296  1.00  0.00           H  
ATOM   2438  HD1 PHE A 159      -2.670  19.203 -36.609  1.00  0.00           H  
ATOM   2439  HD2 PHE A 159       0.206  17.100 -39.051  1.00  0.00           H  
ATOM   2440  HE1 PHE A 159      -2.753  21.010 -38.288  1.00  0.00           H  
ATOM   2441  HE2 PHE A 159       0.056  18.909 -40.736  1.00  0.00           H  
ATOM   2442  HZ  PHE A 159      -1.417  20.843 -40.367  1.00  0.00           H  
ATOM   2443  N   CYS A 160      -0.484  16.392 -33.210  1.00  0.00           N  
ATOM   2444  CA  CYS A 160      -0.428  15.454 -32.082  1.00  0.00           C  
ATOM   2445  C   CYS A 160      -1.747  15.196 -31.329  1.00  0.00           C  
ATOM   2446  O   CYS A 160      -1.845  14.284 -30.500  1.00  0.00           O  
ATOM   2447  CB  CYS A 160       0.692  15.823 -31.103  1.00  0.00           C  
ATOM   2448  SG  CYS A 160       0.755  17.588 -30.687  1.00  0.00           S  
ATOM   2449  H   CYS A 160      -0.501  17.400 -33.015  1.00  0.00           H  
ATOM   2450  HA  CYS A 160      -0.181  14.467 -32.490  1.00  0.00           H  
ATOM   2451  HB2 CYS A 160       0.617  15.251 -30.175  1.00  0.00           H  
ATOM   2452  HB3 CYS A 160       1.659  15.588 -31.560  1.00  0.00           H  
ATOM   2453  HG  CYS A 160      -0.366  17.642 -29.950  1.00  0.00           H  
ATOM   2454  N   TYR A 161      -2.751  16.098 -31.593  1.00  0.00           N  
ATOM   2455  CA  TYR A 161      -4.038  16.095 -30.904  1.00  0.00           C  
ATOM   2456  C   TYR A 161      -5.035  16.786 -31.838  1.00  0.00           C  
ATOM   2457  O   TYR A 161      -4.850  17.940 -32.234  1.00  0.00           O  
ATOM   2458  CB  TYR A 161      -3.876  16.863 -29.581  1.00  0.00           C  
ATOM   2459  CG  TYR A 161      -5.133  17.192 -28.818  1.00  0.00           C  
ATOM   2460  CD1 TYR A 161      -5.581  16.353 -27.797  1.00  0.00           C  
ATOM   2461  CD2 TYR A 161      -5.827  18.386 -29.066  1.00  0.00           C  
ATOM   2462  CE1 TYR A 161      -6.683  16.711 -27.025  1.00  0.00           C  
ATOM   2463  CE2 TYR A 161      -6.955  18.727 -28.318  1.00  0.00           C  
ATOM   2464  CZ  TYR A 161      -7.384  17.874 -27.314  1.00  0.00           C  
ATOM   2465  OH  TYR A 161      -8.498  18.133 -26.577  1.00  0.00           O  
ATOM   2466  H   TYR A 161      -2.584  16.823 -32.291  1.00  0.00           H  
ATOM   2467  HA  TYR A 161      -4.340  15.063 -30.707  1.00  0.00           H  
ATOM   2468  HB2 TYR A 161      -3.203  16.297 -28.921  1.00  0.00           H  
ATOM   2469  HB3 TYR A 161      -3.336  17.799 -29.762  1.00  0.00           H  
ATOM   2470  HD1 TYR A 161      -5.057  15.431 -27.565  1.00  0.00           H  
ATOM   2471  HD2 TYR A 161      -5.477  19.077 -29.827  1.00  0.00           H  
ATOM   2472  HE1 TYR A 161      -7.003  16.076 -26.204  1.00  0.00           H  
ATOM   2473  HE2 TYR A 161      -7.466  19.664 -28.506  1.00  0.00           H  
ATOM   2474  HH  TYR A 161      -9.115  18.725 -27.073  1.00  0.00           H  
ATOM   2475  N   MET A 162      -6.155  16.036 -32.154  1.00  0.00           N  
ATOM   2476  CA  MET A 162      -7.336  16.648 -32.753  1.00  0.00           C  
ATOM   2477  C   MET A 162      -8.403  16.633 -31.651  1.00  0.00           C  
ATOM   2478  O   MET A 162      -8.724  15.626 -31.015  1.00  0.00           O  
ATOM   2479  CB  MET A 162      -7.820  15.932 -34.017  1.00  0.00           C  
ATOM   2480  CG  MET A 162      -9.135  16.520 -34.542  1.00  0.00           C  
ATOM   2481  SD  MET A 162      -9.533  15.886 -36.206  1.00  0.00           S  
ATOM   2482  CE  MET A 162      -8.827  17.242 -37.179  1.00  0.00           C  
ATOM   2483  H   MET A 162      -6.188  15.030 -31.906  1.00  0.00           H  
ATOM   2484  HA  MET A 162      -7.100  17.685 -33.012  1.00  0.00           H  
ATOM   2485  HB2 MET A 162      -7.040  16.028 -34.779  1.00  0.00           H  
ATOM   2486  HB3 MET A 162      -7.946  14.860 -33.822  1.00  0.00           H  
ATOM   2487  HG2 MET A 162      -9.961  16.232 -33.884  1.00  0.00           H  
ATOM   2488  HG3 MET A 162      -9.100  17.614 -34.566  1.00  0.00           H  
ATOM   2489  HE1 MET A 162      -8.732  16.924 -38.216  1.00  0.00           H  
ATOM   2490  HE2 MET A 162      -9.486  18.112 -37.141  1.00  0.00           H  
ATOM   2491  HE3 MET A 162      -7.836  17.515 -36.810  1.00  0.00           H  
ATOM   2492  N   HIE A 163      -9.000  17.863 -31.461  1.00  0.00           N  
ATOM   2493  CA  HIE A 163      -9.935  18.133 -30.368  1.00  0.00           C  
ATOM   2494  C   HIE A 163     -11.325  17.549 -30.698  1.00  0.00           C  
ATOM   2495  O   HIE A 163     -11.916  17.806 -31.752  1.00  0.00           O  
ATOM   2496  CB  HIE A 163     -10.031  19.647 -30.187  1.00  0.00           C  
ATOM   2497  CG  HIE A 163     -10.741  20.053 -28.958  1.00  0.00           C  
ATOM   2498  ND1 HIE A 163     -10.424  19.506 -27.733  1.00  0.00           N  
ATOM   2499  CD2 HIE A 163     -11.758  20.975 -28.849  1.00  0.00           C  
ATOM   2500  CE1 HIE A 163     -11.329  20.015 -26.923  1.00  0.00           C  
ATOM   2501  NE2 HIE A 163     -12.124  20.940 -27.536  1.00  0.00           N  
ATOM   2502  H   HIE A 163      -8.772  18.649 -32.095  1.00  0.00           H  
ATOM   2503  HA  HIE A 163      -9.538  17.644 -29.472  1.00  0.00           H  
ATOM   2504  HB2 HIE A 163      -9.029  20.093 -30.163  1.00  0.00           H  
ATOM   2505  HB3 HIE A 163     -10.537  20.087 -31.056  1.00  0.00           H  
ATOM   2506  HD2 HIE A 163     -12.257  21.613 -29.564  1.00  0.00           H  
ATOM   2507  HE2 HIE A 163     -12.850  21.493 -27.097  1.00  0.00           H  
ATOM   2508  HE1 HIE A 163     -11.469  19.757 -25.888  1.00  0.00           H  
ATOM   2509  N   HIP A 164     -11.841  16.716 -29.707  1.00  0.00           N  
ATOM   2510  CA  HIP A 164     -13.119  16.015 -29.846  1.00  0.00           C  
ATOM   2511  C   HIP A 164     -14.220  16.539 -28.940  1.00  0.00           C  
ATOM   2512  O   HIP A 164     -15.391  16.429 -29.324  1.00  0.00           O  
ATOM   2513  CB  HIP A 164     -13.046  14.498 -29.585  1.00  0.00           C  
ATOM   2514  CG  HIP A 164     -12.867  13.732 -30.839  1.00  0.00           C  
ATOM   2515  CD2 HIP A 164     -13.464  12.585 -31.317  1.00  0.00           C  
ATOM   2516  ND1 HIP A 164     -11.959  14.103 -31.813  1.00  0.00           N1+
ATOM   2517  NE2 HIP A 164     -12.921  12.327 -32.554  1.00  0.00           N  
ATOM   2518  CE1 HIP A 164     -12.019  13.265 -32.851  1.00  0.00           C  
ATOM   2519  H   HIP A 164     -11.337  16.614 -28.816  1.00  0.00           H  
ATOM   2520  HA  HIP A 164     -13.483  16.200 -30.865  1.00  0.00           H  
ATOM   2521  HB2 HIP A 164     -12.239  14.240 -28.898  1.00  0.00           H  
ATOM   2522  HB3 HIP A 164     -13.971  14.127 -29.124  1.00  0.00           H  
ATOM   2523  HD1 HIP A 164     -11.290  14.866 -31.735  1.00  0.00           H  
ATOM   2524  HD2 HIP A 164     -14.205  11.903 -30.940  1.00  0.00           H  
ATOM   2525  HE2 HIP A 164     -13.151  11.511 -33.160  1.00  0.00           H  
ATOM   2526  HE1 HIP A 164     -11.425  13.322 -33.751  1.00  0.00           H  
ATOM   2527  N   MET A 165     -13.872  16.909 -27.657  1.00  0.00           N  
ATOM   2528  CA  MET A 165     -14.919  17.249 -26.691  1.00  0.00           C  
ATOM   2529  C   MET A 165     -14.433  18.058 -25.473  1.00  0.00           C  
ATOM   2530  O   MET A 165     -13.245  18.157 -25.169  1.00  0.00           O  
ATOM   2531  CB  MET A 165     -15.642  15.983 -26.190  1.00  0.00           C  
ATOM   2532  CG  MET A 165     -14.798  15.127 -25.249  1.00  0.00           C  
ATOM   2533  SD  MET A 165     -15.718  13.618 -24.809  1.00  0.00           S  
ATOM   2534  CE  MET A 165     -14.989  12.500 -26.016  1.00  0.00           C  
ATOM   2535  H   MET A 165     -12.894  16.938 -27.348  1.00  0.00           H  
ATOM   2536  HA  MET A 165     -15.651  17.873 -27.220  1.00  0.00           H  
ATOM   2537  HB2 MET A 165     -16.537  16.293 -25.643  1.00  0.00           H  
ATOM   2538  HB3 MET A 165     -15.979  15.386 -27.045  1.00  0.00           H  
ATOM   2539  HG2 MET A 165     -13.835  14.866 -25.698  1.00  0.00           H  
ATOM   2540  HG3 MET A 165     -14.594  15.663 -24.318  1.00  0.00           H  
ATOM   2541  HE1 MET A 165     -13.906  12.455 -25.877  1.00  0.00           H  
ATOM   2542  HE2 MET A 165     -15.394  11.497 -25.872  1.00  0.00           H  
ATOM   2543  HE3 MET A 165     -15.218  12.827 -27.033  1.00  0.00           H  
ATOM   2544  N   GLU A 166     -15.483  18.562 -24.718  1.00  0.00           N  
ATOM   2545  CA  GLU A 166     -15.341  19.113 -23.367  1.00  0.00           C  
ATOM   2546  C   GLU A 166     -16.019  18.101 -22.421  1.00  0.00           C  
ATOM   2547  O   GLU A 166     -17.136  17.626 -22.639  1.00  0.00           O  
ATOM   2548  CB  GLU A 166     -16.006  20.488 -23.283  1.00  0.00           C  
ATOM   2549  CG  GLU A 166     -15.760  21.178 -21.943  1.00  0.00           C  
ATOM   2550  CD  GLU A 166     -16.113  22.655 -22.105  1.00  0.00           C  
ATOM   2551  OE1 GLU A 166     -17.304  22.963 -21.818  1.00  0.00           O  
ATOM   2552  OE2 GLU A 166     -15.159  23.384 -22.520  1.00  0.00           O1-
ATOM   2553  H   GLU A 166     -16.436  18.517 -25.069  1.00  0.00           H  
ATOM   2554  HA  GLU A 166     -14.276  19.190 -23.135  1.00  0.00           H  
ATOM   2555  HB2 GLU A 166     -15.631  21.114 -24.103  1.00  0.00           H  
ATOM   2556  HB3 GLU A 166     -17.087  20.396 -23.446  1.00  0.00           H  
ATOM   2557  HG2 GLU A 166     -16.373  20.729 -21.154  1.00  0.00           H  
ATOM   2558  HG3 GLU A 166     -14.712  21.088 -21.634  1.00  0.00           H  
ATOM   2559  N   LEU A 167     -15.258  17.754 -21.318  1.00  0.00           N  
ATOM   2560  CA  LEU A 167     -15.748  16.794 -20.340  1.00  0.00           C  
ATOM   2561  C   LEU A 167     -16.629  17.539 -19.319  1.00  0.00           C  
ATOM   2562  O   LEU A 167     -16.441  18.729 -19.041  1.00  0.00           O  
ATOM   2563  CB  LEU A 167     -14.611  16.080 -19.591  1.00  0.00           C  
ATOM   2564  CG  LEU A 167     -13.647  15.261 -20.470  1.00  0.00           C  
ATOM   2565  CD1 LEU A 167     -12.650  14.512 -19.584  1.00  0.00           C  
ATOM   2566  CD2 LEU A 167     -14.369  14.255 -21.363  1.00  0.00           C  
ATOM   2567  H   LEU A 167     -14.337  18.198 -21.160  1.00  0.00           H  
ATOM   2568  HA  LEU A 167     -16.369  16.074 -20.877  1.00  0.00           H  
ATOM   2569  HB2 LEU A 167     -14.028  16.825 -19.033  1.00  0.00           H  
ATOM   2570  HB3 LEU A 167     -15.038  15.416 -18.830  1.00  0.00           H  
ATOM   2571  HG  LEU A 167     -13.083  15.949 -21.111  1.00  0.00           H  
ATOM   2572 HD11 LEU A 167     -11.845  14.092 -20.194  1.00  0.00           H  
ATOM   2573 HD12 LEU A 167     -12.194  15.170 -18.842  1.00  0.00           H  
ATOM   2574 HD13 LEU A 167     -13.135  13.692 -19.043  1.00  0.00           H  
ATOM   2575 HD21 LEU A 167     -13.651  13.671 -21.948  1.00  0.00           H  
ATOM   2576 HD22 LEU A 167     -14.976  13.559 -20.774  1.00  0.00           H  
ATOM   2577 HD23 LEU A 167     -15.028  14.763 -22.070  1.00  0.00           H  
ATOM   2578  N   PRO A 168     -17.561  16.789 -18.615  1.00  0.00           N  
ATOM   2579  CA  PRO A 168     -18.464  17.418 -17.639  1.00  0.00           C  
ATOM   2580  C   PRO A 168     -17.789  18.021 -16.402  1.00  0.00           C  
ATOM   2581  O   PRO A 168     -18.424  18.676 -15.576  1.00  0.00           O  
ATOM   2582  CB  PRO A 168     -19.394  16.282 -17.188  1.00  0.00           C  
ATOM   2583  CG  PRO A 168     -19.306  15.258 -18.309  1.00  0.00           C  
ATOM   2584  CD  PRO A 168     -17.860  15.370 -18.758  1.00  0.00           C  
ATOM   2585  HA  PRO A 168     -19.013  18.213 -18.157  1.00  0.00           H  
ATOM   2586  HB2 PRO A 168     -19.047  15.831 -16.250  1.00  0.00           H  
ATOM   2587  HB3 PRO A 168     -20.419  16.631 -17.026  1.00  0.00           H  
ATOM   2588  HG2 PRO A 168     -19.572  14.248 -17.987  1.00  0.00           H  
ATOM   2589  HG3 PRO A 168     -19.977  15.547 -19.127  1.00  0.00           H  
ATOM   2590  HD2 PRO A 168     -17.196  14.819 -18.083  1.00  0.00           H  
ATOM   2591  HD3 PRO A 168     -17.721  15.005 -19.776  1.00  0.00           H  
ATOM   2592  N   THR A 169     -16.448  17.735 -16.269  1.00  0.00           N  
ATOM   2593  CA  THR A 169     -15.596  18.357 -15.262  1.00  0.00           C  
ATOM   2594  C   THR A 169     -14.913  19.632 -15.795  1.00  0.00           C  
ATOM   2595  O   THR A 169     -14.087  20.251 -15.120  1.00  0.00           O  
ATOM   2596  CB  THR A 169     -14.546  17.353 -14.749  1.00  0.00           C  
ATOM   2597  OG1 THR A 169     -14.008  16.628 -15.863  1.00  0.00           O  
ATOM   2598  CG2 THR A 169     -15.161  16.346 -13.781  1.00  0.00           C  
ATOM   2599  H   THR A 169     -16.002  17.077 -16.904  1.00  0.00           H  
ATOM   2600  HA  THR A 169     -16.222  18.698 -14.428  1.00  0.00           H  
ATOM   2601  HB  THR A 169     -13.718  17.868 -14.251  1.00  0.00           H  
ATOM   2602 HG21 THR A 169     -15.593  16.846 -12.909  1.00  0.00           H  
ATOM   2603 HG22 THR A 169     -15.939  15.750 -14.270  1.00  0.00           H  
ATOM   2604 HG23 THR A 169     -14.400  15.639 -13.433  1.00  0.00           H  
ATOM   2605  HG1 THR A 169     -13.338  16.012 -15.516  1.00  0.00           H  
ATOM   2606  N   GLY A 170     -15.319  20.067 -17.039  1.00  0.00           N  
ATOM   2607  CA  GLY A 170     -14.937  21.354 -17.589  1.00  0.00           C  
ATOM   2608  C   GLY A 170     -13.589  21.338 -18.296  1.00  0.00           C  
ATOM   2609  O   GLY A 170     -13.085  22.368 -18.740  1.00  0.00           O  
ATOM   2610  H   GLY A 170     -15.925  19.476 -17.623  1.00  0.00           H  
ATOM   2611  HA2 GLY A 170     -15.706  21.645 -18.312  1.00  0.00           H  
ATOM   2612  HA3 GLY A 170     -14.896  22.093 -16.782  1.00  0.00           H  
ATOM   2613  N   VAL A 171     -13.012  20.091 -18.427  1.00  0.00           N  
ATOM   2614  CA  VAL A 171     -11.711  19.906 -19.062  1.00  0.00           C  
ATOM   2615  C   VAL A 171     -11.915  19.316 -20.467  1.00  0.00           C  
ATOM   2616  O   VAL A 171     -12.941  18.729 -20.815  1.00  0.00           O  
ATOM   2617  CB  VAL A 171     -10.715  19.104 -18.198  1.00  0.00           C  
ATOM   2618  CG1 VAL A 171     -10.496  19.769 -16.835  1.00  0.00           C  
ATOM   2619  CG2 VAL A 171     -11.122  17.647 -18.010  1.00  0.00           C  
ATOM   2620  H   VAL A 171     -13.534  19.289 -18.083  1.00  0.00           H  
ATOM   2621  HA  VAL A 171     -11.271  20.900 -19.218  1.00  0.00           H  
ATOM   2622  HB  VAL A 171      -9.745  19.098 -18.711  1.00  0.00           H  
ATOM   2623 HG11 VAL A 171      -9.686  19.272 -16.291  1.00  0.00           H  
ATOM   2624 HG12 VAL A 171     -10.221  20.821 -16.954  1.00  0.00           H  
ATOM   2625 HG13 VAL A 171     -11.395  19.719 -16.213  1.00  0.00           H  
ATOM   2626 HG21 VAL A 171     -10.401  17.121 -17.375  1.00  0.00           H  
ATOM   2627 HG22 VAL A 171     -12.106  17.557 -17.544  1.00  0.00           H  
ATOM   2628 HG23 VAL A 171     -11.144  17.133 -18.975  1.00  0.00           H  
ATOM   2629  N   HIE A 172     -10.842  19.505 -21.306  1.00  0.00           N  
ATOM   2630  CA  HIE A 172     -10.902  19.328 -22.760  1.00  0.00           C  
ATOM   2631  C   HIE A 172     -10.194  18.019 -23.129  1.00  0.00           C  
ATOM   2632  O   HIE A 172      -9.180  17.628 -22.537  1.00  0.00           O  
ATOM   2633  CB  HIE A 172     -10.252  20.554 -23.419  1.00  0.00           C  
ATOM   2634  CG  HIE A 172     -11.048  21.790 -23.175  1.00  0.00           C  
ATOM   2635  ND1 HIE A 172     -10.528  22.857 -22.468  1.00  0.00           N  
ATOM   2636  CD2 HIE A 172     -12.367  22.021 -23.489  1.00  0.00           C  
ATOM   2637  CE1 HIE A 172     -11.557  23.651 -22.248  1.00  0.00           C  
ATOM   2638  NE2 HIE A 172     -12.707  23.148 -22.786  1.00  0.00           N  
ATOM   2639  H   HIE A 172      -9.930  19.787 -20.922  1.00  0.00           H  
ATOM   2640  HA  HIE A 172     -11.953  19.244 -23.054  1.00  0.00           H  
ATOM   2641  HB2 HIE A 172      -9.264  20.708 -22.982  1.00  0.00           H  
ATOM   2642  HB3 HIE A 172     -10.085  20.407 -24.486  1.00  0.00           H  
ATOM   2643  HD2 HIE A 172     -13.118  21.449 -24.012  1.00  0.00           H  
ATOM   2644  HE2 HIE A 172     -13.671  23.508 -22.683  1.00  0.00           H  
ATOM   2645  HE1 HIE A 172     -11.543  24.575 -21.685  1.00  0.00           H  
ATOM   2646  N   ALA A 173     -10.790  17.314 -24.177  1.00  0.00           N  
ATOM   2647  CA  ALA A 173     -10.257  16.019 -24.600  1.00  0.00           C  
ATOM   2648  C   ALA A 173     -10.356  15.755 -26.122  1.00  0.00           C  
ATOM   2649  O   ALA A 173     -11.180  16.303 -26.863  1.00  0.00           O  
ATOM   2650  CB  ALA A 173     -10.959  14.899 -23.843  1.00  0.00           C  
ATOM   2651  H   ALA A 173     -11.643  17.673 -24.637  1.00  0.00           H  
ATOM   2652  HA  ALA A 173      -9.190  15.994 -24.343  1.00  0.00           H  
ATOM   2653  HB1 ALA A 173     -10.594  13.922 -24.167  1.00  0.00           H  
ATOM   2654  HB2 ALA A 173     -10.794  14.989 -22.764  1.00  0.00           H  
ATOM   2655  HB3 ALA A 173     -12.040  14.923 -24.015  1.00  0.00           H  
ATOM   2656  N   GLY A 174      -9.438  14.806 -26.576  1.00  0.00           N  
ATOM   2657  CA  GLY A 174      -9.282  14.529 -27.984  1.00  0.00           C  
ATOM   2658  C   GLY A 174      -8.651  13.198 -28.375  1.00  0.00           C  
ATOM   2659  O   GLY A 174      -8.471  12.257 -27.608  1.00  0.00           O  
ATOM   2660  H   GLY A 174      -8.837  14.320 -25.913  1.00  0.00           H  
ATOM   2661  HA2 GLY A 174     -10.258  14.580 -28.465  1.00  0.00           H  
ATOM   2662  HA3 GLY A 174      -8.679  15.340 -28.399  1.00  0.00           H  
ATOM   2663  N   THR A 175      -8.369  13.172 -29.729  1.00  0.00           N  
ATOM   2664  CA  THR A 175      -7.899  12.002 -30.470  1.00  0.00           C  
ATOM   2665  C   THR A 175      -6.625  12.376 -31.229  1.00  0.00           C  
ATOM   2666  O   THR A 175      -6.350  13.544 -31.515  1.00  0.00           O  
ATOM   2667  CB  THR A 175      -8.943  11.531 -31.515  1.00  0.00           C  
ATOM   2668  OG1 THR A 175      -9.355  12.608 -32.375  1.00  0.00           O  
ATOM   2669  CG2 THR A 175     -10.195  10.965 -30.870  1.00  0.00           C  
ATOM   2670  H   THR A 175      -8.482  14.030 -30.288  1.00  0.00           H  
ATOM   2671  HA  THR A 175      -7.665  11.200 -29.765  1.00  0.00           H  
ATOM   2672  HB  THR A 175      -8.520  10.754 -32.162  1.00  0.00           H  
ATOM   2673 HG21 THR A 175      -9.976  10.048 -30.324  1.00  0.00           H  
ATOM   2674 HG22 THR A 175     -10.657  11.685 -30.189  1.00  0.00           H  
ATOM   2675 HG23 THR A 175     -10.939  10.730 -31.635  1.00  0.00           H  
ATOM   2676  HG1 THR A 175      -8.593  12.809 -32.957  1.00  0.00           H  
ATOM   2677  N   ASP A 176      -5.895  11.311 -31.713  1.00  0.00           N  
ATOM   2678  CA  ASP A 176      -4.847  11.514 -32.715  1.00  0.00           C  
ATOM   2679  C   ASP A 176      -5.546  11.731 -34.078  1.00  0.00           C  
ATOM   2680  O   ASP A 176      -6.752  11.546 -34.266  1.00  0.00           O  
ATOM   2681  CB  ASP A 176      -3.800  10.405 -32.702  1.00  0.00           C  
ATOM   2682  CG  ASP A 176      -4.418   9.023 -32.712  1.00  0.00           C  
ATOM   2683  OD1 ASP A 176      -5.419   8.866 -33.468  1.00  0.00           O  
ATOM   2684  OD2 ASP A 176      -3.914   8.186 -31.900  1.00  0.00           O1-
ATOM   2685  H   ASP A 176      -6.125  10.350 -31.413  1.00  0.00           H  
ATOM   2686  HA  ASP A 176      -4.339  12.460 -32.484  1.00  0.00           H  
ATOM   2687  HB2 ASP A 176      -3.122  10.483 -33.558  1.00  0.00           H  
ATOM   2688  HB3 ASP A 176      -3.190  10.503 -31.796  1.00  0.00           H  
ATOM   2689  N   LEU A 177      -4.722  12.140 -35.111  1.00  0.00           N  
ATOM   2690  CA  LEU A 177      -5.267  12.404 -36.454  1.00  0.00           C  
ATOM   2691  C   LEU A 177      -5.574  11.089 -37.198  1.00  0.00           C  
ATOM   2692  O   LEU A 177      -6.191  11.059 -38.261  1.00  0.00           O  
ATOM   2693  CB  LEU A 177      -4.303  13.265 -37.282  1.00  0.00           C  
ATOM   2694  CG  LEU A 177      -4.438  14.784 -37.058  1.00  0.00           C  
ATOM   2695  CD1 LEU A 177      -5.727  15.327 -37.672  1.00  0.00           C  
ATOM   2696  CD2 LEU A 177      -4.331  15.188 -35.588  1.00  0.00           C  
ATOM   2697  H   LEU A 177      -3.731  12.282 -34.940  1.00  0.00           H  
ATOM   2698  HA  LEU A 177      -6.237  12.898 -36.328  1.00  0.00           H  
ATOM   2699  HB2 LEU A 177      -3.269  12.969 -37.060  1.00  0.00           H  
ATOM   2700  HB3 LEU A 177      -4.444  13.068 -38.352  1.00  0.00           H  
ATOM   2701  HG  LEU A 177      -3.608  15.259 -37.596  1.00  0.00           H  
ATOM   2702 HD11 LEU A 177      -5.780  16.412 -37.550  1.00  0.00           H  
ATOM   2703 HD12 LEU A 177      -5.769  15.109 -38.744  1.00  0.00           H  
ATOM   2704 HD13 LEU A 177      -6.616  14.897 -37.204  1.00  0.00           H  
ATOM   2705 HD21 LEU A 177      -4.363  16.278 -35.480  1.00  0.00           H  
ATOM   2706 HD22 LEU A 177      -5.152  14.783 -34.991  1.00  0.00           H  
ATOM   2707 HD23 LEU A 177      -3.392  14.834 -35.154  1.00  0.00           H  
ATOM   2708  N   GLU A 178      -5.080   9.969 -36.560  1.00  0.00           N  
ATOM   2709  CA  GLU A 178      -5.346   8.599 -36.991  1.00  0.00           C  
ATOM   2710  C   GLU A 178      -6.728   8.116 -36.498  1.00  0.00           C  
ATOM   2711  O   GLU A 178      -7.202   7.025 -36.833  1.00  0.00           O  
ATOM   2712  CB  GLU A 178      -4.235   7.667 -36.473  1.00  0.00           C  
ATOM   2713  CG  GLU A 178      -3.257   7.271 -37.579  1.00  0.00           C  
ATOM   2714  CD  GLU A 178      -3.852   6.064 -38.295  1.00  0.00           C  
ATOM   2715  OE1 GLU A 178      -3.643   4.955 -37.727  1.00  0.00           O  
ATOM   2716  OE2 GLU A 178      -4.517   6.326 -39.345  1.00  0.00           O1-
ATOM   2717  H   GLU A 178      -4.526  10.107 -35.718  1.00  0.00           H  
ATOM   2718  HA  GLU A 178      -5.405   8.600 -38.085  1.00  0.00           H  
ATOM   2719  HB2 GLU A 178      -3.658   8.163 -35.683  1.00  0.00           H  
ATOM   2720  HB3 GLU A 178      -4.663   6.771 -36.008  1.00  0.00           H  
ATOM   2721  HG2 GLU A 178      -3.059   8.095 -38.272  1.00  0.00           H  
ATOM   2722  HG3 GLU A 178      -2.298   6.974 -37.139  1.00  0.00           H  
ATOM   2723  N   GLY A 179      -7.374   8.957 -35.621  1.00  0.00           N  
ATOM   2724  CA  GLY A 179      -8.681   8.665 -35.128  1.00  0.00           C  
ATOM   2725  C   GLY A 179      -8.685   7.671 -33.995  1.00  0.00           C  
ATOM   2726  O   GLY A 179      -9.696   6.991 -33.794  1.00  0.00           O  
ATOM   2727  H   GLY A 179      -6.898   9.793 -35.279  1.00  0.00           H  
ATOM   2728  HA2 GLY A 179      -9.116   9.596 -34.760  1.00  0.00           H  
ATOM   2729  HA3 GLY A 179      -9.291   8.261 -35.941  1.00  0.00           H  
ATOM   2730  N   ASN A 180      -7.607   7.695 -33.139  1.00  0.00           N  
ATOM   2731  CA  ASN A 180      -7.625   6.921 -31.911  1.00  0.00           C  
ATOM   2732  C   ASN A 180      -7.514   7.851 -30.692  1.00  0.00           C  
ATOM   2733  O   ASN A 180      -6.815   8.866 -30.658  1.00  0.00           O  
ATOM   2734  CB  ASN A 180      -6.583   5.814 -31.933  1.00  0.00           C  
ATOM   2735  CG  ASN A 180      -7.091   4.689 -32.807  1.00  0.00           C  
ATOM   2736  OD1 ASN A 180      -7.935   3.879 -32.427  1.00  0.00           O  
ATOM   2737  ND2 ASN A 180      -6.588   4.652 -34.075  1.00  0.00           N  
ATOM   2738  H   ASN A 180      -6.744   8.257 -33.376  1.00  0.00           H  
ATOM   2739  HA  ASN A 180      -8.612   6.450 -31.827  1.00  0.00           H  
ATOM   2740  HB2 ASN A 180      -5.616   6.167 -32.303  1.00  0.00           H  
ATOM   2741  HB3 ASN A 180      -6.419   5.403 -30.931  1.00  0.00           H  
ATOM   2742 HD21 ASN A 180      -5.960   5.367 -34.426  1.00  0.00           H  
ATOM   2743 HD22 ASN A 180      -6.850   3.911 -34.715  1.00  0.00           H  
ATOM   2744  N   PHE A 181      -8.290   7.447 -29.618  1.00  0.00           N  
ATOM   2745  CA  PHE A 181      -8.483   8.262 -28.422  1.00  0.00           C  
ATOM   2746  C   PHE A 181      -7.224   8.241 -27.540  1.00  0.00           C  
ATOM   2747  O   PHE A 181      -6.483   7.262 -27.430  1.00  0.00           O  
ATOM   2748  CB  PHE A 181      -9.669   7.777 -27.551  1.00  0.00           C  
ATOM   2749  CG  PHE A 181     -10.977   8.506 -27.762  1.00  0.00           C  
ATOM   2750  CD1 PHE A 181     -11.069   9.888 -27.555  1.00  0.00           C  
ATOM   2751  CD2 PHE A 181     -12.146   7.799 -28.080  1.00  0.00           C  
ATOM   2752  CE1 PHE A 181     -12.286  10.552 -27.717  1.00  0.00           C  
ATOM   2753  CE2 PHE A 181     -13.368   8.462 -28.233  1.00  0.00           C  
ATOM   2754  CZ  PHE A 181     -13.434   9.841 -28.053  1.00  0.00           C  
ATOM   2755  H   PHE A 181      -8.772   6.555 -29.656  1.00  0.00           H  
ATOM   2756  HA  PHE A 181      -8.631   9.291 -28.761  1.00  0.00           H  
ATOM   2757  HB2 PHE A 181      -9.818   6.699 -27.698  1.00  0.00           H  
ATOM   2758  HB3 PHE A 181      -9.428   7.889 -26.488  1.00  0.00           H  
ATOM   2759  HD1 PHE A 181     -10.192  10.458 -27.255  1.00  0.00           H  
ATOM   2760  HD2 PHE A 181     -12.118   6.718 -28.203  1.00  0.00           H  
ATOM   2761  HE1 PHE A 181     -12.336  11.625 -27.559  1.00  0.00           H  
ATOM   2762  HE2 PHE A 181     -14.268   7.899 -28.471  1.00  0.00           H  
ATOM   2763  HZ  PHE A 181     -14.385  10.355 -28.145  1.00  0.00           H  
ATOM   2764  N   TYR A 182      -7.078   9.419 -26.834  1.00  0.00           N  
ATOM   2765  CA  TYR A 182      -6.177   9.577 -25.703  1.00  0.00           C  
ATOM   2766  C   TYR A 182      -7.107   9.603 -24.474  1.00  0.00           C  
ATOM   2767  O   TYR A 182      -7.797  10.586 -24.209  1.00  0.00           O  
ATOM   2768  CB  TYR A 182      -5.419  10.905 -25.794  1.00  0.00           C  
ATOM   2769  CG  TYR A 182      -4.457  11.025 -26.951  1.00  0.00           C  
ATOM   2770  CD1 TYR A 182      -3.247  10.322 -26.954  1.00  0.00           C  
ATOM   2771  CD2 TYR A 182      -4.723  11.937 -27.984  1.00  0.00           C  
ATOM   2772  CE1 TYR A 182      -2.291  10.580 -27.938  1.00  0.00           C  
ATOM   2773  CE2 TYR A 182      -3.768  12.199 -28.963  1.00  0.00           C  
ATOM   2774  CZ  TYR A 182      -2.545  11.543 -28.911  1.00  0.00           C  
ATOM   2775  OH  TYR A 182      -1.545  11.871 -29.785  1.00  0.00           O  
ATOM   2776  H   TYR A 182      -7.652  10.227 -27.079  1.00  0.00           H  
ATOM   2777  HA  TYR A 182      -5.490   8.727 -25.643  1.00  0.00           H  
ATOM   2778  HB2 TYR A 182      -6.129  11.743 -25.831  1.00  0.00           H  
ATOM   2779  HB3 TYR A 182      -4.844  11.069 -24.877  1.00  0.00           H  
ATOM   2780  HD1 TYR A 182      -3.008   9.621 -26.158  1.00  0.00           H  
ATOM   2781  HD2 TYR A 182      -5.653  12.499 -27.993  1.00  0.00           H  
ATOM   2782  HE1 TYR A 182      -1.332  10.076 -27.892  1.00  0.00           H  
ATOM   2783  HE2 TYR A 182      -3.977  12.941 -29.727  1.00  0.00           H  
ATOM   2784  HH  TYR A 182      -1.741  12.785 -30.129  1.00  0.00           H  
ATOM   2785  N   GLY A 183      -7.149   8.430 -23.742  1.00  0.00           N  
ATOM   2786  CA  GLY A 183      -8.000   8.270 -22.569  1.00  0.00           C  
ATOM   2787  C   GLY A 183      -9.334   7.642 -22.966  1.00  0.00           C  
ATOM   2788  O   GLY A 183      -9.875   7.887 -24.047  1.00  0.00           O  
ATOM   2789  H   GLY A 183      -6.595   7.631 -24.034  1.00  0.00           H  
ATOM   2790  HA2 GLY A 183      -7.446   7.635 -21.876  1.00  0.00           H  
ATOM   2791  HA3 GLY A 183      -8.198   9.236 -22.099  1.00  0.00           H  
ATOM   2792  N   PRO A 184      -9.940   6.809 -22.050  1.00  0.00           N  
ATOM   2793  CA  PRO A 184     -11.129   6.003 -22.370  1.00  0.00           C  
ATOM   2794  C   PRO A 184     -12.447   6.805 -22.367  1.00  0.00           C  
ATOM   2795  O   PRO A 184     -13.446   6.443 -21.747  1.00  0.00           O  
ATOM   2796  CB  PRO A 184     -11.115   4.927 -21.279  1.00  0.00           C  
ATOM   2797  CG  PRO A 184     -10.558   5.678 -20.073  1.00  0.00           C  
ATOM   2798  CD  PRO A 184      -9.482   6.559 -20.690  1.00  0.00           C  
ATOM   2799  HA  PRO A 184     -11.016   5.562 -23.368  1.00  0.00           H  
ATOM   2800  HB2 PRO A 184     -12.089   4.473 -21.075  1.00  0.00           H  
ATOM   2801  HB3 PRO A 184     -10.421   4.125 -21.560  1.00  0.00           H  
ATOM   2802  HG2 PRO A 184     -11.341   6.297 -19.621  1.00  0.00           H  
ATOM   2803  HG3 PRO A 184     -10.162   5.011 -19.302  1.00  0.00           H  
ATOM   2804  HD2 PRO A 184      -9.338   7.501 -20.152  1.00  0.00           H  
ATOM   2805  HD3 PRO A 184      -8.527   6.025 -20.743  1.00  0.00           H  
ATOM   2806  N   PHE A 185     -12.447   7.892 -23.217  1.00  0.00           N  
ATOM   2807  CA  PHE A 185     -13.631   8.744 -23.381  1.00  0.00           C  
ATOM   2808  C   PHE A 185     -14.527   8.186 -24.494  1.00  0.00           C  
ATOM   2809  O   PHE A 185     -14.099   7.405 -25.345  1.00  0.00           O  
ATOM   2810  CB  PHE A 185     -13.232  10.195 -23.693  1.00  0.00           C  
ATOM   2811  CG  PHE A 185     -12.198  10.743 -22.733  1.00  0.00           C  
ATOM   2812  CD1 PHE A 185     -12.435  10.754 -21.353  1.00  0.00           C  
ATOM   2813  CD2 PHE A 185     -10.967  11.209 -23.206  1.00  0.00           C  
ATOM   2814  CE1 PHE A 185     -11.444  11.178 -20.468  1.00  0.00           C  
ATOM   2815  CE2 PHE A 185      -9.992  11.667 -22.317  1.00  0.00           C  
ATOM   2816  CZ  PHE A 185     -10.221  11.636 -20.946  1.00  0.00           C  
ATOM   2817  H   PHE A 185     -11.585   8.092 -23.744  1.00  0.00           H  
ATOM   2818  HA  PHE A 185     -14.207   8.707 -22.448  1.00  0.00           H  
ATOM   2819  HB2 PHE A 185     -12.848  10.255 -24.718  1.00  0.00           H  
ATOM   2820  HB3 PHE A 185     -14.115  10.843 -23.659  1.00  0.00           H  
ATOM   2821  HD1 PHE A 185     -13.386  10.411 -20.951  1.00  0.00           H  
ATOM   2822  HD2 PHE A 185     -10.735  11.201 -24.270  1.00  0.00           H  
ATOM   2823  HE1 PHE A 185     -11.629  11.157 -19.401  1.00  0.00           H  
ATOM   2824  HE2 PHE A 185      -9.037  12.024 -22.696  1.00  0.00           H  
ATOM   2825  HZ  PHE A 185      -9.443  11.960 -20.261  1.00  0.00           H  
ATOM   2826  N   VAL A 186     -15.831   8.669 -24.505  1.00  0.00           N  
ATOM   2827  CA  VAL A 186     -16.731   8.314 -25.600  1.00  0.00           C  
ATOM   2828  C   VAL A 186     -17.464   9.550 -26.144  1.00  0.00           C  
ATOM   2829  O   VAL A 186     -18.104  10.329 -25.437  1.00  0.00           O  
ATOM   2830  CB  VAL A 186     -17.724   7.175 -25.265  1.00  0.00           C  
ATOM   2831  CG1 VAL A 186     -17.008   5.828 -25.126  1.00  0.00           C  
ATOM   2832  CG2 VAL A 186     -18.570   7.433 -24.018  1.00  0.00           C  
ATOM   2833  H   VAL A 186     -16.190   9.280 -23.749  1.00  0.00           H  
ATOM   2834  HA  VAL A 186     -16.106   7.951 -26.427  1.00  0.00           H  
ATOM   2835  HB  VAL A 186     -18.415   7.082 -26.113  1.00  0.00           H  
ATOM   2836 HG11 VAL A 186     -17.735   5.018 -25.000  1.00  0.00           H  
ATOM   2837 HG12 VAL A 186     -16.418   5.604 -26.020  1.00  0.00           H  
ATOM   2838 HG13 VAL A 186     -16.339   5.814 -24.259  1.00  0.00           H  
ATOM   2839 HG21 VAL A 186     -19.274   6.609 -23.854  1.00  0.00           H  
ATOM   2840 HG22 VAL A 186     -17.951   7.521 -23.119  1.00  0.00           H  
ATOM   2841 HG23 VAL A 186     -19.163   8.343 -24.123  1.00  0.00           H  
ATOM   2842  N   ASP A 187     -17.397   9.676 -27.523  1.00  0.00           N  
ATOM   2843  CA  ASP A 187     -17.963  10.797 -28.274  1.00  0.00           C  
ATOM   2844  C   ASP A 187     -19.470  10.518 -28.482  1.00  0.00           C  
ATOM   2845  O   ASP A 187     -19.988  10.297 -29.577  1.00  0.00           O  
ATOM   2846  CB  ASP A 187     -17.210  11.088 -29.579  1.00  0.00           C  
ATOM   2847  CG  ASP A 187     -16.948   9.906 -30.482  1.00  0.00           C  
ATOM   2848  OD1 ASP A 187     -17.168   8.750 -29.995  1.00  0.00           O  
ATOM   2849  OD2 ASP A 187     -16.462  10.113 -31.636  1.00  0.00           O1-
ATOM   2850  H   ASP A 187     -16.992   8.945 -28.119  1.00  0.00           H  
ATOM   2851  HA  ASP A 187     -17.889  11.692 -27.642  1.00  0.00           H  
ATOM   2852  HB2 ASP A 187     -17.755  11.839 -30.159  1.00  0.00           H  
ATOM   2853  HB3 ASP A 187     -16.231  11.516 -29.332  1.00  0.00           H  
ATOM   2854  N   ARG A 188     -20.177  10.625 -27.301  1.00  0.00           N  
ATOM   2855  CA  ARG A 188     -21.628  10.698 -27.170  1.00  0.00           C  
ATOM   2856  C   ARG A 188     -21.870  11.418 -25.833  1.00  0.00           C  
ATOM   2857  O   ARG A 188     -21.124  11.264 -24.859  1.00  0.00           O  
ATOM   2858  CB  ARG A 188     -22.292   9.321 -27.222  1.00  0.00           C  
ATOM   2859  CG  ARG A 188     -22.280   8.570 -25.889  1.00  0.00           C  
ATOM   2860  CD  ARG A 188     -22.699   7.113 -26.040  1.00  0.00           C  
ATOM   2861  NE  ARG A 188     -21.539   6.294 -26.397  1.00  0.00           N  
ATOM   2862  CZ  ARG A 188     -21.610   5.072 -26.962  1.00  0.00           C  
ATOM   2863  NH1 ARG A 188     -22.784   4.452 -27.202  1.00  0.00           N  
ATOM   2864  NH2 ARG A 188     -20.465   4.442 -27.306  1.00  0.00           N1+
ATOM   2865  H   ARG A 188     -19.629  10.699 -26.434  1.00  0.00           H  
ATOM   2866  HA  ARG A 188     -22.006  11.309 -27.994  1.00  0.00           H  
ATOM   2867  HB2 ARG A 188     -23.341   9.462 -27.506  1.00  0.00           H  
ATOM   2868  HB3 ARG A 188     -21.826   8.712 -28.005  1.00  0.00           H  
ATOM   2869  HG2 ARG A 188     -21.288   8.624 -25.430  1.00  0.00           H  
ATOM   2870  HG3 ARG A 188     -22.990   9.063 -25.219  1.00  0.00           H  
ATOM   2871  HD2 ARG A 188     -23.094   6.729 -25.097  1.00  0.00           H  
ATOM   2872  HD3 ARG A 188     -23.457   7.021 -26.816  1.00  0.00           H  
ATOM   2873  HE  ARG A 188     -20.614   6.685 -26.272  1.00  0.00           H  
ATOM   2874 HH11 ARG A 188     -23.709   4.837 -26.925  1.00  0.00           H  
ATOM   2875 HH12 ARG A 188     -22.837   3.577 -27.705  1.00  0.00           H  
ATOM   2876 HH21 ARG A 188     -19.564   4.896 -27.227  1.00  0.00           H  
ATOM   2877 HH22 ARG A 188     -20.476   3.509 -27.694  1.00  0.00           H  
ATOM   2878  N   GLN A 189     -23.002  12.182 -25.742  1.00  0.00           N  
ATOM   2879  CA  GLN A 189     -23.310  12.985 -24.561  1.00  0.00           C  
ATOM   2880  C   GLN A 189     -23.939  12.069 -23.498  1.00  0.00           C  
ATOM   2881  O   GLN A 189     -25.111  12.180 -23.143  1.00  0.00           O  
ATOM   2882  CB  GLN A 189     -24.236  14.151 -24.934  1.00  0.00           C  
ATOM   2883  CG  GLN A 189     -24.400  15.158 -23.794  1.00  0.00           C  
ATOM   2884  CD  GLN A 189     -25.292  16.298 -24.224  1.00  0.00           C  
ATOM   2885  NE2 GLN A 189     -26.629  16.083 -24.036  1.00  0.00           N  
ATOM   2886  OE1 GLN A 189     -24.863  17.330 -24.727  1.00  0.00           O  
ATOM   2887  H   GLN A 189     -23.679  12.177 -26.522  1.00  0.00           H  
ATOM   2888  HA  GLN A 189     -22.367  13.378 -24.159  1.00  0.00           H  
ATOM   2889  HB2 GLN A 189     -23.830  14.671 -25.813  1.00  0.00           H  
ATOM   2890  HB3 GLN A 189     -25.221  13.775 -25.240  1.00  0.00           H  
ATOM   2891  HG2 GLN A 189     -24.830  14.690 -22.902  1.00  0.00           H  
ATOM   2892  HG3 GLN A 189     -23.430  15.572 -23.497  1.00  0.00           H  
ATOM   2893 HE21 GLN A 189     -27.275  16.807 -24.322  1.00  0.00           H  
ATOM   2894 HE22 GLN A 189     -27.006  15.229 -23.644  1.00  0.00           H  
ATOM   2895  N   THR A 190     -23.066  11.146 -22.953  1.00  0.00           N  
ATOM   2896  CA  THR A 190     -23.449  10.256 -21.860  1.00  0.00           C  
ATOM   2897  C   THR A 190     -22.440  10.333 -20.697  1.00  0.00           C  
ATOM   2898  O   THR A 190     -21.426  11.031 -20.736  1.00  0.00           O  
ATOM   2899  CB  THR A 190     -23.680   8.810 -22.341  1.00  0.00           C  
ATOM   2900  OG1 THR A 190     -24.535   8.139 -21.405  1.00  0.00           O  
ATOM   2901  CG2 THR A 190     -22.402   7.989 -22.477  1.00  0.00           C  
ATOM   2902  H   THR A 190     -22.119  11.106 -23.343  1.00  0.00           H  
ATOM   2903  HA  THR A 190     -24.393  10.629 -21.440  1.00  0.00           H  
ATOM   2904  HB  THR A 190     -24.212   8.833 -23.298  1.00  0.00           H  
ATOM   2905 HG21 THR A 190     -21.662   8.490 -23.104  1.00  0.00           H  
ATOM   2906 HG22 THR A 190     -21.945   7.778 -21.505  1.00  0.00           H  
ATOM   2907 HG23 THR A 190     -22.630   7.009 -22.907  1.00  0.00           H  
ATOM   2908  HG1 THR A 190     -25.112   7.547 -21.921  1.00  0.00           H  
ATOM   2909  N   ALA A 191     -22.800   9.552 -19.608  1.00  0.00           N  
ATOM   2910  CA  ALA A 191     -22.118   9.617 -18.321  1.00  0.00           C  
ATOM   2911  C   ALA A 191     -20.769   8.894 -18.401  1.00  0.00           C  
ATOM   2912  O   ALA A 191     -20.657   7.706 -18.697  1.00  0.00           O  
ATOM   2913  CB  ALA A 191     -22.969   8.989 -17.226  1.00  0.00           C  
ATOM   2914  H   ALA A 191     -23.579   8.899 -19.741  1.00  0.00           H  
ATOM   2915  HA  ALA A 191     -21.960  10.678 -18.091  1.00  0.00           H  
ATOM   2916  HB1 ALA A 191     -22.458   9.040 -16.258  1.00  0.00           H  
ATOM   2917  HB2 ALA A 191     -23.930   9.507 -17.135  1.00  0.00           H  
ATOM   2918  HB3 ALA A 191     -23.179   7.935 -17.437  1.00  0.00           H  
ATOM   2919  N   GLN A 192     -19.689   9.720 -18.150  1.00  0.00           N  
ATOM   2920  CA  GLN A 192     -18.302   9.286 -18.297  1.00  0.00           C  
ATOM   2921  C   GLN A 192     -17.441  10.243 -17.460  1.00  0.00           C  
ATOM   2922  O   GLN A 192     -17.668  11.454 -17.444  1.00  0.00           O  
ATOM   2923  CB  GLN A 192     -17.869   9.270 -19.772  1.00  0.00           C  
ATOM   2924  CG  GLN A 192     -17.964  10.634 -20.467  1.00  0.00           C  
ATOM   2925  CD  GLN A 192     -17.916  10.476 -21.972  1.00  0.00           C  
ATOM   2926  OE1 GLN A 192     -16.891  10.121 -22.554  1.00  0.00           O  
ATOM   2927  NE2 GLN A 192     -19.097  10.746 -22.615  1.00  0.00           N  
ATOM   2928  H   GLN A 192     -19.833  10.692 -17.877  1.00  0.00           H  
ATOM   2929  HA  GLN A 192     -18.224   8.271 -17.889  1.00  0.00           H  
ATOM   2930  HB2 GLN A 192     -16.835   8.910 -19.845  1.00  0.00           H  
ATOM   2931  HB3 GLN A 192     -18.486   8.544 -20.318  1.00  0.00           H  
ATOM   2932  HG2 GLN A 192     -18.877  11.166 -20.185  1.00  0.00           H  
ATOM   2933  HG3 GLN A 192     -17.123  11.273 -20.175  1.00  0.00           H  
ATOM   2934 HE21 GLN A 192     -19.955  10.966 -22.104  1.00  0.00           H  
ATOM   2935 HE22 GLN A 192     -19.137  10.728 -23.639  1.00  0.00           H  
ATOM   2936  N   ALA A 193     -16.420   9.635 -16.752  1.00  0.00           N  
ATOM   2937  CA  ALA A 193     -15.582  10.378 -15.820  1.00  0.00           C  
ATOM   2938  C   ALA A 193     -14.137   9.880 -15.913  1.00  0.00           C  
ATOM   2939  O   ALA A 193     -13.826   8.712 -16.128  1.00  0.00           O  
ATOM   2940  CB  ALA A 193     -16.090  10.226 -14.393  1.00  0.00           C  
ATOM   2941  H   ALA A 193     -16.222   8.644 -16.867  1.00  0.00           H  
ATOM   2942  HA  ALA A 193     -15.611  11.438 -16.097  1.00  0.00           H  
ATOM   2943  HB1 ALA A 193     -15.465  10.788 -13.691  1.00  0.00           H  
ATOM   2944  HB2 ALA A 193     -17.119  10.590 -14.303  1.00  0.00           H  
ATOM   2945  HB3 ALA A 193     -16.080   9.176 -14.078  1.00  0.00           H  
ATOM   2946  N   ALA A 194     -13.213  10.887 -15.715  1.00  0.00           N  
ATOM   2947  CA  ALA A 194     -11.776  10.676 -15.835  1.00  0.00           C  
ATOM   2948  C   ALA A 194     -11.143  10.426 -14.454  1.00  0.00           C  
ATOM   2949  O   ALA A 194     -11.717  10.647 -13.391  1.00  0.00           O  
ATOM   2950  CB  ALA A 194     -11.133  11.911 -16.466  1.00  0.00           C  
ATOM   2951  H   ALA A 194     -13.527  11.816 -15.446  1.00  0.00           H  
ATOM   2952  HA  ALA A 194     -11.596   9.799 -16.468  1.00  0.00           H  
ATOM   2953  HB1 ALA A 194     -10.081  11.734 -16.711  1.00  0.00           H  
ATOM   2954  HB2 ALA A 194     -11.653  12.201 -17.384  1.00  0.00           H  
ATOM   2955  HB3 ALA A 194     -11.173  12.769 -15.784  1.00  0.00           H  
ATOM   2956  N   GLY A 195      -9.816  10.028 -14.544  1.00  0.00           N  
ATOM   2957  CA  GLY A 195      -8.953  10.003 -13.380  1.00  0.00           C  
ATOM   2958  C   GLY A 195      -8.376  11.402 -13.138  1.00  0.00           C  
ATOM   2959  O   GLY A 195      -8.574  12.363 -13.885  1.00  0.00           O  
ATOM   2960  H   GLY A 195      -9.420   9.774 -15.443  1.00  0.00           H  
ATOM   2961  HA2 GLY A 195      -9.515   9.683 -12.498  1.00  0.00           H  
ATOM   2962  HA3 GLY A 195      -8.135   9.304 -13.576  1.00  0.00           H  
ATOM   2963  N   THR A 196      -7.576  11.492 -12.025  1.00  0.00           N  
ATOM   2964  CA  THR A 196      -7.086  12.763 -11.509  1.00  0.00           C  
ATOM   2965  C   THR A 196      -5.887  13.276 -12.319  1.00  0.00           C  
ATOM   2966  O   THR A 196      -5.045  12.545 -12.833  1.00  0.00           O  
ATOM   2967  CB  THR A 196      -6.668  12.618 -10.029  1.00  0.00           C  
ATOM   2968  OG1 THR A 196      -6.066  11.329  -9.827  1.00  0.00           O  
ATOM   2969  CG2 THR A 196      -7.865  12.715  -9.092  1.00  0.00           C  
ATOM   2970  H   THR A 196      -7.273  10.674 -11.500  1.00  0.00           H  
ATOM   2971  HA  THR A 196      -7.891  13.503 -11.607  1.00  0.00           H  
ATOM   2972  HB  THR A 196      -5.937  13.386  -9.753  1.00  0.00           H  
ATOM   2973 HG21 THR A 196      -8.362  13.686  -9.183  1.00  0.00           H  
ATOM   2974 HG22 THR A 196      -8.595  11.925  -9.298  1.00  0.00           H  
ATOM   2975 HG23 THR A 196      -7.546  12.582  -8.053  1.00  0.00           H  
ATOM   2976  HG1 THR A 196      -5.367  11.447  -9.154  1.00  0.00           H  
ATOM   2977  N   ASP A 197      -5.796  14.658 -12.347  1.00  0.00           N  
ATOM   2978  CA  ASP A 197      -4.612  15.364 -12.852  1.00  0.00           C  
ATOM   2979  C   ASP A 197      -3.542  15.246 -11.754  1.00  0.00           C  
ATOM   2980  O   ASP A 197      -3.797  14.991 -10.574  1.00  0.00           O  
ATOM   2981  CB  ASP A 197      -4.962  16.814 -13.136  1.00  0.00           C  
ATOM   2982  CG  ASP A 197      -3.957  17.634 -13.924  1.00  0.00           C  
ATOM   2983  OD1 ASP A 197      -2.884  17.076 -14.316  1.00  0.00           O  
ATOM   2984  OD2 ASP A 197      -4.324  18.837 -14.141  1.00  0.00           O1-
ATOM   2985  H   ASP A 197      -6.564  15.219 -11.997  1.00  0.00           H  
ATOM   2986  HA  ASP A 197      -4.260  14.845 -13.752  1.00  0.00           H  
ATOM   2987  HB2 ASP A 197      -5.901  16.851 -13.706  1.00  0.00           H  
ATOM   2988  HB3 ASP A 197      -5.150  17.344 -12.192  1.00  0.00           H  
ATOM   2989  N   THR A 198      -2.260  15.464 -12.185  1.00  0.00           N  
ATOM   2990  CA  THR A 198      -1.098  15.125 -11.370  1.00  0.00           C  
ATOM   2991  C   THR A 198       0.080  15.892 -11.942  1.00  0.00           C  
ATOM   2992  O   THR A 198       0.136  16.212 -13.134  1.00  0.00           O  
ATOM   2993  CB  THR A 198      -0.852  13.608 -11.286  1.00  0.00           C  
ATOM   2994  OG1 THR A 198       0.317  13.296 -10.534  1.00  0.00           O  
ATOM   2995  CG2 THR A 198      -0.700  12.933 -12.641  1.00  0.00           C  
ATOM   2996  H   THR A 198      -2.116  15.895 -13.114  1.00  0.00           H  
ATOM   2997  HA  THR A 198      -1.275  15.515 -10.362  1.00  0.00           H  
ATOM   2998  HB  THR A 198      -1.697  13.137 -10.770  1.00  0.00           H  
ATOM   2999 HG21 THR A 198      -1.575  13.084 -13.279  1.00  0.00           H  
ATOM   3000 HG22 THR A 198       0.187  13.308 -13.154  1.00  0.00           H  
ATOM   3001 HG23 THR A 198      -0.550  11.854 -12.515  1.00  0.00           H  
ATOM   3002  HG1 THR A 198       0.281  13.767  -9.668  1.00  0.00           H  
ATOM   3003  N   THR A 199       1.022  16.271 -11.010  1.00  0.00           N  
ATOM   3004  CA  THR A 199       2.052  17.224 -11.399  1.00  0.00           C  
ATOM   3005  C   THR A 199       3.203  16.478 -12.114  1.00  0.00           C  
ATOM   3006  O   THR A 199       3.731  15.470 -11.636  1.00  0.00           O  
ATOM   3007  CB  THR A 199       2.581  18.013 -10.199  1.00  0.00           C  
ATOM   3008  OG1 THR A 199       1.546  18.192  -9.222  1.00  0.00           O  
ATOM   3009  CG2 THR A 199       3.087  19.387 -10.625  1.00  0.00           C  
ATOM   3010  H   THR A 199       1.003  15.932 -10.045  1.00  0.00           H  
ATOM   3011  HA  THR A 199       1.569  17.919 -12.090  1.00  0.00           H  
ATOM   3012  HB  THR A 199       3.385  17.454  -9.719  1.00  0.00           H  
ATOM   3013 HG21 THR A 199       3.941  19.306 -11.304  1.00  0.00           H  
ATOM   3014 HG22 THR A 199       2.296  19.957 -11.125  1.00  0.00           H  
ATOM   3015 HG23 THR A 199       3.384  19.983  -9.759  1.00  0.00           H  
ATOM   3016  HG1 THR A 199       1.981  18.473  -8.397  1.00  0.00           H  
ATOM   3017  N   ILE A 200       3.580  17.057 -13.314  1.00  0.00           N  
ATOM   3018  CA  ILE A 200       4.572  16.470 -14.220  1.00  0.00           C  
ATOM   3019  C   ILE A 200       5.963  16.981 -13.773  1.00  0.00           C  
ATOM   3020  O   ILE A 200       6.494  18.022 -14.166  1.00  0.00           O  
ATOM   3021  CB  ILE A 200       4.289  16.818 -15.705  1.00  0.00           C  
ATOM   3022  CG1 ILE A 200       2.860  16.434 -16.153  1.00  0.00           C  
ATOM   3023  CG2 ILE A 200       5.319  16.137 -16.619  1.00  0.00           C  
ATOM   3024  CD1 ILE A 200       2.356  17.319 -17.287  1.00  0.00           C  
ATOM   3025  H   ILE A 200       3.123  17.953 -13.609  1.00  0.00           H  
ATOM   3026  HA  ILE A 200       4.545  15.387 -14.084  1.00  0.00           H  
ATOM   3027  HB  ILE A 200       4.404  17.898 -15.839  1.00  0.00           H  
ATOM   3028 HG12 ILE A 200       2.834  15.391 -16.484  1.00  0.00           H  
ATOM   3029 HG13 ILE A 200       2.148  16.513 -15.327  1.00  0.00           H  
ATOM   3030 HG21 ILE A 200       5.088  16.303 -17.675  1.00  0.00           H  
ATOM   3031 HG22 ILE A 200       6.323  16.530 -16.441  1.00  0.00           H  
ATOM   3032 HG23 ILE A 200       5.348  15.056 -16.455  1.00  0.00           H  
ATOM   3033 HD11 ILE A 200       1.363  16.991 -17.611  1.00  0.00           H  
ATOM   3034 HD12 ILE A 200       2.275  18.360 -16.964  1.00  0.00           H  
ATOM   3035 HD13 ILE A 200       3.022  17.288 -18.152  1.00  0.00           H  
ATOM   3036  N   THR A 201       6.560  16.168 -12.826  1.00  0.00           N  
ATOM   3037  CA  THR A 201       7.778  16.495 -12.073  1.00  0.00           C  
ATOM   3038  C   THR A 201       8.929  17.029 -12.935  1.00  0.00           C  
ATOM   3039  O   THR A 201       9.662  17.945 -12.547  1.00  0.00           O  
ATOM   3040  CB  THR A 201       8.251  15.238 -11.301  1.00  0.00           C  
ATOM   3041  OG1 THR A 201       7.224  14.827 -10.391  1.00  0.00           O  
ATOM   3042  CG2 THR A 201       9.490  15.491 -10.459  1.00  0.00           C  
ATOM   3043  H   THR A 201       6.046  15.334 -12.543  1.00  0.00           H  
ATOM   3044  HA  THR A 201       7.484  17.287 -11.374  1.00  0.00           H  
ATOM   3045  HB  THR A 201       8.434  14.413 -12.000  1.00  0.00           H  
ATOM   3046 HG21 THR A 201      10.349  15.815 -11.050  1.00  0.00           H  
ATOM   3047 HG22 THR A 201       9.294  16.241  -9.686  1.00  0.00           H  
ATOM   3048 HG23 THR A 201       9.765  14.566  -9.949  1.00  0.00           H  
ATOM   3049  HG1 THR A 201       7.259  13.842 -10.250  1.00  0.00           H  
ATOM   3050  N   VAL A 202       9.164  16.370 -14.126  1.00  0.00           N  
ATOM   3051  CA  VAL A 202      10.372  16.657 -14.907  1.00  0.00           C  
ATOM   3052  C   VAL A 202      10.337  18.118 -15.409  1.00  0.00           C  
ATOM   3053  O   VAL A 202      11.352  18.789 -15.596  1.00  0.00           O  
ATOM   3054  CB  VAL A 202      10.570  15.619 -16.031  1.00  0.00           C  
ATOM   3055  CG1 VAL A 202       9.512  15.679 -17.134  1.00  0.00           C  
ATOM   3056  CG2 VAL A 202      11.961  15.727 -16.657  1.00  0.00           C  
ATOM   3057  H   VAL A 202       8.481  15.685 -14.442  1.00  0.00           H  
ATOM   3058  HA  VAL A 202      11.212  16.593 -14.203  1.00  0.00           H  
ATOM   3059  HB  VAL A 202      10.495  14.623 -15.574  1.00  0.00           H  
ATOM   3060 HG11 VAL A 202       9.638  14.843 -17.831  1.00  0.00           H  
ATOM   3061 HG12 VAL A 202       8.501  15.614 -16.726  1.00  0.00           H  
ATOM   3062 HG13 VAL A 202       9.598  16.600 -17.715  1.00  0.00           H  
ATOM   3063 HG21 VAL A 202      12.112  14.933 -17.397  1.00  0.00           H  
ATOM   3064 HG22 VAL A 202      12.102  16.683 -17.170  1.00  0.00           H  
ATOM   3065 HG23 VAL A 202      12.738  15.625 -15.895  1.00  0.00           H  
ATOM   3066  N   ASN A 203       9.069  18.584 -15.703  1.00  0.00           N  
ATOM   3067  CA  ASN A 203       8.829  19.863 -16.374  1.00  0.00           C  
ATOM   3068  C   ASN A 203       8.997  21.003 -15.353  1.00  0.00           C  
ATOM   3069  O   ASN A 203       9.257  22.155 -15.698  1.00  0.00           O  
ATOM   3070  CB  ASN A 203       7.429  19.915 -16.984  1.00  0.00           C  
ATOM   3071  CG  ASN A 203       7.276  19.002 -18.181  1.00  0.00           C  
ATOM   3072  OD1 ASN A 203       8.208  18.444 -18.751  1.00  0.00           O  
ATOM   3073  ND2 ASN A 203       5.988  18.840 -18.605  1.00  0.00           N  
ATOM   3074  H   ASN A 203       8.264  18.015 -15.434  1.00  0.00           H  
ATOM   3075  HA  ASN A 203       9.603  19.992 -17.139  1.00  0.00           H  
ATOM   3076  HB2 ASN A 203       6.681  19.629 -16.238  1.00  0.00           H  
ATOM   3077  HB3 ASN A 203       7.188  20.931 -17.310  1.00  0.00           H  
ATOM   3078 HD21 ASN A 203       5.191  19.358 -18.205  1.00  0.00           H  
ATOM   3079 HD22 ASN A 203       5.766  18.168 -19.339  1.00  0.00           H  
ATOM   3080  N   VAL A 204       8.795  20.658 -14.033  1.00  0.00           N  
ATOM   3081  CA  VAL A 204       8.903  21.623 -12.942  1.00  0.00           C  
ATOM   3082  C   VAL A 204      10.396  21.880 -12.718  1.00  0.00           C  
ATOM   3083  O   VAL A 204      10.837  22.996 -12.442  1.00  0.00           O  
ATOM   3084  CB  VAL A 204       8.226  21.129 -11.648  1.00  0.00           C  
ATOM   3085  CG1 VAL A 204       8.429  22.125 -10.503  1.00  0.00           C  
ATOM   3086  CG2 VAL A 204       6.725  20.917 -11.854  1.00  0.00           C  
ATOM   3087  H   VAL A 204       8.554  19.692 -13.825  1.00  0.00           H  
ATOM   3088  HA  VAL A 204       8.452  22.563 -13.280  1.00  0.00           H  
ATOM   3089  HB  VAL A 204       8.664  20.171 -11.342  1.00  0.00           H  
ATOM   3090 HG11 VAL A 204       7.842  21.836  -9.626  1.00  0.00           H  
ATOM   3091 HG12 VAL A 204       9.478  22.168 -10.194  1.00  0.00           H  
ATOM   3092 HG13 VAL A 204       8.124  23.134 -10.801  1.00  0.00           H  
ATOM   3093 HG21 VAL A 204       6.249  20.576 -10.929  1.00  0.00           H  
ATOM   3094 HG22 VAL A 204       6.233  21.846 -12.158  1.00  0.00           H  
ATOM   3095 HG23 VAL A 204       6.533  20.160 -12.617  1.00  0.00           H  
ATOM   3096  N   LEU A 205      11.208  20.762 -12.757  1.00  0.00           N  
ATOM   3097  CA  LEU A 205      12.654  20.877 -12.558  1.00  0.00           C  
ATOM   3098  C   LEU A 205      13.230  21.718 -13.716  1.00  0.00           C  
ATOM   3099  O   LEU A 205      14.110  22.561 -13.534  1.00  0.00           O  
ATOM   3100  CB  LEU A 205      13.318  19.500 -12.509  1.00  0.00           C  
ATOM   3101  CG  LEU A 205      12.929  18.684 -11.262  1.00  0.00           C  
ATOM   3102  CD1 LEU A 205      13.326  17.221 -11.448  1.00  0.00           C  
ATOM   3103  CD2 LEU A 205      13.578  19.238  -9.994  1.00  0.00           C  
ATOM   3104  H   LEU A 205      10.769  19.855 -12.928  1.00  0.00           H  
ATOM   3105  HA  LEU A 205      12.822  21.445 -11.636  1.00  0.00           H  
ATOM   3106  HB2 LEU A 205      13.037  18.939 -13.409  1.00  0.00           H  
ATOM   3107  HB3 LEU A 205      14.409  19.615 -12.548  1.00  0.00           H  
ATOM   3108  HG  LEU A 205      11.842  18.713 -11.126  1.00  0.00           H  
ATOM   3109 HD11 LEU A 205      13.047  16.635 -10.568  1.00  0.00           H  
ATOM   3110 HD12 LEU A 205      12.816  16.785 -12.313  1.00  0.00           H  
ATOM   3111 HD13 LEU A 205      14.404  17.116 -11.604  1.00  0.00           H  
ATOM   3112 HD21 LEU A 205      13.296  18.631  -9.129  1.00  0.00           H  
ATOM   3113 HD22 LEU A 205      14.670  19.232 -10.071  1.00  0.00           H  
ATOM   3114 HD23 LEU A 205      13.254  20.262  -9.790  1.00  0.00           H  
ATOM   3115  N   ALA A 206      12.687  21.447 -14.963  1.00  0.00           N  
ATOM   3116  CA  ALA A 206      13.054  22.241 -16.131  1.00  0.00           C  
ATOM   3117  C   ALA A 206      12.601  23.701 -15.940  1.00  0.00           C  
ATOM   3118  O   ALA A 206      13.327  24.645 -16.267  1.00  0.00           O  
ATOM   3119  CB  ALA A 206      12.466  21.658 -17.407  1.00  0.00           C  
ATOM   3120  H   ALA A 206      12.027  20.672 -15.066  1.00  0.00           H  
ATOM   3121  HA  ALA A 206      14.148  22.236 -16.193  1.00  0.00           H  
ATOM   3122  HB1 ALA A 206      11.375  21.731 -17.422  1.00  0.00           H  
ATOM   3123  HB2 ALA A 206      12.844  22.191 -18.285  1.00  0.00           H  
ATOM   3124  HB3 ALA A 206      12.731  20.602 -17.516  1.00  0.00           H  
ATOM   3125  N   TRP A 207      11.323  23.907 -15.448  1.00  0.00           N  
ATOM   3126  CA  TRP A 207      10.835  25.273 -15.212  1.00  0.00           C  
ATOM   3127  C   TRP A 207      11.693  26.000 -14.153  1.00  0.00           C  
ATOM   3128  O   TRP A 207      11.931  27.209 -14.241  1.00  0.00           O  
ATOM   3129  CB  TRP A 207       9.357  25.278 -14.811  1.00  0.00           C  
ATOM   3130  CG  TRP A 207       8.726  26.636 -14.850  1.00  0.00           C  
ATOM   3131  CD1 TRP A 207       8.435  27.369 -15.984  1.00  0.00           C  
ATOM   3132  CD2 TRP A 207       8.287  27.414 -13.733  1.00  0.00           C  
ATOM   3133  NE1 TRP A 207       7.819  28.528 -15.606  1.00  0.00           N  
ATOM   3134  CE2 TRP A 207       7.709  28.580 -14.238  1.00  0.00           C  
ATOM   3135  CE3 TRP A 207       8.322  27.229 -12.336  1.00  0.00           C  
ATOM   3136  CZ2 TRP A 207       7.141  29.562 -13.423  1.00  0.00           C  
ATOM   3137  CZ3 TRP A 207       7.763  28.206 -11.509  1.00  0.00           C  
ATOM   3138  CH2 TRP A 207       7.173  29.347 -12.046  1.00  0.00           C  
ATOM   3139  H   TRP A 207      10.685  23.113 -15.315  1.00  0.00           H  
ATOM   3140  HA  TRP A 207      10.975  25.812 -16.158  1.00  0.00           H  
ATOM   3141  HB2 TRP A 207       8.788  24.639 -15.498  1.00  0.00           H  
ATOM   3142  HB3 TRP A 207       9.233  24.837 -13.815  1.00  0.00           H  
ATOM   3143  HD1 TRP A 207       8.605  27.150 -17.030  1.00  0.00           H  
ATOM   3144  HE1 TRP A 207       7.484  29.247 -16.232  1.00  0.00           H  
ATOM   3145  HE3 TRP A 207       8.788  26.346 -11.906  1.00  0.00           H  
ATOM   3146  HZ2 TRP A 207       6.687  30.457 -13.834  1.00  0.00           H  
ATOM   3147  HZ3 TRP A 207       7.789  28.086 -10.430  1.00  0.00           H  
ATOM   3148  HH2 TRP A 207       6.737  30.089 -11.379  1.00  0.00           H  
ATOM   3149  N   LEU A 208      12.111  25.252 -13.070  1.00  0.00           N  
ATOM   3150  CA  LEU A 208      12.930  25.859 -12.029  1.00  0.00           C  
ATOM   3151  C   LEU A 208      14.341  26.187 -12.552  1.00  0.00           C  
ATOM   3152  O   LEU A 208      14.948  27.189 -12.162  1.00  0.00           O  
ATOM   3153  CB  LEU A 208      13.030  24.990 -10.773  1.00  0.00           C  
ATOM   3154  CG  LEU A 208      11.734  24.871  -9.947  1.00  0.00           C  
ATOM   3155  CD1 LEU A 208      11.935  23.840  -8.833  1.00  0.00           C  
ATOM   3156  CD2 LEU A 208      11.298  26.200  -9.336  1.00  0.00           C  
ATOM   3157  H   LEU A 208      11.806  24.275 -12.981  1.00  0.00           H  
ATOM   3158  HA  LEU A 208      12.477  26.827 -11.786  1.00  0.00           H  
ATOM   3159  HB2 LEU A 208      13.372  23.986 -11.058  1.00  0.00           H  
ATOM   3160  HB3 LEU A 208      13.806  25.410 -10.123  1.00  0.00           H  
ATOM   3161  HG  LEU A 208      10.917  24.523 -10.585  1.00  0.00           H  
ATOM   3162 HD11 LEU A 208      11.032  23.750  -8.222  1.00  0.00           H  
ATOM   3163 HD12 LEU A 208      12.158  22.854  -9.252  1.00  0.00           H  
ATOM   3164 HD13 LEU A 208      12.760  24.123  -8.170  1.00  0.00           H  
ATOM   3165 HD21 LEU A 208      10.395  26.068  -8.732  1.00  0.00           H  
ATOM   3166 HD22 LEU A 208      12.075  26.609  -8.684  1.00  0.00           H  
ATOM   3167 HD23 LEU A 208      11.065  26.942 -10.104  1.00  0.00           H  
ATOM   3168  N   TYR A 209      14.918  25.280 -13.412  1.00  0.00           N  
ATOM   3169  CA  TYR A 209      16.207  25.555 -14.038  1.00  0.00           C  
ATOM   3170  C   TYR A 209      16.097  26.775 -14.963  1.00  0.00           C  
ATOM   3171  O   TYR A 209      17.028  27.573 -15.098  1.00  0.00           O  
ATOM   3172  CB  TYR A 209      16.718  24.375 -14.880  1.00  0.00           C  
ATOM   3173  CG  TYR A 209      17.491  23.316 -14.132  1.00  0.00           C  
ATOM   3174  CD1 TYR A 209      18.371  23.659 -13.101  1.00  0.00           C  
ATOM   3175  CD2 TYR A 209      17.446  21.979 -14.562  1.00  0.00           C  
ATOM   3176  CE1 TYR A 209      19.193  22.701 -12.525  1.00  0.00           C  
ATOM   3177  CE2 TYR A 209      18.300  21.022 -14.006  1.00  0.00           C  
ATOM   3178  CZ  TYR A 209      19.189  21.401 -13.011  1.00  0.00           C  
ATOM   3179  OH  TYR A 209      20.117  20.499 -12.567  1.00  0.00           O  
ATOM   3180  H   TYR A 209      14.442  24.388 -13.583  1.00  0.00           H  
ATOM   3181  HA  TYR A 209      16.891  25.858 -13.241  1.00  0.00           H  
ATOM   3182  HB2 TYR A 209      15.875  23.909 -15.405  1.00  0.00           H  
ATOM   3183  HB3 TYR A 209      17.395  24.743 -15.664  1.00  0.00           H  
ATOM   3184  HD1 TYR A 209      18.492  24.683 -12.762  1.00  0.00           H  
ATOM   3185  HD2 TYR A 209      16.772  21.685 -15.364  1.00  0.00           H  
ATOM   3186  HE1 TYR A 209      19.879  23.014 -11.745  1.00  0.00           H  
ATOM   3187  HE2 TYR A 209      18.308  20.008 -14.389  1.00  0.00           H  
ATOM   3188  HH  TYR A 209      20.790  21.035 -12.052  1.00  0.00           H  
ATOM   3189  N   ALA A 210      14.931  26.876 -15.690  1.00  0.00           N  
ATOM   3190  CA  ALA A 210      14.708  28.001 -16.581  1.00  0.00           C  
ATOM   3191  C   ALA A 210      14.790  29.337 -15.830  1.00  0.00           C  
ATOM   3192  O   ALA A 210      15.184  30.369 -16.379  1.00  0.00           O  
ATOM   3193  CB  ALA A 210      13.363  27.909 -17.275  1.00  0.00           C  
ATOM   3194  H   ALA A 210      14.245  26.113 -15.635  1.00  0.00           H  
ATOM   3195  HA  ALA A 210      15.511  27.985 -17.325  1.00  0.00           H  
ATOM   3196  HB1 ALA A 210      13.294  28.693 -18.031  1.00  0.00           H  
ATOM   3197  HB2 ALA A 210      13.232  26.942 -17.765  1.00  0.00           H  
ATOM   3198  HB3 ALA A 210      12.530  28.049 -16.580  1.00  0.00           H  
ATOM   3199  N   ALA A 211      14.321  29.317 -14.529  1.00  0.00           N  
ATOM   3200  CA  ALA A 211      14.362  30.509 -13.686  1.00  0.00           C  
ATOM   3201  C   ALA A 211      15.821  30.948 -13.487  1.00  0.00           C  
ATOM   3202  O   ALA A 211      16.172  32.122 -13.630  1.00  0.00           O  
ATOM   3203  CB  ALA A 211      13.679  30.272 -12.347  1.00  0.00           C  
ATOM   3204  H   ALA A 211      13.907  28.452 -14.179  1.00  0.00           H  
ATOM   3205  HA  ALA A 211      13.857  31.310 -14.230  1.00  0.00           H  
ATOM   3206  HB1 ALA A 211      13.630  31.198 -11.768  1.00  0.00           H  
ATOM   3207  HB2 ALA A 211      12.659  29.901 -12.486  1.00  0.00           H  
ATOM   3208  HB3 ALA A 211      14.219  29.545 -11.735  1.00  0.00           H  
ATOM   3209  N   VAL A 212      16.683  29.920 -13.149  1.00  0.00           N  
ATOM   3210  CA  VAL A 212      18.101  30.154 -12.853  1.00  0.00           C  
ATOM   3211  C   VAL A 212      18.795  30.663 -14.131  1.00  0.00           C  
ATOM   3212  O   VAL A 212      19.690  31.511 -14.093  1.00  0.00           O  
ATOM   3213  CB  VAL A 212      18.777  28.880 -12.298  1.00  0.00           C  
ATOM   3214  CG1 VAL A 212      20.286  29.061 -12.100  1.00  0.00           C  
ATOM   3215  CG2 VAL A 212      18.154  28.468 -10.959  1.00  0.00           C  
ATOM   3216  H   VAL A 212      16.307  28.973 -13.094  1.00  0.00           H  
ATOM   3217  HA  VAL A 212      18.152  30.967 -12.119  1.00  0.00           H  
ATOM   3218  HB  VAL A 212      18.633  28.053 -13.005  1.00  0.00           H  
ATOM   3219 HG11 VAL A 212      20.729  28.166 -11.649  1.00  0.00           H  
ATOM   3220 HG12 VAL A 212      20.798  29.223 -13.053  1.00  0.00           H  
ATOM   3221 HG13 VAL A 212      20.501  29.912 -11.444  1.00  0.00           H  
ATOM   3222 HG21 VAL A 212      18.628  27.557 -10.578  1.00  0.00           H  
ATOM   3223 HG22 VAL A 212      18.276  29.256 -10.208  1.00  0.00           H  
ATOM   3224 HG23 VAL A 212      17.085  28.260 -11.055  1.00  0.00           H  
ATOM   3225  N   ILE A 213      18.402  30.054 -15.311  1.00  0.00           N  
ATOM   3226  CA  ILE A 213      18.940  30.473 -16.614  1.00  0.00           C  
ATOM   3227  C   ILE A 213      18.523  31.930 -16.893  1.00  0.00           C  
ATOM   3228  O   ILE A 213      19.274  32.707 -17.486  1.00  0.00           O  
ATOM   3229  CB  ILE A 213      18.490  29.517 -17.752  1.00  0.00           C  
ATOM   3230  CG1 ILE A 213      19.151  28.131 -17.578  1.00  0.00           C  
ATOM   3231  CG2 ILE A 213      18.829  30.084 -19.139  1.00  0.00           C  
ATOM   3232  CD1 ILE A 213      18.494  27.024 -18.393  1.00  0.00           C  
ATOM   3233  H   ILE A 213      17.745  29.266 -15.254  1.00  0.00           H  
ATOM   3234  HA  ILE A 213      20.034  30.468 -16.525  1.00  0.00           H  
ATOM   3235  HB  ILE A 213      17.402  29.396 -17.700  1.00  0.00           H  
ATOM   3236 HG12 ILE A 213      20.215  28.189 -17.837  1.00  0.00           H  
ATOM   3237 HG13 ILE A 213      19.107  27.831 -16.529  1.00  0.00           H  
ATOM   3238 HG21 ILE A 213      18.585  29.377 -19.936  1.00  0.00           H  
ATOM   3239 HG22 ILE A 213      18.257  30.993 -19.347  1.00  0.00           H  
ATOM   3240 HG23 ILE A 213      19.895  30.323 -19.218  1.00  0.00           H  
ATOM   3241 HD11 ILE A 213      19.000  26.071 -18.203  1.00  0.00           H  
ATOM   3242 HD12 ILE A 213      17.443  26.903 -18.115  1.00  0.00           H  
ATOM   3243 HD13 ILE A 213      18.542  27.216 -19.467  1.00  0.00           H  
ATOM   3244  N   ASN A 214      17.233  32.274 -16.531  1.00  0.00           N  
ATOM   3245  CA  ASN A 214      16.729  33.631 -16.748  1.00  0.00           C  
ATOM   3246  C   ASN A 214      17.436  34.638 -15.821  1.00  0.00           C  
ATOM   3247  O   ASN A 214      17.700  35.779 -16.204  1.00  0.00           O  
ATOM   3248  CB  ASN A 214      15.228  33.726 -16.484  1.00  0.00           C  
ATOM   3249  CG  ASN A 214      14.590  34.546 -17.570  1.00  0.00           C  
ATOM   3250  OD1 ASN A 214      14.666  35.772 -17.627  1.00  0.00           O  
ATOM   3251  ND2 ASN A 214      13.948  33.818 -18.531  1.00  0.00           N  
ATOM   3252  H   ASN A 214      16.623  31.545 -16.142  1.00  0.00           H  
ATOM   3253  HA  ASN A 214      16.986  33.902 -17.780  1.00  0.00           H  
ATOM   3254  HB2 ASN A 214      14.752  32.743 -16.469  1.00  0.00           H  
ATOM   3255  HB3 ASN A 214      14.990  34.203 -15.526  1.00  0.00           H  
ATOM   3256 HD21 ASN A 214      13.912  32.803 -18.531  1.00  0.00           H  
ATOM   3257 HD22 ASN A 214      13.461  34.306 -19.292  1.00  0.00           H  
ATOM   3258  N   GLY A 215      17.580  34.218 -14.513  1.00  0.00           N  
ATOM   3259  CA  GLY A 215      18.178  35.041 -13.485  1.00  0.00           C  
ATOM   3260  C   GLY A 215      17.388  35.195 -12.181  1.00  0.00           C  
ATOM   3261  O   GLY A 215      17.886  35.810 -11.227  1.00  0.00           O  
ATOM   3262  H   GLY A 215      17.260  33.271 -14.264  1.00  0.00           H  
ATOM   3263  HA2 GLY A 215      19.134  34.569 -13.231  1.00  0.00           H  
ATOM   3264  HA3 GLY A 215      18.382  36.045 -13.871  1.00  0.00           H  
ATOM   3265  N   ASP A 216      16.161  34.567 -12.123  1.00  0.00           N  
ATOM   3266  CA  ASP A 216      15.368  34.484 -10.887  1.00  0.00           C  
ATOM   3267  C   ASP A 216      15.891  33.234 -10.145  1.00  0.00           C  
ATOM   3268  O   ASP A 216      16.263  32.205 -10.703  1.00  0.00           O  
ATOM   3269  CB  ASP A 216      13.861  34.400 -11.097  1.00  0.00           C  
ATOM   3270  CG  ASP A 216      13.060  34.358  -9.778  1.00  0.00           C  
ATOM   3271  OD1 ASP A 216      13.720  34.575  -8.711  1.00  0.00           O  
ATOM   3272  OD2 ASP A 216      11.825  34.085  -9.920  1.00  0.00           O1-
ATOM   3273  H   ASP A 216      15.823  34.067 -12.946  1.00  0.00           H  
ATOM   3274  HA  ASP A 216      15.610  35.374 -10.292  1.00  0.00           H  
ATOM   3275  HB2 ASP A 216      13.519  35.269 -11.671  1.00  0.00           H  
ATOM   3276  HB3 ASP A 216      13.609  33.510 -11.684  1.00  0.00           H  
ATOM   3277  N   ARG A 217      15.958  33.428  -8.781  1.00  0.00           N  
ATOM   3278  CA  ARG A 217      16.884  32.685  -7.935  1.00  0.00           C  
ATOM   3279  C   ARG A 217      16.556  32.713  -6.432  1.00  0.00           C  
ATOM   3280  O   ARG A 217      17.308  32.188  -5.605  1.00  0.00           O  
ATOM   3281  CB  ARG A 217      18.304  33.280  -8.073  1.00  0.00           C  
ATOM   3282  CG  ARG A 217      19.054  32.910  -9.359  1.00  0.00           C  
ATOM   3283  CD  ARG A 217      20.263  33.817  -9.549  1.00  0.00           C  
ATOM   3284  NE  ARG A 217      19.804  35.196  -9.785  1.00  0.00           N  
ATOM   3285  CZ  ARG A 217      20.285  36.329  -9.252  1.00  0.00           C  
ATOM   3286  NH1 ARG A 217      21.376  36.352  -8.463  1.00  0.00           N  
ATOM   3287  NH2 ARG A 217      19.671  37.496  -9.537  1.00  0.00           N1+
ATOM   3288  H   ARG A 217      15.278  34.133  -8.431  1.00  0.00           H  
ATOM   3289  HA  ARG A 217      16.878  31.634  -8.248  1.00  0.00           H  
ATOM   3290  HB2 ARG A 217      18.222  34.371  -7.980  1.00  0.00           H  
ATOM   3291  HB3 ARG A 217      18.940  32.964  -7.236  1.00  0.00           H  
ATOM   3292  HG2 ARG A 217      19.370  31.864  -9.317  1.00  0.00           H  
ATOM   3293  HG3 ARG A 217      18.428  33.020 -10.242  1.00  0.00           H  
ATOM   3294  HD2 ARG A 217      20.905  33.770  -8.666  1.00  0.00           H  
ATOM   3295  HD3 ARG A 217      20.838  33.507 -10.427  1.00  0.00           H  
ATOM   3296  HE  ARG A 217      18.935  35.325 -10.335  1.00  0.00           H  
ATOM   3297 HH11 ARG A 217      21.758  37.225  -8.119  1.00  0.00           H  
ATOM   3298 HH12 ARG A 217      21.875  35.502  -8.240  1.00  0.00           H  
ATOM   3299 HH21 ARG A 217      19.992  38.386  -9.182  1.00  0.00           H  
ATOM   3300 HH22 ARG A 217      18.871  37.489 -10.167  1.00  0.00           H  
ATOM   3301  N   TRP A 218      15.383  33.317  -6.034  1.00  0.00           N  
ATOM   3302  CA  TRP A 218      15.191  33.701  -4.628  1.00  0.00           C  
ATOM   3303  C   TRP A 218      15.193  32.521  -3.640  1.00  0.00           C  
ATOM   3304  O   TRP A 218      15.335  32.683  -2.431  1.00  0.00           O  
ATOM   3305  CB  TRP A 218      13.911  34.520  -4.427  1.00  0.00           C  
ATOM   3306  CG  TRP A 218      12.644  33.760  -4.694  1.00  0.00           C  
ATOM   3307  CD1 TRP A 218      11.967  33.691  -5.895  1.00  0.00           C  
ATOM   3308  CD2 TRP A 218      11.884  32.990  -3.751  1.00  0.00           C  
ATOM   3309  NE1 TRP A 218      10.792  33.024  -5.688  1.00  0.00           N  
ATOM   3310  CE2 TRP A 218      10.757  32.509  -4.417  1.00  0.00           C  
ATOM   3311  CE3 TRP A 218      12.032  32.674  -2.385  1.00  0.00           C  
ATOM   3312  CZ2 TRP A 218       9.789  31.711  -3.805  1.00  0.00           C  
ATOM   3313  CZ3 TRP A 218      11.085  31.860  -1.758  1.00  0.00           C  
ATOM   3314  CH2 TRP A 218       9.984  31.386  -2.463  1.00  0.00           C  
ATOM   3315  H   TRP A 218      14.659  33.535  -6.719  1.00  0.00           H  
ATOM   3316  HA  TRP A 218      16.057  34.323  -4.364  1.00  0.00           H  
ATOM   3317  HB2 TRP A 218      13.879  34.906  -3.400  1.00  0.00           H  
ATOM   3318  HB3 TRP A 218      13.938  35.400  -5.082  1.00  0.00           H  
ATOM   3319  HD1 TRP A 218      12.172  34.125  -6.865  1.00  0.00           H  
ATOM   3320  HE1 TRP A 218      10.033  32.937  -6.358  1.00  0.00           H  
ATOM   3321  HE3 TRP A 218      12.878  33.044  -1.812  1.00  0.00           H  
ATOM   3322  HZ2 TRP A 218       8.920  31.359  -4.352  1.00  0.00           H  
ATOM   3323  HZ3 TRP A 218      11.209  31.598  -0.710  1.00  0.00           H  
ATOM   3324  HH2 TRP A 218       9.260  30.761  -1.953  1.00  0.00           H  
ATOM   3325  N   PHE A 219      14.879  31.322  -4.228  1.00  0.00           N  
ATOM   3326  CA  PHE A 219      14.647  30.070  -3.531  1.00  0.00           C  
ATOM   3327  C   PHE A 219      15.899  29.195  -3.423  1.00  0.00           C  
ATOM   3328  O   PHE A 219      15.853  28.114  -2.826  1.00  0.00           O  
ATOM   3329  CB  PHE A 219      13.515  29.270  -4.207  1.00  0.00           C  
ATOM   3330  CG  PHE A 219      13.793  28.914  -5.654  1.00  0.00           C  
ATOM   3331  CD1 PHE A 219      14.552  27.779  -5.969  1.00  0.00           C  
ATOM   3332  CD2 PHE A 219      13.329  29.725  -6.699  1.00  0.00           C  
ATOM   3333  CE1 PHE A 219      14.862  27.474  -7.296  1.00  0.00           C  
ATOM   3334  CE2 PHE A 219      13.643  29.424  -8.025  1.00  0.00           C  
ATOM   3335  CZ  PHE A 219      14.417  28.304  -8.322  1.00  0.00           C  
ATOM   3336  H   PHE A 219      14.826  31.326  -5.239  1.00  0.00           H  
ATOM   3337  HA  PHE A 219      14.350  30.308  -2.502  1.00  0.00           H  
ATOM   3338  HB2 PHE A 219      13.318  28.345  -3.649  1.00  0.00           H  
ATOM   3339  HB3 PHE A 219      12.584  29.847  -4.161  1.00  0.00           H  
ATOM   3340  HD1 PHE A 219      14.909  27.126  -5.176  1.00  0.00           H  
ATOM   3341  HD2 PHE A 219      12.721  30.601  -6.485  1.00  0.00           H  
ATOM   3342  HE1 PHE A 219      15.456  26.592  -7.524  1.00  0.00           H  
ATOM   3343  HE2 PHE A 219      13.282  30.059  -8.831  1.00  0.00           H  
ATOM   3344  HZ  PHE A 219      14.667  28.073  -9.355  1.00  0.00           H  
ATOM   3345  N   LEU A 220      17.039  29.648  -4.069  1.00  0.00           N  
ATOM   3346  CA  LEU A 220      18.220  28.799  -4.154  1.00  0.00           C  
ATOM   3347  C   LEU A 220      18.793  28.539  -2.751  1.00  0.00           C  
ATOM   3348  O   LEU A 220      18.875  29.400  -1.878  1.00  0.00           O  
ATOM   3349  CB  LEU A 220      19.327  29.373  -5.042  1.00  0.00           C  
ATOM   3350  CG  LEU A 220      19.066  29.261  -6.557  1.00  0.00           C  
ATOM   3351  CD1 LEU A 220      20.253  29.861  -7.316  1.00  0.00           C  
ATOM   3352  CD2 LEU A 220      18.854  27.816  -7.010  1.00  0.00           C  
ATOM   3353  H   LEU A 220      17.036  30.579  -4.500  1.00  0.00           H  
ATOM   3354  HA  LEU A 220      17.873  27.835  -4.542  1.00  0.00           H  
ATOM   3355  HB2 LEU A 220      19.493  30.426  -4.781  1.00  0.00           H  
ATOM   3356  HB3 LEU A 220      20.271  28.857  -4.818  1.00  0.00           H  
ATOM   3357  HG  LEU A 220      18.169  29.835  -6.813  1.00  0.00           H  
ATOM   3358 HD11 LEU A 220      20.093  29.806  -8.397  1.00  0.00           H  
ATOM   3359 HD12 LEU A 220      20.395  30.913  -7.049  1.00  0.00           H  
ATOM   3360 HD13 LEU A 220      21.181  29.327  -7.088  1.00  0.00           H  
ATOM   3361 HD21 LEU A 220      18.847  27.748  -8.102  1.00  0.00           H  
ATOM   3362 HD22 LEU A 220      19.646  27.160  -6.635  1.00  0.00           H  
ATOM   3363 HD23 LEU A 220      17.896  27.422  -6.660  1.00  0.00           H  
ATOM   3364  N   ASN A 221      19.159  27.212  -2.580  1.00  0.00           N  
ATOM   3365  CA  ASN A 221      19.248  26.579  -1.270  1.00  0.00           C  
ATOM   3366  C   ASN A 221      20.505  25.681  -1.106  1.00  0.00           C  
ATOM   3367  O   ASN A 221      21.539  25.882  -1.743  1.00  0.00           O  
ATOM   3368  CB  ASN A 221      17.922  25.891  -0.964  1.00  0.00           C  
ATOM   3369  CG  ASN A 221      17.693  24.679  -1.841  1.00  0.00           C  
ATOM   3370  OD1 ASN A 221      17.969  24.623  -3.039  1.00  0.00           O  
ATOM   3371  ND2 ASN A 221      17.096  23.642  -1.179  1.00  0.00           N  
ATOM   3372  H   ASN A 221      19.327  26.610  -3.385  1.00  0.00           H  
ATOM   3373  HA  ASN A 221      19.374  27.377  -0.526  1.00  0.00           H  
ATOM   3374  HB2 ASN A 221      17.888  25.615   0.094  1.00  0.00           H  
ATOM   3375  HB3 ASN A 221      17.079  26.572  -1.125  1.00  0.00           H  
ATOM   3376 HD21 ASN A 221      16.786  23.710  -0.170  1.00  0.00           H  
ATOM   3377 HD22 ASN A 221      16.899  22.774  -1.660  1.00  0.00           H  
ATOM   3378  N   ARG A 222      20.438  24.760  -0.063  1.00  0.00           N  
ATOM   3379  CA  ARG A 222      21.631  24.311   0.670  1.00  0.00           C  
ATOM   3380  C   ARG A 222      21.691  22.803   0.981  1.00  0.00           C  
ATOM   3381  O   ARG A 222      22.295  22.369   1.964  1.00  0.00           O  
ATOM   3382  CB  ARG A 222      21.738  25.142   1.977  1.00  0.00           C  
ATOM   3383  CG  ARG A 222      20.620  24.853   3.002  1.00  0.00           C  
ATOM   3384  CD  ARG A 222      20.554  25.916   4.103  1.00  0.00           C  
ATOM   3385  NE  ARG A 222      19.573  25.610   5.169  1.00  0.00           N  
ATOM   3386  CZ  ARG A 222      18.233  25.474   4.993  1.00  0.00           C  
ATOM   3387  NH1 ARG A 222      17.659  25.724   3.812  1.00  0.00           N  
ATOM   3388  NH2 ARG A 222      17.444  25.093   6.025  1.00  0.00           N1+
ATOM   3389  H   ARG A 222      19.545  24.378   0.232  1.00  0.00           H  
ATOM   3390  HA  ARG A 222      22.512  24.529   0.055  1.00  0.00           H  
ATOM   3391  HB2 ARG A 222      22.708  24.954   2.455  1.00  0.00           H  
ATOM   3392  HB3 ARG A 222      21.719  26.208   1.716  1.00  0.00           H  
ATOM   3393  HG2 ARG A 222      19.657  24.785   2.490  1.00  0.00           H  
ATOM   3394  HG3 ARG A 222      20.785  23.876   3.469  1.00  0.00           H  
ATOM   3395  HD2 ARG A 222      21.531  25.996   4.594  1.00  0.00           H  
ATOM   3396  HD3 ARG A 222      20.317  26.906   3.698  1.00  0.00           H  
ATOM   3397  HE  ARG A 222      19.916  25.520   6.116  1.00  0.00           H  
ATOM   3398 HH11 ARG A 222      18.147  26.100   3.017  1.00  0.00           H  
ATOM   3399 HH12 ARG A 222      16.679  25.359   3.581  1.00  0.00           H  
ATOM   3400 HH21 ARG A 222      16.457  24.971   5.807  1.00  0.00           H  
ATOM   3401 HH22 ARG A 222      17.776  24.913   6.964  1.00  0.00           H  
ATOM   3402  N   PHE A 223      21.151  21.971   0.026  1.00  0.00           N  
ATOM   3403  CA  PHE A 223      21.049  20.524   0.236  1.00  0.00           C  
ATOM   3404  C   PHE A 223      21.371  19.833  -1.092  1.00  0.00           C  
ATOM   3405  O   PHE A 223      21.405  20.441  -2.160  1.00  0.00           O  
ATOM   3406  CB  PHE A 223      19.628  20.128   0.675  1.00  0.00           C  
ATOM   3407  CG  PHE A 223      19.332  20.341   2.140  1.00  0.00           C  
ATOM   3408  CD1 PHE A 223      19.779  19.424   3.101  1.00  0.00           C  
ATOM   3409  CD2 PHE A 223      18.568  21.438   2.556  1.00  0.00           C  
ATOM   3410  CE1 PHE A 223      19.460  19.600   4.451  1.00  0.00           C  
ATOM   3411  CE2 PHE A 223      18.241  21.608   3.902  1.00  0.00           C  
ATOM   3412  CZ  PHE A 223      18.687  20.689   4.850  1.00  0.00           C  
ATOM   3413  H   PHE A 223      20.830  22.353  -0.864  1.00  0.00           H  
ATOM   3414  HA  PHE A 223      21.794  20.203   0.972  1.00  0.00           H  
ATOM   3415  HB2 PHE A 223      18.897  20.693   0.082  1.00  0.00           H  
ATOM   3416  HB3 PHE A 223      19.425  19.073   0.452  1.00  0.00           H  
ATOM   3417  HD1 PHE A 223      20.368  18.560   2.803  1.00  0.00           H  
ATOM   3418  HD2 PHE A 223      18.205  22.159   1.828  1.00  0.00           H  
ATOM   3419  HE1 PHE A 223      19.809  18.886   5.192  1.00  0.00           H  
ATOM   3420  HE2 PHE A 223      17.626  22.453   4.201  1.00  0.00           H  
ATOM   3421  HZ  PHE A 223      18.431  20.817   5.899  1.00  0.00           H  
ATOM   3422  N   THR A 224      21.570  18.470  -0.992  1.00  0.00           N  
ATOM   3423  CA  THR A 224      21.744  17.621  -2.176  1.00  0.00           C  
ATOM   3424  C   THR A 224      21.143  16.266  -1.760  1.00  0.00           C  
ATOM   3425  O   THR A 224      21.487  15.666  -0.740  1.00  0.00           O  
ATOM   3426  CB  THR A 224      23.203  17.579  -2.662  1.00  0.00           C  
ATOM   3427  OG1 THR A 224      23.244  17.239  -4.053  1.00  0.00           O  
ATOM   3428  CG2 THR A 224      24.109  16.610  -1.915  1.00  0.00           C  
ATOM   3429  H   THR A 224      21.615  18.004  -0.088  1.00  0.00           H  
ATOM   3430  HA  THR A 224      21.127  18.057  -2.968  1.00  0.00           H  
ATOM   3431  HB  THR A 224      23.645  18.579  -2.570  1.00  0.00           H  
ATOM   3432 HG21 THR A 224      24.102  16.801  -0.838  1.00  0.00           H  
ATOM   3433 HG22 THR A 224      23.824  15.569  -2.101  1.00  0.00           H  
ATOM   3434 HG23 THR A 224      25.140  16.709  -2.274  1.00  0.00           H  
ATOM   3435  HG1 THR A 224      23.160  18.114  -4.575  1.00  0.00           H  
ATOM   3436  N   THR A 225      20.073  15.867  -2.540  1.00  0.00           N  
ATOM   3437  CA  THR A 225      19.186  14.769  -2.177  1.00  0.00           C  
ATOM   3438  C   THR A 225      19.473  13.546  -3.048  1.00  0.00           C  
ATOM   3439  O   THR A 225      19.978  13.607  -4.166  1.00  0.00           O  
ATOM   3440  CB  THR A 225      17.692  15.171  -2.243  1.00  0.00           C  
ATOM   3441  OG1 THR A 225      16.808  14.114  -1.789  1.00  0.00           O  
ATOM   3442  CG2 THR A 225      17.180  15.623  -3.600  1.00  0.00           C  
ATOM   3443  H   THR A 225      19.910  16.347  -3.440  1.00  0.00           H  
ATOM   3444  HA  THR A 225      19.405  14.473  -1.142  1.00  0.00           H  
ATOM   3445  HB  THR A 225      17.542  16.000  -1.541  1.00  0.00           H  
ATOM   3446 HG21 THR A 225      17.608  16.582  -3.886  1.00  0.00           H  
ATOM   3447 HG22 THR A 225      17.394  14.889  -4.383  1.00  0.00           H  
ATOM   3448 HG23 THR A 225      16.093  15.745  -3.569  1.00  0.00           H  
ATOM   3449  HG1 THR A 225      16.816  13.427  -2.512  1.00  0.00           H  
ATOM   3450  N   THR A 226      18.979  12.376  -2.488  1.00  0.00           N  
ATOM   3451  CA  THR A 226      18.870  11.138  -3.252  1.00  0.00           C  
ATOM   3452  C   THR A 226      17.631  11.326  -4.147  1.00  0.00           C  
ATOM   3453  O   THR A 226      16.805  12.225  -3.950  1.00  0.00           O  
ATOM   3454  CB  THR A 226      18.644   9.897  -2.364  1.00  0.00           C  
ATOM   3455  OG1 THR A 226      17.313   9.946  -1.842  1.00  0.00           O  
ATOM   3456  CG2 THR A 226      19.666   9.763  -1.242  1.00  0.00           C  
ATOM   3457  H   THR A 226      18.640  12.372  -1.529  1.00  0.00           H  
ATOM   3458  HA  THR A 226      19.764  11.025  -3.874  1.00  0.00           H  
ATOM   3459  HB  THR A 226      18.695   8.996  -2.987  1.00  0.00           H  
ATOM   3460 HG21 THR A 226      20.688   9.790  -1.632  1.00  0.00           H  
ATOM   3461 HG22 THR A 226      19.548  10.551  -0.491  1.00  0.00           H  
ATOM   3462 HG23 THR A 226      19.524   8.813  -0.715  1.00  0.00           H  
ATOM   3463  HG1 THR A 226      17.278   9.507  -0.921  1.00  0.00           H  
ATOM   3464  N   LEU A 227      17.487  10.354  -5.122  1.00  0.00           N  
ATOM   3465  CA  LEU A 227      16.289  10.323  -5.953  1.00  0.00           C  
ATOM   3466  C   LEU A 227      15.115   9.824  -5.090  1.00  0.00           C  
ATOM   3467  O   LEU A 227      13.961  10.230  -5.245  1.00  0.00           O  
ATOM   3468  CB  LEU A 227      16.539   9.411  -7.162  1.00  0.00           C  
ATOM   3469  CG  LEU A 227      15.395   9.348  -8.188  1.00  0.00           C  
ATOM   3470  CD1 LEU A 227      15.061  10.714  -8.783  1.00  0.00           C  
ATOM   3471  CD2 LEU A 227      15.757   8.373  -9.312  1.00  0.00           C  
ATOM   3472  H   LEU A 227      18.219   9.665  -5.269  1.00  0.00           H  
ATOM   3473  HA  LEU A 227      16.074  11.352  -6.262  1.00  0.00           H  
ATOM   3474  HB2 LEU A 227      17.455   9.742  -7.670  1.00  0.00           H  
ATOM   3475  HB3 LEU A 227      16.745   8.391  -6.806  1.00  0.00           H  
ATOM   3476  HG  LEU A 227      14.503   8.959  -7.689  1.00  0.00           H  
ATOM   3477 HD11 LEU A 227      14.320  10.615  -9.582  1.00  0.00           H  
ATOM   3478 HD12 LEU A 227      14.635  11.385  -8.030  1.00  0.00           H  
ATOM   3479 HD13 LEU A 227      15.950  11.193  -9.206  1.00  0.00           H  
ATOM   3480 HD21 LEU A 227      14.934   8.278 -10.028  1.00  0.00           H  
ATOM   3481 HD22 LEU A 227      16.644   8.709  -9.860  1.00  0.00           H  
ATOM   3482 HD23 LEU A 227      15.964   7.375  -8.910  1.00  0.00           H  
ATOM   3483  N   ASN A 228      15.422   8.822  -4.189  1.00  0.00           N  
ATOM   3484  CA  ASN A 228      14.377   8.106  -3.457  1.00  0.00           C  
ATOM   3485  C   ASN A 228      13.677   9.057  -2.475  1.00  0.00           C  
ATOM   3486  O   ASN A 228      12.454   9.053  -2.322  1.00  0.00           O  
ATOM   3487  CB  ASN A 228      14.940   6.928  -2.670  1.00  0.00           C  
ATOM   3488  CG  ASN A 228      15.264   5.745  -3.549  1.00  0.00           C  
ATOM   3489  OD1 ASN A 228      14.999   5.654  -4.742  1.00  0.00           O  
ATOM   3490  ND2 ASN A 228      15.916   4.742  -2.886  1.00  0.00           N  
ATOM   3491  H   ASN A 228      16.399   8.584  -4.044  1.00  0.00           H  
ATOM   3492  HA  ASN A 228      13.626   7.782  -4.188  1.00  0.00           H  
ATOM   3493  HB2 ASN A 228      15.846   7.220  -2.124  1.00  0.00           H  
ATOM   3494  HB3 ASN A 228      14.210   6.584  -1.926  1.00  0.00           H  
ATOM   3495 HD21 ASN A 228      16.161   4.774  -1.901  1.00  0.00           H  
ATOM   3496 HD22 ASN A 228      16.180   3.912  -3.403  1.00  0.00           H  
ATOM   3497  N   ASP A 229      14.536   9.854  -1.737  1.00  0.00           N  
ATOM   3498  CA  ASP A 229      14.086  10.697  -0.622  1.00  0.00           C  
ATOM   3499  C   ASP A 229      13.616  12.077  -1.136  1.00  0.00           C  
ATOM   3500  O   ASP A 229      13.421  13.043  -0.393  1.00  0.00           O  
ATOM   3501  CB  ASP A 229      15.162  10.898   0.435  1.00  0.00           C  
ATOM   3502  CG  ASP A 229      15.652   9.519   0.843  1.00  0.00           C  
ATOM   3503  OD1 ASP A 229      16.710   9.160   0.232  1.00  0.00           O  
ATOM   3504  OD2 ASP A 229      14.945   8.914   1.689  1.00  0.00           O1-
ATOM   3505  H   ASP A 229      15.543   9.851  -1.959  1.00  0.00           H  
ATOM   3506  HA  ASP A 229      13.205  10.217  -0.178  1.00  0.00           H  
ATOM   3507  HB2 ASP A 229      15.993  11.502   0.049  1.00  0.00           H  
ATOM   3508  HB3 ASP A 229      14.765  11.427   1.309  1.00  0.00           H  
ATOM   3509  N   PHE A 230      13.375  12.097  -2.489  1.00  0.00           N  
ATOM   3510  CA  PHE A 230      12.542  13.047  -3.204  1.00  0.00           C  
ATOM   3511  C   PHE A 230      11.306  12.265  -3.696  1.00  0.00           C  
ATOM   3512  O   PHE A 230      10.172  12.581  -3.326  1.00  0.00           O  
ATOM   3513  CB  PHE A 230      13.303  13.724  -4.348  1.00  0.00           C  
ATOM   3514  CG  PHE A 230      12.397  14.616  -5.160  1.00  0.00           C  
ATOM   3515  CD1 PHE A 230      11.997  15.868  -4.675  1.00  0.00           C  
ATOM   3516  CD2 PHE A 230      11.874  14.155  -6.373  1.00  0.00           C  
ATOM   3517  CE1 PHE A 230      11.070  16.637  -5.375  1.00  0.00           C  
ATOM   3518  CE2 PHE A 230      10.942  14.920  -7.067  1.00  0.00           C  
ATOM   3519  CZ  PHE A 230      10.531  16.153  -6.565  1.00  0.00           C  
ATOM   3520  H   PHE A 230      13.797  11.345  -3.024  1.00  0.00           H  
ATOM   3521  HA  PHE A 230      12.183  13.801  -2.491  1.00  0.00           H  
ATOM   3522  HB2 PHE A 230      14.133  14.318  -3.946  1.00  0.00           H  
ATOM   3523  HB3 PHE A 230      13.772  12.980  -5.003  1.00  0.00           H  
ATOM   3524  HD1 PHE A 230      12.392  16.249  -3.739  1.00  0.00           H  
ATOM   3525  HD2 PHE A 230      12.165  13.188  -6.777  1.00  0.00           H  
ATOM   3526  HE1 PHE A 230      10.752  17.598  -4.980  1.00  0.00           H  
ATOM   3527  HE2 PHE A 230      10.524  14.534  -7.989  1.00  0.00           H  
ATOM   3528  HZ  PHE A 230       9.778  16.726  -7.098  1.00  0.00           H  
ATOM   3529  N   ASN A 231      11.527  11.210  -4.568  1.00  0.00           N  
ATOM   3530  CA  ASN A 231      10.413  10.535  -5.261  1.00  0.00           C  
ATOM   3531  C   ASN A 231       9.342  10.056  -4.276  1.00  0.00           C  
ATOM   3532  O   ASN A 231       8.137  10.212  -4.487  1.00  0.00           O  
ATOM   3533  CB  ASN A 231      10.884   9.290  -6.029  1.00  0.00           C  
ATOM   3534  CG  ASN A 231      11.051   9.497  -7.517  1.00  0.00           C  
ATOM   3535  OD1 ASN A 231      10.465  10.337  -8.192  1.00  0.00           O  
ATOM   3536  ND2 ASN A 231      11.885   8.591  -8.104  1.00  0.00           N  
ATOM   3537  H   ASN A 231      12.489  10.923  -4.798  1.00  0.00           H  
ATOM   3538  HA  ASN A 231       9.949  11.285  -5.911  1.00  0.00           H  
ATOM   3539  HB2 ASN A 231      11.813   8.894  -5.606  1.00  0.00           H  
ATOM   3540  HB3 ASN A 231      10.145   8.481  -5.946  1.00  0.00           H  
ATOM   3541 HD21 ASN A 231      12.029   8.629  -9.125  1.00  0.00           H  
ATOM   3542 HD22 ASN A 231      12.379   7.876  -7.585  1.00  0.00           H  
ATOM   3543  N   LEU A 232       9.836   9.350  -3.191  1.00  0.00           N  
ATOM   3544  CA  LEU A 232       8.941   8.646  -2.274  1.00  0.00           C  
ATOM   3545  C   LEU A 232       8.308   9.597  -1.233  1.00  0.00           C  
ATOM   3546  O   LEU A 232       7.471   9.211  -0.417  1.00  0.00           O  
ATOM   3547  CB  LEU A 232       9.658   7.494  -1.554  1.00  0.00           C  
ATOM   3548  CG  LEU A 232      10.267   6.428  -2.489  1.00  0.00           C  
ATOM   3549  CD1 LEU A 232      11.045   5.400  -1.663  1.00  0.00           C  
ATOM   3550  CD2 LEU A 232       9.206   5.720  -3.333  1.00  0.00           C  
ATOM   3551  H   LEU A 232      10.849   9.307  -3.007  1.00  0.00           H  
ATOM   3552  HA  LEU A 232       8.099   8.258  -2.860  1.00  0.00           H  
ATOM   3553  HB2 LEU A 232      10.452   7.911  -0.921  1.00  0.00           H  
ATOM   3554  HB3 LEU A 232       8.955   7.006  -0.865  1.00  0.00           H  
ATOM   3555  HG  LEU A 232      10.980   6.905  -3.172  1.00  0.00           H  
ATOM   3556 HD11 LEU A 232      11.526   4.662  -2.314  1.00  0.00           H  
ATOM   3557 HD12 LEU A 232      11.830   5.887  -1.075  1.00  0.00           H  
ATOM   3558 HD13 LEU A 232      10.386   4.865  -0.971  1.00  0.00           H  
ATOM   3559 HD21 LEU A 232       9.656   4.919  -3.929  1.00  0.00           H  
ATOM   3560 HD22 LEU A 232       8.428   5.276  -2.703  1.00  0.00           H  
ATOM   3561 HD23 LEU A 232       8.727   6.412  -4.033  1.00  0.00           H  
ATOM   3562  N   VAL A 233       8.755  10.900  -1.314  1.00  0.00           N  
ATOM   3563  CA  VAL A 233       8.209  11.986  -0.514  1.00  0.00           C  
ATOM   3564  C   VAL A 233       7.208  12.741  -1.411  1.00  0.00           C  
ATOM   3565  O   VAL A 233       6.074  13.033  -1.028  1.00  0.00           O  
ATOM   3566  CB  VAL A 233       9.326  12.901   0.027  1.00  0.00           C  
ATOM   3567  CG1 VAL A 233       8.750  14.052   0.853  1.00  0.00           C  
ATOM   3568  CG2 VAL A 233      10.315  12.109   0.891  1.00  0.00           C  
ATOM   3569  H   VAL A 233       9.482  11.099  -2.001  1.00  0.00           H  
ATOM   3570  HA  VAL A 233       7.637  11.560   0.320  1.00  0.00           H  
ATOM   3571  HB  VAL A 233       9.888  13.339  -0.806  1.00  0.00           H  
ATOM   3572 HG11 VAL A 233       9.560  14.654   1.274  1.00  0.00           H  
ATOM   3573 HG12 VAL A 233       8.132  14.716   0.240  1.00  0.00           H  
ATOM   3574 HG13 VAL A 233       8.137  13.682   1.682  1.00  0.00           H  
ATOM   3575 HG21 VAL A 233      11.089  12.768   1.300  1.00  0.00           H  
ATOM   3576 HG22 VAL A 233       9.808  11.624   1.732  1.00  0.00           H  
ATOM   3577 HG23 VAL A 233      10.822  11.334   0.307  1.00  0.00           H  
ATOM   3578  N   ALA A 234       7.709  13.132  -2.637  1.00  0.00           N  
ATOM   3579  CA  ALA A 234       6.972  14.002  -3.543  1.00  0.00           C  
ATOM   3580  C   ALA A 234       5.670  13.367  -4.042  1.00  0.00           C  
ATOM   3581  O   ALA A 234       4.695  14.058  -4.358  1.00  0.00           O  
ATOM   3582  CB  ALA A 234       7.831  14.394  -4.734  1.00  0.00           C  
ATOM   3583  H   ALA A 234       8.658  12.829  -2.903  1.00  0.00           H  
ATOM   3584  HA  ALA A 234       6.698  14.897  -2.971  1.00  0.00           H  
ATOM   3585  HB1 ALA A 234       7.300  15.088  -5.393  1.00  0.00           H  
ATOM   3586  HB2 ALA A 234       8.750  14.882  -4.396  1.00  0.00           H  
ATOM   3587  HB3 ALA A 234       8.115  13.519  -5.329  1.00  0.00           H  
ATOM   3588  N   MET A 235       5.652  11.985  -4.142  1.00  0.00           N  
ATOM   3589  CA  MET A 235       4.420  11.334  -4.577  1.00  0.00           C  
ATOM   3590  C   MET A 235       3.237  11.740  -3.662  1.00  0.00           C  
ATOM   3591  O   MET A 235       2.071  11.738  -4.063  1.00  0.00           O  
ATOM   3592  CB  MET A 235       4.546   9.809  -4.592  1.00  0.00           C  
ATOM   3593  CG  MET A 235       3.493   9.180  -5.513  1.00  0.00           C  
ATOM   3594  SD  MET A 235       3.135   7.445  -5.085  1.00  0.00           S  
ATOM   3595  CE  MET A 235       4.757   6.711  -5.408  1.00  0.00           C  
ATOM   3596  H   MET A 235       6.503  11.441  -3.970  1.00  0.00           H  
ATOM   3597  HA  MET A 235       4.207  11.718  -5.581  1.00  0.00           H  
ATOM   3598  HB2 MET A 235       5.540   9.519  -4.952  1.00  0.00           H  
ATOM   3599  HB3 MET A 235       4.454   9.427  -3.567  1.00  0.00           H  
ATOM   3600  HG2 MET A 235       2.537   9.705  -5.446  1.00  0.00           H  
ATOM   3601  HG3 MET A 235       3.813   9.238  -6.559  1.00  0.00           H  
ATOM   3602  HE1 MET A 235       4.683   5.625  -5.308  1.00  0.00           H  
ATOM   3603  HE2 MET A 235       5.087   6.942  -6.424  1.00  0.00           H  
ATOM   3604  HE3 MET A 235       5.495   7.071  -4.687  1.00  0.00           H  
ATOM   3605  N   LYS A 236       3.554  12.052  -2.349  1.00  0.00           N  
ATOM   3606  CA  LYS A 236       2.505  12.363  -1.379  1.00  0.00           C  
ATOM   3607  C   LYS A 236       1.834  13.721  -1.692  1.00  0.00           C  
ATOM   3608  O   LYS A 236       0.774  14.048  -1.158  1.00  0.00           O  
ATOM   3609  CB  LYS A 236       3.088  12.367   0.042  1.00  0.00           C  
ATOM   3610  CG  LYS A 236       2.029  12.116   1.122  1.00  0.00           C  
ATOM   3611  CD  LYS A 236       2.657  12.124   2.519  1.00  0.00           C  
ATOM   3612  CE  LYS A 236       1.646  11.905   3.638  1.00  0.00           C  
ATOM   3613  NZ  LYS A 236       1.126  10.515   3.606  1.00  0.00           N1+
ATOM   3614  H   LYS A 236       4.532  12.075  -2.048  1.00  0.00           H  
ATOM   3615  HA  LYS A 236       1.736  11.588  -1.480  1.00  0.00           H  
ATOM   3616  HB2 LYS A 236       3.851  11.582   0.128  1.00  0.00           H  
ATOM   3617  HB3 LYS A 236       3.594  13.322   0.238  1.00  0.00           H  
ATOM   3618  HG2 LYS A 236       1.249  12.883   1.077  1.00  0.00           H  
ATOM   3619  HG3 LYS A 236       1.547  11.151   0.929  1.00  0.00           H  
ATOM   3620  HD2 LYS A 236       3.446  11.363   2.577  1.00  0.00           H  
ATOM   3621  HD3 LYS A 236       3.142  13.094   2.682  1.00  0.00           H  
ATOM   3622  HE2 LYS A 236       2.115  12.035   4.617  1.00  0.00           H  
ATOM   3623  HE3 LYS A 236       0.784  12.574   3.557  1.00  0.00           H  
ATOM   3624  HZ1 LYS A 236       0.595  10.327   2.745  1.00  0.00           H  
ATOM   3625  HZ2 LYS A 236       1.891   9.828   3.654  1.00  0.00           H  
ATOM   3626  HZ3 LYS A 236       0.496  10.331   4.400  1.00  0.00           H  
ATOM   3627  N   TYR A 237       2.525  14.539  -2.563  1.00  0.00           N  
ATOM   3628  CA  TYR A 237       2.011  15.829  -3.010  1.00  0.00           C  
ATOM   3629  C   TYR A 237       1.292  15.700  -4.379  1.00  0.00           C  
ATOM   3630  O   TYR A 237       0.957  16.696  -5.021  1.00  0.00           O  
ATOM   3631  CB  TYR A 237       3.127  16.878  -3.126  1.00  0.00           C  
ATOM   3632  CG  TYR A 237       3.560  17.501  -1.822  1.00  0.00           C  
ATOM   3633  CD1 TYR A 237       4.509  16.875  -1.002  1.00  0.00           C  
ATOM   3634  CD2 TYR A 237       3.058  18.760  -1.454  1.00  0.00           C  
ATOM   3635  CE1 TYR A 237       4.988  17.526   0.137  1.00  0.00           C  
ATOM   3636  CE2 TYR A 237       3.552  19.417  -0.328  1.00  0.00           C  
ATOM   3637  CZ  TYR A 237       4.531  18.804   0.445  1.00  0.00           C  
ATOM   3638  OH  TYR A 237       5.098  19.475   1.492  1.00  0.00           O  
ATOM   3639  H   TYR A 237       3.418  14.217  -2.948  1.00  0.00           H  
ATOM   3640  HA  TYR A 237       1.245  16.170  -2.303  1.00  0.00           H  
ATOM   3641  HB2 TYR A 237       4.011  16.450  -3.615  1.00  0.00           H  
ATOM   3642  HB3 TYR A 237       2.813  17.697  -3.784  1.00  0.00           H  
ATOM   3643  HD1 TYR A 237       4.909  15.897  -1.263  1.00  0.00           H  
ATOM   3644  HD2 TYR A 237       2.305  19.256  -2.065  1.00  0.00           H  
ATOM   3645  HE1 TYR A 237       5.743  17.055   0.757  1.00  0.00           H  
ATOM   3646  HE2 TYR A 237       3.189  20.410  -0.076  1.00  0.00           H  
ATOM   3647  HH  TYR A 237       5.173  20.430   1.224  1.00  0.00           H  
ATOM   3648  N   ASN A 238       1.002  14.421  -4.806  1.00  0.00           N  
ATOM   3649  CA  ASN A 238       0.301  14.115  -6.063  1.00  0.00           C  
ATOM   3650  C   ASN A 238       1.205  14.422  -7.275  1.00  0.00           C  
ATOM   3651  O   ASN A 238       0.749  14.620  -8.406  1.00  0.00           O  
ATOM   3652  CB  ASN A 238      -1.056  14.816  -6.200  1.00  0.00           C  
ATOM   3653  CG  ASN A 238      -1.904  14.188  -7.291  1.00  0.00           C  
ATOM   3654  OD1 ASN A 238      -1.999  12.976  -7.456  1.00  0.00           O  
ATOM   3655  ND2 ASN A 238      -2.577  15.089  -8.073  1.00  0.00           N  
ATOM   3656  H   ASN A 238       1.293  13.630  -4.229  1.00  0.00           H  
ATOM   3657  HA  ASN A 238       0.165  13.027  -6.054  1.00  0.00           H  
ATOM   3658  HB2 ASN A 238      -1.624  14.736  -5.265  1.00  0.00           H  
ATOM   3659  HB3 ASN A 238      -0.926  15.883  -6.412  1.00  0.00           H  
ATOM   3660 HD21 ASN A 238      -3.140  14.792  -8.878  1.00  0.00           H  
ATOM   3661 HD22 ASN A 238      -2.546  16.088  -7.911  1.00  0.00           H  
ATOM   3662  N   TYR A 239       2.564  14.302  -7.031  1.00  0.00           N  
ATOM   3663  CA  TYR A 239       3.535  14.476  -8.115  1.00  0.00           C  
ATOM   3664  C   TYR A 239       3.752  13.114  -8.792  1.00  0.00           C  
ATOM   3665  O   TYR A 239       3.728  12.050  -8.169  1.00  0.00           O  
ATOM   3666  CB  TYR A 239       4.894  15.022  -7.636  1.00  0.00           C  
ATOM   3667  CG  TYR A 239       4.934  16.529  -7.499  1.00  0.00           C  
ATOM   3668  CD1 TYR A 239       4.053  17.197  -6.641  1.00  0.00           C  
ATOM   3669  CD2 TYR A 239       5.828  17.293  -8.264  1.00  0.00           C  
ATOM   3670  CE1 TYR A 239       4.012  18.589  -6.593  1.00  0.00           C  
ATOM   3671  CE2 TYR A 239       5.796  18.691  -8.217  1.00  0.00           C  
ATOM   3672  CZ  TYR A 239       4.864  19.326  -7.403  1.00  0.00           C  
ATOM   3673  OH  TYR A 239       4.712  20.681  -7.401  1.00  0.00           O  
ATOM   3674  H   TYR A 239       2.893  14.059  -6.096  1.00  0.00           H  
ATOM   3675  HA  TYR A 239       3.102  15.154  -8.860  1.00  0.00           H  
ATOM   3676  HB2 TYR A 239       5.178  14.575  -6.682  1.00  0.00           H  
ATOM   3677  HB3 TYR A 239       5.678  14.717  -8.337  1.00  0.00           H  
ATOM   3678  HD1 TYR A 239       3.356  16.636  -6.032  1.00  0.00           H  
ATOM   3679  HD2 TYR A 239       6.519  16.809  -8.948  1.00  0.00           H  
ATOM   3680  HE1 TYR A 239       3.293  19.092  -5.950  1.00  0.00           H  
ATOM   3681  HE2 TYR A 239       6.477  19.250  -8.849  1.00  0.00           H  
ATOM   3682  HH  TYR A 239       5.349  21.072  -8.021  1.00  0.00           H  
ATOM   3683  N   GLU A 240       4.059  13.191 -10.144  1.00  0.00           N  
ATOM   3684  CA  GLU A 240       4.474  11.987 -10.862  1.00  0.00           C  
ATOM   3685  C   GLU A 240       5.876  11.555 -10.368  1.00  0.00           C  
ATOM   3686  O   GLU A 240       6.755  12.386 -10.099  1.00  0.00           O  
ATOM   3687  CB  GLU A 240       4.593  12.198 -12.382  1.00  0.00           C  
ATOM   3688  CG  GLU A 240       3.250  12.247 -13.105  1.00  0.00           C  
ATOM   3689  CD  GLU A 240       3.552  12.233 -14.604  1.00  0.00           C  
ATOM   3690  OE1 GLU A 240       3.612  11.089 -15.137  1.00  0.00           O  
ATOM   3691  OE2 GLU A 240       3.729  13.363 -15.134  1.00  0.00           O1-
ATOM   3692  H   GLU A 240       3.972  14.080 -10.664  1.00  0.00           H  
ATOM   3693  HA  GLU A 240       3.731  11.218 -10.646  1.00  0.00           H  
ATOM   3694  HB2 GLU A 240       5.157  13.117 -12.588  1.00  0.00           H  
ATOM   3695  HB3 GLU A 240       5.191  11.382 -12.811  1.00  0.00           H  
ATOM   3696  HG2 GLU A 240       2.632  11.380 -12.847  1.00  0.00           H  
ATOM   3697  HG3 GLU A 240       2.691  13.149 -12.838  1.00  0.00           H  
ATOM   3698  N   PRO A 241       6.156  10.200 -10.345  1.00  0.00           N  
ATOM   3699  CA  PRO A 241       7.514   9.722 -10.103  1.00  0.00           C  
ATOM   3700  C   PRO A 241       8.480  10.069 -11.255  1.00  0.00           C  
ATOM   3701  O   PRO A 241       8.180  10.008 -12.445  1.00  0.00           O  
ATOM   3702  CB  PRO A 241       7.387   8.196 -10.008  1.00  0.00           C  
ATOM   3703  CG  PRO A 241       5.907   7.960  -9.737  1.00  0.00           C  
ATOM   3704  CD  PRO A 241       5.226   9.092 -10.487  1.00  0.00           C  
ATOM   3705  HA  PRO A 241       7.859  10.154  -9.157  1.00  0.00           H  
ATOM   3706  HB2 PRO A 241       7.672   7.706 -10.947  1.00  0.00           H  
ATOM   3707  HB3 PRO A 241       8.022   7.782  -9.218  1.00  0.00           H  
ATOM   3708  HG2 PRO A 241       5.566   6.973 -10.059  1.00  0.00           H  
ATOM   3709  HG3 PRO A 241       5.714   8.056  -8.661  1.00  0.00           H  
ATOM   3710  HD2 PRO A 241       5.127   8.870 -11.555  1.00  0.00           H  
ATOM   3711  HD3 PRO A 241       4.245   9.318 -10.066  1.00  0.00           H  
ATOM   3712  N   LEU A 242       9.750  10.376 -10.802  1.00  0.00           N  
ATOM   3713  CA  LEU A 242      10.865  10.736 -11.673  1.00  0.00           C  
ATOM   3714  C   LEU A 242      11.794   9.506 -11.775  1.00  0.00           C  
ATOM   3715  O   LEU A 242      12.170   8.885 -10.777  1.00  0.00           O  
ATOM   3716  CB  LEU A 242      11.610  11.918 -11.035  1.00  0.00           C  
ATOM   3717  CG  LEU A 242      12.558  12.672 -11.979  1.00  0.00           C  
ATOM   3718  CD1 LEU A 242      11.792  13.508 -13.004  1.00  0.00           C  
ATOM   3719  CD2 LEU A 242      13.469  13.591 -11.162  1.00  0.00           C  
ATOM   3720  H   LEU A 242       9.948  10.342  -9.791  1.00  0.00           H  
ATOM   3721  HA  LEU A 242      10.465  10.997 -12.656  1.00  0.00           H  
ATOM   3722  HB2 LEU A 242      10.880  12.630 -10.630  1.00  0.00           H  
ATOM   3723  HB3 LEU A 242      12.179  11.556 -10.168  1.00  0.00           H  
ATOM   3724  HG  LEU A 242      13.186  11.953 -12.514  1.00  0.00           H  
ATOM   3725 HD11 LEU A 242      12.486  14.016 -13.681  1.00  0.00           H  
ATOM   3726 HD12 LEU A 242      11.123  12.893 -13.610  1.00  0.00           H  
ATOM   3727 HD13 LEU A 242      11.184  14.275 -12.519  1.00  0.00           H  
ATOM   3728 HD21 LEU A 242      14.103  14.200 -11.814  1.00  0.00           H  
ATOM   3729 HD22 LEU A 242      12.882  14.265 -10.529  1.00  0.00           H  
ATOM   3730 HD23 LEU A 242      14.125  13.007 -10.510  1.00  0.00           H  
ATOM   3731  N   THR A 243      12.169   9.189 -13.066  1.00  0.00           N  
ATOM   3732  CA  THR A 243      13.128   8.129 -13.414  1.00  0.00           C  
ATOM   3733  C   THR A 243      14.469   8.757 -13.834  1.00  0.00           C  
ATOM   3734  O   THR A 243      14.595   9.952 -14.109  1.00  0.00           O  
ATOM   3735  CB  THR A 243      12.632   7.279 -14.602  1.00  0.00           C  
ATOM   3736  OG1 THR A 243      12.564   8.095 -15.778  1.00  0.00           O  
ATOM   3737  CG2 THR A 243      11.290   6.605 -14.345  1.00  0.00           C  
ATOM   3738  H   THR A 243      11.770   9.728 -13.843  1.00  0.00           H  
ATOM   3739  HA  THR A 243      13.298   7.496 -12.536  1.00  0.00           H  
ATOM   3740  HB  THR A 243      13.359   6.490 -14.815  1.00  0.00           H  
ATOM   3741 HG21 THR A 243      11.350   5.928 -13.488  1.00  0.00           H  
ATOM   3742 HG22 THR A 243      10.497   7.333 -14.155  1.00  0.00           H  
ATOM   3743 HG23 THR A 243      10.981   6.030 -15.225  1.00  0.00           H  
ATOM   3744  HG1 THR A 243      11.773   8.675 -15.691  1.00  0.00           H  
ATOM   3745  N   GLN A 244      15.503   7.851 -14.023  1.00  0.00           N  
ATOM   3746  CA  GLN A 244      16.784   8.306 -14.564  1.00  0.00           C  
ATOM   3747  C   GLN A 244      16.578   8.764 -16.023  1.00  0.00           C  
ATOM   3748  O   GLN A 244      17.214   9.701 -16.508  1.00  0.00           O  
ATOM   3749  CB  GLN A 244      17.849   7.211 -14.462  1.00  0.00           C  
ATOM   3750  CG  GLN A 244      19.253   7.712 -14.807  1.00  0.00           C  
ATOM   3751  CD  GLN A 244      19.727   8.788 -13.851  1.00  0.00           C  
ATOM   3752  OE1 GLN A 244      19.623   8.699 -12.628  1.00  0.00           O  
ATOM   3753  NE2 GLN A 244      20.295   9.875 -14.441  1.00  0.00           N  
ATOM   3754  H   GLN A 244      15.388   6.867 -13.805  1.00  0.00           H  
ATOM   3755  HA  GLN A 244      17.071   9.179 -13.972  1.00  0.00           H  
ATOM   3756  HB2 GLN A 244      17.851   6.802 -13.444  1.00  0.00           H  
ATOM   3757  HB3 GLN A 244      17.597   6.378 -15.131  1.00  0.00           H  
ATOM   3758  HG2 GLN A 244      19.964   6.881 -14.733  1.00  0.00           H  
ATOM   3759  HG3 GLN A 244      19.287   8.064 -15.842  1.00  0.00           H  
ATOM   3760 HE21 GLN A 244      20.383   9.995 -15.492  1.00  0.00           H  
ATOM   3761 HE22 GLN A 244      20.669  10.621 -13.877  1.00  0.00           H  
ATOM   3762  N   ASP A 245      15.679   8.026 -16.752  1.00  0.00           N  
ATOM   3763  CA  ASP A 245      15.269   8.320 -18.118  1.00  0.00           C  
ATOM   3764  C   ASP A 245      14.771   9.781 -18.219  1.00  0.00           C  
ATOM   3765  O   ASP A 245      14.988  10.483 -19.207  1.00  0.00           O  
ATOM   3766  CB  ASP A 245      14.167   7.363 -18.603  1.00  0.00           C  
ATOM   3767  CG  ASP A 245      14.133   5.931 -18.043  1.00  0.00           C  
ATOM   3768  OD1 ASP A 245      14.748   5.763 -16.944  1.00  0.00           O  
ATOM   3769  OD2 ASP A 245      13.480   5.098 -18.734  1.00  0.00           O1-
ATOM   3770  H   ASP A 245      15.295   7.136 -16.376  1.00  0.00           H  
ATOM   3771  HA  ASP A 245      16.165   8.224 -18.743  1.00  0.00           H  
ATOM   3772  HB2 ASP A 245      13.178   7.785 -18.379  1.00  0.00           H  
ATOM   3773  HB3 ASP A 245      14.217   7.310 -19.699  1.00  0.00           H  
ATOM   3774  N   HIE A 246      13.986  10.218 -17.165  1.00  0.00           N  
ATOM   3775  CA  HIE A 246      13.494  11.594 -17.102  1.00  0.00           C  
ATOM   3776  C   HIE A 246      14.645  12.583 -16.790  1.00  0.00           C  
ATOM   3777  O   HIE A 246      14.631  13.750 -17.187  1.00  0.00           O  
ATOM   3778  CB  HIE A 246      12.464  11.798 -15.991  1.00  0.00           C  
ATOM   3779  CG  HIE A 246      11.160  11.107 -16.157  1.00  0.00           C  
ATOM   3780  ND1 HIE A 246      10.845   9.993 -15.394  1.00  0.00           N  
ATOM   3781  CD2 HIE A 246      10.078  11.492 -16.919  1.00  0.00           C  
ATOM   3782  CE1 HIE A 246       9.567   9.773 -15.636  1.00  0.00           C  
ATOM   3783  NE2 HIE A 246       9.063  10.653 -16.550  1.00  0.00           N  
ATOM   3784  H   HIE A 246      13.750   9.532 -16.439  1.00  0.00           H  
ATOM   3785  HA  HIE A 246      13.083  11.854 -18.084  1.00  0.00           H  
ATOM   3786  HB2 HIE A 246      12.889  11.507 -15.025  1.00  0.00           H  
ATOM   3787  HB3 HIE A 246      12.256  12.871 -15.898  1.00  0.00           H  
ATOM   3788  HD2 HIE A 246       9.922  12.303 -17.616  1.00  0.00           H  
ATOM   3789  HE2 HIE A 246       8.107  10.677 -16.881  1.00  0.00           H  
ATOM   3790  HE1 HIE A 246       8.953   9.004 -15.183  1.00  0.00           H  
ATOM   3791  N   VAL A 247      15.573  12.118 -15.874  1.00  0.00           N  
ATOM   3792  CA  VAL A 247      16.659  12.940 -15.345  1.00  0.00           C  
ATOM   3793  C   VAL A 247      17.666  13.195 -16.459  1.00  0.00           C  
ATOM   3794  O   VAL A 247      18.120  14.328 -16.641  1.00  0.00           O  
ATOM   3795  CB  VAL A 247      17.343  12.300 -14.114  1.00  0.00           C  
ATOM   3796  CG1 VAL A 247      18.672  12.970 -13.745  1.00  0.00           C  
ATOM   3797  CG2 VAL A 247      16.427  12.349 -12.891  1.00  0.00           C  
ATOM   3798  H   VAL A 247      15.471  11.156 -15.542  1.00  0.00           H  
ATOM   3799  HA  VAL A 247      16.227  13.911 -15.073  1.00  0.00           H  
ATOM   3800  HB  VAL A 247      17.563  11.253 -14.335  1.00  0.00           H  
ATOM   3801 HG11 VAL A 247      19.081  12.542 -12.823  1.00  0.00           H  
ATOM   3802 HG12 VAL A 247      19.426  12.829 -14.526  1.00  0.00           H  
ATOM   3803 HG13 VAL A 247      18.541  14.043 -13.588  1.00  0.00           H  
ATOM   3804 HG21 VAL A 247      16.859  11.785 -12.057  1.00  0.00           H  
ATOM   3805 HG22 VAL A 247      16.271  13.377 -12.557  1.00  0.00           H  
ATOM   3806 HG23 VAL A 247      15.445  11.927 -13.103  1.00  0.00           H  
ATOM   3807  N   ASP A 248      18.101  12.115 -17.194  1.00  0.00           N  
ATOM   3808  CA  ASP A 248      19.187  12.270 -18.170  1.00  0.00           C  
ATOM   3809  C   ASP A 248      18.829  13.341 -19.234  1.00  0.00           C  
ATOM   3810  O   ASP A 248      19.687  14.018 -19.805  1.00  0.00           O  
ATOM   3811  CB  ASP A 248      19.548  10.954 -18.849  1.00  0.00           C  
ATOM   3812  CG  ASP A 248      20.605  10.165 -18.075  1.00  0.00           C  
ATOM   3813  OD1 ASP A 248      20.544  10.219 -16.810  1.00  0.00           O  
ATOM   3814  OD2 ASP A 248      21.423   9.521 -18.790  1.00  0.00           O1-
ATOM   3815  H   ASP A 248      17.717  11.173 -17.007  1.00  0.00           H  
ATOM   3816  HA  ASP A 248      20.044  12.678 -17.617  1.00  0.00           H  
ATOM   3817  HB2 ASP A 248      18.666  10.316 -18.978  1.00  0.00           H  
ATOM   3818  HB3 ASP A 248      19.949  11.147 -19.853  1.00  0.00           H  
ATOM   3819  N   ILE A 249      17.483  13.483 -19.501  1.00  0.00           N  
ATOM   3820  CA  ILE A 249      16.940  14.444 -20.467  1.00  0.00           C  
ATOM   3821  C   ILE A 249      16.989  15.895 -19.905  1.00  0.00           C  
ATOM   3822  O   ILE A 249      16.736  16.869 -20.618  1.00  0.00           O  
ATOM   3823  CB  ILE A 249      15.528  13.987 -20.936  1.00  0.00           C  
ATOM   3824  CG1 ILE A 249      15.647  12.649 -21.711  1.00  0.00           C  
ATOM   3825  CG2 ILE A 249      14.813  15.032 -21.800  1.00  0.00           C  
ATOM   3826  CD1 ILE A 249      14.308  12.012 -22.064  1.00  0.00           C  
ATOM   3827  H   ILE A 249      16.845  12.876 -18.989  1.00  0.00           H  
ATOM   3828  HA  ILE A 249      17.623  14.450 -21.328  1.00  0.00           H  
ATOM   3829  HB  ILE A 249      14.907  13.816 -20.046  1.00  0.00           H  
ATOM   3830 HG12 ILE A 249      16.222  12.803 -22.632  1.00  0.00           H  
ATOM   3831 HG13 ILE A 249      16.210  11.923 -21.114  1.00  0.00           H  
ATOM   3832 HG21 ILE A 249      13.849  14.668 -22.166  1.00  0.00           H  
ATOM   3833 HG22 ILE A 249      14.587  15.931 -21.223  1.00  0.00           H  
ATOM   3834 HG23 ILE A 249      15.421  15.314 -22.667  1.00  0.00           H  
ATOM   3835 HD11 ILE A 249      14.466  10.997 -22.442  1.00  0.00           H  
ATOM   3836 HD12 ILE A 249      13.655  11.950 -21.187  1.00  0.00           H  
ATOM   3837 HD13 ILE A 249      13.788  12.572 -22.846  1.00  0.00           H  
ATOM   3838  N   LEU A 250      17.370  16.035 -18.586  1.00  0.00           N  
ATOM   3839  CA  LEU A 250      17.673  17.328 -17.986  1.00  0.00           C  
ATOM   3840  C   LEU A 250      19.193  17.581 -17.995  1.00  0.00           C  
ATOM   3841  O   LEU A 250      19.662  18.657 -17.607  1.00  0.00           O  
ATOM   3842  CB  LEU A 250      17.176  17.438 -16.537  1.00  0.00           C  
ATOM   3843  CG  LEU A 250      15.654  17.310 -16.355  1.00  0.00           C  
ATOM   3844  CD1 LEU A 250      15.320  17.252 -14.862  1.00  0.00           C  
ATOM   3845  CD2 LEU A 250      14.905  18.471 -17.007  1.00  0.00           C  
ATOM   3846  H   LEU A 250      17.474  15.202 -17.995  1.00  0.00           H  
ATOM   3847  HA  LEU A 250      17.236  18.122 -18.601  1.00  0.00           H  
ATOM   3848  HB2 LEU A 250      17.674  16.674 -15.928  1.00  0.00           H  
ATOM   3849  HB3 LEU A 250      17.501  18.400 -16.118  1.00  0.00           H  
ATOM   3850  HG  LEU A 250      15.311  16.375 -16.811  1.00  0.00           H  
ATOM   3851 HD11 LEU A 250      14.241  17.151 -14.708  1.00  0.00           H  
ATOM   3852 HD12 LEU A 250      15.804  16.392 -14.387  1.00  0.00           H  
ATOM   3853 HD13 LEU A 250      15.654  18.157 -14.344  1.00  0.00           H  
ATOM   3854 HD21 LEU A 250      13.831  18.394 -16.817  1.00  0.00           H  
ATOM   3855 HD22 LEU A 250      15.246  19.435 -16.614  1.00  0.00           H  
ATOM   3856 HD23 LEU A 250      15.045  18.474 -18.091  1.00  0.00           H  
ATOM   3857  N   GLY A 251      19.988  16.555 -18.457  1.00  0.00           N  
ATOM   3858  CA  GLY A 251      21.433  16.629 -18.408  1.00  0.00           C  
ATOM   3859  C   GLY A 251      22.001  17.897 -19.036  1.00  0.00           C  
ATOM   3860  O   GLY A 251      22.842  18.565 -18.419  1.00  0.00           O  
ATOM   3861  H   GLY A 251      19.559  15.704 -18.821  1.00  0.00           H  
ATOM   3862  HA2 GLY A 251      21.732  16.590 -17.356  1.00  0.00           H  
ATOM   3863  HA3 GLY A 251      21.843  15.757 -18.926  1.00  0.00           H  
ATOM   3864  N   PRO A 252      21.571  18.268 -20.293  1.00  0.00           N  
ATOM   3865  CA  PRO A 252      22.052  19.504 -20.915  1.00  0.00           C  
ATOM   3866  C   PRO A 252      21.754  20.763 -20.088  1.00  0.00           C  
ATOM   3867  O   PRO A 252      22.493  21.745 -20.131  1.00  0.00           O  
ATOM   3868  CB  PRO A 252      21.320  19.554 -22.259  1.00  0.00           C  
ATOM   3869  CG  PRO A 252      21.013  18.091 -22.558  1.00  0.00           C  
ATOM   3870  CD  PRO A 252      20.695  17.521 -21.186  1.00  0.00           C  
ATOM   3871  HA  PRO A 252      23.137  19.410 -21.043  1.00  0.00           H  
ATOM   3872  HB2 PRO A 252      20.385  20.122 -22.186  1.00  0.00           H  
ATOM   3873  HB3 PRO A 252      21.929  20.019 -23.040  1.00  0.00           H  
ATOM   3874  HG2 PRO A 252      20.192  17.964 -23.269  1.00  0.00           H  
ATOM   3875  HG3 PRO A 252      21.905  17.604 -22.971  1.00  0.00           H  
ATOM   3876  HD2 PRO A 252      19.659  17.739 -20.908  1.00  0.00           H  
ATOM   3877  HD3 PRO A 252      20.877  16.445 -21.122  1.00  0.00           H  
ATOM   3878  N   LEU A 253      20.576  20.755 -19.368  1.00  0.00           N  
ATOM   3879  CA  LEU A 253      20.144  21.922 -18.590  1.00  0.00           C  
ATOM   3880  C   LEU A 253      20.904  21.952 -17.244  1.00  0.00           C  
ATOM   3881  O   LEU A 253      21.139  22.990 -16.620  1.00  0.00           O  
ATOM   3882  CB  LEU A 253      18.634  21.905 -18.308  1.00  0.00           C  
ATOM   3883  CG  LEU A 253      17.737  21.975 -19.560  1.00  0.00           C  
ATOM   3884  CD1 LEU A 253      16.266  21.854 -19.148  1.00  0.00           C  
ATOM   3885  CD2 LEU A 253      17.943  23.268 -20.350  1.00  0.00           C  
ATOM   3886  H   LEU A 253      20.014  19.906 -19.351  1.00  0.00           H  
ATOM   3887  HA  LEU A 253      20.432  22.826 -19.135  1.00  0.00           H  
ATOM   3888  HB2 LEU A 253      18.381  20.997 -17.745  1.00  0.00           H  
ATOM   3889  HB3 LEU A 253      18.389  22.745 -17.645  1.00  0.00           H  
ATOM   3890  HG  LEU A 253      17.969  21.128 -20.217  1.00  0.00           H  
ATOM   3891 HD11 LEU A 253      15.612  21.875 -20.026  1.00  0.00           H  
ATOM   3892 HD12 LEU A 253      16.087  20.910 -18.623  1.00  0.00           H  
ATOM   3893 HD13 LEU A 253      15.969  22.673 -18.484  1.00  0.00           H  
ATOM   3894 HD21 LEU A 253      17.234  23.332 -21.182  1.00  0.00           H  
ATOM   3895 HD22 LEU A 253      17.797  24.149 -19.716  1.00  0.00           H  
ATOM   3896 HD23 LEU A 253      18.948  23.316 -20.779  1.00  0.00           H  
ATOM   3897  N   SER A 254      21.199  20.705 -16.733  1.00  0.00           N  
ATOM   3898  CA  SER A 254      21.986  20.539 -15.518  1.00  0.00           C  
ATOM   3899  C   SER A 254      23.410  21.040 -15.804  1.00  0.00           C  
ATOM   3900  O   SER A 254      24.029  21.717 -14.980  1.00  0.00           O  
ATOM   3901  CB  SER A 254      22.015  19.078 -15.058  1.00  0.00           C  
ATOM   3902  OG  SER A 254      22.005  18.991 -13.632  1.00  0.00           O  
ATOM   3903  H   SER A 254      20.824  19.884 -17.227  1.00  0.00           H  
ATOM   3904  HA  SER A 254      21.562  21.195 -14.753  1.00  0.00           H  
ATOM   3905  HB2 SER A 254      21.133  18.530 -15.403  1.00  0.00           H  
ATOM   3906  HB3 SER A 254      22.901  18.546 -15.419  1.00  0.00           H  
ATOM   3907  HG  SER A 254      21.184  19.444 -13.325  1.00  0.00           H  
ATOM   3908  N   ALA A 255      23.950  20.655 -17.018  1.00  0.00           N  
ATOM   3909  CA  ALA A 255      25.280  21.089 -17.433  1.00  0.00           C  
ATOM   3910  C   ALA A 255      25.343  22.604 -17.719  1.00  0.00           C  
ATOM   3911  O   ALA A 255      26.396  23.234 -17.632  1.00  0.00           O  
ATOM   3912  CB  ALA A 255      25.735  20.326 -18.670  1.00  0.00           C  
ATOM   3913  H   ALA A 255      23.415  20.021 -17.629  1.00  0.00           H  
ATOM   3914  HA  ALA A 255      25.963  20.889 -16.599  1.00  0.00           H  
ATOM   3915  HB1 ALA A 255      26.743  20.632 -18.971  1.00  0.00           H  
ATOM   3916  HB2 ALA A 255      25.746  19.248 -18.481  1.00  0.00           H  
ATOM   3917  HB3 ALA A 255      25.067  20.509 -19.519  1.00  0.00           H  
ATOM   3918  N   GLN A 256      24.175  23.165 -18.200  1.00  0.00           N  
ATOM   3919  CA  GLN A 256      24.066  24.604 -18.462  1.00  0.00           C  
ATOM   3920  C   GLN A 256      24.069  25.422 -17.149  1.00  0.00           C  
ATOM   3921  O   GLN A 256      24.468  26.588 -17.131  1.00  0.00           O  
ATOM   3922  CB  GLN A 256      22.789  24.885 -19.272  1.00  0.00           C  
ATOM   3923  CG  GLN A 256      22.616  26.337 -19.720  1.00  0.00           C  
ATOM   3924  CD  GLN A 256      21.422  26.500 -20.646  1.00  0.00           C  
ATOM   3925  NE2 GLN A 256      21.040  27.799 -20.846  1.00  0.00           N  
ATOM   3926  OE1 GLN A 256      20.831  25.577 -21.199  1.00  0.00           O  
ATOM   3927  H   GLN A 256      23.395  22.546 -18.426  1.00  0.00           H  
ATOM   3928  HA  GLN A 256      24.952  24.900 -19.036  1.00  0.00           H  
ATOM   3929  HB2 GLN A 256      22.795  24.246 -20.162  1.00  0.00           H  
ATOM   3930  HB3 GLN A 256      21.907  24.595 -18.689  1.00  0.00           H  
ATOM   3931  HG2 GLN A 256      22.469  26.990 -18.853  1.00  0.00           H  
ATOM   3932  HG3 GLN A 256      23.506  26.678 -20.259  1.00  0.00           H  
ATOM   3933 HE21 GLN A 256      21.505  28.580 -20.397  1.00  0.00           H  
ATOM   3934 HE22 GLN A 256      20.260  27.981 -21.467  1.00  0.00           H  
ATOM   3935  N   THR A 257      23.427  24.838 -16.072  1.00  0.00           N  
ATOM   3936  CA  THR A 257      23.218  25.560 -14.812  1.00  0.00           C  
ATOM   3937  C   THR A 257      24.233  25.217 -13.716  1.00  0.00           C  
ATOM   3938  O   THR A 257      24.458  26.002 -12.790  1.00  0.00           O  
ATOM   3939  CB  THR A 257      21.792  25.388 -14.254  1.00  0.00           C  
ATOM   3940  OG1 THR A 257      21.433  24.009 -14.170  1.00  0.00           O  
ATOM   3941  CG2 THR A 257      20.759  26.124 -15.094  1.00  0.00           C  
ATOM   3942  H   THR A 257      23.091  23.881 -16.164  1.00  0.00           H  
ATOM   3943  HA  THR A 257      23.378  26.628 -15.008  1.00  0.00           H  
ATOM   3944  HB  THR A 257      21.745  25.784 -13.233  1.00  0.00           H  
ATOM   3945 HG21 THR A 257      20.979  27.195 -15.134  1.00  0.00           H  
ATOM   3946 HG22 THR A 257      20.722  25.735 -16.117  1.00  0.00           H  
ATOM   3947 HG23 THR A 257      19.757  25.993 -14.672  1.00  0.00           H  
ATOM   3948  HG1 THR A 257      21.251  23.679 -15.082  1.00  0.00           H  
ATOM   3949  N   GLY A 258      24.727  23.931 -13.701  1.00  0.00           N  
ATOM   3950  CA  GLY A 258      25.734  23.497 -12.745  1.00  0.00           C  
ATOM   3951  C   GLY A 258      25.169  22.988 -11.424  1.00  0.00           C  
ATOM   3952  O   GLY A 258      25.815  22.244 -10.688  1.00  0.00           O  
ATOM   3953  H   GLY A 258      24.405  23.235 -14.387  1.00  0.00           H  
ATOM   3954  HA2 GLY A 258      26.296  22.685 -13.218  1.00  0.00           H  
ATOM   3955  HA3 GLY A 258      26.413  24.328 -12.530  1.00  0.00           H  
ATOM   3956  N   ILE A 259      23.944  23.510 -11.075  1.00  0.00           N  
ATOM   3957  CA  ILE A 259      23.220  23.124  -9.869  1.00  0.00           C  
ATOM   3958  C   ILE A 259      22.518  21.844 -10.337  1.00  0.00           C  
ATOM   3959  O   ILE A 259      21.805  21.781 -11.345  1.00  0.00           O  
ATOM   3960  CB  ILE A 259      22.236  24.230  -9.434  1.00  0.00           C  
ATOM   3961  CG1 ILE A 259      22.990  25.557  -9.175  1.00  0.00           C  
ATOM   3962  CG2 ILE A 259      21.464  23.786  -8.192  1.00  0.00           C  
ATOM   3963  CD1 ILE A 259      22.081  26.724  -8.816  1.00  0.00           C  
ATOM   3964  H   ILE A 259      23.505  24.157 -11.721  1.00  0.00           H  
ATOM   3965  HA  ILE A 259      23.942  22.899  -9.076  1.00  0.00           H  
ATOM   3966  HB  ILE A 259      21.509  24.403 -10.240  1.00  0.00           H  
ATOM   3967 HG12 ILE A 259      23.729  25.418  -8.377  1.00  0.00           H  
ATOM   3968 HG13 ILE A 259      23.548  25.845 -10.072  1.00  0.00           H  
ATOM   3969 HG21 ILE A 259      20.753  24.549  -7.862  1.00  0.00           H  
ATOM   3970 HG22 ILE A 259      20.884  22.882  -8.401  1.00  0.00           H  
ATOM   3971 HG23 ILE A 259      22.144  23.579  -7.359  1.00  0.00           H  
ATOM   3972 HD11 ILE A 259      22.651  27.659  -8.824  1.00  0.00           H  
ATOM   3973 HD12 ILE A 259      21.258  26.822  -9.531  1.00  0.00           H  
ATOM   3974 HD13 ILE A 259      21.664  26.606  -7.813  1.00  0.00           H  
ATOM   3975  N   ALA A 260      22.806  20.726  -9.592  1.00  0.00           N  
ATOM   3976  CA  ALA A 260      22.546  19.407 -10.122  1.00  0.00           C  
ATOM   3977  C   ALA A 260      21.067  19.105  -9.904  1.00  0.00           C  
ATOM   3978  O   ALA A 260      20.362  19.663  -9.057  1.00  0.00           O  
ATOM   3979  CB  ALA A 260      23.419  18.339  -9.477  1.00  0.00           C  
ATOM   3980  H   ALA A 260      23.165  20.785  -8.599  1.00  0.00           H  
ATOM   3981  HA  ALA A 260      22.746  19.426 -11.198  1.00  0.00           H  
ATOM   3982  HB1 ALA A 260      23.291  17.374  -9.979  1.00  0.00           H  
ATOM   3983  HB2 ALA A 260      24.478  18.614  -9.532  1.00  0.00           H  
ATOM   3984  HB3 ALA A 260      23.162  18.189  -8.424  1.00  0.00           H  
ATOM   3985  N   VAL A 261      20.587  18.044 -10.654  1.00  0.00           N  
ATOM   3986  CA  VAL A 261      19.195  17.610 -10.489  1.00  0.00           C  
ATOM   3987  C   VAL A 261      19.009  17.137  -9.024  1.00  0.00           C  
ATOM   3988  O   VAL A 261      17.916  17.163  -8.459  1.00  0.00           O  
ATOM   3989  CB  VAL A 261      18.805  16.534 -11.521  1.00  0.00           C  
ATOM   3990  CG1 VAL A 261      17.388  16.010 -11.283  1.00  0.00           C  
ATOM   3991  CG2 VAL A 261      18.880  17.095 -12.946  1.00  0.00           C  
ATOM   3992  H   VAL A 261      21.177  17.594 -11.352  1.00  0.00           H  
ATOM   3993  HA  VAL A 261      18.565  18.500 -10.613  1.00  0.00           H  
ATOM   3994  HB  VAL A 261      19.500  15.687 -11.450  1.00  0.00           H  
ATOM   3995 HG11 VAL A 261      17.033  15.428 -12.138  1.00  0.00           H  
ATOM   3996 HG12 VAL A 261      17.356  15.354 -10.409  1.00  0.00           H  
ATOM   3997 HG13 VAL A 261      16.684  16.834 -11.129  1.00  0.00           H  
ATOM   3998 HG21 VAL A 261      18.583  16.341 -13.681  1.00  0.00           H  
ATOM   3999 HG22 VAL A 261      18.214  17.955 -13.065  1.00  0.00           H  
ATOM   4000 HG23 VAL A 261      19.895  17.407 -13.202  1.00  0.00           H  
ATOM   4001  N   LEU A 262      20.155  16.685  -8.401  1.00  0.00           N  
ATOM   4002  CA  LEU A 262      20.192  16.211  -7.026  1.00  0.00           C  
ATOM   4003  C   LEU A 262      20.013  17.366  -6.020  1.00  0.00           C  
ATOM   4004  O   LEU A 262      19.683  17.138  -4.853  1.00  0.00           O  
ATOM   4005  CB  LEU A 262      21.519  15.499  -6.724  1.00  0.00           C  
ATOM   4006  CG  LEU A 262      21.850  14.301  -7.640  1.00  0.00           C  
ATOM   4007  CD1 LEU A 262      23.187  13.687  -7.217  1.00  0.00           C  
ATOM   4008  CD2 LEU A 262      20.762  13.227  -7.638  1.00  0.00           C  
ATOM   4009  H   LEU A 262      21.007  16.697  -8.951  1.00  0.00           H  
ATOM   4010  HA  LEU A 262      19.338  15.539  -6.880  1.00  0.00           H  
ATOM   4011  HB2 LEU A 262      22.338  16.228  -6.801  1.00  0.00           H  
ATOM   4012  HB3 LEU A 262      21.517  15.167  -5.678  1.00  0.00           H  
ATOM   4013  HG  LEU A 262      21.966  14.661  -8.669  1.00  0.00           H  
ATOM   4014 HD11 LEU A 262      23.466  12.866  -7.885  1.00  0.00           H  
ATOM   4015 HD12 LEU A 262      23.987  14.434  -7.255  1.00  0.00           H  
ATOM   4016 HD13 LEU A 262      23.138  13.292  -6.196  1.00  0.00           H  
ATOM   4017 HD21 LEU A 262      21.057  12.379  -8.266  1.00  0.00           H  
ATOM   4018 HD22 LEU A 262      20.579  12.846  -6.629  1.00  0.00           H  
ATOM   4019 HD23 LEU A 262      19.819  13.611  -8.037  1.00  0.00           H  
ATOM   4020  N   ASP A 263      20.319  18.630  -6.477  1.00  0.00           N  
ATOM   4021  CA  ASP A 263      20.205  19.825  -5.646  1.00  0.00           C  
ATOM   4022  C   ASP A 263      18.895  20.526  -6.037  1.00  0.00           C  
ATOM   4023  O   ASP A 263      18.171  21.075  -5.205  1.00  0.00           O  
ATOM   4024  CB  ASP A 263      21.347  20.809  -5.803  1.00  0.00           C  
ATOM   4025  CG  ASP A 263      22.674  20.153  -6.113  1.00  0.00           C  
ATOM   4026  OD1 ASP A 263      23.089  19.282  -5.292  1.00  0.00           O  
ATOM   4027  OD2 ASP A 263      23.194  20.561  -7.197  1.00  0.00           O1-
ATOM   4028  H   ASP A 263      20.618  18.742  -7.446  1.00  0.00           H  
ATOM   4029  HA  ASP A 263      20.115  19.521  -4.598  1.00  0.00           H  
ATOM   4030  HB2 ASP A 263      21.120  21.526  -6.597  1.00  0.00           H  
ATOM   4031  HB3 ASP A 263      21.454  21.408  -4.891  1.00  0.00           H  
ATOM   4032  N   MET A 264      18.599  20.574  -7.386  1.00  0.00           N  
ATOM   4033  CA  MET A 264      17.372  21.212  -7.855  1.00  0.00           C  
ATOM   4034  C   MET A 264      16.130  20.405  -7.424  1.00  0.00           C  
ATOM   4035  O   MET A 264      15.026  20.941  -7.295  1.00  0.00           O  
ATOM   4036  CB  MET A 264      17.419  21.410  -9.369  1.00  0.00           C  
ATOM   4037  CG  MET A 264      16.355  22.349  -9.936  1.00  0.00           C  
ATOM   4038  SD  MET A 264      16.268  24.042  -9.253  1.00  0.00           S  
ATOM   4039  CE  MET A 264      18.012  24.505  -9.195  1.00  0.00           C  
ATOM   4040  H   MET A 264      19.270  20.180  -8.063  1.00  0.00           H  
ATOM   4041  HA  MET A 264      17.317  22.171  -7.333  1.00  0.00           H  
ATOM   4042  HB2 MET A 264      18.411  21.779  -9.660  1.00  0.00           H  
ATOM   4043  HB3 MET A 264      17.311  20.437  -9.866  1.00  0.00           H  
ATOM   4044  HG2 MET A 264      16.497  22.441 -11.017  1.00  0.00           H  
ATOM   4045  HG3 MET A 264      15.362  21.906  -9.804  1.00  0.00           H  
ATOM   4046  HE1 MET A 264      18.086  25.561  -8.926  1.00  0.00           H  
ATOM   4047  HE2 MET A 264      18.533  23.926  -8.432  1.00  0.00           H  
ATOM   4048  HE3 MET A 264      18.488  24.367 -10.165  1.00  0.00           H  
ATOM   4049  N   CYS A 265      16.311  19.043  -7.220  1.00  0.00           N  
ATOM   4050  CA  CYS A 265      15.273  18.251  -6.559  1.00  0.00           C  
ATOM   4051  C   CYS A 265      15.132  18.730  -5.112  1.00  0.00           C  
ATOM   4052  O   CYS A 265      14.052  18.688  -4.519  1.00  0.00           O  
ATOM   4053  CB  CYS A 265      15.564  16.750  -6.475  1.00  0.00           C  
ATOM   4054  SG  CYS A 265      15.108  15.839  -7.975  1.00  0.00           S  
ATOM   4055  H   CYS A 265      17.160  18.582  -7.565  1.00  0.00           H  
ATOM   4056  HA  CYS A 265      14.317  18.453  -7.052  1.00  0.00           H  
ATOM   4057  HB2 CYS A 265      16.621  16.564  -6.264  1.00  0.00           H  
ATOM   4058  HB3 CYS A 265      14.988  16.294  -5.664  1.00  0.00           H  
ATOM   4059  HG  CYS A 265      16.118  16.333  -8.712  1.00  0.00           H  
ATOM   4060  N   ALA A 266      16.291  19.106  -4.468  1.00  0.00           N  
ATOM   4061  CA  ALA A 266      16.255  19.540  -3.079  1.00  0.00           C  
ATOM   4062  C   ALA A 266      15.571  20.913  -2.995  1.00  0.00           C  
ATOM   4063  O   ALA A 266      14.869  21.228  -2.031  1.00  0.00           O  
ATOM   4064  CB  ALA A 266      17.628  19.571  -2.436  1.00  0.00           C  
ATOM   4065  H   ALA A 266      17.171  19.121  -4.976  1.00  0.00           H  
ATOM   4066  HA  ALA A 266      15.626  18.827  -2.535  1.00  0.00           H  
ATOM   4067  HB1 ALA A 266      18.246  20.393  -2.807  1.00  0.00           H  
ATOM   4068  HB2 ALA A 266      17.518  19.714  -1.358  1.00  0.00           H  
ATOM   4069  HB3 ALA A 266      18.170  18.635  -2.601  1.00  0.00           H  
ATOM   4070  N   SER A 267      15.836  21.784  -4.035  1.00  0.00           N  
ATOM   4071  CA  SER A 267      15.120  23.053  -4.158  1.00  0.00           C  
ATOM   4072  C   SER A 267      13.609  22.789  -4.286  1.00  0.00           C  
ATOM   4073  O   SER A 267      12.776  23.455  -3.663  1.00  0.00           O  
ATOM   4074  CB  SER A 267      15.572  23.879  -5.366  1.00  0.00           C  
ATOM   4075  OG  SER A 267      16.956  24.215  -5.353  1.00  0.00           O  
ATOM   4076  H   SER A 267      16.599  21.549  -4.689  1.00  0.00           H  
ATOM   4077  HA  SER A 267      15.286  23.611  -3.232  1.00  0.00           H  
ATOM   4078  HB2 SER A 267      15.375  23.348  -6.300  1.00  0.00           H  
ATOM   4079  HB3 SER A 267      15.003  24.812  -5.408  1.00  0.00           H  
ATOM   4080  HG  SER A 267      17.260  24.370  -4.424  1.00  0.00           H  
ATOM   4081  N   LEU A 268      13.237  21.801  -5.185  1.00  0.00           N  
ATOM   4082  CA  LEU A 268      11.821  21.441  -5.329  1.00  0.00           C  
ATOM   4083  C   LEU A 268      11.271  20.826  -4.018  1.00  0.00           C  
ATOM   4084  O   LEU A 268      10.118  21.039  -3.635  1.00  0.00           O  
ATOM   4085  CB  LEU A 268      11.629  20.529  -6.544  1.00  0.00           C  
ATOM   4086  CG  LEU A 268      10.175  20.150  -6.892  1.00  0.00           C  
ATOM   4087  CD1 LEU A 268       9.217  21.337  -6.936  1.00  0.00           C  
ATOM   4088  CD2 LEU A 268      10.151  19.432  -8.246  1.00  0.00           C  
ATOM   4089  H   LEU A 268      13.939  21.357  -5.792  1.00  0.00           H  
ATOM   4090  HA  LEU A 268      11.289  22.385  -5.488  1.00  0.00           H  
ATOM   4091  HB2 LEU A 268      12.081  21.022  -7.415  1.00  0.00           H  
ATOM   4092  HB3 LEU A 268      12.199  19.603  -6.398  1.00  0.00           H  
ATOM   4093  HG  LEU A 268       9.805  19.454  -6.131  1.00  0.00           H  
ATOM   4094 HD11 LEU A 268       8.215  21.005  -7.229  1.00  0.00           H  
ATOM   4095 HD12 LEU A 268       9.118  21.822  -5.962  1.00  0.00           H  
ATOM   4096 HD13 LEU A 268       9.548  22.090  -7.655  1.00  0.00           H  
ATOM   4097 HD21 LEU A 268       9.148  19.054  -8.470  1.00  0.00           H  
ATOM   4098 HD22 LEU A 268      10.447  20.106  -9.057  1.00  0.00           H  
ATOM   4099 HD23 LEU A 268      10.841  18.583  -8.254  1.00  0.00           H  
ATOM   4100  N   LYS A 269      12.108  19.976  -3.326  1.00  0.00           N  
ATOM   4101  CA  LYS A 269      11.692  19.409  -2.043  1.00  0.00           C  
ATOM   4102  C   LYS A 269      11.444  20.523  -0.996  1.00  0.00           C  
ATOM   4103  O   LYS A 269      10.451  20.517  -0.264  1.00  0.00           O  
ATOM   4104  CB  LYS A 269      12.758  18.446  -1.507  1.00  0.00           C  
ATOM   4105  CG  LYS A 269      12.181  17.415  -0.537  1.00  0.00           C  
ATOM   4106  CD  LYS A 269      13.250  16.552   0.141  1.00  0.00           C  
ATOM   4107  CE  LYS A 269      14.311  16.034  -0.821  1.00  0.00           C  
ATOM   4108  NZ  LYS A 269      15.023  14.903  -0.203  1.00  0.00           N1+
ATOM   4109  H   LYS A 269      13.007  19.715  -3.751  1.00  0.00           H  
ATOM   4110  HA  LYS A 269      10.743  18.888  -2.219  1.00  0.00           H  
ATOM   4111  HB2 LYS A 269      13.211  17.907  -2.343  1.00  0.00           H  
ATOM   4112  HB3 LYS A 269      13.569  18.995  -1.014  1.00  0.00           H  
ATOM   4113  HG2 LYS A 269      11.592  17.914   0.240  1.00  0.00           H  
ATOM   4114  HG3 LYS A 269      11.490  16.761  -1.084  1.00  0.00           H  
ATOM   4115  HD2 LYS A 269      13.741  17.139   0.928  1.00  0.00           H  
ATOM   4116  HD3 LYS A 269      12.743  15.720   0.646  1.00  0.00           H  
ATOM   4117  HE2 LYS A 269      13.877  15.652  -1.748  1.00  0.00           H  
ATOM   4118  HE3 LYS A 269      15.061  16.796  -1.051  1.00  0.00           H  
ATOM   4119  HZ1 LYS A 269      15.446  15.119   0.705  1.00  0.00           H  
ATOM   4120  HZ2 LYS A 269      14.356  14.097  -0.082  1.00  0.00           H  
ATOM   4121  HZ3 LYS A 269      15.799  14.544  -0.827  1.00  0.00           H  
ATOM   4122  N   GLU A 270      12.464  21.449  -0.868  1.00  0.00           N  
ATOM   4123  CA  GLU A 270      12.432  22.475   0.176  1.00  0.00           C  
ATOM   4124  C   GLU A 270      11.292  23.461  -0.139  1.00  0.00           C  
ATOM   4125  O   GLU A 270      10.665  24.019   0.765  1.00  0.00           O  
ATOM   4126  CB  GLU A 270      13.816  23.129   0.324  1.00  0.00           C  
ATOM   4127  CG  GLU A 270      14.016  23.936   1.615  1.00  0.00           C  
ATOM   4128  CD  GLU A 270      15.478  24.229   1.990  1.00  0.00           C  
ATOM   4129  OE1 GLU A 270      16.366  23.858   1.163  1.00  0.00           O  
ATOM   4130  OE2 GLU A 270      15.675  24.824   3.106  1.00  0.00           O1-
ATOM   4131  H   GLU A 270      13.276  21.389  -1.499  1.00  0.00           H  
ATOM   4132  HA  GLU A 270      12.165  21.962   1.108  1.00  0.00           H  
ATOM   4133  HB2 GLU A 270      14.567  22.330   0.304  1.00  0.00           H  
ATOM   4134  HB3 GLU A 270      14.023  23.772  -0.541  1.00  0.00           H  
ATOM   4135  HG2 GLU A 270      13.506  24.896   1.507  1.00  0.00           H  
ATOM   4136  HG3 GLU A 270      13.564  23.404   2.460  1.00  0.00           H  
ATOM   4137  N   LEU A 271      11.031  23.698  -1.477  1.00  0.00           N  
ATOM   4138  CA  LEU A 271       9.904  24.527  -1.900  1.00  0.00           C  
ATOM   4139  C   LEU A 271       8.561  23.877  -1.525  1.00  0.00           C  
ATOM   4140  O   LEU A 271       7.614  24.572  -1.146  1.00  0.00           O  
ATOM   4141  CB  LEU A 271       9.886  24.789  -3.416  1.00  0.00           C  
ATOM   4142  CG  LEU A 271      10.758  25.978  -3.863  1.00  0.00           C  
ATOM   4143  CD1 LEU A 271      10.937  25.941  -5.384  1.00  0.00           C  
ATOM   4144  CD2 LEU A 271      10.132  27.315  -3.458  1.00  0.00           C  
ATOM   4145  H   LEU A 271      11.664  23.314  -2.188  1.00  0.00           H  
ATOM   4146  HA  LEU A 271       9.963  25.461  -1.330  1.00  0.00           H  
ATOM   4147  HB2 LEU A 271      10.198  23.879  -3.941  1.00  0.00           H  
ATOM   4148  HB3 LEU A 271       8.857  24.979  -3.750  1.00  0.00           H  
ATOM   4149  HG  LEU A 271      11.749  25.904  -3.400  1.00  0.00           H  
ATOM   4150 HD11 LEU A 271      11.545  26.783  -5.727  1.00  0.00           H  
ATOM   4151 HD12 LEU A 271      11.439  25.020  -5.697  1.00  0.00           H  
ATOM   4152 HD13 LEU A 271       9.972  25.992  -5.899  1.00  0.00           H  
ATOM   4153 HD21 LEU A 271      10.078  27.424  -2.371  1.00  0.00           H  
ATOM   4154 HD22 LEU A 271      10.721  28.154  -3.841  1.00  0.00           H  
ATOM   4155 HD23 LEU A 271       9.117  27.413  -3.859  1.00  0.00           H  
ATOM   4156  N   LEU A 272       8.432  22.520  -1.750  1.00  0.00           N  
ATOM   4157  CA  LEU A 272       7.177  21.834  -1.442  1.00  0.00           C  
ATOM   4158  C   LEU A 272       6.955  21.736   0.077  1.00  0.00           C  
ATOM   4159  O   LEU A 272       5.823  21.676   0.567  1.00  0.00           O  
ATOM   4160  CB  LEU A 272       7.146  20.431  -2.059  1.00  0.00           C  
ATOM   4161  CG  LEU A 272       6.920  20.440  -3.581  1.00  0.00           C  
ATOM   4162  CD1 LEU A 272       7.194  19.050  -4.160  1.00  0.00           C  
ATOM   4163  CD2 LEU A 272       5.503  20.886  -3.940  1.00  0.00           C  
ATOM   4164  H   LEU A 272       9.219  21.998  -2.155  1.00  0.00           H  
ATOM   4165  HA  LEU A 272       6.361  22.459  -1.819  1.00  0.00           H  
ATOM   4166  HB2 LEU A 272       8.088  19.915  -1.829  1.00  0.00           H  
ATOM   4167  HB3 LEU A 272       6.357  19.833  -1.591  1.00  0.00           H  
ATOM   4168  HG  LEU A 272       7.618  21.143  -4.047  1.00  0.00           H  
ATOM   4169 HD11 LEU A 272       7.095  19.058  -5.249  1.00  0.00           H  
ATOM   4170 HD12 LEU A 272       8.212  18.723  -3.925  1.00  0.00           H  
ATOM   4171 HD13 LEU A 272       6.497  18.306  -3.759  1.00  0.00           H  
ATOM   4172 HD21 LEU A 272       5.396  20.948  -5.023  1.00  0.00           H  
ATOM   4173 HD22 LEU A 272       4.754  20.184  -3.563  1.00  0.00           H  
ATOM   4174 HD23 LEU A 272       5.268  21.879  -3.548  1.00  0.00           H  
ATOM   4175  N   GLN A 273       8.097  21.569   0.834  1.00  0.00           N  
ATOM   4176  CA  GLN A 273       8.040  21.479   2.288  1.00  0.00           C  
ATOM   4177  C   GLN A 273       7.843  22.848   2.968  1.00  0.00           C  
ATOM   4178  O   GLN A 273       7.170  22.930   3.999  1.00  0.00           O  
ATOM   4179  CB  GLN A 273       9.240  20.710   2.857  1.00  0.00           C  
ATOM   4180  CG  GLN A 273       9.131  19.219   2.514  1.00  0.00           C  
ATOM   4181  CD  GLN A 273      10.257  18.369   3.063  1.00  0.00           C  
ATOM   4182  OE1 GLN A 273      11.125  18.755   3.837  1.00  0.00           O  
ATOM   4183  NE2 GLN A 273      10.204  17.065   2.642  1.00  0.00           N  
ATOM   4184  H   GLN A 273       9.000  21.472   0.354  1.00  0.00           H  
ATOM   4185  HA  GLN A 273       7.129  20.918   2.536  1.00  0.00           H  
ATOM   4186  HB2 GLN A 273      10.181  21.121   2.472  1.00  0.00           H  
ATOM   4187  HB3 GLN A 273       9.276  20.828   3.947  1.00  0.00           H  
ATOM   4188  HG2 GLN A 273       8.194  18.817   2.921  1.00  0.00           H  
ATOM   4189  HG3 GLN A 273       9.098  19.076   1.428  1.00  0.00           H  
ATOM   4190 HE21 GLN A 273       9.499  16.716   2.003  1.00  0.00           H  
ATOM   4191 HE22 GLN A 273      10.895  16.412   2.991  1.00  0.00           H  
ATOM   4192  N   ASN A 274       8.528  23.936   2.451  1.00  0.00           N  
ATOM   4193  CA  ASN A 274       8.327  25.268   3.037  1.00  0.00           C  
ATOM   4194  C   ASN A 274       7.064  25.962   2.492  1.00  0.00           C  
ATOM   4195  O   ASN A 274       6.386  26.715   3.197  1.00  0.00           O  
ATOM   4196  CB  ASN A 274       9.506  26.209   2.788  1.00  0.00           C  
ATOM   4197  CG  ASN A 274      10.583  26.018   3.825  1.00  0.00           C  
ATOM   4198  OD1 ASN A 274      10.352  25.893   5.023  1.00  0.00           O  
ATOM   4199  ND2 ASN A 274      11.857  26.070   3.333  1.00  0.00           N  
ATOM   4200  H   ASN A 274       9.191  23.822   1.675  1.00  0.00           H  
ATOM   4201  HA  ASN A 274       8.154  25.137   4.112  1.00  0.00           H  
ATOM   4202  HB2 ASN A 274       9.903  26.103   1.774  1.00  0.00           H  
ATOM   4203  HB3 ASN A 274       9.192  27.258   2.881  1.00  0.00           H  
ATOM   4204 HD21 ASN A 274      12.060  26.229   2.353  1.00  0.00           H  
ATOM   4205 HD22 ASN A 274      12.637  25.936   3.966  1.00  0.00           H  
ATOM   4206  N   GLY A 275       6.876  25.847   1.128  1.00  0.00           N  
ATOM   4207  CA  GLY A 275       5.866  26.618   0.432  1.00  0.00           C  
ATOM   4208  C   GLY A 275       6.362  28.033   0.094  1.00  0.00           C  
ATOM   4209  O   GLY A 275       7.116  28.690   0.814  1.00  0.00           O  
ATOM   4210  H   GLY A 275       7.446  25.204   0.570  1.00  0.00           H  
ATOM   4211  HA2 GLY A 275       5.600  26.082  -0.482  1.00  0.00           H  
ATOM   4212  HA3 GLY A 275       4.972  26.712   1.057  1.00  0.00           H  
ATOM   4213  N   MET A 276       5.787  28.575  -1.051  1.00  0.00           N  
ATOM   4214  CA  MET A 276       6.157  29.909  -1.520  1.00  0.00           C  
ATOM   4215  C   MET A 276       5.627  31.029  -0.608  1.00  0.00           C  
ATOM   4216  O   MET A 276       6.038  32.186  -0.703  1.00  0.00           O  
ATOM   4217  CB  MET A 276       5.686  30.197  -2.952  1.00  0.00           C  
ATOM   4218  CG  MET A 276       6.348  29.295  -3.991  1.00  0.00           C  
ATOM   4219  SD  MET A 276       6.113  30.014  -5.652  1.00  0.00           S  
ATOM   4220  CE  MET A 276       6.172  28.500  -6.635  1.00  0.00           C  
ATOM   4221  H   MET A 276       5.131  28.017  -1.588  1.00  0.00           H  
ATOM   4222  HA  MET A 276       7.249  29.968  -1.469  1.00  0.00           H  
ATOM   4223  HB2 MET A 276       4.594  30.095  -3.014  1.00  0.00           H  
ATOM   4224  HB3 MET A 276       5.914  31.246  -3.179  1.00  0.00           H  
ATOM   4225  HG2 MET A 276       7.424  29.214  -3.811  1.00  0.00           H  
ATOM   4226  HG3 MET A 276       5.911  28.293  -3.949  1.00  0.00           H  
ATOM   4227  HE1 MET A 276       6.175  28.756  -7.698  1.00  0.00           H  
ATOM   4228  HE2 MET A 276       7.076  27.932  -6.405  1.00  0.00           H  
ATOM   4229  HE3 MET A 276       5.292  27.885  -6.428  1.00  0.00           H  
ATOM   4230  N   ASN A 277       4.583  30.682   0.222  1.00  0.00           N  
ATOM   4231  CA  ASN A 277       4.067  31.546   1.295  1.00  0.00           C  
ATOM   4232  C   ASN A 277       3.550  32.918   0.806  1.00  0.00           C  
ATOM   4233  O   ASN A 277       3.493  33.912   1.526  1.00  0.00           O  
ATOM   4234  CB  ASN A 277       5.060  31.664   2.457  1.00  0.00           C  
ATOM   4235  CG  ASN A 277       4.933  30.460   3.364  1.00  0.00           C  
ATOM   4236  ND2 ASN A 277       5.753  29.415   3.051  1.00  0.00           N  
ATOM   4237  OD1 ASN A 277       4.122  30.409   4.283  1.00  0.00           O  
ATOM   4238  H   ASN A 277       4.215  29.738   0.147  1.00  0.00           H  
ATOM   4239  HA  ASN A 277       3.164  31.028   1.647  1.00  0.00           H  
ATOM   4240  HB2 ASN A 277       6.093  31.758   2.104  1.00  0.00           H  
ATOM   4241  HB3 ASN A 277       4.859  32.544   3.078  1.00  0.00           H  
ATOM   4242 HD21 ASN A 277       6.422  29.436   2.277  1.00  0.00           H  
ATOM   4243 HD22 ASN A 277       5.743  28.531   3.564  1.00  0.00           H  
ATOM   4244  N   GLY A 278       3.006  32.874  -0.464  1.00  0.00           N  
ATOM   4245  CA  GLY A 278       2.376  34.016  -1.113  1.00  0.00           C  
ATOM   4246  C   GLY A 278       3.220  34.684  -2.202  1.00  0.00           C  
ATOM   4247  O   GLY A 278       2.773  35.593  -2.901  1.00  0.00           O  
ATOM   4248  H   GLY A 278       3.064  32.004  -0.984  1.00  0.00           H  
ATOM   4249  HA2 GLY A 278       1.457  33.648  -1.579  1.00  0.00           H  
ATOM   4250  HA3 GLY A 278       2.121  34.775  -0.368  1.00  0.00           H  
ATOM   4251  N   ARG A 279       4.505  34.203  -2.330  1.00  0.00           N  
ATOM   4252  CA  ARG A 279       5.410  34.688  -3.360  1.00  0.00           C  
ATOM   4253  C   ARG A 279       5.150  33.962  -4.699  1.00  0.00           C  
ATOM   4254  O   ARG A 279       4.382  33.012  -4.823  1.00  0.00           O  
ATOM   4255  CB  ARG A 279       6.872  34.499  -2.939  1.00  0.00           C  
ATOM   4256  CG  ARG A 279       7.291  35.446  -1.807  1.00  0.00           C  
ATOM   4257  CD  ARG A 279       8.762  35.254  -1.449  1.00  0.00           C  
ATOM   4258  NE  ARG A 279       9.617  35.308  -2.642  1.00  0.00           N  
ATOM   4259  CZ  ARG A 279       9.875  36.402  -3.395  1.00  0.00           C  
ATOM   4260  NH1 ARG A 279       9.568  37.639  -2.968  1.00  0.00           N  
ATOM   4261  NH2 ARG A 279      10.462  36.277  -4.599  1.00  0.00           N1+
ATOM   4262  H   ARG A 279       4.825  33.476  -1.685  1.00  0.00           H  
ATOM   4263  HA  ARG A 279       5.205  35.753  -3.530  1.00  0.00           H  
ATOM   4264  HB2 ARG A 279       7.052  33.460  -2.644  1.00  0.00           H  
ATOM   4265  HB3 ARG A 279       7.523  34.675  -3.802  1.00  0.00           H  
ATOM   4266  HG2 ARG A 279       7.122  36.481  -2.124  1.00  0.00           H  
ATOM   4267  HG3 ARG A 279       6.678  35.275  -0.915  1.00  0.00           H  
ATOM   4268  HD2 ARG A 279       9.110  35.992  -0.719  1.00  0.00           H  
ATOM   4269  HD3 ARG A 279       8.907  34.267  -0.996  1.00  0.00           H  
ATOM   4270  HE  ARG A 279      10.000  34.430  -2.974  1.00  0.00           H  
ATOM   4271 HH11 ARG A 279       9.770  38.462  -3.521  1.00  0.00           H  
ATOM   4272 HH12 ARG A 279       9.180  37.779  -2.046  1.00  0.00           H  
ATOM   4273 HH21 ARG A 279      10.660  37.065  -5.205  1.00  0.00           H  
ATOM   4274 HH22 ARG A 279      10.673  35.363  -4.977  1.00  0.00           H  
ATOM   4275  N   THR A 280       5.884  34.496  -5.739  1.00  0.00           N  
ATOM   4276  CA  THR A 280       5.951  33.924  -7.081  1.00  0.00           C  
ATOM   4277  C   THR A 280       7.405  33.468  -7.349  1.00  0.00           C  
ATOM   4278  O   THR A 280       8.350  33.718  -6.599  1.00  0.00           O  
ATOM   4279  CB  THR A 280       5.554  34.986  -8.126  1.00  0.00           C  
ATOM   4280  OG1 THR A 280       6.380  36.143  -7.933  1.00  0.00           O  
ATOM   4281  CG2 THR A 280       4.096  35.413  -8.004  1.00  0.00           C  
ATOM   4282  H   THR A 280       6.437  35.338  -5.621  1.00  0.00           H  
ATOM   4283  HA  THR A 280       5.300  33.047  -7.141  1.00  0.00           H  
ATOM   4284  HB  THR A 280       5.740  34.628  -9.143  1.00  0.00           H  
ATOM   4285 HG21 THR A 280       3.421  34.561  -8.099  1.00  0.00           H  
ATOM   4286 HG22 THR A 280       3.902  35.914  -7.049  1.00  0.00           H  
ATOM   4287 HG23 THR A 280       3.848  36.137  -8.788  1.00  0.00           H  
ATOM   4288  HG1 THR A 280       6.127  36.791  -8.614  1.00  0.00           H  
ATOM   4289  N   ILE A 281       7.549  32.786  -8.541  1.00  0.00           N  
ATOM   4290  CA  ILE A 281       8.835  32.530  -9.212  1.00  0.00           C  
ATOM   4291  C   ILE A 281       8.585  33.033 -10.641  1.00  0.00           C  
ATOM   4292  O   ILE A 281       7.518  32.791 -11.222  1.00  0.00           O  
ATOM   4293  CB  ILE A 281       9.193  31.021  -9.201  1.00  0.00           C  
ATOM   4294  CG1 ILE A 281       9.549  30.555  -7.776  1.00  0.00           C  
ATOM   4295  CG2 ILE A 281      10.339  30.697 -10.170  1.00  0.00           C  
ATOM   4296  CD1 ILE A 281       9.693  29.047  -7.633  1.00  0.00           C  
ATOM   4297  H   ILE A 281       6.702  32.456  -9.021  1.00  0.00           H  
ATOM   4298  HA  ILE A 281       9.616  33.127  -8.733  1.00  0.00           H  
ATOM   4299  HB  ILE A 281       8.309  30.459  -9.524  1.00  0.00           H  
ATOM   4300 HG12 ILE A 281      10.488  31.021  -7.466  1.00  0.00           H  
ATOM   4301 HG13 ILE A 281       8.778  30.883  -7.074  1.00  0.00           H  
ATOM   4302 HG21 ILE A 281      10.587  29.631 -10.159  1.00  0.00           H  
ATOM   4303 HG22 ILE A 281      10.069  30.934 -11.204  1.00  0.00           H  
ATOM   4304 HG23 ILE A 281      11.243  31.257  -9.914  1.00  0.00           H  
ATOM   4305 HD11 ILE A 281       9.772  28.777  -6.575  1.00  0.00           H  
ATOM   4306 HD12 ILE A 281       8.834  28.522  -8.058  1.00  0.00           H  
ATOM   4307 HD13 ILE A 281      10.597  28.688  -8.129  1.00  0.00           H  
ATOM   4308  N   LEU A 282       9.615  33.748 -11.230  1.00  0.00           N  
ATOM   4309  CA  LEU A 282       9.616  34.244 -12.619  1.00  0.00           C  
ATOM   4310  C   LEU A 282       8.455  35.204 -12.994  1.00  0.00           C  
ATOM   4311  O   LEU A 282       8.641  36.272 -13.578  1.00  0.00           O  
ATOM   4312  CB  LEU A 282       9.612  33.089 -13.643  1.00  0.00           C  
ATOM   4313  CG  LEU A 282      10.999  32.518 -13.974  1.00  0.00           C  
ATOM   4314  CD1 LEU A 282      10.822  31.221 -14.770  1.00  0.00           C  
ATOM   4315  CD2 LEU A 282      11.829  33.517 -14.781  1.00  0.00           C  
ATOM   4316  H   LEU A 282      10.486  33.928 -10.661  1.00  0.00           H  
ATOM   4317  HA  LEU A 282      10.530  34.842 -12.704  1.00  0.00           H  
ATOM   4318  HB2 LEU A 282       8.972  32.275 -13.283  1.00  0.00           H  
ATOM   4319  HB3 LEU A 282       9.154  33.426 -14.584  1.00  0.00           H  
ATOM   4320  HG  LEU A 282      11.532  32.284 -13.046  1.00  0.00           H  
ATOM   4321 HD11 LEU A 282      11.778  30.828 -15.125  1.00  0.00           H  
ATOM   4322 HD12 LEU A 282      10.356  30.450 -14.149  1.00  0.00           H  
ATOM   4323 HD13 LEU A 282      10.183  31.381 -15.644  1.00  0.00           H  
ATOM   4324 HD21 LEU A 282      12.757  33.059 -15.129  1.00  0.00           H  
ATOM   4325 HD22 LEU A 282      11.283  33.870 -15.662  1.00  0.00           H  
ATOM   4326 HD23 LEU A 282      12.103  34.390 -14.182  1.00  0.00           H  
ATOM   4327  N   GLY A 283       7.203  34.656 -12.814  1.00  0.00           N  
ATOM   4328  CA  GLY A 283       5.963  35.264 -13.239  1.00  0.00           C  
ATOM   4329  C   GLY A 283       4.729  34.359 -13.111  1.00  0.00           C  
ATOM   4330  O   GLY A 283       3.711  34.587 -13.769  1.00  0.00           O  
ATOM   4331  H   GLY A 283       7.189  33.747 -12.340  1.00  0.00           H  
ATOM   4332  HA2 GLY A 283       5.801  36.157 -12.627  1.00  0.00           H  
ATOM   4333  HA3 GLY A 283       6.071  35.567 -14.285  1.00  0.00           H  
ATOM   4334  N   SER A 284       4.786  33.406 -12.109  1.00  0.00           N  
ATOM   4335  CA  SER A 284       3.648  32.548 -11.778  1.00  0.00           C  
ATOM   4336  C   SER A 284       3.727  32.297 -10.264  1.00  0.00           C  
ATOM   4337  O   SER A 284       4.792  32.283  -9.643  1.00  0.00           O  
ATOM   4338  CB  SER A 284       3.640  31.214 -12.541  1.00  0.00           C  
ATOM   4339  OG  SER A 284       2.400  30.521 -12.355  1.00  0.00           O  
ATOM   4340  H   SER A 284       5.621  33.278 -11.532  1.00  0.00           H  
ATOM   4341  HA  SER A 284       2.723  33.098 -11.990  1.00  0.00           H  
ATOM   4342  HB2 SER A 284       3.771  31.394 -13.614  1.00  0.00           H  
ATOM   4343  HB3 SER A 284       4.444  30.557 -12.200  1.00  0.00           H  
ATOM   4344  HG  SER A 284       2.335  29.824 -13.094  1.00  0.00           H  
ATOM   4345  N   ALA A 285       2.488  32.083  -9.683  1.00  0.00           N  
ATOM   4346  CA  ALA A 285       2.312  31.776  -8.261  1.00  0.00           C  
ATOM   4347  C   ALA A 285       2.223  30.261  -8.040  1.00  0.00           C  
ATOM   4348  O   ALA A 285       2.120  29.758  -6.923  1.00  0.00           O  
ATOM   4349  CB  ALA A 285       1.058  32.449  -7.723  1.00  0.00           C  
ATOM   4350  H   ALA A 285       1.659  32.118 -10.274  1.00  0.00           H  
ATOM   4351  HA  ALA A 285       3.191  32.128  -7.711  1.00  0.00           H  
ATOM   4352  HB1 ALA A 285       0.939  32.260  -6.651  1.00  0.00           H  
ATOM   4353  HB2 ALA A 285       1.098  33.533  -7.876  1.00  0.00           H  
ATOM   4354  HB3 ALA A 285       0.160  32.074  -8.227  1.00  0.00           H  
ATOM   4355  N   LEU A 286       2.232  29.538  -9.209  1.00  0.00           N  
ATOM   4356  CA  LEU A 286       2.193  28.095  -9.271  1.00  0.00           C  
ATOM   4357  C   LEU A 286       3.564  27.626  -9.784  1.00  0.00           C  
ATOM   4358  O   LEU A 286       4.388  28.364 -10.320  1.00  0.00           O  
ATOM   4359  CB  LEU A 286       1.088  27.612 -10.225  1.00  0.00           C  
ATOM   4360  CG  LEU A 286      -0.335  28.076  -9.856  1.00  0.00           C  
ATOM   4361  CD1 LEU A 286      -1.322  27.616 -10.933  1.00  0.00           C  
ATOM   4362  CD2 LEU A 286      -0.780  27.554  -8.490  1.00  0.00           C  
ATOM   4363  H   LEU A 286       2.314  30.033 -10.098  1.00  0.00           H  
ATOM   4364  HA  LEU A 286       2.051  27.681  -8.267  1.00  0.00           H  
ATOM   4365  HB2 LEU A 286       1.320  27.961 -11.241  1.00  0.00           H  
ATOM   4366  HB3 LEU A 286       1.104  26.515 -10.278  1.00  0.00           H  
ATOM   4367  HG  LEU A 286      -0.363  29.172  -9.832  1.00  0.00           H  
ATOM   4368 HD11 LEU A 286      -2.334  27.969 -10.710  1.00  0.00           H  
ATOM   4369 HD12 LEU A 286      -1.040  28.013 -11.914  1.00  0.00           H  
ATOM   4370 HD13 LEU A 286      -1.352  26.523 -11.005  1.00  0.00           H  
ATOM   4371 HD21 LEU A 286      -1.817  27.841  -8.284  1.00  0.00           H  
ATOM   4372 HD22 LEU A 286      -0.717  26.461  -8.443  1.00  0.00           H  
ATOM   4373 HD23 LEU A 286      -0.165  27.966  -7.685  1.00  0.00           H  
ATOM   4374  N   LEU A 287       3.746  26.265  -9.649  1.00  0.00           N  
ATOM   4375  CA  LEU A 287       4.850  25.551 -10.275  1.00  0.00           C  
ATOM   4376  C   LEU A 287       4.230  25.031 -11.577  1.00  0.00           C  
ATOM   4377  O   LEU A 287       3.285  24.240 -11.572  1.00  0.00           O  
ATOM   4378  CB  LEU A 287       5.321  24.396  -9.383  1.00  0.00           C  
ATOM   4379  CG  LEU A 287       6.024  24.865  -8.090  1.00  0.00           C  
ATOM   4380  CD1 LEU A 287       6.163  23.705  -7.106  1.00  0.00           C  
ATOM   4381  CD2 LEU A 287       7.403  25.461  -8.370  1.00  0.00           C  
ATOM   4382  H   LEU A 287       3.064  25.714  -9.138  1.00  0.00           H  
ATOM   4383  HA  LEU A 287       5.666  26.241 -10.502  1.00  0.00           H  
ATOM   4384  HB2 LEU A 287       4.458  23.772  -9.114  1.00  0.00           H  
ATOM   4385  HB3 LEU A 287       5.992  23.746  -9.956  1.00  0.00           H  
ATOM   4386  HG  LEU A 287       5.410  25.632  -7.603  1.00  0.00           H  
ATOM   4387 HD11 LEU A 287       6.673  24.024  -6.190  1.00  0.00           H  
ATOM   4388 HD12 LEU A 287       5.178  23.323  -6.819  1.00  0.00           H  
ATOM   4389 HD13 LEU A 287       6.736  22.884  -7.545  1.00  0.00           H  
ATOM   4390 HD21 LEU A 287       7.905  25.734  -7.436  1.00  0.00           H  
ATOM   4391 HD22 LEU A 287       8.047  24.751  -8.898  1.00  0.00           H  
ATOM   4392 HD23 LEU A 287       7.327  26.367  -8.973  1.00  0.00           H  
ATOM   4393  N   GLU A 288       4.748  25.583 -12.734  1.00  0.00           N  
ATOM   4394  CA  GLU A 288       4.221  25.234 -14.046  1.00  0.00           C  
ATOM   4395  C   GLU A 288       4.894  23.913 -14.450  1.00  0.00           C  
ATOM   4396  O   GLU A 288       6.095  23.706 -14.263  1.00  0.00           O  
ATOM   4397  CB  GLU A 288       4.563  26.263 -15.132  1.00  0.00           C  
ATOM   4398  CG  GLU A 288       4.118  27.689 -14.838  1.00  0.00           C  
ATOM   4399  CD  GLU A 288       2.628  27.994 -14.988  1.00  0.00           C  
ATOM   4400  OE1 GLU A 288       2.203  28.857 -14.156  1.00  0.00           O  
ATOM   4401  OE2 GLU A 288       2.040  27.426 -15.971  1.00  0.00           O1-
ATOM   4402  H   GLU A 288       5.515  26.246 -12.685  1.00  0.00           H  
ATOM   4403  HA  GLU A 288       3.136  25.101 -13.969  1.00  0.00           H  
ATOM   4404  HB2 GLU A 288       5.649  26.274 -15.280  1.00  0.00           H  
ATOM   4405  HB3 GLU A 288       4.136  25.924 -16.084  1.00  0.00           H  
ATOM   4406  HG2 GLU A 288       4.453  27.995 -13.841  1.00  0.00           H  
ATOM   4407  HG3 GLU A 288       4.622  28.357 -15.549  1.00  0.00           H  
ATOM   4408  N   ASP A 289       4.051  23.025 -15.081  1.00  0.00           N  
ATOM   4409  CA  ASP A 289       4.528  21.752 -15.597  1.00  0.00           C  
ATOM   4410  C   ASP A 289       4.064  21.490 -17.043  1.00  0.00           C  
ATOM   4411  O   ASP A 289       4.184  20.390 -17.586  1.00  0.00           O  
ATOM   4412  CB  ASP A 289       4.174  20.637 -14.630  1.00  0.00           C  
ATOM   4413  CG  ASP A 289       2.720  20.247 -14.654  1.00  0.00           C  
ATOM   4414  OD1 ASP A 289       1.900  20.979 -15.287  1.00  0.00           O  
ATOM   4415  OD2 ASP A 289       2.401  19.170 -14.051  1.00  0.00           O1-
ATOM   4416  H   ASP A 289       3.050  23.204 -15.146  1.00  0.00           H  
ATOM   4417  HA  ASP A 289       5.621  21.813 -15.655  1.00  0.00           H  
ATOM   4418  HB2 ASP A 289       4.765  19.754 -14.871  1.00  0.00           H  
ATOM   4419  HB3 ASP A 289       4.420  20.923 -13.602  1.00  0.00           H  
ATOM   4420  N   GLU A 290       3.680  22.633 -17.721  1.00  0.00           N  
ATOM   4421  CA  GLU A 290       3.287  22.654 -19.133  1.00  0.00           C  
ATOM   4422  C   GLU A 290       4.341  23.554 -19.775  1.00  0.00           C  
ATOM   4423  O   GLU A 290       4.108  24.628 -20.317  1.00  0.00           O  
ATOM   4424  CB  GLU A 290       1.835  23.106 -19.311  1.00  0.00           C  
ATOM   4425  CG  GLU A 290       0.920  22.318 -18.379  1.00  0.00           C  
ATOM   4426  CD  GLU A 290      -0.493  21.919 -18.767  1.00  0.00           C  
ATOM   4427  OE1 GLU A 290      -0.895  22.203 -19.933  1.00  0.00           O  
ATOM   4428  OE2 GLU A 290      -1.086  21.260 -17.847  1.00  0.00           O1-
ATOM   4429  H   GLU A 290       3.683  23.498 -17.193  1.00  0.00           H  
ATOM   4430  HA  GLU A 290       3.403  21.648 -19.551  1.00  0.00           H  
ATOM   4431  HB2 GLU A 290       1.735  24.175 -19.089  1.00  0.00           H  
ATOM   4432  HB3 GLU A 290       1.547  22.983 -20.361  1.00  0.00           H  
ATOM   4433  HG2 GLU A 290       1.395  21.351 -18.161  1.00  0.00           H  
ATOM   4434  HG3 GLU A 290       0.856  22.854 -17.422  1.00  0.00           H  
ATOM   4435  N   PHE A 291       5.605  22.987 -19.606  1.00  0.00           N  
ATOM   4436  CA  PHE A 291       6.864  23.651 -19.920  1.00  0.00           C  
ATOM   4437  C   PHE A 291       7.945  22.563 -19.900  1.00  0.00           C  
ATOM   4438  O   PHE A 291       8.636  22.322 -18.911  1.00  0.00           O  
ATOM   4439  CB  PHE A 291       7.212  24.689 -18.839  1.00  0.00           C  
ATOM   4440  CG  PHE A 291       7.059  26.114 -19.298  1.00  0.00           C  
ATOM   4441  CD1 PHE A 291       7.891  26.624 -20.304  1.00  0.00           C  
ATOM   4442  CD2 PHE A 291       6.153  26.961 -18.652  1.00  0.00           C  
ATOM   4443  CE1 PHE A 291       7.825  27.970 -20.645  1.00  0.00           C  
ATOM   4444  CE2 PHE A 291       6.114  28.315 -18.967  1.00  0.00           C  
ATOM   4445  CZ  PHE A 291       6.960  28.817 -19.953  1.00  0.00           C  
ATOM   4446  H   PHE A 291       5.645  22.056 -19.192  1.00  0.00           H  
ATOM   4447  HA  PHE A 291       6.777  24.087 -20.918  1.00  0.00           H  
ATOM   4448  HB2 PHE A 291       6.612  24.518 -17.934  1.00  0.00           H  
ATOM   4449  HB3 PHE A 291       8.256  24.608 -18.507  1.00  0.00           H  
ATOM   4450  HD1 PHE A 291       8.622  25.988 -20.795  1.00  0.00           H  
ATOM   4451  HD2 PHE A 291       5.505  26.564 -17.875  1.00  0.00           H  
ATOM   4452  HE1 PHE A 291       8.480  28.362 -21.416  1.00  0.00           H  
ATOM   4453  HE2 PHE A 291       5.438  28.976 -18.433  1.00  0.00           H  
ATOM   4454  HZ  PHE A 291       6.961  29.878 -20.171  1.00  0.00           H  
ATOM   4455  N   THR A 292       8.041  21.815 -21.046  1.00  0.00           N  
ATOM   4456  CA  THR A 292       8.982  20.695 -21.142  1.00  0.00           C  
ATOM   4457  C   THR A 292      10.370  21.284 -21.426  1.00  0.00           C  
ATOM   4458  O   THR A 292      10.519  22.466 -21.768  1.00  0.00           O  
ATOM   4459  CB  THR A 292       8.591  19.736 -22.275  1.00  0.00           C  
ATOM   4460  OG1 THR A 292       8.654  20.422 -23.528  1.00  0.00           O  
ATOM   4461  CG2 THR A 292       7.227  19.092 -22.101  1.00  0.00           C  
ATOM   4462  H   THR A 292       7.494  22.074 -21.885  1.00  0.00           H  
ATOM   4463  HA  THR A 292       9.016  20.186 -20.180  1.00  0.00           H  
ATOM   4464  HB  THR A 292       9.310  18.921 -22.361  1.00  0.00           H  
ATOM   4465 HG21 THR A 292       7.225  18.398 -21.257  1.00  0.00           H  
ATOM   4466 HG22 THR A 292       6.449  19.838 -21.934  1.00  0.00           H  
ATOM   4467 HG23 THR A 292       6.953  18.536 -23.003  1.00  0.00           H  
ATOM   4468  HG1 THR A 292       7.981  21.159 -23.528  1.00  0.00           H  
ATOM   4469  N   PRO A 293      11.450  20.417 -21.433  1.00  0.00           N  
ATOM   4470  CA  PRO A 293      12.738  20.855 -21.972  1.00  0.00           C  
ATOM   4471  C   PRO A 293      12.621  21.395 -23.403  1.00  0.00           C  
ATOM   4472  O   PRO A 293      13.420  22.227 -23.835  1.00  0.00           O  
ATOM   4473  CB  PRO A 293      13.625  19.614 -21.892  1.00  0.00           C  
ATOM   4474  CG  PRO A 293      13.041  18.859 -20.704  1.00  0.00           C  
ATOM   4475  CD  PRO A 293      11.546  19.069 -20.885  1.00  0.00           C  
ATOM   4476  HA  PRO A 293      13.114  21.649 -21.319  1.00  0.00           H  
ATOM   4477  HB2 PRO A 293      13.547  19.007 -22.802  1.00  0.00           H  
ATOM   4478  HB3 PRO A 293      14.680  19.868 -21.748  1.00  0.00           H  
ATOM   4479  HG2 PRO A 293      13.318  17.804 -20.685  1.00  0.00           H  
ATOM   4480  HG3 PRO A 293      13.377  19.323 -19.769  1.00  0.00           H  
ATOM   4481  HD2 PRO A 293      11.159  18.361 -21.622  1.00  0.00           H  
ATOM   4482  HD3 PRO A 293      10.982  18.977 -19.953  1.00  0.00           H  
ATOM   4483  N   PHE A 294      11.583  20.907 -24.174  1.00  0.00           N  
ATOM   4484  CA  PHE A 294      11.380  21.400 -25.540  1.00  0.00           C  
ATOM   4485  C   PHE A 294      11.026  22.895 -25.411  1.00  0.00           C  
ATOM   4486  O   PHE A 294      11.583  23.753 -26.097  1.00  0.00           O  
ATOM   4487  CB  PHE A 294      10.250  20.619 -26.224  1.00  0.00           C  
ATOM   4488  CG  PHE A 294      10.119  20.668 -27.729  1.00  0.00           C  
ATOM   4489  CD1 PHE A 294       9.068  19.926 -28.299  1.00  0.00           C  
ATOM   4490  CD2 PHE A 294      10.970  21.378 -28.582  1.00  0.00           C  
ATOM   4491  CE1 PHE A 294       8.879  19.877 -29.679  1.00  0.00           C  
ATOM   4492  CE2 PHE A 294      10.776  21.330 -29.968  1.00  0.00           C  
ATOM   4493  CZ  PHE A 294       9.737  20.580 -30.517  1.00  0.00           C  
ATOM   4494  H   PHE A 294      10.929  20.226 -23.787  1.00  0.00           H  
ATOM   4495  HA  PHE A 294      12.335  21.300 -26.067  1.00  0.00           H  
ATOM   4496  HB2 PHE A 294      10.358  19.559 -25.957  1.00  0.00           H  
ATOM   4497  HB3 PHE A 294       9.284  20.952 -25.825  1.00  0.00           H  
ATOM   4498  HD1 PHE A 294       8.386  19.366 -27.658  1.00  0.00           H  
ATOM   4499  HD2 PHE A 294      11.802  21.966 -28.203  1.00  0.00           H  
ATOM   4500  HE1 PHE A 294       8.066  19.289 -30.099  1.00  0.00           H  
ATOM   4501  HE2 PHE A 294      11.445  21.873 -30.629  1.00  0.00           H  
ATOM   4502  HZ  PHE A 294       9.595  20.538 -31.595  1.00  0.00           H  
ATOM   4503  N   ASP A 295      10.041  23.203 -24.489  1.00  0.00           N  
ATOM   4504  CA  ASP A 295       9.503  24.556 -24.357  1.00  0.00           C  
ATOM   4505  C   ASP A 295      10.563  25.473 -23.742  1.00  0.00           C  
ATOM   4506  O   ASP A 295      10.716  26.649 -24.078  1.00  0.00           O  
ATOM   4507  CB  ASP A 295       8.271  24.590 -23.466  1.00  0.00           C  
ATOM   4508  CG  ASP A 295       7.235  23.639 -24.015  1.00  0.00           C  
ATOM   4509  OD1 ASP A 295       6.523  24.081 -24.979  1.00  0.00           O  
ATOM   4510  OD2 ASP A 295       7.216  22.478 -23.478  1.00  0.00           O1-
ATOM   4511  H   ASP A 295       9.702  22.459 -23.872  1.00  0.00           H  
ATOM   4512  HA  ASP A 295       9.296  24.925 -25.363  1.00  0.00           H  
ATOM   4513  HB2 ASP A 295       8.525  24.302 -22.442  1.00  0.00           H  
ATOM   4514  HB3 ASP A 295       7.855  25.603 -23.417  1.00  0.00           H  
ATOM   4515  N   VAL A 296      11.269  24.895 -22.702  1.00  0.00           N  
ATOM   4516  CA  VAL A 296      12.321  25.638 -22.026  1.00  0.00           C  
ATOM   4517  C   VAL A 296      13.423  25.954 -23.052  1.00  0.00           C  
ATOM   4518  O   VAL A 296      13.916  27.083 -23.119  1.00  0.00           O  
ATOM   4519  CB  VAL A 296      12.821  24.879 -20.782  1.00  0.00           C  
ATOM   4520  CG1 VAL A 296      14.118  25.450 -20.210  1.00  0.00           C  
ATOM   4521  CG2 VAL A 296      11.741  24.899 -19.690  1.00  0.00           C  
ATOM   4522  H   VAL A 296      11.036  23.931 -22.408  1.00  0.00           H  
ATOM   4523  HA  VAL A 296      11.891  26.603 -21.727  1.00  0.00           H  
ATOM   4524  HB  VAL A 296      13.016  23.836 -21.050  1.00  0.00           H  
ATOM   4525 HG11 VAL A 296      14.407  24.921 -19.295  1.00  0.00           H  
ATOM   4526 HG12 VAL A 296      14.947  25.345 -20.917  1.00  0.00           H  
ATOM   4527 HG13 VAL A 296      14.003  26.509 -19.965  1.00  0.00           H  
ATOM   4528 HG21 VAL A 296      12.074  24.353 -18.805  1.00  0.00           H  
ATOM   4529 HG22 VAL A 296      11.508  25.924 -19.381  1.00  0.00           H  
ATOM   4530 HG23 VAL A 296      10.811  24.436 -20.031  1.00  0.00           H  
ATOM   4531  N   VAL A 297      13.885  24.924 -23.846  1.00  0.00           N  
ATOM   4532  CA  VAL A 297      14.972  25.143 -24.808  1.00  0.00           C  
ATOM   4533  C   VAL A 297      14.491  26.085 -25.933  1.00  0.00           C  
ATOM   4534  O   VAL A 297      15.285  26.881 -26.451  1.00  0.00           O  
ATOM   4535  CB  VAL A 297      15.556  23.816 -25.343  1.00  0.00           C  
ATOM   4536  CG1 VAL A 297      16.495  23.998 -26.539  1.00  0.00           C  
ATOM   4537  CG2 VAL A 297      16.339  23.096 -24.233  1.00  0.00           C  
ATOM   4538  H   VAL A 297      13.482  23.980 -23.763  1.00  0.00           H  
ATOM   4539  HA  VAL A 297      15.758  25.692 -24.273  1.00  0.00           H  
ATOM   4540  HB  VAL A 297      14.736  23.170 -25.679  1.00  0.00           H  
ATOM   4541 HG11 VAL A 297      16.925  23.038 -26.844  1.00  0.00           H  
ATOM   4542 HG12 VAL A 297      15.964  24.399 -27.408  1.00  0.00           H  
ATOM   4543 HG13 VAL A 297      17.323  24.671 -26.291  1.00  0.00           H  
ATOM   4544 HG21 VAL A 297      16.654  22.102 -24.567  1.00  0.00           H  
ATOM   4545 HG22 VAL A 297      17.238  23.659 -23.959  1.00  0.00           H  
ATOM   4546 HG23 VAL A 297      15.745  22.968 -23.324  1.00  0.00           H  
ATOM   4547  N   ARG A 298      13.183  25.922 -26.347  1.00  0.00           N  
ATOM   4548  CA  ARG A 298      12.569  26.748 -27.390  1.00  0.00           C  
ATOM   4549  C   ARG A 298      12.728  28.229 -27.015  1.00  0.00           C  
ATOM   4550  O   ARG A 298      13.203  29.039 -27.816  1.00  0.00           O  
ATOM   4551  CB  ARG A 298      11.094  26.358 -27.585  1.00  0.00           C  
ATOM   4552  CG  ARG A 298      10.376  27.070 -28.730  1.00  0.00           C  
ATOM   4553  CD  ARG A 298       8.965  26.504 -28.938  1.00  0.00           C  
ATOM   4554  NE  ARG A 298       8.051  26.911 -27.858  1.00  0.00           N  
ATOM   4555  CZ  ARG A 298       7.364  26.124 -27.004  1.00  0.00           C  
ATOM   4556  NH1 ARG A 298       6.572  26.682 -26.069  1.00  0.00           N  
ATOM   4557  NH2 ARG A 298       7.415  24.783 -27.029  1.00  0.00           N1+
ATOM   4558  H   ARG A 298      12.628  25.153 -25.950  1.00  0.00           H  
ATOM   4559  HA  ARG A 298      13.132  26.563 -28.309  1.00  0.00           H  
ATOM   4560  HB2 ARG A 298      11.047  25.285 -27.796  1.00  0.00           H  
ATOM   4561  HB3 ARG A 298      10.536  26.525 -26.659  1.00  0.00           H  
ATOM   4562  HG2 ARG A 298      10.321  28.147 -28.537  1.00  0.00           H  
ATOM   4563  HG3 ARG A 298      10.951  26.924 -29.650  1.00  0.00           H  
ATOM   4564  HD2 ARG A 298       8.547  26.905 -29.867  1.00  0.00           H  
ATOM   4565  HD3 ARG A 298       8.992  25.416 -29.031  1.00  0.00           H  
ATOM   4566  HE  ARG A 298       7.912  27.905 -27.723  1.00  0.00           H  
ATOM   4567 HH11 ARG A 298       6.113  26.048 -25.415  1.00  0.00           H  
ATOM   4568 HH12 ARG A 298       6.400  27.705 -26.001  1.00  0.00           H  
ATOM   4569 HH21 ARG A 298       7.901  24.254 -27.734  1.00  0.00           H  
ATOM   4570 HH22 ARG A 298       6.946  24.291 -26.214  1.00  0.00           H  
ATOM   4571  N   GLN A 299      12.290  28.568 -25.742  1.00  0.00           N  
ATOM   4572  CA  GLN A 299      12.349  29.953 -25.281  1.00  0.00           C  
ATOM   4573  C   GLN A 299      13.765  30.388 -24.827  1.00  0.00           C  
ATOM   4574  O   GLN A 299      14.064  31.585 -24.808  1.00  0.00           O  
ATOM   4575  CB  GLN A 299      11.293  30.208 -24.193  1.00  0.00           C  
ATOM   4576  CG  GLN A 299      11.117  31.697 -23.850  1.00  0.00           C  
ATOM   4577  CD  GLN A 299       9.808  32.046 -23.161  1.00  0.00           C  
ATOM   4578  OE1 GLN A 299       9.247  33.136 -23.277  1.00  0.00           O  
ATOM   4579  NE2 GLN A 299       9.303  31.114 -22.308  1.00  0.00           N  
ATOM   4580  H   GLN A 299      11.916  27.835 -25.127  1.00  0.00           H  
ATOM   4581  HA  GLN A 299      12.110  30.579 -26.151  1.00  0.00           H  
ATOM   4582  HB2 GLN A 299      10.332  29.802 -24.536  1.00  0.00           H  
ATOM   4583  HB3 GLN A 299      11.558  29.648 -23.288  1.00  0.00           H  
ATOM   4584  HG2 GLN A 299      11.933  32.038 -23.204  1.00  0.00           H  
ATOM   4585  HG3 GLN A 299      11.152  32.291 -24.771  1.00  0.00           H  
ATOM   4586 HE21 GLN A 299       9.794  30.270 -22.045  1.00  0.00           H  
ATOM   4587 HE22 GLN A 299       8.384  31.286 -21.882  1.00  0.00           H  
ATOM   4588  N   CYS A 300      14.607  29.416 -24.313  1.00  0.00           N  
ATOM   4589  CA  CYS A 300      15.945  29.780 -23.822  1.00  0.00           C  
ATOM   4590  C   CYS A 300      16.965  29.974 -24.955  1.00  0.00           C  
ATOM   4591  O   CYS A 300      17.893  30.778 -24.833  1.00  0.00           O  
ATOM   4592  CB  CYS A 300      16.554  28.765 -22.850  1.00  0.00           C  
ATOM   4593  SG  CYS A 300      15.680  28.759 -21.258  1.00  0.00           S  
ATOM   4594  H   CYS A 300      14.279  28.444 -24.239  1.00  0.00           H  
ATOM   4595  HA  CYS A 300      15.859  30.758 -23.329  1.00  0.00           H  
ATOM   4596  HB2 CYS A 300      16.537  27.754 -23.268  1.00  0.00           H  
ATOM   4597  HB3 CYS A 300      17.602  29.010 -22.641  1.00  0.00           H  
ATOM   4598  HG  CYS A 300      14.551  28.221 -21.758  1.00  0.00           H  
ATOM   4599  N   SER A 301      16.888  29.076 -26.004  1.00  0.00           N  
ATOM   4600  CA  SER A 301      17.856  29.140 -27.107  1.00  0.00           C  
ATOM   4601  C   SER A 301      17.297  29.871 -28.340  1.00  0.00           C  
ATOM   4602  O   SER A 301      17.938  30.002 -29.381  1.00  0.00           O  
ATOM   4603  CB  SER A 301      18.445  27.773 -27.445  1.00  0.00           C  
ATOM   4604  OG  SER A 301      17.473  26.844 -27.897  1.00  0.00           O  
ATOM   4605  H   SER A 301      16.136  28.378 -26.026  1.00  0.00           H  
ATOM   4606  HA  SER A 301      18.696  29.767 -26.781  1.00  0.00           H  
ATOM   4607  HB2 SER A 301      19.205  27.860 -28.228  1.00  0.00           H  
ATOM   4608  HB3 SER A 301      18.926  27.340 -26.561  1.00  0.00           H  
ATOM   4609  HG  SER A 301      16.680  26.882 -27.318  1.00  0.00           H  
ATOM   4610  N   GLY A 302      16.048  30.431 -28.144  1.00  0.00           N  
ATOM   4611  CA  GLY A 302      15.428  31.337 -29.090  1.00  0.00           C  
ATOM   4612  C   GLY A 302      14.996  30.666 -30.382  1.00  0.00           C  
ATOM   4613  O   GLY A 302      15.115  31.230 -31.471  1.00  0.00           O  
ATOM   4614  H   GLY A 302      15.567  30.209 -27.280  1.00  0.00           H  
ATOM   4615  HA2 GLY A 302      14.550  31.778 -28.608  1.00  0.00           H  
ATOM   4616  HA3 GLY A 302      16.148  32.127 -29.327  1.00  0.00           H  
ATOM   4617  N   VAL A 303      14.348  29.456 -30.241  1.00  0.00           N  
ATOM   4618  CA  VAL A 303      14.116  28.624 -31.413  1.00  0.00           C  
ATOM   4619  C   VAL A 303      12.734  28.953 -32.017  1.00  0.00           C  
ATOM   4620  O   VAL A 303      11.662  28.596 -31.531  1.00  0.00           O  
ATOM   4621  CB  VAL A 303      14.259  27.112 -31.144  1.00  0.00           C  
ATOM   4622  CG1 VAL A 303      14.502  26.378 -32.468  1.00  0.00           C  
ATOM   4623  CG2 VAL A 303      15.418  26.788 -30.201  1.00  0.00           C  
ATOM   4624  H   VAL A 303      14.024  29.173 -29.304  1.00  0.00           H  
ATOM   4625  HA  VAL A 303      14.888  28.893 -32.147  1.00  0.00           H  
ATOM   4626  HB  VAL A 303      13.337  26.723 -30.697  1.00  0.00           H  
ATOM   4627 HG11 VAL A 303      14.546  25.296 -32.310  1.00  0.00           H  
ATOM   4628 HG12 VAL A 303      13.707  26.589 -33.188  1.00  0.00           H  
ATOM   4629 HG13 VAL A 303      15.450  26.684 -32.925  1.00  0.00           H  
ATOM   4630 HG21 VAL A 303      15.525  25.706 -30.070  1.00  0.00           H  
ATOM   4631 HG22 VAL A 303      16.366  27.180 -30.586  1.00  0.00           H  
ATOM   4632 HG23 VAL A 303      15.247  27.219 -29.212  1.00  0.00           H  
ATOM   4633  N   THR A 304      12.837  29.700 -33.170  1.00  0.00           N  
ATOM   4634  CA  THR A 304      11.766  29.909 -34.134  1.00  0.00           C  
ATOM   4635  C   THR A 304      11.929  28.854 -35.247  1.00  0.00           C  
ATOM   4636  O   THR A 304      12.990  28.283 -35.498  1.00  0.00           O  
ATOM   4637  CB  THR A 304      11.815  31.329 -34.722  1.00  0.00           C  
ATOM   4638  OG1 THR A 304      13.164  31.647 -35.079  1.00  0.00           O  
ATOM   4639  CG2 THR A 304      11.317  32.364 -33.717  1.00  0.00           C  
ATOM   4640  H   THR A 304      13.728  30.131 -33.414  1.00  0.00           H  
ATOM   4641  HA  THR A 304      10.801  29.724 -33.647  1.00  0.00           H  
ATOM   4642  HB  THR A 304      11.208  31.391 -35.632  1.00  0.00           H  
ATOM   4643 HG21 THR A 304      10.289  32.152 -33.406  1.00  0.00           H  
ATOM   4644 HG22 THR A 304      11.957  32.395 -32.829  1.00  0.00           H  
ATOM   4645 HG23 THR A 304      11.345  33.367 -34.157  1.00  0.00           H  
ATOM   4646  HG1 THR A 304      13.211  32.597 -35.290  1.00  0.00           H  
ATOM   4647  N   PHE A 305      10.776  28.590 -35.974  1.00  0.00           N  
ATOM   4648  CA  PHE A 305      10.726  27.483 -36.941  1.00  0.00           C  
ATOM   4649  C   PHE A 305      10.020  27.938 -38.233  1.00  0.00           C  
ATOM   4650  O   PHE A 305       9.362  27.169 -38.943  1.00  0.00           O  
ATOM   4651  CB  PHE A 305       9.968  26.285 -36.348  1.00  0.00           C  
ATOM   4652  CG  PHE A 305      10.577  25.692 -35.103  1.00  0.00           C  
ATOM   4653  CD1 PHE A 305      11.632  24.777 -35.199  1.00  0.00           C  
ATOM   4654  CD2 PHE A 305      10.100  26.039 -33.835  1.00  0.00           C  
ATOM   4655  CE1 PHE A 305      12.156  24.171 -34.058  1.00  0.00           C  
ATOM   4656  CE2 PHE A 305      10.651  25.459 -32.693  1.00  0.00           C  
ATOM   4657  CZ  PHE A 305      11.659  24.508 -32.804  1.00  0.00           C  
ATOM   4658  H   PHE A 305       9.930  29.132 -35.823  1.00  0.00           H  
ATOM   4659  HA  PHE A 305      11.744  27.187 -37.219  1.00  0.00           H  
ATOM   4660  HB2 PHE A 305       9.889  25.492 -37.100  1.00  0.00           H  
ATOM   4661  HB3 PHE A 305       8.931  26.578 -36.130  1.00  0.00           H  
ATOM   4662  HD1 PHE A 305      12.049  24.522 -36.169  1.00  0.00           H  
ATOM   4663  HD2 PHE A 305       9.298  26.763 -33.721  1.00  0.00           H  
ATOM   4664  HE1 PHE A 305      12.965  23.452 -34.147  1.00  0.00           H  
ATOM   4665  HE2 PHE A 305      10.280  25.740 -31.713  1.00  0.00           H  
ATOM   4666  HZ  PHE A 305      12.073  24.046 -31.913  1.00  0.00           H  
ATOM   4667  N   NME A   0      10.261  29.253 -38.577  1.00  0.00           N  
ATOM   4668  CH3 NME A   0       9.693  29.884 -39.743  1.00  0.00           C  
ATOM   4669  H   NME A   0      10.894  29.795 -37.993  1.00  0.00           H  
ATOM   4670 HH31 NME A   0      10.347  29.687 -40.596  1.00  0.00           H  
ATOM   4671 HH32 NME A   0       8.696  29.484 -39.945  1.00  0.00           H  
ATOM   4672 HH33 NME A   0       9.635  30.960 -39.563  1.00  0.00           H  
TER    4673      NME A   0 
HETATM 4674  C1    *   900     -20.948  27.691 -33.686  1.00  0.00           C  
HETATM 4675  C2    *   900     -21.538  28.213 -32.537  1.00  0.00           C  
HETATM 4676  C3    *   900     -22.698  27.637 -32.033  1.00  0.00           C  
HETATM 4677  C4    *   900     -23.268  26.519 -32.658  1.00  0.00           C  
HETATM 4678  C5    *   900     -22.634  25.961 -33.783  1.00  0.00           C  
HETATM 4679  C6    *   900     -21.509  26.588 -34.346  1.00  0.00           C  
HETATM 4680  C7    *   900     -20.875  26.126 -35.624  1.00  0.00           C  
HETATM 4681  C8    *   900     -24.548  25.964 -32.092  1.00  0.00           C  
HETATM 4682  O9    *   900     -23.224  24.872 -34.374  1.00  0.00           O  
HETATM 4683  C10   *   900     -22.497  23.659 -34.223  1.00  0.00           C  
HETATM 4684  C11   *   900     -22.434  22.976 -32.848  1.00  0.00           C  
HETATM 4685  N12   *   900     -21.831  21.726 -32.896  1.00  0.00           N  
HETATM 4686  O13   *   900     -22.877  23.467 -31.814  1.00  0.00           O  
HETATM 4687  C14   *   900     -21.722  20.853 -31.703  1.00  0.00           C  
HETATM 4688  C15   *   900     -22.296  19.453 -32.017  1.00  0.00           C  
HETATM 4689  C16   *   900     -20.232  20.832 -31.244  1.00  0.00           C  
HETATM 4690  C17   *   900     -23.776  19.296 -32.297  1.00  0.00           C  
HETATM 4691  C18   *   900     -24.724  20.308 -32.113  1.00  0.00           C  
HETATM 4692  C19   *   900     -26.082  20.065 -32.343  1.00  0.00           C  
HETATM 4693  C20   *   900     -26.512  18.802 -32.743  1.00  0.00           C  
HETATM 4694  C21   *   900     -25.584  17.783 -32.920  1.00  0.00           C  
HETATM 4695  C22   *   900     -24.228  18.027 -32.700  1.00  0.00           C  
HETATM 4696  C23   *   900     -19.771  19.649 -30.364  1.00  0.00           C  
HETATM 4697  C24   *   900     -20.060  19.782 -28.844  1.00  0.00           C  
HETATM 4698  C25   *   900     -18.770  20.177 -28.080  1.00  0.00           C  
HETATM 4699  C26   *   900     -18.925  21.094 -26.886  1.00  0.00           C  
HETATM 4700  C27   *   900     -18.036  22.176 -26.742  1.00  0.00           C  
HETATM 4701  C28   *   900     -18.101  23.020 -25.634  1.00  0.00           C  
HETATM 4702  C29   *   900     -19.047  22.781 -24.644  1.00  0.00           C  
HETATM 4703  C30   *   900     -19.924  21.705 -24.764  1.00  0.00           C  
HETATM 4704  C31   *   900     -19.864  20.865 -25.878  1.00  0.00           C  
HETATM 4705  O32   *   900     -19.890  22.071 -30.597  1.00  0.00           O  
HETATM 4706  N33   *   900     -20.692  18.579 -28.290  1.00  0.00           N  
HETATM 4707  C34   *   900     -20.202  17.284 -28.441  1.00  0.00           C  
HETATM 4708  O35   *   900     -19.187  17.028 -29.088  1.00  0.00           O  
HETATM 4709  C36   *   900     -21.097  16.225 -27.767  1.00  0.00           C  
HETATM 4710  N37   *   900     -21.497  15.209 -28.759  1.00  0.00           N  
HETATM 4711  C38   *   900     -20.583  15.724 -26.393  1.00  0.00           C  
HETATM 4712  C39   *   900     -19.063  15.673 -26.273  1.00  0.00           C  
HETATM 4713  C40   *   900     -21.110  16.622 -25.263  1.00  0.00           C  
HETATM 4714  C41   *   900     -22.646  15.574 -29.586  1.00  0.00           C  
HETATM 4715  C42   *   900     -22.625  14.919 -30.948  1.00  0.00           C  
HETATM 4716  C43   *   900     -22.488  13.434 -30.740  1.00  0.00           C  
HETATM 4717  N44   *   900     -21.391  13.145 -29.863  1.00  0.00           N  
HETATM 4718  C45   *   900     -20.886  13.979 -28.898  1.00  0.00           C  
HETATM 4719  O46   *   900     -19.957  13.550 -28.219  1.00  0.00           O  
HETATM 4720  H32   *   900     -20.518  22.220 -29.837  1.00  0.00           H  
HETATM 4721  H1    *   900     -20.036  28.151 -34.060  1.00  0.00           H  
HETATM 4722  H2    *   900     -21.091  29.072 -32.044  1.00  0.00           H  
HETATM 4723  H3    *   900     -23.163  28.063 -31.146  1.00  0.00           H  
HETATM 4724  H4    *   900     -20.422  26.963 -36.164  1.00  0.00           H  
HETATM 4725  H5    *   900     -21.624  25.696 -36.293  1.00  0.00           H  
HETATM 4726  H6    *   900     -20.094  25.387 -35.420  1.00  0.00           H  
HETATM 4727  H7    *   900     -24.376  25.575 -31.083  1.00  0.00           H  
HETATM 4728  H8    *   900     -24.965  25.160 -32.704  1.00  0.00           H  
HETATM 4729  H9    *   900     -25.303  26.756 -32.041  1.00  0.00           H  
HETATM 4730  H10   *   900     -21.470  23.766 -34.586  1.00  0.00           H  
HETATM 4731  H11   *   900     -22.983  22.942 -34.896  1.00  0.00           H  
HETATM 4732  H12   *   900     -21.424  21.399 -33.778  1.00  0.00           H  
HETATM 4733  H13   *   900     -22.311  21.302 -30.894  1.00  0.00           H  
HETATM 4734  H14   *   900     -21.739  19.028 -32.863  1.00  0.00           H  
HETATM 4735  H15   *   900     -22.130  18.806 -31.148  1.00  0.00           H  
HETATM 4736  H16   *   900     -19.613  20.794 -32.150  1.00  0.00           H  
HETATM 4737  H17   *   900     -24.434  21.297 -31.773  1.00  0.00           H  
HETATM 4738  H18   *   900     -26.808  20.860 -32.201  1.00  0.00           H  
HETATM 4739  H19   *   900     -27.569  18.604 -32.894  1.00  0.00           H  
HETATM 4740  H20   *   900     -25.922  16.794 -33.214  1.00  0.00           H  
HETATM 4741  H21   *   900     -23.517  17.216 -32.843  1.00  0.00           H  
HETATM 4742  H22   *   900     -18.685  19.565 -30.500  1.00  0.00           H  
HETATM 4743  H23   *   900     -20.146  18.708 -30.775  1.00  0.00           H  
HETATM 4744  H24   *   900     -20.827  20.544 -28.697  1.00  0.00           H  
HETATM 4745  H25   *   900     -18.221  19.285 -27.753  1.00  0.00           H  
HETATM 4746  H26   *   900     -18.112  20.704 -28.781  1.00  0.00           H  
HETATM 4747  H27   *   900     -17.272  22.361 -27.495  1.00  0.00           H  
HETATM 4748  H28   *   900     -17.400  23.846 -25.529  1.00  0.00           H  
HETATM 4749  H29   *   900     -19.075  23.409 -23.755  1.00  0.00           H  
HETATM 4750  H30   *   900     -20.640  21.507 -23.972  1.00  0.00           H  
HETATM 4751  H31   *   900     -20.548  20.025 -25.928  1.00  0.00           H  
HETATM 4752  H33   *   900     -21.554  18.707 -27.763  1.00  0.00           H  
HETATM 4753  H34   *   900     -22.053  16.718 -27.538  1.00  0.00           H  
HETATM 4754  H35   *   900     -20.987  14.722 -26.205  1.00  0.00           H  
HETATM 4755  H36   *   900     -18.774  15.187 -25.334  1.00  0.00           H  
HETATM 4756  H37   *   900     -18.640  16.683 -26.265  1.00  0.00           H  
HETATM 4757  H38   *   900     -18.591  15.122 -27.089  1.00  0.00           H  
HETATM 4758  H39   *   900     -20.821  16.223 -24.284  1.00  0.00           H  
HETATM 4759  H40   *   900     -22.201  16.683 -25.288  1.00  0.00           H  
HETATM 4760  H41   *   900     -20.715  17.639 -25.342  1.00  0.00           H  
HETATM 4761  H42   *   900     -23.536  15.281 -29.024  1.00  0.00           H  
HETATM 4762  H43   *   900     -22.671  16.661 -29.720  1.00  0.00           H  
HETATM 4763  H44   *   900     -21.777  15.316 -31.514  1.00  0.00           H  
HETATM 4764  H45   *   900     -23.533  15.145 -31.514  1.00  0.00           H  
HETATM 4765  H46   *   900     -23.369  13.003 -30.272  1.00  0.00           H  
HETATM 4766  H47   *   900     -22.317  12.899 -31.674  1.00  0.00           H  
HETATM 4767  H48   *   900     -20.942  12.233 -29.926  1.00  0.00           H  
CONECT 4667 4668 4669
CONECT 4668 4667 4670 4671 4672
CONECT 4669 4667
CONECT 4670 4668
CONECT 4671 4668
CONECT 4672 4668
CONECT 4674 4675 4679 4679 4721
CONECT 4675 4674 4676 4676 4722
CONECT 4676 4675 4675 4677 4723
CONECT 4677 4676 4678 4678 4681
CONECT 4678 4677 4677 4679 4682
CONECT 4679 4674 4674 4678 4680
CONECT 4680 4679 4724 4725 4726
CONECT 4681 4677 4727 4728 4729
CONECT 4682 4678 4683
CONECT 4683 4682 4684 4730 4731
CONECT 4684 4683 4685 4686 4686
CONECT 4685 4684 4687 4732
CONECT 4686 4684 4684
CONECT 4687 4685 4688 4689 4733
CONECT 4688 4687 4690 4734 4735
CONECT 4689 4687 4696 4705 4736
CONECT 4690 4688 4691 4695 4695
CONECT 4691 4690 4692 4692 4737
CONECT 4692 4691 4691 4693 4738
CONECT 4693 4692 4694 4694 4739
CONECT 4694 4693 4693 4695 4740
CONECT 4695 4690 4690 4694 4741
CONECT 4696 4689 4697 4742 4743
CONECT 4697 4696 4698 4706 4744
CONECT 4698 4697 4699 4745 4746
CONECT 4699 4698 4700 4704 4704
CONECT 4700 4699 4701 4701 4747
CONECT 4701 4700 4700 4702 4748
CONECT 4702 4701 4703 4703 4749
CONECT 4703 4702 4702 4704 4750
CONECT 4704 4699 4699 4703 4751
CONECT 4705 4689 4720
CONECT 4706 4697 4707 4752
CONECT 4707 4706 4708 4708 4709
CONECT 4708 4707 4707
CONECT 4709 4707 4710 4711 4753
CONECT 4710 4709 4714 4718
CONECT 4711 4709 4712 4713 4754
CONECT 4712 4711 4755 4756 4757
CONECT 4713 4711 4758 4759 4760
CONECT 4714 4710 4715 4761 4762
CONECT 4715 4714 4716 4763 4764
CONECT 4716 4715 4717 4765 4766
CONECT 4717 4716 4718 4767
CONECT 4718 4710 4717 4719 4719
CONECT 4719 4718 4718
CONECT 4720 4705
CONECT 4721 4674
CONECT 4722 4675
CONECT 4723 4676
CONECT 4724 4680
CONECT 4725 4680
CONECT 4726 4680
CONECT 4727 4681
CONECT 4728 4681
CONECT 4729 4681
CONECT 4730 4683
CONECT 4731 4683
CONECT 4732 4685
CONECT 4733 4687
CONECT 4734 4688
CONECT 4735 4688
CONECT 4736 4689
CONECT 4737 4691
CONECT 4738 4692
CONECT 4739 4693
CONECT 4740 4694
CONECT 4741 4695
CONECT 4742 4696
CONECT 4743 4696
CONECT 4744 4697
CONECT 4745 4698
CONECT 4746 4698
CONECT 4747 4700
CONECT 4748 4701
CONECT 4749 4702
CONECT 4750 4703
CONECT 4751 4704
CONECT 4752 4706
CONECT 4753 4709
CONECT 4754 4711
CONECT 4755 4712
CONECT 4756 4712
CONECT 4757 4712
CONECT 4758 4713
CONECT 4759 4713
CONECT 4760 4713
CONECT 4761 4714
CONECT 4762 4714
CONECT 4763 4715
CONECT 4764 4715
CONECT 4765 4716
CONECT 4766 4716
CONECT 4767 4717
END
