# Supplementary material for: Antiviral drug discovery by targeting the SARS-CoV-2 polyprotein processing by inhibition of the main protease
Source: PeerJ. 2022 Feb 8;10:e12929. doi: 10.7717/peerj.12929 (PMC8833224; doi:10.7717/peerj.12929)
Supplement: Supplemental Information 5 [file peerj-10-12929-s005.pdb]

REMARK  99                                                                      
REMARK  99 MOE v2014.09 (Chemical Computing Group Inc.) Tue Jun 16 00:52:07 2020
HELIX    1   1 SER A   10  LYS A   12  5               Generated by MOE    3
HELIX    2   2 GLU A   14  CYS A   16  5               Generated by MOE    3
HELIX    3   3 ARG A   40  VAL A   42  5               Generated by MOE    3
HELIX    4   4 TYR A   54  LEU A   58  1               Generated by MOE    5
HELIX    5   5 ASN A   63  ASN A   65  5               Generated by MOE    3
HELIX    6   6 THR A  201  ASN A  214  1               Generated by MOE   14
HELIX    7   7 ASN A  228  ALA A  234  1               Generated by MOE    7
HELIX    8   8 MET A  235  TYR A  237  5               Generated by MOE    3
HELIX    9   9 GLN A  244  ASP A  248  1               Generated by MOE    5
HELIX   10  10 GLY A  251  THR A  257  1               Generated by MOE    7
HELIX   11  11 VAL A  261  ASN A  274  1               Generated by MOE   14
HELIX   12  12 PRO A  293  CYS A  300  1               Generated by MOE    8
SHEET    1       MET A  17  CYS A  22                  Generated by MOE
SHEET    2       THR A  25  LEU A  32                  Generated by MOE
SHEET    3       VAL A  35  PRO A  39                  Generated by MOE
SHEET    4       LEU A  67  ALA A  70                  Generated by MOE
SHEET    5       VAL A  73  GLN A  83                  Generated by MOE
SHEET    6       VAL A  86  VAL A  91                  Generated by MOE
SHEET    7       TYR A 101  PHE A 103                  Generated by MOE
SHEET    8       THR A 111  TYR A 118                  Generated by MOE
SHEET    9       SER A 121  ALA A 129                  Generated by MOE
SHEET   10       VAL A 148  ASP A 153                  Generated by MOE
SHEET   11       CYS A 156  CYS A 156                  Generated by MOE
SHEET   12       VAL A 157  PHE A 159                  Generated by MOE
SHEET   13       CYS A 160  GLU A 166                  Generated by MOE
SHEET   14       HIE A 172  THR A 175                  Generated by MOE
ATOM      1  N   SER A   1      16.557  37.621 -21.266  1.00  0.00           N1+
ATOM      2  CA  SER A   1      15.815  37.402 -19.972  1.00  0.00           C  
ATOM      3  C   SER A   1      14.344  37.767 -20.179  1.00  0.00           C  
ATOM      4  O   SER A   1      13.966  38.273 -21.237  1.00  0.00           O  
ATOM      5  CB  SER A   1      16.488  38.301 -18.938  1.00  0.00           C  
ATOM      6  OG  SER A   1      17.004  39.443 -19.648  1.00  0.00           O  
ATOM      7  H1  SER A   1      15.902  37.565 -22.059  1.00  0.00           H  
ATOM      8  H2  SER A   1      16.907  38.603 -21.205  1.00  0.00           H  
ATOM      9  H3  SER A   1      17.355  36.989 -21.391  1.00  0.00           H  
ATOM     10  HA  SER A   1      15.893  36.338 -19.731  1.00  0.00           H  
ATOM     11  HB2 SER A   1      15.804  38.644 -18.156  1.00  0.00           H  
ATOM     12  HB3 SER A   1      17.338  37.788 -18.478  1.00  0.00           H  
ATOM     13  HG  SER A   1      17.366  40.050 -18.971  1.00  0.00           H  
ATOM     14  N   GLY A   2      13.505  37.387 -19.163  1.00  0.00           N  
ATOM     15  CA  GLY A   2      12.065  37.447 -19.278  1.00  0.00           C  
ATOM     16  C   GLY A   2      11.639  36.044 -19.694  1.00  0.00           C  
ATOM     17  O   GLY A   2      12.412  35.232 -20.209  1.00  0.00           O  
ATOM     18  H   GLY A   2      13.899  36.953 -18.311  1.00  0.00           H  
ATOM     19  HA2 GLY A   2      11.649  37.703 -18.300  1.00  0.00           H  
ATOM     20  HA3 GLY A   2      11.749  38.168 -20.036  1.00  0.00           H  
ATOM     21  N   PHE A   3      10.330  35.731 -19.404  1.00  0.00           N  
ATOM     22  CA  PHE A   3       9.816  34.392 -19.684  1.00  0.00           C  
ATOM     23  C   PHE A   3       8.301  34.525 -19.706  1.00  0.00           C  
ATOM     24  O   PHE A   3       7.669  34.990 -18.757  1.00  0.00           O  
ATOM     25  CB  PHE A   3      10.233  33.409 -18.579  1.00  0.00           C  
ATOM     26  CG  PHE A   3      10.617  32.030 -19.066  1.00  0.00           C  
ATOM     27  CD1 PHE A   3      11.676  31.854 -19.969  1.00  0.00           C  
ATOM     28  CD2 PHE A   3      10.002  30.897 -18.523  1.00  0.00           C  
ATOM     29  CE1 PHE A   3      12.131  30.578 -20.297  1.00  0.00           C  
ATOM     30  CE2 PHE A   3      10.457  29.620 -18.855  1.00  0.00           C  
ATOM     31  CZ  PHE A   3      11.521  29.460 -19.740  1.00  0.00           C  
ATOM     32  H   PHE A   3       9.713  36.407 -18.960  1.00  0.00           H  
ATOM     33  HA  PHE A   3      10.189  34.094 -20.669  1.00  0.00           H  
ATOM     34  HB2 PHE A   3      11.102  33.793 -18.030  1.00  0.00           H  
ATOM     35  HB3 PHE A   3       9.441  33.319 -17.823  1.00  0.00           H  
ATOM     36  HD1 PHE A   3      12.177  32.712 -20.409  1.00  0.00           H  
ATOM     37  HD2 PHE A   3       9.183  30.995 -17.813  1.00  0.00           H  
ATOM     38  HE1 PHE A   3      12.979  30.463 -20.967  1.00  0.00           H  
ATOM     39  HE2 PHE A   3       9.991  28.749 -18.403  1.00  0.00           H  
ATOM     40  HZ  PHE A   3      11.892  28.465 -19.970  1.00  0.00           H  
ATOM     41  N   ARG A   4       7.719  34.123 -20.881  1.00  0.00           N  
ATOM     42  CA  ARG A   4       6.277  34.016 -21.037  1.00  0.00           C  
ATOM     43  C   ARG A   4       6.043  32.533 -21.393  1.00  0.00           C  
ATOM     44  O   ARG A   4       6.956  31.769 -21.722  1.00  0.00           O  
ATOM     45  CB  ARG A   4       5.766  34.971 -22.125  1.00  0.00           C  
ATOM     46  CG  ARG A   4       6.146  36.456 -21.946  1.00  0.00           C  
ATOM     47  CD  ARG A   4       5.475  37.164 -20.763  1.00  0.00           C  
ATOM     48  NE  ARG A   4       5.760  38.626 -20.785  1.00  0.00           N  
ATOM     49  CZ  ARG A   4       4.935  39.586 -20.271  1.00  0.00           C  
ATOM     50  NH1 ARG A   4       3.833  39.264 -19.557  1.00  0.00           N  
ATOM     51  NH2 ARG A   4       5.191  40.902 -20.490  1.00  0.00           N1+
ATOM     52  H   ARG A   4       8.302  33.837 -21.680  1.00  0.00           H  
ATOM     53  HA  ARG A   4       5.774  34.218 -20.085  1.00  0.00           H  
ATOM     54  HB2 ARG A   4       6.162  34.642 -23.095  1.00  0.00           H  
ATOM     55  HB3 ARG A   4       4.675  34.885 -22.204  1.00  0.00           H  
ATOM     56  HG2 ARG A   4       7.234  36.568 -21.870  1.00  0.00           H  
ATOM     57  HG3 ARG A   4       5.860  36.986 -22.864  1.00  0.00           H  
ATOM     58  HD2 ARG A   4       4.393  37.018 -20.837  1.00  0.00           H  
ATOM     59  HD3 ARG A   4       5.839  36.770 -19.811  1.00  0.00           H  
ATOM     60  HE  ARG A   4       6.575  38.944 -21.295  1.00  0.00           H  
ATOM     61 HH11 ARG A   4       3.213  39.973 -19.188  1.00  0.00           H  
ATOM     62 HH12 ARG A   4       3.609  38.301 -19.341  1.00  0.00           H  
ATOM     63 HH21 ARG A   4       4.576  41.632 -20.143  1.00  0.00           H  
ATOM     64 HH22 ARG A   4       6.019  41.191 -20.997  1.00  0.00           H  
ATOM     65  N   LYS A   5       4.735  32.092 -21.380  1.00  0.00           N  
ATOM     66  CA  LYS A   5       4.396  30.742 -21.861  1.00  0.00           C  
ATOM     67  C   LYS A   5       4.328  30.820 -23.401  1.00  0.00           C  
ATOM     68  O   LYS A   5       3.291  30.687 -24.043  1.00  0.00           O  
ATOM     69  CB  LYS A   5       3.137  30.209 -21.161  1.00  0.00           C  
ATOM     70  CG  LYS A   5       2.943  28.701 -21.387  1.00  0.00           C  
ATOM     71  CD  LYS A   5       1.875  28.060 -20.485  1.00  0.00           C  
ATOM     72  CE  LYS A   5       2.379  27.829 -19.065  1.00  0.00           C  
ATOM     73  NZ  LYS A   5       1.336  27.183 -18.240  1.00  0.00           N1+
ATOM     74  H   LYS A   5       4.002  32.709 -21.042  1.00  0.00           H  
ATOM     75  HA  LYS A   5       5.229  30.076 -21.617  1.00  0.00           H  
ATOM     76  HB2 LYS A   5       3.227  30.405 -20.086  1.00  0.00           H  
ATOM     77  HB3 LYS A   5       2.247  30.750 -21.506  1.00  0.00           H  
ATOM     78  HG2 LYS A   5       2.647  28.553 -22.428  1.00  0.00           H  
ATOM     79  HG3 LYS A   5       3.893  28.168 -21.254  1.00  0.00           H  
ATOM     80  HD2 LYS A   5       0.971  28.681 -20.477  1.00  0.00           H  
ATOM     81  HD3 LYS A   5       1.593  27.093 -20.920  1.00  0.00           H  
ATOM     82  HE2 LYS A   5       3.245  27.163 -19.046  1.00  0.00           H  
ATOM     83  HE3 LYS A   5       2.632  28.769 -18.567  1.00  0.00           H  
ATOM     84  HZ1 LYS A   5       0.452  27.701 -18.205  1.00  0.00           H  
ATOM     85  HZ2 LYS A   5       1.186  26.195 -18.476  1.00  0.00           H  
ATOM     86  HZ3 LYS A   5       1.660  27.204 -17.186  1.00  0.00           H  
ATOM     87  N   MET A   6       5.565  31.059 -23.988  1.00  0.00           N  
ATOM     88  CA  MET A   6       5.741  31.347 -25.413  1.00  0.00           C  
ATOM     89  C   MET A   6       5.425  30.108 -26.261  1.00  0.00           C  
ATOM     90  O   MET A   6       5.971  29.017 -26.089  1.00  0.00           O  
ATOM     91  CB  MET A   6       7.182  31.812 -25.683  1.00  0.00           C  
ATOM     92  CG  MET A   6       7.415  32.208 -27.141  1.00  0.00           C  
ATOM     93  SD  MET A   6       9.147  32.676 -27.466  1.00  0.00           S  
ATOM     94  CE  MET A   6       9.151  34.333 -26.739  1.00  0.00           C  
ATOM     95  H   MET A   6       6.392  31.057 -23.384  1.00  0.00           H  
ATOM     96  HA  MET A   6       5.040  32.153 -25.658  1.00  0.00           H  
ATOM     97  HB2 MET A   6       7.390  32.667 -25.031  1.00  0.00           H  
ATOM     98  HB3 MET A   6       7.882  31.015 -25.399  1.00  0.00           H  
ATOM     99  HG2 MET A   6       7.204  31.362 -27.802  1.00  0.00           H  
ATOM    100  HG3 MET A   6       6.752  33.027 -27.439  1.00  0.00           H  
ATOM    101  HE1 MET A   6      10.136  34.785 -26.888  1.00  0.00           H  
ATOM    102  HE2 MET A   6       8.405  34.964 -27.228  1.00  0.00           H  
ATOM    103  HE3 MET A   6       8.952  34.292 -25.667  1.00  0.00           H  
ATOM    104  N   ALA A   7       4.476  30.329 -27.238  1.00  0.00           N  
ATOM    105  CA  ALA A   7       3.895  29.260 -28.063  1.00  0.00           C  
ATOM    106  C   ALA A   7       4.654  29.117 -29.403  1.00  0.00           C  
ATOM    107  O   ALA A   7       5.620  29.827 -29.690  1.00  0.00           O  
ATOM    108  CB  ALA A   7       2.423  29.602 -28.291  1.00  0.00           C  
ATOM    109  H   ALA A   7       4.144  31.268 -27.432  1.00  0.00           H  
ATOM    110  HA  ALA A   7       3.986  28.311 -27.524  1.00  0.00           H  
ATOM    111  HB1 ALA A   7       1.887  28.819 -28.828  1.00  0.00           H  
ATOM    112  HB2 ALA A   7       1.908  29.759 -27.336  1.00  0.00           H  
ATOM    113  HB3 ALA A   7       2.321  30.523 -28.877  1.00  0.00           H  
ATOM    114  N   PHE A   8       4.133  28.153 -30.255  1.00  0.00           N  
ATOM    115  CA  PHE A   8       4.527  27.995 -31.655  1.00  0.00           C  
ATOM    116  C   PHE A   8       3.462  28.798 -32.422  1.00  0.00           C  
ATOM    117  O   PHE A   8       2.261  28.517 -32.314  1.00  0.00           O  
ATOM    118  CB  PHE A   8       4.419  26.552 -32.174  1.00  0.00           C  
ATOM    119  CG  PHE A   8       5.367  25.538 -31.591  1.00  0.00           C  
ATOM    120  CD1 PHE A   8       6.632  25.335 -32.155  1.00  0.00           C  
ATOM    121  CD2 PHE A   8       4.963  24.720 -30.528  1.00  0.00           C  
ATOM    122  CE1 PHE A   8       7.457  24.312 -31.683  1.00  0.00           C  
ATOM    123  CE2 PHE A   8       5.798  23.713 -30.049  1.00  0.00           C  
ATOM    124  CZ  PHE A   8       7.042  23.506 -30.630  1.00  0.00           C  
ATOM    125  H   PHE A   8       3.370  27.538 -29.936  1.00  0.00           H  
ATOM    126  HA  PHE A   8       5.539  28.375 -31.793  1.00  0.00           H  
ATOM    127  HB2 PHE A   8       3.398  26.177 -32.044  1.00  0.00           H  
ATOM    128  HB3 PHE A   8       4.566  26.562 -33.262  1.00  0.00           H  
ATOM    129  HD1 PHE A   8       6.967  25.944 -32.990  1.00  0.00           H  
ATOM    130  HD2 PHE A   8       3.977  24.835 -30.086  1.00  0.00           H  
ATOM    131  HE1 PHE A   8       8.418  24.113 -32.147  1.00  0.00           H  
ATOM    132  HE2 PHE A   8       5.471  23.053 -29.251  1.00  0.00           H  
ATOM    133  HZ  PHE A   8       7.676  22.702 -30.271  1.00  0.00           H  
ATOM    134  N   PRO A   9       3.873  29.823 -33.248  1.00  0.00           N  
ATOM    135  CA  PRO A   9       2.891  30.576 -34.031  1.00  0.00           C  
ATOM    136  C   PRO A   9       2.315  29.694 -35.144  1.00  0.00           C  
ATOM    137  O   PRO A   9       3.014  29.038 -35.918  1.00  0.00           O  
ATOM    138  CB  PRO A   9       3.689  31.728 -34.656  1.00  0.00           C  
ATOM    139  CG  PRO A   9       4.963  31.803 -33.824  1.00  0.00           C  
ATOM    140  CD  PRO A   9       5.211  30.360 -33.418  1.00  0.00           C  
ATOM    141  HA  PRO A   9       2.106  30.940 -33.359  1.00  0.00           H  
ATOM    142  HB2 PRO A   9       3.943  31.530 -35.704  1.00  0.00           H  
ATOM    143  HB3 PRO A   9       3.129  32.669 -34.631  1.00  0.00           H  
ATOM    144  HG2 PRO A   9       5.804  32.238 -34.371  1.00  0.00           H  
ATOM    145  HG3 PRO A   9       4.781  32.415 -32.932  1.00  0.00           H  
ATOM    146  HD2 PRO A   9       5.701  29.792 -34.216  1.00  0.00           H  
ATOM    147  HD3 PRO A   9       5.805  30.298 -32.505  1.00  0.00           H  
ATOM    148  N   SER A  10       0.950  29.751 -35.253  1.00  0.00           N  
ATOM    149  CA  SER A  10       0.141  28.895 -36.113  1.00  0.00           C  
ATOM    150  C   SER A  10       0.047  29.342 -37.582  1.00  0.00           C  
ATOM    151  O   SER A  10      -0.822  28.898 -38.343  1.00  0.00           O  
ATOM    152  CB  SER A  10      -1.248  28.781 -35.488  1.00  0.00           C  
ATOM    153  OG  SER A  10      -1.637  30.056 -34.965  1.00  0.00           O  
ATOM    154  H   SER A  10       0.392  30.390 -34.685  1.00  0.00           H  
ATOM    155  HA  SER A  10       0.612  27.906 -36.152  1.00  0.00           H  
ATOM    156  HB2 SER A  10      -2.013  28.407 -36.172  1.00  0.00           H  
ATOM    157  HB3 SER A  10      -1.217  28.107 -34.629  1.00  0.00           H  
ATOM    158  HG  SER A  10      -1.996  30.601 -35.752  1.00  0.00           H  
ATOM    159  N   GLY A  11       1.131  30.040 -38.079  1.00  0.00           N  
ATOM    160  CA  GLY A  11       1.153  30.520 -39.451  1.00  0.00           C  
ATOM    161  C   GLY A  11       1.259  29.406 -40.492  1.00  0.00           C  
ATOM    162  O   GLY A  11       0.987  29.592 -41.677  1.00  0.00           O  
ATOM    163  H   GLY A  11       1.911  30.243 -37.461  1.00  0.00           H  
ATOM    164  HA2 GLY A  11       0.229  31.079 -39.635  1.00  0.00           H  
ATOM    165  HA3 GLY A  11       2.015  31.184 -39.560  1.00  0.00           H  
ATOM    166  N   LYS A  12       1.720  28.195 -40.005  1.00  0.00           N  
ATOM    167  CA  LYS A  12       1.745  27.001 -40.839  1.00  0.00           C  
ATOM    168  C   LYS A  12       0.367  26.304 -40.856  1.00  0.00           C  
ATOM    169  O   LYS A  12       0.109  25.432 -41.686  1.00  0.00           O  
ATOM    170  CB  LYS A  12       2.772  25.965 -40.346  1.00  0.00           C  
ATOM    171  CG  LYS A  12       4.234  26.330 -40.640  1.00  0.00           C  
ATOM    172  CD  LYS A  12       5.150  25.133 -40.330  1.00  0.00           C  
ATOM    173  CE  LYS A  12       6.634  25.349 -40.607  1.00  0.00           C  
ATOM    174  NZ  LYS A  12       7.136  26.464 -39.793  1.00  0.00           N1+
ATOM    175  H   LYS A  12       2.015  28.151 -39.034  1.00  0.00           H  
ATOM    176  HA  LYS A  12       1.964  27.294 -41.873  1.00  0.00           H  
ATOM    177  HB2 LYS A  12       2.650  25.800 -39.267  1.00  0.00           H  
ATOM    178  HB3 LYS A  12       2.561  25.001 -40.826  1.00  0.00           H  
ATOM    179  HG2 LYS A  12       4.345  26.606 -41.695  1.00  0.00           H  
ATOM    180  HG3 LYS A  12       4.519  27.200 -40.038  1.00  0.00           H  
ATOM    181  HD2 LYS A  12       5.018  24.844 -39.280  1.00  0.00           H  
ATOM    182  HD3 LYS A  12       4.826  24.279 -40.936  1.00  0.00           H  
ATOM    183  HE2 LYS A  12       7.212  24.466 -40.324  1.00  0.00           H  
ATOM    184  HE3 LYS A  12       6.830  25.595 -41.655  1.00  0.00           H  
ATOM    185  HZ1 LYS A  12       6.871  27.387 -40.154  1.00  0.00           H  
ATOM    186  HZ2 LYS A  12       6.856  26.420 -38.806  1.00  0.00           H  
ATOM    187  HZ3 LYS A  12       8.190  26.531 -39.719  1.00  0.00           H  
ATOM    188  N   VAL A  13      -0.461  26.588 -39.784  1.00  0.00           N  
ATOM    189  CA  VAL A  13      -1.590  25.724 -39.441  1.00  0.00           C  
ATOM    190  C   VAL A  13      -2.923  26.376 -39.827  1.00  0.00           C  
ATOM    191  O   VAL A  13      -3.860  25.707 -40.272  1.00  0.00           O  
ATOM    192  CB  VAL A  13      -1.541  25.308 -37.961  1.00  0.00           C  
ATOM    193  CG1 VAL A  13      -2.639  24.293 -37.629  1.00  0.00           C  
ATOM    194  CG2 VAL A  13      -0.182  24.678 -37.636  1.00  0.00           C  
ATOM    195  H   VAL A  13      -0.294  27.429 -39.226  1.00  0.00           H  
ATOM    196  HA  VAL A  13      -1.512  24.817 -40.050  1.00  0.00           H  
ATOM    197  HB  VAL A  13      -1.679  26.186 -37.320  1.00  0.00           H  
ATOM    198 HG11 VAL A  13      -2.582  23.989 -36.578  1.00  0.00           H  
ATOM    199 HG12 VAL A  13      -3.637  24.707 -37.793  1.00  0.00           H  
ATOM    200 HG13 VAL A  13      -2.545  23.396 -38.248  1.00  0.00           H  
ATOM    201 HG21 VAL A  13      -0.201  24.225 -36.647  1.00  0.00           H  
ATOM    202 HG22 VAL A  13       0.078  23.892 -38.354  1.00  0.00           H  
ATOM    203 HG23 VAL A  13       0.617  25.427 -37.643  1.00  0.00           H  
ATOM    204  N   GLU A  14      -3.054  27.726 -39.592  1.00  0.00           N  
ATOM    205  CA  GLU A  14      -4.349  28.392 -39.777  1.00  0.00           C  
ATOM    206  C   GLU A  14      -4.933  28.174 -41.189  1.00  0.00           C  
ATOM    207  O   GLU A  14      -6.144  28.149 -41.408  1.00  0.00           O  
ATOM    208  CB  GLU A  14      -4.200  29.885 -39.473  1.00  0.00           C  
ATOM    209  CG  GLU A  14      -4.161  30.111 -37.965  1.00  0.00           C  
ATOM    210  CD  GLU A  14      -3.459  31.400 -37.573  1.00  0.00           C  
ATOM    211  OE1 GLU A  14      -3.954  32.463 -38.038  1.00  0.00           O  
ATOM    212  OE2 GLU A  14      -2.467  31.232 -36.798  1.00  0.00           O1-
ATOM    213  H   GLU A  14      -2.260  28.258 -39.210  1.00  0.00           H  
ATOM    214  HA  GLU A  14      -5.056  27.918 -39.086  1.00  0.00           H  
ATOM    215  HB2 GLU A  14      -3.290  30.279 -39.945  1.00  0.00           H  
ATOM    216  HB3 GLU A  14      -5.033  30.453 -39.903  1.00  0.00           H  
ATOM    217  HG2 GLU A  14      -5.175  30.137 -37.565  1.00  0.00           H  
ATOM    218  HG3 GLU A  14      -3.657  29.277 -37.465  1.00  0.00           H  
ATOM    219  N   GLY A  15      -3.997  28.030 -42.192  1.00  0.00           N  
ATOM    220  CA  GLY A  15      -4.375  27.821 -43.571  1.00  0.00           C  
ATOM    221  C   GLY A  15      -4.852  26.408 -43.909  1.00  0.00           C  
ATOM    222  O   GLY A  15      -5.256  26.149 -45.043  1.00  0.00           O  
ATOM    223  H   GLY A  15      -3.016  28.074 -41.931  1.00  0.00           H  
ATOM    224  HA2 GLY A  15      -5.177  28.521 -43.827  1.00  0.00           H  
ATOM    225  HA3 GLY A  15      -3.497  28.040 -44.187  1.00  0.00           H  
ATOM    226  N   CYS A  16      -4.779  25.469 -42.899  1.00  0.00           N  
ATOM    227  CA  CYS A  16      -5.182  24.076 -43.101  1.00  0.00           C  
ATOM    228  C   CYS A  16      -6.648  23.855 -42.739  1.00  0.00           C  
ATOM    229  O   CYS A  16      -7.179  22.751 -42.862  1.00  0.00           O  
ATOM    230  CB  CYS A  16      -4.376  23.099 -42.240  1.00  0.00           C  
ATOM    231  SG  CYS A  16      -2.589  23.213 -42.500  1.00  0.00           S  
ATOM    232  H   CYS A  16      -4.443  25.746 -41.967  1.00  0.00           H  
ATOM    233  HA  CYS A  16      -5.074  23.827 -44.162  1.00  0.00           H  
ATOM    234  HB2 CYS A  16      -4.561  23.293 -41.178  1.00  0.00           H  
ATOM    235  HB3 CYS A  16      -4.677  22.065 -42.442  1.00  0.00           H  
ATOM    236  HG  CYS A  16      -2.479  24.523 -42.227  1.00  0.00           H  
ATOM    237  N   MET A  17      -7.320  24.916 -42.178  1.00  0.00           N  
ATOM    238  CA  MET A  17      -8.653  24.730 -41.620  1.00  0.00           C  
ATOM    239  C   MET A  17      -9.726  24.922 -42.703  1.00  0.00           C  
ATOM    240  O   MET A  17      -9.598  25.734 -43.619  1.00  0.00           O  
ATOM    241  CB  MET A  17      -8.916  25.690 -40.458  1.00  0.00           C  
ATOM    242  CG  MET A  17      -8.039  25.438 -39.230  1.00  0.00           C  
ATOM    243  SD  MET A  17      -8.155  23.773 -38.479  1.00  0.00           S  
ATOM    244  CE  MET A  17      -9.942  23.616 -38.289  1.00  0.00           C  
ATOM    245  H   MET A  17      -6.879  25.835 -42.183  1.00  0.00           H  
ATOM    246  HA  MET A  17      -8.727  23.695 -41.272  1.00  0.00           H  
ATOM    247  HB2 MET A  17      -8.743  26.721 -40.794  1.00  0.00           H  
ATOM    248  HB3 MET A  17      -9.974  25.657 -40.169  1.00  0.00           H  
ATOM    249  HG2 MET A  17      -6.986  25.597 -39.488  1.00  0.00           H  
ATOM    250  HG3 MET A  17      -8.279  26.179 -38.464  1.00  0.00           H  
ATOM    251  HE1 MET A  17     -10.160  22.722 -37.701  1.00  0.00           H  
ATOM    252  HE2 MET A  17     -10.361  24.482 -37.775  1.00  0.00           H  
ATOM    253  HE3 MET A  17     -10.429  23.512 -39.259  1.00  0.00           H  
ATOM    254  N   VAL A  18     -10.856  24.141 -42.498  1.00  0.00           N  
ATOM    255  CA  VAL A  18     -12.105  24.317 -43.241  1.00  0.00           C  
ATOM    256  C   VAL A  18     -13.317  24.077 -42.308  1.00  0.00           C  
ATOM    257  O   VAL A  18     -13.242  23.482 -41.228  1.00  0.00           O  
ATOM    258  CB  VAL A  18     -12.229  23.396 -44.482  1.00  0.00           C  
ATOM    259  CG1 VAL A  18     -11.273  23.813 -45.593  1.00  0.00           C  
ATOM    260  CG2 VAL A  18     -12.047  21.912 -44.154  1.00  0.00           C  
ATOM    261  H   VAL A  18     -10.829  23.369 -41.814  1.00  0.00           H  
ATOM    262  HA  VAL A  18     -12.155  25.365 -43.563  1.00  0.00           H  
ATOM    263  HB  VAL A  18     -13.240  23.498 -44.895  1.00  0.00           H  
ATOM    264 HG11 VAL A  18     -11.447  23.214 -46.492  1.00  0.00           H  
ATOM    265 HG12 VAL A  18     -11.417  24.864 -45.863  1.00  0.00           H  
ATOM    266 HG13 VAL A  18     -10.232  23.677 -45.291  1.00  0.00           H  
ATOM    267 HG21 VAL A  18     -12.198  21.303 -45.052  1.00  0.00           H  
ATOM    268 HG22 VAL A  18     -11.043  21.700 -43.778  1.00  0.00           H  
ATOM    269 HG23 VAL A  18     -12.772  21.577 -43.406  1.00  0.00           H  
ATOM    270  N   GLN A  19     -14.517  24.533 -42.834  1.00  0.00           N  
ATOM    271  CA  GLN A  19     -15.798  24.299 -42.180  1.00  0.00           C  
ATOM    272  C   GLN A  19     -16.344  23.001 -42.769  1.00  0.00           C  
ATOM    273  O   GLN A  19     -16.367  22.800 -43.988  1.00  0.00           O  
ATOM    274  CB  GLN A  19     -16.787  25.415 -42.525  1.00  0.00           C  
ATOM    275  CG  GLN A  19     -18.018  25.390 -41.625  1.00  0.00           C  
ATOM    276  CD  GLN A  19     -19.009  26.452 -42.035  1.00  0.00           C  
ATOM    277  NE2 GLN A  19     -20.272  26.223 -41.561  1.00  0.00           N  
ATOM    278  OE1 GLN A  19     -18.735  27.432 -42.718  1.00  0.00           O  
ATOM    279  H   GLN A  19     -14.524  25.015 -43.746  1.00  0.00           H  
ATOM    280  HA  GLN A  19     -15.646  24.208 -41.100  1.00  0.00           H  
ATOM    281  HB2 GLN A  19     -16.301  26.396 -42.469  1.00  0.00           H  
ATOM    282  HB3 GLN A  19     -17.109  25.319 -43.567  1.00  0.00           H  
ATOM    283  HG2 GLN A  19     -18.513  24.415 -41.679  1.00  0.00           H  
ATOM    284  HG3 GLN A  19     -17.738  25.568 -40.581  1.00  0.00           H  
ATOM    285 HE21 GLN A  19     -20.993  26.897 -41.784  1.00  0.00           H  
ATOM    286 HE22 GLN A  19     -20.503  25.408 -41.006  1.00  0.00           H  
ATOM    287  N   VAL A  20     -16.880  22.135 -41.833  1.00  0.00           N  
ATOM    288  CA  VAL A  20     -17.633  20.955 -42.245  1.00  0.00           C  
ATOM    289  C   VAL A  20     -19.020  21.090 -41.598  1.00  0.00           C  
ATOM    290  O   VAL A  20     -19.194  21.257 -40.387  1.00  0.00           O  
ATOM    291  CB  VAL A  20     -16.946  19.643 -41.821  1.00  0.00           C  
ATOM    292  CG1 VAL A  20     -17.753  18.423 -42.280  1.00  0.00           C  
ATOM    293  CG2 VAL A  20     -15.524  19.553 -42.382  1.00  0.00           C  
ATOM    294  H   VAL A  20     -16.787  22.296 -40.818  1.00  0.00           H  
ATOM    295  HA  VAL A  20     -17.735  20.962 -43.334  1.00  0.00           H  
ATOM    296  HB  VAL A  20     -16.878  19.610 -40.729  1.00  0.00           H  
ATOM    297 HG11 VAL A  20     -17.252  17.496 -41.989  1.00  0.00           H  
ATOM    298 HG12 VAL A  20     -18.748  18.405 -41.827  1.00  0.00           H  
ATOM    299 HG13 VAL A  20     -17.875  18.414 -43.368  1.00  0.00           H  
ATOM    300 HG21 VAL A  20     -15.052  18.607 -42.101  1.00  0.00           H  
ATOM    301 HG22 VAL A  20     -15.524  19.618 -43.474  1.00  0.00           H  
ATOM    302 HG23 VAL A  20     -14.894  20.359 -41.996  1.00  0.00           H  
ATOM    303  N   THR A  21     -20.048  20.973 -42.518  1.00  0.00           N  
ATOM    304  CA  THR A  21     -21.461  21.006 -42.142  1.00  0.00           C  
ATOM    305  C   THR A  21     -22.152  19.768 -42.736  1.00  0.00           C  
ATOM    306  O   THR A  21     -21.840  19.247 -43.810  1.00  0.00           O  
ATOM    307  CB  THR A  21     -22.115  22.337 -42.569  1.00  0.00           C  
ATOM    308  OG1 THR A  21     -21.793  23.354 -41.592  1.00  0.00           O  
ATOM    309  CG2 THR A  21     -23.637  22.316 -42.676  1.00  0.00           C  
ATOM    310  H   THR A  21     -19.838  20.845 -43.523  1.00  0.00           H  
ATOM    311  HA  THR A  21     -21.508  20.918 -41.055  1.00  0.00           H  
ATOM    312  HB  THR A  21     -21.695  22.665 -43.528  1.00  0.00           H  
ATOM    313 HG21 THR A  21     -23.983  21.630 -43.455  1.00  0.00           H  
ATOM    314 HG22 THR A  21     -24.097  22.042 -41.722  1.00  0.00           H  
ATOM    315 HG23 THR A  21     -24.014  23.315 -42.920  1.00  0.00           H  
ATOM    316  HG1 THR A  21     -22.039  24.197 -42.026  1.00  0.00           H  
ATOM    317  N   CYS A  22     -23.213  19.320 -41.961  1.00  0.00           N  
ATOM    318  CA  CYS A  22     -24.062  18.222 -42.402  1.00  0.00           C  
ATOM    319  C   CYS A  22     -25.464  18.454 -41.832  1.00  0.00           C  
ATOM    320  O   CYS A  22     -25.671  18.579 -40.624  1.00  0.00           O  
ATOM    321  CB  CYS A  22     -23.497  16.889 -41.896  1.00  0.00           C  
ATOM    322  SG  CYS A  22     -24.452  15.450 -42.471  1.00  0.00           S  
ATOM    323  H   CYS A  22     -23.404  19.752 -41.039  1.00  0.00           H  
ATOM    324  HA  CYS A  22     -24.096  18.235 -43.496  1.00  0.00           H  
ATOM    325  HB2 CYS A  22     -22.462  16.761 -42.232  1.00  0.00           H  
ATOM    326  HB3 CYS A  22     -23.485  16.865 -40.801  1.00  0.00           H  
ATOM    327  HG  CYS A  22     -24.241  15.672 -43.788  1.00  0.00           H  
ATOM    328  N   GLY A  23     -26.480  18.495 -42.771  1.00  0.00           N  
ATOM    329  CA  GLY A  23     -27.888  18.467 -42.398  1.00  0.00           C  
ATOM    330  C   GLY A  23     -28.374  19.758 -41.746  1.00  0.00           C  
ATOM    331  O   GLY A  23     -29.058  20.588 -42.335  1.00  0.00           O  
ATOM    332  H   GLY A  23     -26.258  18.515 -43.764  1.00  0.00           H  
ATOM    333  HA2 GLY A  23     -28.470  18.286 -43.306  1.00  0.00           H  
ATOM    334  HA3 GLY A  23     -28.049  17.630 -41.710  1.00  0.00           H  
ATOM    335  N   THR A  24     -27.975  19.897 -40.434  1.00  0.00           N  
ATOM    336  CA  THR A  24     -28.293  21.070 -39.615  1.00  0.00           C  
ATOM    337  C   THR A  24     -27.363  21.126 -38.388  1.00  0.00           C  
ATOM    338  O   THR A  24     -27.687  21.713 -37.354  1.00  0.00           O  
ATOM    339  CB  THR A  24     -29.778  21.148 -39.196  1.00  0.00           C  
ATOM    340  OG1 THR A  24     -30.028  22.364 -38.481  1.00  0.00           O  
ATOM    341  CG2 THR A  24     -30.246  19.968 -38.349  1.00  0.00           C  
ATOM    342  H   THR A  24     -27.403  19.149 -40.025  1.00  0.00           H  
ATOM    343  HA  THR A  24     -28.051  21.959 -40.213  1.00  0.00           H  
ATOM    344  HB  THR A  24     -30.403  21.187 -40.095  1.00  0.00           H  
ATOM    345 HG21 THR A  24     -30.119  19.018 -38.875  1.00  0.00           H  
ATOM    346 HG22 THR A  24     -29.710  19.915 -37.395  1.00  0.00           H  
ATOM    347 HG23 THR A  24     -31.306  20.084 -38.098  1.00  0.00           H  
ATOM    348  HG1 THR A  24     -29.439  22.355 -37.693  1.00  0.00           H  
ATOM    349  N   THR A  25     -26.117  20.582 -38.627  1.00  0.00           N  
ATOM    350  CA  THR A  25     -25.093  20.373 -37.602  1.00  0.00           C  
ATOM    351  C   THR A  25     -23.760  20.686 -38.312  1.00  0.00           C  
ATOM    352  O   THR A  25     -23.580  20.428 -39.507  1.00  0.00           O  
ATOM    353  CB  THR A  25     -25.146  18.915 -37.096  1.00  0.00           C  
ATOM    354  OG1 THR A  25     -26.467  18.605 -36.629  1.00  0.00           O  
ATOM    355  CG2 THR A  25     -24.184  18.656 -35.944  1.00  0.00           C  
ATOM    356  H   THR A  25     -25.878  20.271 -39.570  1.00  0.00           H  
ATOM    357  HA  THR A  25     -25.274  21.079 -36.784  1.00  0.00           H  
ATOM    358  HB  THR A  25     -24.942  18.238 -37.929  1.00  0.00           H  
ATOM    359 HG21 THR A  25     -23.142  18.797 -36.243  1.00  0.00           H  
ATOM    360 HG22 THR A  25     -24.399  19.320 -35.100  1.00  0.00           H  
ATOM    361 HG23 THR A  25     -24.298  17.632 -35.572  1.00  0.00           H  
ATOM    362  HG1 THR A  25     -26.527  17.623 -36.527  1.00  0.00           H  
ATOM    363  N   THR A  26     -22.805  21.280 -37.509  1.00  0.00           N  
ATOM    364  CA  THR A  26     -21.557  21.879 -38.024  1.00  0.00           C  
ATOM    365  C   THR A  26     -20.406  21.567 -37.056  1.00  0.00           C  
ATOM    366  O   THR A  26     -20.580  21.536 -35.835  1.00  0.00           O  
ATOM    367  CB  THR A  26     -21.710  23.421 -38.130  1.00  0.00           C  
ATOM    368  OG1 THR A  26     -22.628  23.778 -39.170  1.00  0.00           O  
ATOM    369  CG2 THR A  26     -20.420  24.187 -38.414  1.00  0.00           C  
ATOM    370  H   THR A  26     -22.943  21.330 -36.501  1.00  0.00           H  
ATOM    371  HA  THR A  26     -21.352  21.446 -39.002  1.00  0.00           H  
ATOM    372  HB  THR A  26     -22.136  23.809 -37.197  1.00  0.00           H  
ATOM    373 HG21 THR A  26     -19.720  24.140 -37.575  1.00  0.00           H  
ATOM    374 HG22 THR A  26     -19.925  23.806 -39.313  1.00  0.00           H  
ATOM    375 HG23 THR A  26     -20.639  25.245 -38.600  1.00  0.00           H  
ATOM    376  HG1 THR A  26     -22.304  23.386 -40.018  1.00  0.00           H  
ATOM    377  N   LEU A  27     -19.158  21.463 -37.666  1.00  0.00           N  
ATOM    378  CA  LEU A  27     -17.914  21.500 -36.895  1.00  0.00           C  
ATOM    379  C   LEU A  27     -16.743  21.825 -37.835  1.00  0.00           C  
ATOM    380  O   LEU A  27     -16.881  22.090 -39.034  1.00  0.00           O  
ATOM    381  CB  LEU A  27     -17.732  20.285 -35.974  1.00  0.00           C  
ATOM    382  CG  LEU A  27     -16.975  19.046 -36.485  1.00  0.00           C  
ATOM    383  CD1 LEU A  27     -17.370  17.849 -35.619  1.00  0.00           C  
ATOM    384  CD2 LEU A  27     -17.154  18.735 -37.962  1.00  0.00           C  
ATOM    385  H   LEU A  27     -19.094  21.406 -38.700  1.00  0.00           H  
ATOM    386  HA  LEU A  27     -18.017  22.379 -36.243  1.00  0.00           H  
ATOM    387  HB2 LEU A  27     -17.204  20.627 -35.071  1.00  0.00           H  
ATOM    388  HB3 LEU A  27     -18.714  19.964 -35.607  1.00  0.00           H  
ATOM    389  HG  LEU A  27     -15.904  19.208 -36.326  1.00  0.00           H  
ATOM    390 HD11 LEU A  27     -16.868  16.942 -35.956  1.00  0.00           H  
ATOM    391 HD12 LEU A  27     -17.086  18.027 -34.577  1.00  0.00           H  
ATOM    392 HD13 LEU A  27     -18.449  17.666 -35.648  1.00  0.00           H  
ATOM    393 HD21 LEU A  27     -16.943  17.684 -38.184  1.00  0.00           H  
ATOM    394 HD22 LEU A  27     -18.160  18.967 -38.302  1.00  0.00           H  
ATOM    395 HD23 LEU A  27     -16.456  19.321 -38.564  1.00  0.00           H  
ATOM    396  N   ASN A  28     -15.512  21.871 -37.216  1.00  0.00           N  
ATOM    397  CA  ASN A  28     -14.340  22.305 -37.966  1.00  0.00           C  
ATOM    398  C   ASN A  28     -13.676  21.039 -38.546  1.00  0.00           C  
ATOM    399  O   ASN A  28     -13.756  19.937 -37.995  1.00  0.00           O  
ATOM    400  CB  ASN A  28     -13.411  23.102 -37.060  1.00  0.00           C  
ATOM    401  CG  ASN A  28     -14.154  24.282 -36.466  1.00  0.00           C  
ATOM    402  OD1 ASN A  28     -14.833  25.061 -37.128  1.00  0.00           O  
ATOM    403  ND2 ASN A  28     -14.034  24.440 -35.118  1.00  0.00           N  
ATOM    404  H   ASN A  28     -15.385  21.562 -36.243  1.00  0.00           H  
ATOM    405  HA  ASN A  28     -14.662  22.936 -38.803  1.00  0.00           H  
ATOM    406  HB2 ASN A  28     -12.996  22.472 -36.265  1.00  0.00           H  
ATOM    407  HB3 ASN A  28     -12.570  23.496 -37.635  1.00  0.00           H  
ATOM    408 HD21 ASN A  28     -13.516  23.819 -34.493  1.00  0.00           H  
ATOM    409 HD22 ASN A  28     -14.512  25.221 -34.676  1.00  0.00           H  
ATOM    410  N   GLY A  29     -12.930  21.250 -39.696  1.00  0.00           N  
ATOM    411  CA  GLY A  29     -12.120  20.188 -40.271  1.00  0.00           C  
ATOM    412  C   GLY A  29     -10.756  20.699 -40.724  1.00  0.00           C  
ATOM    413  O   GLY A  29     -10.580  21.833 -41.172  1.00  0.00           O  
ATOM    414  H   GLY A  29     -12.946  22.157 -40.190  1.00  0.00           H  
ATOM    415  HA2 GLY A  29     -11.998  19.385 -39.541  1.00  0.00           H  
ATOM    416  HA3 GLY A  29     -12.648  19.797 -41.146  1.00  0.00           H  
ATOM    417  N   LEU A  30      -9.761  19.750 -40.621  1.00  0.00           N  
ATOM    418  CA  LEU A  30      -8.379  20.013 -41.018  1.00  0.00           C  
ATOM    419  C   LEU A  30      -8.212  19.465 -42.442  1.00  0.00           C  
ATOM    420  O   LEU A  30      -8.485  18.290 -42.696  1.00  0.00           O  
ATOM    421  CB  LEU A  30      -7.434  19.277 -40.060  1.00  0.00           C  
ATOM    422  CG  LEU A  30      -5.945  19.552 -40.318  1.00  0.00           C  
ATOM    423  CD1 LEU A  30      -5.541  20.921 -39.777  1.00  0.00           C  
ATOM    424  CD2 LEU A  30      -5.094  18.459 -39.676  1.00  0.00           C  
ATOM    425  H   LEU A  30      -9.999  18.804 -40.291  1.00  0.00           H  
ATOM    426  HA  LEU A  30      -8.204  21.092 -40.994  1.00  0.00           H  
ATOM    427  HB2 LEU A  30      -7.684  19.540 -39.023  1.00  0.00           H  
ATOM    428  HB3 LEU A  30      -7.617  18.201 -40.145  1.00  0.00           H  
ATOM    429  HG  LEU A  30      -5.743  19.531 -41.395  1.00  0.00           H  
ATOM    430 HD11 LEU A  30      -4.489  21.123 -39.995  1.00  0.00           H  
ATOM    431 HD12 LEU A  30      -6.134  21.717 -40.233  1.00  0.00           H  
ATOM    432 HD13 LEU A  30      -5.678  20.981 -38.693  1.00  0.00           H  
ATOM    433 HD21 LEU A  30      -4.040  18.595 -39.930  1.00  0.00           H  
ATOM    434 HD22 LEU A  30      -5.189  18.467 -38.586  1.00  0.00           H  
ATOM    435 HD23 LEU A  30      -5.388  17.468 -40.040  1.00  0.00           H  
ATOM    436  N   TRP A  31      -7.756  20.375 -43.374  1.00  0.00           N  
ATOM    437  CA  TRP A  31      -7.620  20.106 -44.814  1.00  0.00           C  
ATOM    438  C   TRP A  31      -6.128  19.967 -45.163  1.00  0.00           C  
ATOM    439  O   TRP A  31      -5.323  20.889 -45.006  1.00  0.00           O  
ATOM    440  CB  TRP A  31      -8.221  21.285 -45.595  1.00  0.00           C  
ATOM    441  CG  TRP A  31      -8.438  21.097 -47.068  1.00  0.00           C  
ATOM    442  CD1 TRP A  31      -8.444  19.924 -47.798  1.00  0.00           C  
ATOM    443  CD2 TRP A  31      -8.701  22.158 -48.005  1.00  0.00           C  
ATOM    444  NE1 TRP A  31      -8.751  20.221 -49.101  1.00  0.00           N  
ATOM    445  CE2 TRP A  31      -8.919  21.575 -49.251  1.00  0.00           C  
ATOM    446  CE3 TRP A  31      -8.764  23.565 -47.911  1.00  0.00           C  
ATOM    447  CZ2 TRP A  31      -9.224  22.322 -50.393  1.00  0.00           C  
ATOM    448  CZ3 TRP A  31      -9.066  24.329 -49.046  1.00  0.00           C  
ATOM    449  CH2 TRP A  31      -9.293  23.711 -50.270  1.00  0.00           C  
ATOM    450  H   TRP A  31      -7.482  21.325 -43.066  1.00  0.00           H  
ATOM    451  HA  TRP A  31      -8.155  19.182 -45.041  1.00  0.00           H  
ATOM    452  HB2 TRP A  31      -9.198  21.523 -45.161  1.00  0.00           H  
ATOM    453  HB3 TRP A  31      -7.599  22.179 -45.452  1.00  0.00           H  
ATOM    454  HD1 TRP A  31      -8.278  18.894 -47.512  1.00  0.00           H  
ATOM    455  HE1 TRP A  31      -8.839  19.550 -49.853  1.00  0.00           H  
ATOM    456  HE3 TRP A  31      -8.569  24.065 -46.966  1.00  0.00           H  
ATOM    457  HZ2 TRP A  31      -9.392  21.839 -51.349  1.00  0.00           H  
ATOM    458  HZ3 TRP A  31      -9.123  25.412 -48.963  1.00  0.00           H  
ATOM    459  HH2 TRP A  31      -9.522  24.308 -51.149  1.00  0.00           H  
ATOM    460  N   LEU A  32      -5.775  18.729 -45.666  1.00  0.00           N  
ATOM    461  CA  LEU A  32      -4.425  18.386 -46.118  1.00  0.00           C  
ATOM    462  C   LEU A  32      -4.592  17.627 -47.442  1.00  0.00           C  
ATOM    463  O   LEU A  32      -5.393  16.696 -47.571  1.00  0.00           O  
ATOM    464  CB  LEU A  32      -3.720  17.480 -45.103  1.00  0.00           C  
ATOM    465  CG  LEU A  32      -3.493  18.122 -43.720  1.00  0.00           C  
ATOM    466  CD1 LEU A  32      -3.024  17.060 -42.729  1.00  0.00           C  
ATOM    467  CD2 LEU A  32      -2.476  19.259 -43.771  1.00  0.00           C  
ATOM    468  H   LEU A  32      -6.481  17.982 -45.743  1.00  0.00           H  
ATOM    469  HA  LEU A  32      -3.856  19.305 -46.292  1.00  0.00           H  
ATOM    470  HB2 LEU A  32      -4.315  16.566 -44.972  1.00  0.00           H  
ATOM    471  HB3 LEU A  32      -2.758  17.154 -45.518  1.00  0.00           H  
ATOM    472  HG  LEU A  32      -4.439  18.522 -43.340  1.00  0.00           H  
ATOM    473 HD11 LEU A  32      -2.833  17.500 -41.746  1.00  0.00           H  
ATOM    474 HD12 LEU A  32      -3.787  16.286 -42.604  1.00  0.00           H  
ATOM    475 HD13 LEU A  32      -2.103  16.578 -43.069  1.00  0.00           H  
ATOM    476 HD21 LEU A  32      -2.319  19.684 -42.774  1.00  0.00           H  
ATOM    477 HD22 LEU A  32      -1.508  18.906 -44.141  1.00  0.00           H  
ATOM    478 HD23 LEU A  32      -2.811  20.071 -44.421  1.00  0.00           H  
ATOM    479  N   ASP A  33      -3.827  18.104 -48.495  1.00  0.00           N  
ATOM    480  CA  ASP A  33      -3.920  17.522 -49.840  1.00  0.00           C  
ATOM    481  C   ASP A  33      -5.383  17.715 -50.284  1.00  0.00           C  
ATOM    482  O   ASP A  33      -5.885  18.842 -50.338  1.00  0.00           O  
ATOM    483  CB  ASP A  33      -3.363  16.108 -49.932  1.00  0.00           C  
ATOM    484  CG  ASP A  33      -1.851  16.186 -49.866  1.00  0.00           C  
ATOM    485  OD1 ASP A  33      -1.297  16.800 -50.819  1.00  0.00           O  
ATOM    486  OD2 ASP A  33      -1.319  15.600 -48.872  1.00  0.00           O1-
ATOM    487  H   ASP A  33      -3.171  18.878 -48.376  1.00  0.00           H  
ATOM    488  HA  ASP A  33      -3.345  18.195 -50.488  1.00  0.00           H  
ATOM    489  HB2 ASP A  33      -3.752  15.452 -49.146  1.00  0.00           H  
ATOM    490  HB3 ASP A  33      -3.614  15.648 -50.896  1.00  0.00           H  
ATOM    491  N   ASP A  34      -6.122  16.594 -50.538  1.00  0.00           N  
ATOM    492  CA  ASP A  34      -7.552  16.584 -50.841  1.00  0.00           C  
ATOM    493  C   ASP A  34      -8.373  15.921 -49.722  1.00  0.00           C  
ATOM    494  O   ASP A  34      -9.569  15.647 -49.870  1.00  0.00           O  
ATOM    495  CB  ASP A  34      -7.813  15.883 -52.171  1.00  0.00           C  
ATOM    496  CG  ASP A  34      -7.441  14.414 -52.057  1.00  0.00           C  
ATOM    497  OD1 ASP A  34      -6.406  14.158 -51.378  1.00  0.00           O  
ATOM    498  OD2 ASP A  34      -8.195  13.590 -52.665  1.00  0.00           O1-
ATOM    499  H   ASP A  34      -5.718  15.648 -50.534  1.00  0.00           H  
ATOM    500  HA  ASP A  34      -7.907  17.616 -50.903  1.00  0.00           H  
ATOM    501  HB2 ASP A  34      -8.866  15.976 -52.446  1.00  0.00           H  
ATOM    502  HB3 ASP A  34      -7.215  16.332 -52.972  1.00  0.00           H  
ATOM    503  N   VAL A  35      -7.689  15.703 -48.542  1.00  0.00           N  
ATOM    504  CA  VAL A  35      -8.277  14.955 -47.446  1.00  0.00           C  
ATOM    505  C   VAL A  35      -8.558  15.950 -46.310  1.00  0.00           C  
ATOM    506  O   VAL A  35      -7.693  16.670 -45.806  1.00  0.00           O  
ATOM    507  CB  VAL A  35      -7.378  13.800 -46.955  1.00  0.00           C  
ATOM    508  CG1 VAL A  35      -8.158  12.884 -46.001  1.00  0.00           C  
ATOM    509  CG2 VAL A  35      -6.831  12.957 -48.112  1.00  0.00           C  
ATOM    510  H   VAL A  35      -6.740  16.091 -48.419  1.00  0.00           H  
ATOM    511  HA  VAL A  35      -9.219  14.524 -47.799  1.00  0.00           H  
ATOM    512  HB  VAL A  35      -6.518  14.211 -46.413  1.00  0.00           H  
ATOM    513 HG11 VAL A  35      -7.524  12.068 -45.639  1.00  0.00           H  
ATOM    514 HG12 VAL A  35      -8.523  13.432 -45.128  1.00  0.00           H  
ATOM    515 HG13 VAL A  35      -9.024  12.437 -46.502  1.00  0.00           H  
ATOM    516 HG21 VAL A  35      -6.274  12.092 -47.735  1.00  0.00           H  
ATOM    517 HG22 VAL A  35      -7.638  12.588 -48.753  1.00  0.00           H  
ATOM    518 HG23 VAL A  35      -6.138  13.539 -48.727  1.00  0.00           H  
ATOM    519  N   VAL A  36      -9.880  15.943 -45.901  1.00  0.00           N  
ATOM    520  CA  VAL A  36     -10.370  16.714 -44.771  1.00  0.00           C  
ATOM    521  C   VAL A  36     -10.593  15.714 -43.623  1.00  0.00           C  
ATOM    522  O   VAL A  36     -11.292  14.702 -43.738  1.00  0.00           O  
ATOM    523  CB  VAL A  36     -11.655  17.484 -45.119  1.00  0.00           C  
ATOM    524  CG1 VAL A  36     -12.253  18.189 -43.898  1.00  0.00           C  
ATOM    525  CG2 VAL A  36     -11.379  18.520 -46.211  1.00  0.00           C  
ATOM    526  H   VAL A  36     -10.565  15.343 -46.384  1.00  0.00           H  
ATOM    527  HA  VAL A  36      -9.597  17.430 -44.502  1.00  0.00           H  
ATOM    528  HB  VAL A  36     -12.403  16.786 -45.504  1.00  0.00           H  
ATOM    529 HG11 VAL A  36     -13.125  18.787 -44.186  1.00  0.00           H  
ATOM    530 HG12 VAL A  36     -12.589  17.470 -43.144  1.00  0.00           H  
ATOM    531 HG13 VAL A  36     -11.523  18.859 -43.430  1.00  0.00           H  
ATOM    532 HG21 VAL A  36     -12.303  19.017 -46.512  1.00  0.00           H  
ATOM    533 HG22 VAL A  36     -10.686  19.287 -45.856  1.00  0.00           H  
ATOM    534 HG23 VAL A  36     -10.953  18.057 -47.105  1.00  0.00           H  
ATOM    535  N   TYR A  37      -9.936  16.088 -42.460  1.00  0.00           N  
ATOM    536  CA  TYR A  37      -9.988  15.297 -41.232  1.00  0.00           C  
ATOM    537  C   TYR A  37     -10.881  16.101 -40.295  1.00  0.00           C  
ATOM    538  O   TYR A  37     -10.657  17.294 -40.055  1.00  0.00           O  
ATOM    539  CB  TYR A  37      -8.613  15.129 -40.561  1.00  0.00           C  
ATOM    540  CG  TYR A  37      -7.611  14.341 -41.371  1.00  0.00           C  
ATOM    541  CD1 TYR A  37      -7.030  14.909 -42.516  1.00  0.00           C  
ATOM    542  CD2 TYR A  37      -7.238  13.044 -40.997  1.00  0.00           C  
ATOM    543  CE1 TYR A  37      -6.165  14.169 -43.319  1.00  0.00           C  
ATOM    544  CE2 TYR A  37      -6.343  12.316 -41.785  1.00  0.00           C  
ATOM    545  CZ  TYR A  37      -5.851  12.865 -42.963  1.00  0.00           C  
ATOM    546  OH  TYR A  37      -5.061  12.091 -43.765  1.00  0.00           O  
ATOM    547  H   TYR A  37      -9.401  16.976 -42.457  1.00  0.00           H  
ATOM    548  HA  TYR A  37     -10.430  14.318 -41.444  1.00  0.00           H  
ATOM    549  HB2 TYR A  37      -8.168  16.106 -40.344  1.00  0.00           H  
ATOM    550  HB3 TYR A  37      -8.747  14.647 -39.583  1.00  0.00           H  
ATOM    551  HD1 TYR A  37      -7.263  15.932 -42.804  1.00  0.00           H  
ATOM    552  HD2 TYR A  37      -7.627  12.586 -40.089  1.00  0.00           H  
ATOM    553  HE1 TYR A  37      -5.760  14.626 -44.216  1.00  0.00           H  
ATOM    554  HE2 TYR A  37      -6.039  11.320 -41.481  1.00  0.00           H  
ATOM    555  HH  TYR A  37      -4.922  12.578 -44.598  1.00  0.00           H  
ATOM    556  N   CYS A  38     -11.956  15.417 -39.763  1.00  0.00           N  
ATOM    557  CA  CYS A  38     -12.842  16.037 -38.773  1.00  0.00           C  
ATOM    558  C   CYS A  38     -13.342  14.982 -37.761  1.00  0.00           C  
ATOM    559  O   CYS A  38     -13.377  13.774 -38.032  1.00  0.00           O  
ATOM    560  CB  CYS A  38     -14.002  16.796 -39.434  1.00  0.00           C  
ATOM    561  SG  CYS A  38     -15.086  15.755 -40.468  1.00  0.00           S  
ATOM    562  H   CYS A  38     -12.170  14.450 -40.045  1.00  0.00           H  
ATOM    563  HA  CYS A  38     -12.232  16.763 -38.227  1.00  0.00           H  
ATOM    564  HB2 CYS A  38     -14.629  17.275 -38.680  1.00  0.00           H  
ATOM    565  HB3 CYS A  38     -13.608  17.582 -40.085  1.00  0.00           H  
ATOM    566  HG  CYS A  38     -14.110  15.228 -41.224  1.00  0.00           H  
ATOM    567  N   PRO A  39     -13.800  15.432 -36.537  1.00  0.00           N  
ATOM    568  CA  PRO A  39     -14.492  14.515 -35.642  1.00  0.00           C  
ATOM    569  C   PRO A  39     -15.806  14.037 -36.270  1.00  0.00           C  
ATOM    570  O   PRO A  39     -16.452  14.660 -37.107  1.00  0.00           O  
ATOM    571  CB  PRO A  39     -14.764  15.320 -34.378  1.00  0.00           C  
ATOM    572  CG  PRO A  39     -13.781  16.477 -34.458  1.00  0.00           C  
ATOM    573  CD  PRO A  39     -13.663  16.749 -35.947  1.00  0.00           C  
ATOM    574  HA  PRO A  39     -13.830  13.662 -35.445  1.00  0.00           H  
ATOM    575  HB2 PRO A  39     -15.788  15.702 -34.368  1.00  0.00           H  
ATOM    576  HB3 PRO A  39     -14.633  14.726 -33.469  1.00  0.00           H  
ATOM    577  HG2 PRO A  39     -14.130  17.346 -33.901  1.00  0.00           H  
ATOM    578  HG3 PRO A  39     -12.810  16.169 -34.052  1.00  0.00           H  
ATOM    579  HD2 PRO A  39     -14.481  17.372 -36.312  1.00  0.00           H  
ATOM    580  HD3 PRO A  39     -12.714  17.203 -36.223  1.00  0.00           H  
ATOM    581  N   ARG A  40     -16.203  12.816 -35.772  1.00  0.00           N  
ATOM    582  CA  ARG A  40     -17.240  12.022 -36.418  1.00  0.00           C  
ATOM    583  C   ARG A  40     -18.688  12.379 -36.051  1.00  0.00           C  
ATOM    584  O   ARG A  40     -19.652  11.851 -36.604  1.00  0.00           O  
ATOM    585  CB  ARG A  40     -16.969  10.519 -36.240  1.00  0.00           C  
ATOM    586  CG  ARG A  40     -16.893  10.099 -34.776  1.00  0.00           C  
ATOM    587  CD  ARG A  40     -16.515   8.635 -34.596  1.00  0.00           C  
ATOM    588  NE  ARG A  40     -16.385   8.365 -33.157  1.00  0.00           N  
ATOM    589  CZ  ARG A  40     -16.485   7.116 -32.640  1.00  0.00           C  
ATOM    590  NH1 ARG A  40     -16.259   6.023 -33.408  1.00  0.00           N  
ATOM    591  NH2 ARG A  40     -16.819   6.918 -31.341  1.00  0.00           N1+
ATOM    592  H   ARG A  40     -15.755  12.460 -34.935  1.00  0.00           H  
ATOM    593  HA  ARG A  40     -17.166  12.250 -37.483  1.00  0.00           H  
ATOM    594  HB2 ARG A  40     -17.747   9.933 -36.744  1.00  0.00           H  
ATOM    595  HB3 ARG A  40     -16.018  10.271 -36.726  1.00  0.00           H  
ATOM    596  HG2 ARG A  40     -16.143  10.691 -34.244  1.00  0.00           H  
ATOM    597  HG3 ARG A  40     -17.848  10.295 -34.277  1.00  0.00           H  
ATOM    598  HD2 ARG A  40     -17.302   7.996 -35.009  1.00  0.00           H  
ATOM    599  HD3 ARG A  40     -15.565   8.418 -35.088  1.00  0.00           H  
ATOM    600  HE  ARG A  40     -16.408   9.187 -32.470  1.00  0.00           H  
ATOM    601 HH11 ARG A  40     -16.466   5.098 -33.063  1.00  0.00           H  
ATOM    602 HH12 ARG A  40     -15.621   6.075 -34.224  1.00  0.00           H  
ATOM    603 HH21 ARG A  40     -16.891   5.997 -30.936  1.00  0.00           H  
ATOM    604 HH22 ARG A  40     -16.965   7.738 -30.667  1.00  0.00           H  
ATOM    605  N   HIE A  41     -18.837  13.314 -35.054  1.00  0.00           N  
ATOM    606  CA  HIE A  41     -20.118  13.641 -34.430  1.00  0.00           C  
ATOM    607  C   HIE A  41     -20.797  14.909 -34.991  1.00  0.00           C  
ATOM    608  O   HIE A  41     -21.741  15.460 -34.415  1.00  0.00           O  
ATOM    609  CB  HIE A  41     -19.995  13.618 -32.906  1.00  0.00           C  
ATOM    610  CG  HIE A  41     -19.007  14.558 -32.301  1.00  0.00           C  
ATOM    611  ND1 HIE A  41     -18.313  15.479 -33.049  1.00  0.00           N  
ATOM    612  CD2 HIE A  41     -18.633  14.646 -30.975  1.00  0.00           C  
ATOM    613  CE1 HIE A  41     -17.563  16.128 -32.186  1.00  0.00           C  
ATOM    614  NE2 HIE A  41     -17.695  15.638 -30.918  1.00  0.00           N  
ATOM    615  H   HIE A  41     -18.014  13.821 -34.727  1.00  0.00           H  
ATOM    616  HA  HIE A  41     -20.818  12.845 -34.706  1.00  0.00           H  
ATOM    617  HB2 HIE A  41     -20.971  13.804 -32.464  1.00  0.00           H  
ATOM    618  HB3 HIE A  41     -19.702  12.607 -32.601  1.00  0.00           H  
ATOM    619  HD2 HIE A  41     -18.952  14.105 -30.095  1.00  0.00           H  
ATOM    620  HE2 HIE A  41     -17.185  15.958 -30.095  1.00  0.00           H  
ATOM    621  HE1 HIE A  41     -16.899  16.945 -32.422  1.00  0.00           H  
ATOM    622  N   VAL A  42     -20.415  15.215 -36.289  1.00  0.00           N  
ATOM    623  CA  VAL A  42     -21.045  16.268 -37.094  1.00  0.00           C  
ATOM    624  C   VAL A  42     -22.383  15.815 -37.683  1.00  0.00           C  
ATOM    625  O   VAL A  42     -23.221  16.605 -38.107  1.00  0.00           O  
ATOM    626  CB  VAL A  42     -20.111  16.745 -38.232  1.00  0.00           C  
ATOM    627  CG1 VAL A  42     -19.848  15.701 -39.322  1.00  0.00           C  
ATOM    628  CG2 VAL A  42     -20.619  18.038 -38.882  1.00  0.00           C  
ATOM    629  H   VAL A  42     -19.642  14.686 -36.686  1.00  0.00           H  
ATOM    630  HA  VAL A  42     -21.258  17.100 -36.411  1.00  0.00           H  
ATOM    631  HB  VAL A  42     -19.144  16.958 -37.770  1.00  0.00           H  
ATOM    632 HG11 VAL A  42     -19.065  16.053 -40.004  1.00  0.00           H  
ATOM    633 HG12 VAL A  42     -19.508  14.754 -38.896  1.00  0.00           H  
ATOM    634 HG13 VAL A  42     -20.741  15.510 -39.924  1.00  0.00           H  
ATOM    635 HG21 VAL A  42     -19.890  18.427 -39.598  1.00  0.00           H  
ATOM    636 HG22 VAL A  42     -21.549  17.886 -39.436  1.00  0.00           H  
ATOM    637 HG23 VAL A  42     -20.794  18.808 -38.124  1.00  0.00           H  
ATOM    638  N   ILE A  43     -22.519  14.457 -37.856  1.00  0.00           N  
ATOM    639  CA  ILE A  43     -23.613  13.896 -38.636  1.00  0.00           C  
ATOM    640  C   ILE A  43     -24.970  13.792 -37.901  1.00  0.00           C  
ATOM    641  O   ILE A  43     -25.988  13.460 -38.521  1.00  0.00           O  
ATOM    642  CB  ILE A  43     -23.230  12.546 -39.293  1.00  0.00           C  
ATOM    643  CG1 ILE A  43     -22.945  11.431 -38.265  1.00  0.00           C  
ATOM    644  CG2 ILE A  43     -22.060  12.741 -40.261  1.00  0.00           C  
ATOM    645  CD1 ILE A  43     -22.486  10.129 -38.908  1.00  0.00           C  
ATOM    646  H   ILE A  43     -21.826  13.845 -37.430  1.00  0.00           H  
ATOM    647  HA  ILE A  43     -23.809  14.611 -39.445  1.00  0.00           H  
ATOM    648  HB  ILE A  43     -24.087  12.214 -39.896  1.00  0.00           H  
ATOM    649 HG12 ILE A  43     -22.188  11.745 -37.541  1.00  0.00           H  
ATOM    650 HG13 ILE A  43     -23.859  11.233 -37.695  1.00  0.00           H  
ATOM    651 HG21 ILE A  43     -22.240  13.585 -40.932  1.00  0.00           H  
ATOM    652 HG22 ILE A  43     -21.124  12.921 -39.725  1.00  0.00           H  
ATOM    653 HG23 ILE A  43     -21.927  11.854 -40.886  1.00  0.00           H  
ATOM    654 HD11 ILE A  43     -22.531   9.310 -38.186  1.00  0.00           H  
ATOM    655 HD12 ILE A  43     -23.120   9.865 -39.757  1.00  0.00           H  
ATOM    656 HD13 ILE A  43     -21.451  10.201 -39.258  1.00  0.00           H  
ATOM    657  N   CYS A  44     -24.931  14.053 -36.557  1.00  0.00           N  
ATOM    658  CA  CYS A  44     -26.041  13.828 -35.621  1.00  0.00           C  
ATOM    659  C   CYS A  44     -27.176  14.864 -35.775  1.00  0.00           C  
ATOM    660  O   CYS A  44     -27.006  15.979 -36.271  1.00  0.00           O  
ATOM    661  CB  CYS A  44     -25.553  13.930 -34.167  1.00  0.00           C  
ATOM    662  SG  CYS A  44     -24.240  12.722 -33.798  1.00  0.00           S  
ATOM    663  H   CYS A  44     -24.049  14.394 -36.183  1.00  0.00           H  
ATOM    664  HA  CYS A  44     -26.453  12.834 -35.833  1.00  0.00           H  
ATOM    665  HB2 CYS A  44     -25.146  14.931 -33.980  1.00  0.00           H  
ATOM    666  HB3 CYS A  44     -26.367  13.780 -33.452  1.00  0.00           H  
ATOM    667  HG  CYS A  44     -23.678  13.449 -32.815  1.00  0.00           H  
ATOM    668  N   THR A  45     -28.373  14.429 -35.235  1.00  0.00           N  
ATOM    669  CA  THR A  45     -29.590  15.236 -35.079  1.00  0.00           C  
ATOM    670  C   THR A  45     -29.802  15.407 -33.547  1.00  0.00           C  
ATOM    671  O   THR A  45     -28.847  15.456 -32.764  1.00  0.00           O  
ATOM    672  CB  THR A  45     -30.768  14.586 -35.839  1.00  0.00           C  
ATOM    673  OG1 THR A  45     -31.176  13.343 -35.258  1.00  0.00           O  
ATOM    674  CG2 THR A  45     -30.457  14.341 -37.313  1.00  0.00           C  
ATOM    675  H   THR A  45     -28.484  13.452 -34.874  1.00  0.00           H  
ATOM    676  HA  THR A  45     -29.403  16.237 -35.487  1.00  0.00           H  
ATOM    677  HB  THR A  45     -31.637  15.252 -35.791  1.00  0.00           H  
ATOM    678 HG21 THR A  45     -30.132  15.260 -37.810  1.00  0.00           H  
ATOM    679 HG22 THR A  45     -29.685  13.575 -37.440  1.00  0.00           H  
ATOM    680 HG23 THR A  45     -31.348  13.965 -37.828  1.00  0.00           H  
ATOM    681  HG1 THR A  45     -30.349  12.825 -34.996  1.00  0.00           H  
ATOM    682  N   SER A  46     -31.096  15.588 -33.107  1.00  0.00           N  
ATOM    683  CA  SER A  46     -31.389  16.013 -31.738  1.00  0.00           C  
ATOM    684  C   SER A  46     -31.277  14.879 -30.713  1.00  0.00           C  
ATOM    685  O   SER A  46     -31.020  15.109 -29.531  1.00  0.00           O  
ATOM    686  CB  SER A  46     -32.782  16.642 -31.665  1.00  0.00           C  
ATOM    687  OG  SER A  46     -33.722  15.870 -32.413  1.00  0.00           O  
ATOM    688  H   SER A  46     -31.907  15.438 -33.703  1.00  0.00           H  
ATOM    689  HA  SER A  46     -30.641  16.762 -31.450  1.00  0.00           H  
ATOM    690  HB2 SER A  46     -33.138  16.762 -30.637  1.00  0.00           H  
ATOM    691  HB3 SER A  46     -32.758  17.634 -32.130  1.00  0.00           H  
ATOM    692  HG  SER A  46     -34.206  15.270 -31.743  1.00  0.00           H  
ATOM    693  N   GLU A  47     -31.628  13.631 -31.181  1.00  0.00           N  
ATOM    694  CA  GLU A  47     -31.762  12.473 -30.300  1.00  0.00           C  
ATOM    695  C   GLU A  47     -30.438  11.688 -30.213  1.00  0.00           C  
ATOM    696  O   GLU A  47     -30.144  10.969 -29.255  1.00  0.00           O  
ATOM    697  CB  GLU A  47     -32.868  11.518 -30.785  1.00  0.00           C  
ATOM    698  CG  GLU A  47     -34.150  12.189 -31.277  1.00  0.00           C  
ATOM    699  CD  GLU A  47     -34.667  13.285 -30.348  1.00  0.00           C  
ATOM    700  OE1 GLU A  47     -34.904  12.931 -29.162  1.00  0.00           O  
ATOM    701  OE2 GLU A  47     -34.767  14.426 -30.898  1.00  0.00           O1-
ATOM    702  H   GLU A  47     -31.820  13.543 -32.175  1.00  0.00           H  
ATOM    703  HA  GLU A  47     -31.991  12.831 -29.290  1.00  0.00           H  
ATOM    704  HB2 GLU A  47     -32.487  10.890 -31.602  1.00  0.00           H  
ATOM    705  HB3 GLU A  47     -33.108  10.824 -29.970  1.00  0.00           H  
ATOM    706  HG2 GLU A  47     -33.985  12.605 -32.279  1.00  0.00           H  
ATOM    707  HG3 GLU A  47     -34.937  11.433 -31.387  1.00  0.00           H  
ATOM    708  N   ASP A  48     -29.672  11.738 -31.368  1.00  0.00           N  
ATOM    709  CA  ASP A  48     -28.600  10.783 -31.619  1.00  0.00           C  
ATOM    710  C   ASP A  48     -27.420  11.054 -30.683  1.00  0.00           C  
ATOM    711  O   ASP A  48     -26.533  10.219 -30.513  1.00  0.00           O  
ATOM    712  CB  ASP A  48     -28.028  10.833 -33.030  1.00  0.00           C  
ATOM    713  CG  ASP A  48     -29.095  11.018 -34.079  1.00  0.00           C  
ATOM    714  OD1 ASP A  48     -29.713   9.986 -34.444  1.00  0.00           O  
ATOM    715  OD2 ASP A  48     -29.221  12.229 -34.463  1.00  0.00           O1-
ATOM    716  H   ASP A  48     -29.891  12.438 -32.075  1.00  0.00           H  
ATOM    717  HA  ASP A  48     -28.989   9.783 -31.392  1.00  0.00           H  
ATOM    718  HB2 ASP A  48     -27.306  11.652 -33.126  1.00  0.00           H  
ATOM    719  HB3 ASP A  48     -27.463   9.915 -33.235  1.00  0.00           H  
ATOM    720  N   MET A  49     -27.371  12.330 -30.152  1.00  0.00           N  
ATOM    721  CA  MET A  49     -26.221  12.810 -29.404  1.00  0.00           C  
ATOM    722  C   MET A  49     -25.992  11.933 -28.152  1.00  0.00           C  
ATOM    723  O   MET A  49     -24.897  11.866 -27.590  1.00  0.00           O  
ATOM    724  CB  MET A  49     -26.395  14.274 -28.968  1.00  0.00           C  
ATOM    725  CG  MET A  49     -26.416  15.237 -30.157  1.00  0.00           C  
ATOM    726  SD  MET A  49     -26.402  16.998 -29.645  1.00  0.00           S  
ATOM    727  CE  MET A  49     -28.099  17.133 -29.035  1.00  0.00           C  
ATOM    728  H   MET A  49     -28.166  12.935 -30.335  1.00  0.00           H  
ATOM    729  HA  MET A  49     -25.349  12.689 -30.053  1.00  0.00           H  
ATOM    730  HB2 MET A  49     -27.321  14.370 -28.388  1.00  0.00           H  
ATOM    731  HB3 MET A  49     -25.573  14.544 -28.292  1.00  0.00           H  
ATOM    732  HG2 MET A  49     -25.534  15.079 -30.785  1.00  0.00           H  
ATOM    733  HG3 MET A  49     -27.292  15.063 -30.786  1.00  0.00           H  
ATOM    734  HE1 MET A  49     -28.291  18.169 -28.742  1.00  0.00           H  
ATOM    735  HE2 MET A  49     -28.805  16.862 -29.822  1.00  0.00           H  
ATOM    736  HE3 MET A  49     -28.254  16.497 -28.160  1.00  0.00           H  
ATOM    737  N   LEU A  50     -27.133  11.324 -27.661  1.00  0.00           N  
ATOM    738  CA  LEU A  50     -27.141  10.509 -26.449  1.00  0.00           C  
ATOM    739  C   LEU A  50     -26.431   9.170 -26.689  1.00  0.00           C  
ATOM    740  O   LEU A  50     -25.748   8.638 -25.811  1.00  0.00           O  
ATOM    741  CB  LEU A  50     -28.596  10.286 -26.003  1.00  0.00           C  
ATOM    742  CG  LEU A  50     -28.798   9.424 -24.741  1.00  0.00           C  
ATOM    743  CD1 LEU A  50     -28.065   9.980 -23.523  1.00  0.00           C  
ATOM    744  CD2 LEU A  50     -30.293   9.303 -24.435  1.00  0.00           C  
ATOM    745  H   LEU A  50     -28.006  11.464 -28.177  1.00  0.00           H  
ATOM    746  HA  LEU A  50     -26.576  11.051 -25.686  1.00  0.00           H  
ATOM    747  HB2 LEU A  50     -29.064  11.268 -25.845  1.00  0.00           H  
ATOM    748  HB3 LEU A  50     -29.155   9.819 -26.826  1.00  0.00           H  
ATOM    749  HG  LEU A  50     -28.422   8.412 -24.934  1.00  0.00           H  
ATOM    750 HD11 LEU A  50     -28.325  11.028 -23.344  1.00  0.00           H  
ATOM    751 HD12 LEU A  50     -28.315   9.410 -22.622  1.00  0.00           H  
ATOM    752 HD13 LEU A  50     -26.982   9.911 -23.655  1.00  0.00           H  
ATOM    753 HD21 LEU A  50     -30.735  10.281 -24.215  1.00  0.00           H  
ATOM    754 HD22 LEU A  50     -30.831   8.870 -25.286  1.00  0.00           H  
ATOM    755 HD23 LEU A  50     -30.462   8.652 -23.570  1.00  0.00           H  
ATOM    756  N   ASN A  51     -26.742   8.528 -27.873  1.00  0.00           N  
ATOM    757  CA  ASN A  51     -26.262   7.174 -28.127  1.00  0.00           C  
ATOM    758  C   ASN A  51     -26.273   6.915 -29.632  1.00  0.00           C  
ATOM    759  O   ASN A  51     -27.189   6.291 -30.172  1.00  0.00           O  
ATOM    760  CB  ASN A  51     -27.114   6.141 -27.383  1.00  0.00           C  
ATOM    761  CG  ASN A  51     -26.320   4.879 -27.134  1.00  0.00           C  
ATOM    762  ND2 ASN A  51     -27.074   3.742 -27.082  1.00  0.00           N  
ATOM    763  OD1 ASN A  51     -25.105   4.866 -26.933  1.00  0.00           O  
ATOM    764  H   ASN A  51     -27.284   9.025 -28.582  1.00  0.00           H  
ATOM    765  HA  ASN A  51     -25.232   7.128 -27.776  1.00  0.00           H  
ATOM    766  HB2 ASN A  51     -27.407   6.513 -26.393  1.00  0.00           H  
ATOM    767  HB3 ASN A  51     -28.045   5.914 -27.915  1.00  0.00           H  
ATOM    768 HD21 ASN A  51     -28.077   3.744 -27.237  1.00  0.00           H  
ATOM    769 HD22 ASN A  51     -26.635   2.853 -26.874  1.00  0.00           H  
ATOM    770  N   PRO A  52     -25.251   7.472 -30.369  1.00  0.00           N  
ATOM    771  CA  PRO A  52     -25.265   7.429 -31.821  1.00  0.00           C  
ATOM    772  C   PRO A  52     -24.776   6.080 -32.376  1.00  0.00           C  
ATOM    773  O   PRO A  52     -23.835   5.445 -31.905  1.00  0.00           O  
ATOM    774  CB  PRO A  52     -24.295   8.531 -32.246  1.00  0.00           C  
ATOM    775  CG  PRO A  52     -23.287   8.565 -31.103  1.00  0.00           C  
ATOM    776  CD  PRO A  52     -24.111   8.224 -29.877  1.00  0.00           C  
ATOM    777  HA  PRO A  52     -26.279   7.635 -32.184  1.00  0.00           H  
ATOM    778  HB2 PRO A  52     -23.817   8.350 -33.214  1.00  0.00           H  
ATOM    779  HB3 PRO A  52     -24.815   9.493 -32.304  1.00  0.00           H  
ATOM    780  HG2 PRO A  52     -22.523   7.796 -31.253  1.00  0.00           H  
ATOM    781  HG3 PRO A  52     -22.789   9.532 -31.005  1.00  0.00           H  
ATOM    782  HD2 PRO A  52     -23.547   7.621 -29.160  1.00  0.00           H  
ATOM    783  HD3 PRO A  52     -24.476   9.127 -29.382  1.00  0.00           H  
ATOM    784  N   ASN A  53     -25.449   5.716 -33.522  1.00  0.00           N  
ATOM    785  CA  ASN A  53     -24.997   4.644 -34.402  1.00  0.00           C  
ATOM    786  C   ASN A  53     -24.460   5.389 -35.625  1.00  0.00           C  
ATOM    787  O   ASN A  53     -25.186   5.959 -36.442  1.00  0.00           O  
ATOM    788  CB  ASN A  53     -26.135   3.706 -34.777  1.00  0.00           C  
ATOM    789  CG  ASN A  53     -25.585   2.566 -35.604  1.00  0.00           C  
ATOM    790  OD1 ASN A  53     -24.888   2.740 -36.600  1.00  0.00           O  
ATOM    791  ND2 ASN A  53     -25.921   1.317 -35.172  1.00  0.00           N  
ATOM    792  H   ASN A  53     -26.274   6.238 -33.805  1.00  0.00           H  
ATOM    793  HA  ASN A  53     -24.188   4.084 -33.919  1.00  0.00           H  
ATOM    794  HB2 ASN A  53     -26.616   3.321 -33.870  1.00  0.00           H  
ATOM    795  HB3 ASN A  53     -26.911   4.210 -35.363  1.00  0.00           H  
ATOM    796 HD21 ASN A  53     -26.501   1.135 -34.362  1.00  0.00           H  
ATOM    797 HD22 ASN A  53     -25.564   0.521 -35.688  1.00  0.00           H  
ATOM    798  N   TYR A  54     -23.082   5.445 -35.686  1.00  0.00           N  
ATOM    799  CA  TYR A  54     -22.414   6.331 -36.632  1.00  0.00           C  
ATOM    800  C   TYR A  54     -22.573   5.743 -38.038  1.00  0.00           C  
ATOM    801  O   TYR A  54     -22.867   6.449 -39.003  1.00  0.00           O  
ATOM    802  CB  TYR A  54     -20.937   6.563 -36.289  1.00  0.00           C  
ATOM    803  CG  TYR A  54     -20.752   7.498 -35.112  1.00  0.00           C  
ATOM    804  CD1 TYR A  54     -21.093   8.850 -35.243  1.00  0.00           C  
ATOM    805  CD2 TYR A  54     -20.251   7.046 -33.881  1.00  0.00           C  
ATOM    806  CE1 TYR A  54     -20.950   9.724 -34.169  1.00  0.00           C  
ATOM    807  CE2 TYR A  54     -20.084   7.935 -32.807  1.00  0.00           C  
ATOM    808  CZ  TYR A  54     -20.441   9.269 -32.962  1.00  0.00           C  
ATOM    809  OH  TYR A  54     -20.342  10.190 -31.964  1.00  0.00           O  
ATOM    810  H   TYR A  54     -22.512   4.839 -35.097  1.00  0.00           H  
ATOM    811  HA  TYR A  54     -22.967   7.278 -36.633  1.00  0.00           H  
ATOM    812  HB2 TYR A  54     -20.426   5.614 -36.090  1.00  0.00           H  
ATOM    813  HB3 TYR A  54     -20.420   7.005 -37.151  1.00  0.00           H  
ATOM    814  HD1 TYR A  54     -21.496   9.233 -36.176  1.00  0.00           H  
ATOM    815  HD2 TYR A  54     -19.990   5.996 -33.753  1.00  0.00           H  
ATOM    816  HE1 TYR A  54     -21.256  10.759 -34.273  1.00  0.00           H  
ATOM    817  HE2 TYR A  54     -19.695   7.572 -31.860  1.00  0.00           H  
ATOM    818  HH  TYR A  54     -20.066   9.794 -31.104  1.00  0.00           H  
ATOM    819  N   GLU A  55     -22.321   4.399 -38.137  1.00  0.00           N  
ATOM    820  CA  GLU A  55     -22.448   3.616 -39.355  1.00  0.00           C  
ATOM    821  C   GLU A  55     -23.820   3.867 -40.021  1.00  0.00           C  
ATOM    822  O   GLU A  55     -23.914   4.161 -41.216  1.00  0.00           O  
ATOM    823  CB  GLU A  55     -22.288   2.106 -39.067  1.00  0.00           C  
ATOM    824  CG  GLU A  55     -20.962   1.687 -38.418  1.00  0.00           C  
ATOM    825  CD  GLU A  55     -20.922   1.876 -36.895  1.00  0.00           C  
ATOM    826  OE1 GLU A  55     -20.694   0.846 -36.208  1.00  0.00           O  
ATOM    827  OE2 GLU A  55     -21.095   3.076 -36.511  1.00  0.00           O1-
ATOM    828  H   GLU A  55     -21.939   3.908 -37.292  1.00  0.00           H  
ATOM    829  HA  GLU A  55     -21.668   3.960 -40.043  1.00  0.00           H  
ATOM    830  HB2 GLU A  55     -23.114   1.752 -38.437  1.00  0.00           H  
ATOM    831  HB3 GLU A  55     -22.385   1.572 -40.022  1.00  0.00           H  
ATOM    832  HG2 GLU A  55     -20.795   0.624 -38.631  1.00  0.00           H  
ATOM    833  HG3 GLU A  55     -20.125   2.234 -38.866  1.00  0.00           H  
ATOM    834  N   ASP A  56     -24.922   3.708 -39.201  1.00  0.00           N  
ATOM    835  CA  ASP A  56     -26.294   3.807 -39.711  1.00  0.00           C  
ATOM    836  C   ASP A  56     -26.610   5.255 -40.149  1.00  0.00           C  
ATOM    837  O   ASP A  56     -27.435   5.519 -41.025  1.00  0.00           O  
ATOM    838  CB  ASP A  56     -27.271   3.328 -38.648  1.00  0.00           C  
ATOM    839  CG  ASP A  56     -28.655   3.220 -39.249  1.00  0.00           C  
ATOM    840  OD1 ASP A  56     -29.479   4.118 -38.867  1.00  0.00           O  
ATOM    841  OD2 ASP A  56     -28.859   2.287 -40.065  1.00  0.00           O1-
ATOM    842  H   ASP A  56     -24.775   3.484 -38.205  1.00  0.00           H  
ATOM    843  HA  ASP A  56     -26.345   3.179 -40.608  1.00  0.00           H  
ATOM    844  HB2 ASP A  56     -26.987   2.337 -38.275  1.00  0.00           H  
ATOM    845  HB3 ASP A  56     -27.286   4.011 -37.791  1.00  0.00           H  
ATOM    846  N   LEU A  57     -25.991   6.261 -39.437  1.00  0.00           N  
ATOM    847  CA  LEU A  57     -26.148   7.663 -39.815  1.00  0.00           C  
ATOM    848  C   LEU A  57     -25.342   7.942 -41.098  1.00  0.00           C  
ATOM    849  O   LEU A  57     -25.808   8.601 -42.029  1.00  0.00           O  
ATOM    850  CB  LEU A  57     -25.704   8.616 -38.696  1.00  0.00           C  
ATOM    851  CG  LEU A  57     -26.738   8.767 -37.564  1.00  0.00           C  
ATOM    852  CD1 LEU A  57     -26.070   9.338 -36.309  1.00  0.00           C  
ATOM    853  CD2 LEU A  57     -27.893   9.682 -37.979  1.00  0.00           C  
ATOM    854  H   LEU A  57     -25.412   5.999 -38.634  1.00  0.00           H  
ATOM    855  HA  LEU A  57     -27.200   7.828 -40.073  1.00  0.00           H  
ATOM    856  HB2 LEU A  57     -24.758   8.254 -38.277  1.00  0.00           H  
ATOM    857  HB3 LEU A  57     -25.496   9.608 -39.117  1.00  0.00           H  
ATOM    858  HG  LEU A  57     -27.144   7.781 -37.308  1.00  0.00           H  
ATOM    859 HD11 LEU A  57     -26.784   9.376 -35.481  1.00  0.00           H  
ATOM    860 HD12 LEU A  57     -25.227   8.717 -35.990  1.00  0.00           H  
ATOM    861 HD13 LEU A  57     -25.698  10.353 -36.481  1.00  0.00           H  
ATOM    862 HD21 LEU A  57     -28.638   9.749 -37.179  1.00  0.00           H  
ATOM    863 HD22 LEU A  57     -27.539  10.696 -38.194  1.00  0.00           H  
ATOM    864 HD23 LEU A  57     -28.402   9.312 -38.873  1.00  0.00           H  
ATOM    865  N   LEU A  58     -24.042   7.490 -41.090  1.00  0.00           N  
ATOM    866  CA  LEU A  58     -23.075   7.805 -42.142  1.00  0.00           C  
ATOM    867  C   LEU A  58     -23.506   7.268 -43.514  1.00  0.00           C  
ATOM    868  O   LEU A  58     -23.218   7.867 -44.553  1.00  0.00           O  
ATOM    869  CB  LEU A  58     -21.699   7.233 -41.763  1.00  0.00           C  
ATOM    870  CG  LEU A  58     -20.536   7.622 -42.692  1.00  0.00           C  
ATOM    871  CD1 LEU A  58     -20.332   9.134 -42.722  1.00  0.00           C  
ATOM    872  CD2 LEU A  58     -19.255   6.928 -42.229  1.00  0.00           C  
ATOM    873  H   LEU A  58     -23.721   6.928 -40.285  1.00  0.00           H  
ATOM    874  HA  LEU A  58     -23.050   8.898 -42.208  1.00  0.00           H  
ATOM    875  HB2 LEU A  58     -21.446   7.566 -40.748  1.00  0.00           H  
ATOM    876  HB3 LEU A  58     -21.764   6.137 -41.718  1.00  0.00           H  
ATOM    877  HG  LEU A  58     -20.745   7.276 -43.711  1.00  0.00           H  
ATOM    878 HD11 LEU A  58     -19.422   9.400 -43.269  1.00  0.00           H  
ATOM    879 HD12 LEU A  58     -21.171   9.626 -43.220  1.00  0.00           H  
ATOM    880 HD13 LEU A  58     -20.256   9.547 -41.711  1.00  0.00           H  
ATOM    881 HD21 LEU A  58     -18.410   7.194 -42.874  1.00  0.00           H  
ATOM    882 HD22 LEU A  58     -19.003   7.211 -41.202  1.00  0.00           H  
ATOM    883 HD23 LEU A  58     -19.369   5.840 -42.261  1.00  0.00           H  
ATOM    884  N   ILE A  59     -24.138   6.032 -43.488  1.00  0.00           N  
ATOM    885  CA  ILE A  59     -24.640   5.431 -44.729  1.00  0.00           C  
ATOM    886  C   ILE A  59     -25.874   6.181 -45.285  1.00  0.00           C  
ATOM    887  O   ILE A  59     -26.211   6.087 -46.466  1.00  0.00           O  
ATOM    888  CB  ILE A  59     -24.890   3.912 -44.566  1.00  0.00           C  
ATOM    889  CG1 ILE A  59     -24.974   3.142 -45.903  1.00  0.00           C  
ATOM    890  CG2 ILE A  59     -26.150   3.612 -43.747  1.00  0.00           C  
ATOM    891  CD1 ILE A  59     -23.711   3.221 -46.747  1.00  0.00           C  
ATOM    892  H   ILE A  59     -24.223   5.526 -42.594  1.00  0.00           H  
ATOM    893  HA  ILE A  59     -23.843   5.592 -45.463  1.00  0.00           H  
ATOM    894  HB  ILE A  59     -24.039   3.495 -44.010  1.00  0.00           H  
ATOM    895 HG12 ILE A  59     -25.164   2.083 -45.685  1.00  0.00           H  
ATOM    896 HG13 ILE A  59     -25.827   3.489 -46.497  1.00  0.00           H  
ATOM    897 HG21 ILE A  59     -26.209   2.545 -43.506  1.00  0.00           H  
ATOM    898 HG22 ILE A  59     -26.143   4.162 -42.806  1.00  0.00           H  
ATOM    899 HG23 ILE A  59     -27.062   3.880 -44.290  1.00  0.00           H  
ATOM    900 HD11 ILE A  59     -23.784   2.531 -47.594  1.00  0.00           H  
ATOM    901 HD12 ILE A  59     -23.561   4.223 -47.158  1.00  0.00           H  
ATOM    902 HD13 ILE A  59     -22.827   2.947 -46.162  1.00  0.00           H  
ATOM    903  N   ARG A  60     -26.609   6.906 -44.364  1.00  0.00           N  
ATOM    904  CA  ARG A  60     -27.767   7.702 -44.766  1.00  0.00           C  
ATOM    905  C   ARG A  60     -27.301   9.008 -45.436  1.00  0.00           C  
ATOM    906  O   ARG A  60     -27.995   9.594 -46.269  1.00  0.00           O  
ATOM    907  CB  ARG A  60     -28.680   8.071 -43.584  1.00  0.00           C  
ATOM    908  CG  ARG A  60     -29.874   7.123 -43.429  1.00  0.00           C  
ATOM    909  CD  ARG A  60     -30.845   7.628 -42.360  1.00  0.00           C  
ATOM    910  NE  ARG A  60     -30.275   7.552 -41.012  1.00  0.00           N  
ATOM    911  CZ  ARG A  60     -30.243   6.420 -40.263  1.00  0.00           C  
ATOM    912  NH1 ARG A  60     -30.807   5.264 -40.660  1.00  0.00           N  
ATOM    913  NH2 ARG A  60     -29.616   6.412 -39.074  1.00  0.00           N1+
ATOM    914  H   ARG A  60     -26.308   6.894 -43.393  1.00  0.00           H  
ATOM    915  HA  ARG A  60     -28.318   7.140 -45.530  1.00  0.00           H  
ATOM    916  HB2 ARG A  60     -28.120   8.092 -42.645  1.00  0.00           H  
ATOM    917  HB3 ARG A  60     -29.076   9.086 -43.725  1.00  0.00           H  
ATOM    918  HG2 ARG A  60     -30.412   7.058 -44.382  1.00  0.00           H  
ATOM    919  HG3 ARG A  60     -29.519   6.116 -43.181  1.00  0.00           H  
ATOM    920  HD2 ARG A  60     -31.112   8.675 -42.543  1.00  0.00           H  
ATOM    921  HD3 ARG A  60     -31.786   7.067 -42.381  1.00  0.00           H  
ATOM    922  HE  ARG A  60     -29.839   8.370 -40.610  1.00  0.00           H  
ATOM    923 HH11 ARG A  60     -30.545   4.447 -40.070  1.00  0.00           H  
ATOM    924 HH12 ARG A  60     -31.274   5.119 -41.539  1.00  0.00           H  
ATOM    925 HH21 ARG A  60     -29.493   5.415 -38.712  1.00  0.00           H  
ATOM    926 HH22 ARG A  60     -29.083   7.146 -38.644  1.00  0.00           H  
ATOM    927  N   LYS A  61     -26.150   9.563 -44.905  1.00  0.00           N  
ATOM    928  CA  LYS A  61     -25.626  10.830 -45.380  1.00  0.00           C  
ATOM    929  C   LYS A  61     -24.851  10.561 -46.690  1.00  0.00           C  
ATOM    930  O   LYS A  61     -23.827   9.874 -46.752  1.00  0.00           O  
ATOM    931  CB  LYS A  61     -24.694  11.508 -44.373  1.00  0.00           C  
ATOM    932  CG  LYS A  61     -25.244  11.739 -42.964  1.00  0.00           C  
ATOM    933  CD  LYS A  61     -26.696  12.218 -42.890  1.00  0.00           C  
ATOM    934  CE  LYS A  61     -27.149  12.408 -41.448  1.00  0.00           C  
ATOM    935  NZ  LYS A  61     -26.668  13.698 -40.916  1.00  0.00           N1+
ATOM    936  H   LYS A  61     -25.672   9.040 -44.168  1.00  0.00           H  
ATOM    937  HA  LYS A  61     -26.473  11.494 -45.591  1.00  0.00           H  
ATOM    938  HB2 LYS A  61     -23.779  10.914 -44.266  1.00  0.00           H  
ATOM    939  HB3 LYS A  61     -24.384  12.475 -44.790  1.00  0.00           H  
ATOM    940  HG2 LYS A  61     -25.147  10.811 -42.397  1.00  0.00           H  
ATOM    941  HG3 LYS A  61     -24.583  12.446 -42.454  1.00  0.00           H  
ATOM    942  HD2 LYS A  61     -26.827  13.140 -43.468  1.00  0.00           H  
ATOM    943  HD3 LYS A  61     -27.349  11.462 -43.337  1.00  0.00           H  
ATOM    944  HE2 LYS A  61     -28.240  12.432 -41.375  1.00  0.00           H  
ATOM    945  HE3 LYS A  61     -26.768  11.620 -40.791  1.00  0.00           H  
ATOM    946  HZ1 LYS A  61     -25.837  14.094 -41.385  1.00  0.00           H  
ATOM    947  HZ2 LYS A  61     -27.401  14.418 -40.929  1.00  0.00           H  
ATOM    948  HZ3 LYS A  61     -26.430  13.607 -39.893  1.00  0.00           H  
ATOM    949  N   SER A  62     -25.430  11.154 -47.799  1.00  0.00           N  
ATOM    950  CA  SER A  62     -24.841  11.057 -49.129  1.00  0.00           C  
ATOM    951  C   SER A  62     -23.799  12.181 -49.277  1.00  0.00           C  
ATOM    952  O   SER A  62     -23.699  13.126 -48.489  1.00  0.00           O  
ATOM    953  CB  SER A  62     -25.893  11.149 -50.237  1.00  0.00           C  
ATOM    954  OG  SER A  62     -26.336  12.490 -50.427  1.00  0.00           O  
ATOM    955  H   SER A  62     -26.288  11.706 -47.701  1.00  0.00           H  
ATOM    956  HA  SER A  62     -24.325  10.093 -49.201  1.00  0.00           H  
ATOM    957  HB2 SER A  62     -25.469  10.818 -51.191  1.00  0.00           H  
ATOM    958  HB3 SER A  62     -26.762  10.519 -50.021  1.00  0.00           H  
ATOM    959  HG  SER A  62     -26.828  12.746 -49.607  1.00  0.00           H  
ATOM    960  N   ASN A  63     -23.020  12.107 -50.423  1.00  0.00           N  
ATOM    961  CA  ASN A  63     -21.899  13.027 -50.632  1.00  0.00           C  
ATOM    962  C   ASN A  63     -22.366  14.483 -50.693  1.00  0.00           C  
ATOM    963  O   ASN A  63     -21.590  15.404 -50.445  1.00  0.00           O  
ATOM    964  CB  ASN A  63     -21.154  12.721 -51.928  1.00  0.00           C  
ATOM    965  CG  ASN A  63     -20.027  11.728 -51.756  1.00  0.00           C  
ATOM    966  ND2 ASN A  63     -19.418  11.413 -52.936  1.00  0.00           N  
ATOM    967  OD1 ASN A  63     -19.669  11.226 -50.694  1.00  0.00           O  
ATOM    968  H   ASN A  63     -23.214  11.391 -51.116  1.00  0.00           H  
ATOM    969  HA  ASN A  63     -21.250  12.946 -49.751  1.00  0.00           H  
ATOM    970  HB2 ASN A  63     -21.841  12.341 -52.694  1.00  0.00           H  
ATOM    971  HB3 ASN A  63     -20.703  13.634 -52.336  1.00  0.00           H  
ATOM    972 HD21 ASN A  63     -18.645  10.745 -52.979  1.00  0.00           H  
ATOM    973 HD22 ASN A  63     -19.668  11.845 -53.817  1.00  0.00           H  
ATOM    974  N   HIS A  64     -23.667  14.678 -51.121  1.00  0.00           N  
ATOM    975  CA  HIS A  64     -24.214  16.033 -51.262  1.00  0.00           C  
ATOM    976  C   HIS A  64     -24.570  16.609 -49.882  1.00  0.00           C  
ATOM    977  O   HIS A  64     -24.801  17.803 -49.701  1.00  0.00           O  
ATOM    978  CB  HIS A  64     -25.461  16.033 -52.154  1.00  0.00           C  
ATOM    979  CG  HIS A  64     -25.882  17.406 -52.551  1.00  0.00           C  
ATOM    980  CD2 HIS A  64     -27.022  18.098 -52.197  1.00  0.00           C  
ATOM    981  ND1 HIS A  64     -25.078  18.182 -53.358  1.00  0.00           N  
ATOM    982  NE2 HIS A  64     -26.897  19.321 -52.794  1.00  0.00           N  
ATOM    983  CE1 HIS A  64     -25.719  19.322 -53.486  1.00  0.00           C  
ATOM    984  H   HIS A  64     -24.258  13.870 -51.311  1.00  0.00           H  
ATOM    985  HA  HIS A  64     -23.424  16.668 -51.684  1.00  0.00           H  
ATOM    986  HB2 HIS A  64     -25.258  15.462 -53.069  1.00  0.00           H  
ATOM    987  HB3 HIS A  64     -26.289  15.521 -51.648  1.00  0.00           H  
ATOM    988  HD2 HIS A  64     -27.876  17.847 -51.581  1.00  0.00           H  
ATOM    989  HE2 HIS A  64     -27.556  20.087 -52.733  1.00  0.00           H  
ATOM    990  HE1 HIS A  64     -25.386  20.177 -54.057  1.00  0.00           H  
ATOM    991  N   ASN A  65     -24.701  15.669 -48.873  1.00  0.00           N  
ATOM    992  CA  ASN A  65     -25.167  16.030 -47.539  1.00  0.00           C  
ATOM    993  C   ASN A  65     -23.964  16.237 -46.600  1.00  0.00           C  
ATOM    994  O   ASN A  65     -24.116  16.510 -45.409  1.00  0.00           O  
ATOM    995  CB  ASN A  65     -26.139  15.012 -46.947  1.00  0.00           C  
ATOM    996  CG  ASN A  65     -27.156  14.475 -47.932  1.00  0.00           C  
ATOM    997  OD1 ASN A  65     -27.250  13.266 -48.167  1.00  0.00           O  
ATOM    998  ND2 ASN A  65     -27.960  15.387 -48.556  1.00  0.00           N  
ATOM    999  H   ASN A  65     -24.428  14.696 -49.044  1.00  0.00           H  
ATOM   1000  HA  ASN A  65     -25.672  17.002 -47.604  1.00  0.00           H  
ATOM   1001  HB2 ASN A  65     -25.584  14.152 -46.550  1.00  0.00           H  
ATOM   1002  HB3 ASN A  65     -26.677  15.450 -46.097  1.00  0.00           H  
ATOM   1003 HD21 ASN A  65     -27.908  16.388 -48.400  1.00  0.00           H  
ATOM   1004 HD22 ASN A  65     -28.659  15.063 -49.217  1.00  0.00           H  
ATOM   1005  N   PHE A  66     -22.737  16.174 -47.230  1.00  0.00           N  
ATOM   1006  CA  PHE A  66     -21.489  16.600 -46.614  1.00  0.00           C  
ATOM   1007  C   PHE A  66     -21.104  17.866 -47.371  1.00  0.00           C  
ATOM   1008  O   PHE A  66     -20.738  17.851 -48.545  1.00  0.00           O  
ATOM   1009  CB  PHE A  66     -20.360  15.583 -46.750  1.00  0.00           C  
ATOM   1010  CG  PHE A  66     -20.424  14.544 -45.665  1.00  0.00           C  
ATOM   1011  CD1 PHE A  66     -19.850  14.810 -44.412  1.00  0.00           C  
ATOM   1012  CD2 PHE A  66     -21.107  13.343 -45.871  1.00  0.00           C  
ATOM   1013  CE1 PHE A  66     -19.953  13.879 -43.384  1.00  0.00           C  
ATOM   1014  CE2 PHE A  66     -21.202  12.415 -44.840  1.00  0.00           C  
ATOM   1015  CZ  PHE A  66     -20.622  12.680 -43.602  1.00  0.00           C  
ATOM   1016  H   PHE A  66     -22.708  15.874 -48.204  1.00  0.00           H  
ATOM   1017  HA  PHE A  66     -21.670  16.840 -45.560  1.00  0.00           H  
ATOM   1018  HB2 PHE A  66     -20.364  15.101 -47.737  1.00  0.00           H  
ATOM   1019  HB3 PHE A  66     -19.393  16.093 -46.664  1.00  0.00           H  
ATOM   1020  HD1 PHE A  66     -19.327  15.747 -44.233  1.00  0.00           H  
ATOM   1021  HD2 PHE A  66     -21.583  13.139 -46.827  1.00  0.00           H  
ATOM   1022  HE1 PHE A  66     -19.509  14.087 -42.415  1.00  0.00           H  
ATOM   1023  HE2 PHE A  66     -21.747  11.489 -44.996  1.00  0.00           H  
ATOM   1024  HZ  PHE A  66     -20.709  11.959 -42.798  1.00  0.00           H  
ATOM   1025  N   LEU A  67     -21.274  19.009 -46.622  1.00  0.00           N  
ATOM   1026  CA  LEU A  67     -21.019  20.356 -47.113  1.00  0.00           C  
ATOM   1027  C   LEU A  67     -19.714  20.749 -46.421  1.00  0.00           C  
ATOM   1028  O   LEU A  67     -19.614  20.823 -45.194  1.00  0.00           O  
ATOM   1029  CB  LEU A  67     -22.198  21.252 -46.708  1.00  0.00           C  
ATOM   1030  CG  LEU A  67     -22.045  22.749 -47.018  1.00  0.00           C  
ATOM   1031  CD1 LEU A  67     -21.761  23.012 -48.491  1.00  0.00           C  
ATOM   1032  CD2 LEU A  67     -23.314  23.495 -46.597  1.00  0.00           C  
ATOM   1033  H   LEU A  67     -21.558  18.943 -45.636  1.00  0.00           H  
ATOM   1034  HA  LEU A  67     -20.899  20.331 -48.201  1.00  0.00           H  
ATOM   1035  HB2 LEU A  67     -23.104  20.870 -47.197  1.00  0.00           H  
ATOM   1036  HB3 LEU A  67     -22.381  21.151 -45.630  1.00  0.00           H  
ATOM   1037  HG  LEU A  67     -21.212  23.145 -46.426  1.00  0.00           H  
ATOM   1038 HD11 LEU A  67     -21.717  24.087 -48.696  1.00  0.00           H  
ATOM   1039 HD12 LEU A  67     -20.798  22.587 -48.783  1.00  0.00           H  
ATOM   1040 HD13 LEU A  67     -22.539  22.577 -49.126  1.00  0.00           H  
ATOM   1041 HD21 LEU A  67     -23.227  24.567 -46.803  1.00  0.00           H  
ATOM   1042 HD22 LEU A  67     -24.192  23.122 -47.136  1.00  0.00           H  
ATOM   1043 HD23 LEU A  67     -23.499  23.375 -45.526  1.00  0.00           H  
ATOM   1044  N   VAL A  68     -18.655  20.949 -47.286  1.00  0.00           N  
ATOM   1045  CA  VAL A  68     -17.337  21.360 -46.815  1.00  0.00           C  
ATOM   1046  C   VAL A  68     -17.103  22.731 -47.452  1.00  0.00           C  
ATOM   1047  O   VAL A  68     -17.276  22.935 -48.659  1.00  0.00           O  
ATOM   1048  CB  VAL A  68     -16.246  20.351 -47.203  1.00  0.00           C  
ATOM   1049  CG1 VAL A  68     -14.875  20.812 -46.704  1.00  0.00           C  
ATOM   1050  CG2 VAL A  68     -16.541  18.961 -46.631  1.00  0.00           C  
ATOM   1051  H   VAL A  68     -18.769  20.824 -48.292  1.00  0.00           H  
ATOM   1052  HA  VAL A  68     -17.372  21.458 -45.728  1.00  0.00           H  
ATOM   1053  HB  VAL A  68     -16.203  20.264 -48.296  1.00  0.00           H  
ATOM   1054 HG11 VAL A  68     -14.104  20.109 -47.026  1.00  0.00           H  
ATOM   1055 HG12 VAL A  68     -14.607  21.794 -47.103  1.00  0.00           H  
ATOM   1056 HG13 VAL A  68     -14.847  20.873 -45.611  1.00  0.00           H  
ATOM   1057 HG21 VAL A  68     -15.745  18.255 -46.894  1.00  0.00           H  
ATOM   1058 HG22 VAL A  68     -16.618  18.989 -45.539  1.00  0.00           H  
ATOM   1059 HG23 VAL A  68     -17.481  18.560 -47.021  1.00  0.00           H  
ATOM   1060  N   GLN A  69     -16.710  23.717 -46.556  1.00  0.00           N  
ATOM   1061  CA  GLN A  69     -16.586  25.092 -47.012  1.00  0.00           C  
ATOM   1062  C   GLN A  69     -15.298  25.729 -46.507  1.00  0.00           C  
ATOM   1063  O   GLN A  69     -14.884  25.596 -45.352  1.00  0.00           O  
ATOM   1064  CB  GLN A  69     -17.779  25.948 -46.585  1.00  0.00           C  
ATOM   1065  CG  GLN A  69     -19.085  25.487 -47.225  1.00  0.00           C  
ATOM   1066  CD  GLN A  69     -20.236  26.296 -46.696  1.00  0.00           C  
ATOM   1067  OE1 GLN A  69     -21.012  25.878 -45.844  1.00  0.00           O  
ATOM   1068  NE2 GLN A  69     -20.328  27.551 -47.222  1.00  0.00           N  
ATOM   1069  H   GLN A  69     -16.515  23.483 -45.567  1.00  0.00           H  
ATOM   1070  HA  GLN A  69     -16.546  25.081 -48.105  1.00  0.00           H  
ATOM   1071  HB2 GLN A  69     -17.887  25.933 -45.495  1.00  0.00           H  
ATOM   1072  HB3 GLN A  69     -17.591  26.997 -46.849  1.00  0.00           H  
ATOM   1073  HG2 GLN A  69     -19.044  25.592 -48.314  1.00  0.00           H  
ATOM   1074  HG3 GLN A  69     -19.289  24.436 -47.002  1.00  0.00           H  
ATOM   1075 HE21 GLN A  69     -21.063  28.159 -46.890  1.00  0.00           H  
ATOM   1076 HE22 GLN A  69     -19.699  27.928 -47.940  1.00  0.00           H  
ATOM   1077  N   ALA A  70     -14.683  26.524 -47.458  1.00  0.00           N  
ATOM   1078  CA  ALA A  70     -13.456  27.255 -47.175  1.00  0.00           C  
ATOM   1079  C   ALA A  70     -13.909  28.686 -46.892  1.00  0.00           C  
ATOM   1080  O   ALA A  70     -14.035  29.537 -47.777  1.00  0.00           O  
ATOM   1081  CB  ALA A  70     -12.505  27.183 -48.359  1.00  0.00           C  
ATOM   1082  H   ALA A  70     -15.111  26.632 -48.394  1.00  0.00           H  
ATOM   1083  HA  ALA A  70     -12.967  26.847 -46.284  1.00  0.00           H  
ATOM   1084  HB1 ALA A  70     -11.601  27.772 -48.169  1.00  0.00           H  
ATOM   1085  HB2 ALA A  70     -12.206  26.146 -48.552  1.00  0.00           H  
ATOM   1086  HB3 ALA A  70     -12.967  27.567 -49.275  1.00  0.00           H  
ATOM   1087  N   GLY A  71     -14.367  28.896 -45.602  1.00  0.00           N  
ATOM   1088  CA  GLY A  71     -14.868  30.174 -45.100  1.00  0.00           C  
ATOM   1089  C   GLY A  71     -16.266  30.523 -45.630  1.00  0.00           C  
ATOM   1090  O   GLY A  71     -17.133  31.047 -44.935  1.00  0.00           O  
ATOM   1091  H   GLY A  71     -14.346  28.114 -44.950  1.00  0.00           H  
ATOM   1092  HA2 GLY A  71     -14.906  30.105 -44.009  1.00  0.00           H  
ATOM   1093  HA3 GLY A  71     -14.174  30.965 -45.399  1.00  0.00           H  
ATOM   1094  N   ASN A  72     -16.396  30.359 -46.991  1.00  0.00           N  
ATOM   1095  CA  ASN A  72     -17.618  30.615 -47.739  1.00  0.00           C  
ATOM   1096  C   ASN A  72     -17.725  29.572 -48.865  1.00  0.00           C  
ATOM   1097  O   ASN A  72     -18.736  28.880 -49.007  1.00  0.00           O  
ATOM   1098  CB  ASN A  72     -17.585  32.038 -48.286  1.00  0.00           C  
ATOM   1099  CG  ASN A  72     -18.902  32.421 -48.906  1.00  0.00           C  
ATOM   1100  OD1 ASN A  72     -19.066  32.510 -50.118  1.00  0.00           O  
ATOM   1101  ND2 ASN A  72     -19.900  32.684 -48.011  1.00  0.00           N  
ATOM   1102  H   ASN A  72     -15.555  30.050 -47.484  1.00  0.00           H  
ATOM   1103  HA  ASN A  72     -18.471  30.470 -47.065  1.00  0.00           H  
ATOM   1104  HB2 ASN A  72     -17.365  32.753 -47.483  1.00  0.00           H  
ATOM   1105  HB3 ASN A  72     -16.799  32.169 -49.039  1.00  0.00           H  
ATOM   1106 HD21 ASN A  72     -20.804  32.979 -48.365  1.00  0.00           H  
ATOM   1107 HD22 ASN A  72     -19.782  32.603 -47.006  1.00  0.00           H  
ATOM   1108  N   VAL A  73     -16.637  29.528 -49.722  1.00  0.00           N  
ATOM   1109  CA  VAL A  73     -16.678  28.817 -51.003  1.00  0.00           C  
ATOM   1110  C   VAL A  73     -16.710  27.308 -50.716  1.00  0.00           C  
ATOM   1111  O   VAL A  73     -16.018  26.781 -49.844  1.00  0.00           O  
ATOM   1112  CB  VAL A  73     -15.468  29.193 -51.891  1.00  0.00           C  
ATOM   1113  CG1 VAL A  73     -15.447  28.411 -53.209  1.00  0.00           C  
ATOM   1114  CG2 VAL A  73     -15.463  30.694 -52.208  1.00  0.00           C  
ATOM   1115  H   VAL A  73     -15.774  29.999 -49.466  1.00  0.00           H  
ATOM   1116  HA  VAL A  73     -17.614  29.106 -51.498  1.00  0.00           H  
ATOM   1117  HB  VAL A  73     -14.541  28.960 -51.350  1.00  0.00           H  
ATOM   1118 HG11 VAL A  73     -14.622  28.747 -53.847  1.00  0.00           H  
ATOM   1119 HG12 VAL A  73     -15.301  27.340 -53.037  1.00  0.00           H  
ATOM   1120 HG13 VAL A  73     -16.380  28.547 -53.766  1.00  0.00           H  
ATOM   1121 HG21 VAL A  73     -14.613  30.953 -52.848  1.00  0.00           H  
ATOM   1122 HG22 VAL A  73     -16.380  30.991 -52.728  1.00  0.00           H  
ATOM   1123 HG23 VAL A  73     -15.378  31.298 -51.299  1.00  0.00           H  
ATOM   1124  N   GLN A  74     -17.597  26.613 -51.522  1.00  0.00           N  
ATOM   1125  CA  GLN A  74     -17.924  25.215 -51.281  1.00  0.00           C  
ATOM   1126  C   GLN A  74     -16.960  24.292 -52.037  1.00  0.00           C  
ATOM   1127  O   GLN A  74     -16.611  24.492 -53.200  1.00  0.00           O  
ATOM   1128  CB  GLN A  74     -19.373  24.913 -51.697  1.00  0.00           C  
ATOM   1129  CG  GLN A  74     -19.714  23.427 -51.600  1.00  0.00           C  
ATOM   1130  CD  GLN A  74     -21.175  23.127 -51.816  1.00  0.00           C  
ATOM   1131  OE1 GLN A  74     -22.059  23.976 -51.848  1.00  0.00           O  
ATOM   1132  NE2 GLN A  74     -21.420  21.782 -51.947  1.00  0.00           N  
ATOM   1133  H   GLN A  74     -18.031  27.074 -52.315  1.00  0.00           H  
ATOM   1134  HA  GLN A  74     -17.818  25.032 -50.208  1.00  0.00           H  
ATOM   1135  HB2 GLN A  74     -20.052  25.501 -51.066  1.00  0.00           H  
ATOM   1136  HB3 GLN A  74     -19.549  25.251 -52.727  1.00  0.00           H  
ATOM   1137  HG2 GLN A  74     -19.158  22.867 -52.360  1.00  0.00           H  
ATOM   1138  HG3 GLN A  74     -19.438  23.038 -50.615  1.00  0.00           H  
ATOM   1139 HE21 GLN A  74     -20.687  21.081 -51.888  1.00  0.00           H  
ATOM   1140 HE22 GLN A  74     -22.369  21.463 -52.102  1.00  0.00           H  
ATOM   1141  N   LEU A  75     -16.631  23.156 -51.313  1.00  0.00           N  
ATOM   1142  CA  LEU A  75     -15.882  22.048 -51.898  1.00  0.00           C  
ATOM   1143  C   LEU A  75     -16.876  20.873 -51.981  1.00  0.00           C  
ATOM   1144  O   LEU A  75     -17.725  20.662 -51.110  1.00  0.00           O  
ATOM   1145  CB  LEU A  75     -14.688  21.622 -51.034  1.00  0.00           C  
ATOM   1146  CG  LEU A  75     -13.846  22.758 -50.422  1.00  0.00           C  
ATOM   1147  CD1 LEU A  75     -12.689  22.151 -49.626  1.00  0.00           C  
ATOM   1148  CD2 LEU A  75     -13.295  23.731 -51.462  1.00  0.00           C  
ATOM   1149  H   LEU A  75     -16.951  23.045 -50.338  1.00  0.00           H  
ATOM   1150  HA  LEU A  75     -15.546  22.314 -52.906  1.00  0.00           H  
ATOM   1151  HB2 LEU A  75     -15.049  20.996 -50.208  1.00  0.00           H  
ATOM   1152  HB3 LEU A  75     -14.045  20.965 -51.636  1.00  0.00           H  
ATOM   1153  HG  LEU A  75     -14.468  23.324 -49.718  1.00  0.00           H  
ATOM   1154 HD11 LEU A  75     -12.122  22.931 -49.110  1.00  0.00           H  
ATOM   1155 HD12 LEU A  75     -13.052  21.450 -48.870  1.00  0.00           H  
ATOM   1156 HD13 LEU A  75     -12.011  21.600 -50.285  1.00  0.00           H  
ATOM   1157 HD21 LEU A  75     -12.657  24.484 -50.988  1.00  0.00           H  
ATOM   1158 HD22 LEU A  75     -12.699  23.210 -52.213  1.00  0.00           H  
ATOM   1159 HD23 LEU A  75     -14.094  24.266 -51.981  1.00  0.00           H  
ATOM   1160  N   ARG A  76     -16.713  20.022 -53.059  1.00  0.00           N  
ATOM   1161  CA  ARG A  76     -17.552  18.834 -53.205  1.00  0.00           C  
ATOM   1162  C   ARG A  76     -16.730  17.629 -52.722  1.00  0.00           C  
ATOM   1163  O   ARG A  76     -15.595  17.375 -53.133  1.00  0.00           O  
ATOM   1164  CB  ARG A  76     -18.029  18.642 -54.644  1.00  0.00           C  
ATOM   1165  CG  ARG A  76     -18.860  17.372 -54.858  1.00  0.00           C  
ATOM   1166  CD  ARG A  76     -19.300  17.245 -56.310  1.00  0.00           C  
ATOM   1167  NE  ARG A  76     -19.592  15.844 -56.662  1.00  0.00           N  
ATOM   1168  CZ  ARG A  76     -20.812  15.260 -56.728  1.00  0.00           C  
ATOM   1169  NH1 ARG A  76     -21.938  15.878 -56.307  1.00  0.00           N  
ATOM   1170  NH2 ARG A  76     -20.908  14.019 -57.262  1.00  0.00           N1+
ATOM   1171  H   ARG A  76     -15.970  20.180 -53.750  1.00  0.00           H  
ATOM   1172  HA  ARG A  76     -18.437  18.947 -52.568  1.00  0.00           H  
ATOM   1173  HB2 ARG A  76     -18.608  19.521 -54.956  1.00  0.00           H  
ATOM   1174  HB3 ARG A  76     -17.163  18.588 -55.303  1.00  0.00           H  
ATOM   1175  HG2 ARG A  76     -18.259  16.494 -54.600  1.00  0.00           H  
ATOM   1176  HG3 ARG A  76     -19.737  17.365 -54.201  1.00  0.00           H  
ATOM   1177  HD2 ARG A  76     -20.161  17.882 -56.538  1.00  0.00           H  
ATOM   1178  HD3 ARG A  76     -18.496  17.560 -56.985  1.00  0.00           H  
ATOM   1179  HE  ARG A  76     -18.796  15.313 -56.997  1.00  0.00           H  
ATOM   1180 HH11 ARG A  76     -22.854  15.458 -56.399  1.00  0.00           H  
ATOM   1181 HH12 ARG A  76     -21.888  16.811 -55.916  1.00  0.00           H  
ATOM   1182 HH21 ARG A  76     -21.806  13.572 -57.390  1.00  0.00           H  
ATOM   1183 HH22 ARG A  76     -20.092  13.550 -57.639  1.00  0.00           H  
ATOM   1184  N   VAL A  77     -17.419  16.835 -51.821  1.00  0.00           N  
ATOM   1185  CA  VAL A  77     -16.884  15.588 -51.290  1.00  0.00           C  
ATOM   1186  C   VAL A  77     -17.120  14.535 -52.381  1.00  0.00           C  
ATOM   1187  O   VAL A  77     -18.234  14.338 -52.873  1.00  0.00           O  
ATOM   1188  CB  VAL A  77     -17.567  15.211 -49.961  1.00  0.00           C  
ATOM   1189  CG1 VAL A  77     -17.133  13.836 -49.453  1.00  0.00           C  
ATOM   1190  CG2 VAL A  77     -17.238  16.253 -48.888  1.00  0.00           C  
ATOM   1191  H   VAL A  77     -18.346  17.111 -51.511  1.00  0.00           H  
ATOM   1192  HA  VAL A  77     -15.815  15.719 -51.127  1.00  0.00           H  
ATOM   1193  HB  VAL A  77     -18.656  15.189 -50.098  1.00  0.00           H  
ATOM   1194 HG11 VAL A  77     -17.607  13.618 -48.492  1.00  0.00           H  
ATOM   1195 HG12 VAL A  77     -17.425  13.043 -50.147  1.00  0.00           H  
ATOM   1196 HG13 VAL A  77     -16.050  13.794 -49.309  1.00  0.00           H  
ATOM   1197 HG21 VAL A  77     -16.157  16.358 -48.758  1.00  0.00           H  
ATOM   1198 HG22 VAL A  77     -17.650  17.234 -49.145  1.00  0.00           H  
ATOM   1199 HG23 VAL A  77     -17.649  15.960 -47.920  1.00  0.00           H  
ATOM   1200  N   ILE A  78     -15.977  13.831 -52.735  1.00  0.00           N  
ATOM   1201  CA  ILE A  78     -16.036  12.749 -53.708  1.00  0.00           C  
ATOM   1202  C   ILE A  78     -16.229  11.426 -52.958  1.00  0.00           C  
ATOM   1203  O   ILE A  78     -16.924  10.522 -53.432  1.00  0.00           O  
ATOM   1204  CB  ILE A  78     -14.862  12.718 -54.715  1.00  0.00           C  
ATOM   1205  CG1 ILE A  78     -13.467  12.664 -54.062  1.00  0.00           C  
ATOM   1206  CG2 ILE A  78     -14.986  13.916 -55.665  1.00  0.00           C  
ATOM   1207  CD1 ILE A  78     -12.334  12.438 -55.055  1.00  0.00           C  
ATOM   1208  H   ILE A  78     -15.086  14.030 -52.258  1.00  0.00           H  
ATOM   1209  HA  ILE A  78     -16.962  12.875 -54.286  1.00  0.00           H  
ATOM   1210  HB  ILE A  78     -14.978  11.808 -55.320  1.00  0.00           H  
ATOM   1211 HG12 ILE A  78     -13.266  13.594 -53.525  1.00  0.00           H  
ATOM   1212 HG13 ILE A  78     -13.430  11.849 -53.333  1.00  0.00           H  
ATOM   1213 HG21 ILE A  78     -14.259  13.863 -56.480  1.00  0.00           H  
ATOM   1214 HG22 ILE A  78     -15.980  13.949 -56.125  1.00  0.00           H  
ATOM   1215 HG23 ILE A  78     -14.834  14.857 -55.129  1.00  0.00           H  
ATOM   1216 HD11 ILE A  78     -11.388  12.308 -54.519  1.00  0.00           H  
ATOM   1217 HD12 ILE A  78     -12.509  11.540 -55.656  1.00  0.00           H  
ATOM   1218 HD13 ILE A  78     -12.211  13.291 -55.729  1.00  0.00           H  
ATOM   1219  N   GLY A  79     -15.545  11.300 -51.765  1.00  0.00           N  
ATOM   1220  CA  GLY A  79     -15.687  10.121 -50.931  1.00  0.00           C  
ATOM   1221  C   GLY A  79     -15.711  10.524 -49.464  1.00  0.00           C  
ATOM   1222  O   GLY A  79     -14.926  11.356 -49.005  1.00  0.00           O  
ATOM   1223  H   GLY A  79     -14.941  12.073 -51.456  1.00  0.00           H  
ATOM   1224  HA2 GLY A  79     -16.591   9.567 -51.199  1.00  0.00           H  
ATOM   1225  HA3 GLY A  79     -14.816   9.482 -51.100  1.00  0.00           H  
ATOM   1226  N   HIP A  80     -16.650   9.851 -48.702  1.00  0.00           N  
ATOM   1227  CA  HIP A  80     -16.769  10.054 -47.262  1.00  0.00           C  
ATOM   1228  C   HIP A  80     -16.571   8.694 -46.603  1.00  0.00           C  
ATOM   1229  O   HIP A  80     -17.139   7.687 -47.025  1.00  0.00           O  
ATOM   1230  CB  HIP A  80     -18.060  10.732 -46.821  1.00  0.00           C  
ATOM   1231  CG  HIP A  80     -19.330  10.104 -47.252  1.00  0.00           C  
ATOM   1232  ND1 HIP A  80     -19.856  10.228 -48.526  1.00  0.00           N1+
ATOM   1233  CD2 HIP A  80     -20.311   9.456 -46.533  1.00  0.00           C  
ATOM   1234  CE1 HIP A  80     -21.120   9.801 -48.556  1.00  0.00           C  
ATOM   1235  NE2 HIP A  80     -21.430   9.407 -47.324  1.00  0.00           N  
ATOM   1236  H   HIP A  80     -17.260   9.159 -49.134  1.00  0.00           H  
ATOM   1237  HA  HIP A  80     -15.943  10.702 -46.946  1.00  0.00           H  
ATOM   1238  HB2 HIP A  80     -18.079  10.804 -45.726  1.00  0.00           H  
ATOM   1239  HB3 HIP A  80     -18.076  11.758 -47.204  1.00  0.00           H  
ATOM   1240  HD1 HIP A  80     -19.450  10.703 -49.356  1.00  0.00           H  
ATOM   1241  HD2 HIP A  80     -20.422   9.139 -45.515  1.00  0.00           H  
ATOM   1242  HE2 HIP A  80     -22.404   9.238 -46.997  1.00  0.00           H  
ATOM   1243  HE1 HIP A  80     -21.780   9.823 -49.409  1.00  0.00           H  
ATOM   1244  N   SER A  81     -15.687   8.713 -45.545  1.00  0.00           N  
ATOM   1245  CA  SER A  81     -15.230   7.495 -44.886  1.00  0.00           C  
ATOM   1246  C   SER A  81     -14.942   7.795 -43.414  1.00  0.00           C  
ATOM   1247  O   SER A  81     -14.789   8.940 -42.981  1.00  0.00           O  
ATOM   1248  CB  SER A  81     -13.964   6.987 -45.588  1.00  0.00           C  
ATOM   1249  OG  SER A  81     -12.910   7.956 -45.583  1.00  0.00           O  
ATOM   1250  H   SER A  81     -15.283   9.593 -45.211  1.00  0.00           H  
ATOM   1251  HA  SER A  81     -16.019   6.736 -44.945  1.00  0.00           H  
ATOM   1252  HB2 SER A  81     -13.579   6.082 -45.107  1.00  0.00           H  
ATOM   1253  HB3 SER A  81     -14.178   6.747 -46.634  1.00  0.00           H  
ATOM   1254  HG  SER A  81     -13.296   8.864 -45.585  1.00  0.00           H  
ATOM   1255  N   MET A  82     -14.814   6.675 -42.615  1.00  0.00           N  
ATOM   1256  CA  MET A  82     -14.542   6.799 -41.186  1.00  0.00           C  
ATOM   1257  C   MET A  82     -13.312   5.950 -40.855  1.00  0.00           C  
ATOM   1258  O   MET A  82     -13.035   4.919 -41.466  1.00  0.00           O  
ATOM   1259  CB  MET A  82     -15.760   6.346 -40.363  1.00  0.00           C  
ATOM   1260  CG  MET A  82     -15.732   6.898 -38.936  1.00  0.00           C  
ATOM   1261  SD  MET A  82     -17.287   6.613 -38.041  1.00  0.00           S  
ATOM   1262  CE  MET A  82     -17.114   4.847 -37.683  1.00  0.00           C  
ATOM   1263  H   MET A  82     -14.882   5.735 -42.996  1.00  0.00           H  
ATOM   1264  HA  MET A  82     -14.306   7.843 -40.962  1.00  0.00           H  
ATOM   1265  HB2 MET A  82     -16.669   6.701 -40.863  1.00  0.00           H  
ATOM   1266  HB3 MET A  82     -15.814   5.251 -40.348  1.00  0.00           H  
ATOM   1267  HG2 MET A  82     -14.907   6.485 -38.351  1.00  0.00           H  
ATOM   1268  HG3 MET A  82     -15.614   7.983 -38.971  1.00  0.00           H  
ATOM   1269  HE1 MET A  82     -17.956   4.526 -37.064  1.00  0.00           H  
ATOM   1270  HE2 MET A  82     -17.125   4.263 -38.606  1.00  0.00           H  
ATOM   1271  HE3 MET A  82     -16.189   4.657 -37.134  1.00  0.00           H  
ATOM   1272  N   GLN A  83     -12.612   6.410 -39.754  1.00  0.00           N  
ATOM   1273  CA  GLN A  83     -11.492   5.661 -39.188  1.00  0.00           C  
ATOM   1274  C   GLN A  83     -11.669   5.797 -37.677  1.00  0.00           C  
ATOM   1275  O   GLN A  83     -11.523   6.878 -37.104  1.00  0.00           O  
ATOM   1276  CB  GLN A  83     -10.165   6.252 -39.667  1.00  0.00           C  
ATOM   1277  CG  GLN A  83      -8.944   5.526 -39.104  1.00  0.00           C  
ATOM   1278  CD  GLN A  83      -7.647   6.010 -39.734  1.00  0.00           C  
ATOM   1279  OE1 GLN A  83      -7.557   6.400 -40.898  1.00  0.00           O  
ATOM   1280  NE2 GLN A  83      -6.576   5.976 -38.903  1.00  0.00           N  
ATOM   1281  H   GLN A  83     -12.872   7.301 -39.301  1.00  0.00           H  
ATOM   1282  HA  GLN A  83     -11.565   4.609 -39.485  1.00  0.00           H  
ATOM   1283  HB2 GLN A  83     -10.144   6.214 -40.763  1.00  0.00           H  
ATOM   1284  HB3 GLN A  83     -10.104   7.314 -39.395  1.00  0.00           H  
ATOM   1285  HG2 GLN A  83      -8.900   5.654 -38.018  1.00  0.00           H  
ATOM   1286  HG3 GLN A  83      -9.016   4.451 -39.307  1.00  0.00           H  
ATOM   1287 HE21 GLN A  83      -6.671   5.853 -37.894  1.00  0.00           H  
ATOM   1288 HE22 GLN A  83      -5.584   6.131 -39.220  1.00  0.00           H  
ATOM   1289  N   ASN A  84     -12.111   4.661 -37.032  1.00  0.00           N  
ATOM   1290  CA  ASN A  84     -12.184   4.593 -35.570  1.00  0.00           C  
ATOM   1291  C   ASN A  84     -13.008   5.760 -34.932  1.00  0.00           C  
ATOM   1292  O   ASN A  84     -14.246   5.751 -34.928  1.00  0.00           O  
ATOM   1293  CB  ASN A  84     -10.811   4.358 -34.931  1.00  0.00           C  
ATOM   1294  CG  ASN A  84     -10.302   2.947 -35.146  1.00  0.00           C  
ATOM   1295  OD1 ASN A  84     -10.709   2.191 -36.023  1.00  0.00           O  
ATOM   1296  ND2 ASN A  84      -9.305   2.578 -34.282  1.00  0.00           N  
ATOM   1297  H   ASN A  84     -12.343   3.820 -37.557  1.00  0.00           H  
ATOM   1298  HA  ASN A  84     -12.796   3.702 -35.368  1.00  0.00           H  
ATOM   1299  HB2 ASN A  84     -10.059   5.040 -35.343  1.00  0.00           H  
ATOM   1300  HB3 ASN A  84     -10.868   4.526 -33.849  1.00  0.00           H  
ATOM   1301 HD21 ASN A  84      -8.897   1.657 -34.388  1.00  0.00           H  
ATOM   1302 HD22 ASN A  84      -8.941   3.162 -33.520  1.00  0.00           H  
ATOM   1303  N   CYS A  85     -12.269   6.829 -34.439  1.00  0.00           N  
ATOM   1304  CA  CYS A  85     -12.873   7.979 -33.753  1.00  0.00           C  
ATOM   1305  C   CYS A  85     -12.855   9.316 -34.540  1.00  0.00           C  
ATOM   1306  O   CYS A  85     -13.070  10.404 -33.984  1.00  0.00           O  
ATOM   1307  CB  CYS A  85     -12.260   8.238 -32.362  1.00  0.00           C  
ATOM   1308  SG  CYS A  85     -12.036   6.739 -31.351  1.00  0.00           S  
ATOM   1309  H   CYS A  85     -11.246   6.833 -34.534  1.00  0.00           H  
ATOM   1310  HA  CYS A  85     -13.927   7.745 -33.603  1.00  0.00           H  
ATOM   1311  HB2 CYS A  85     -11.277   8.708 -32.467  1.00  0.00           H  
ATOM   1312  HB3 CYS A  85     -12.889   8.935 -31.797  1.00  0.00           H  
ATOM   1313  HG  CYS A  85     -11.112   6.191 -32.162  1.00  0.00           H  
ATOM   1314  N   VAL A  86     -12.650   9.211 -35.900  1.00  0.00           N  
ATOM   1315  CA  VAL A  86     -12.582  10.380 -36.802  1.00  0.00           C  
ATOM   1316  C   VAL A  86     -13.316  10.066 -38.123  1.00  0.00           C  
ATOM   1317  O   VAL A  86     -13.393   8.924 -38.583  1.00  0.00           O  
ATOM   1318  CB  VAL A  86     -11.089  10.777 -37.013  1.00  0.00           C  
ATOM   1319  CG1 VAL A  86     -10.736  11.421 -38.355  1.00  0.00           C  
ATOM   1320  CG2 VAL A  86     -10.620  11.721 -35.899  1.00  0.00           C  
ATOM   1321  H   VAL A  86     -12.499   8.276 -36.308  1.00  0.00           H  
ATOM   1322  HA  VAL A  86     -13.122  11.208 -36.324  1.00  0.00           H  
ATOM   1323  HB  VAL A  86     -10.485   9.864 -36.954  1.00  0.00           H  
ATOM   1324 HG11 VAL A  86      -9.659  11.617 -38.415  1.00  0.00           H  
ATOM   1325 HG12 VAL A  86     -10.981  10.759 -39.189  1.00  0.00           H  
ATOM   1326 HG13 VAL A  86     -11.246  12.377 -38.494  1.00  0.00           H  
ATOM   1327 HG21 VAL A  86      -9.553  11.950 -36.003  1.00  0.00           H  
ATOM   1328 HG22 VAL A  86     -11.171  12.666 -35.933  1.00  0.00           H  
ATOM   1329 HG23 VAL A  86     -10.763  11.278 -34.911  1.00  0.00           H  
ATOM   1330  N   LEU A  87     -13.785  11.200 -38.786  1.00  0.00           N  
ATOM   1331  CA  LEU A  87     -14.356  11.150 -40.129  1.00  0.00           C  
ATOM   1332  C   LEU A  87     -13.304  11.722 -41.092  1.00  0.00           C  
ATOM   1333  O   LEU A  87     -12.670  12.759 -40.881  1.00  0.00           O  
ATOM   1334  CB  LEU A  87     -15.658  11.946 -40.285  1.00  0.00           C  
ATOM   1335  CG  LEU A  87     -16.943  11.129 -40.054  1.00  0.00           C  
ATOM   1336  CD1 LEU A  87     -18.161  12.053 -40.114  1.00  0.00           C  
ATOM   1337  CD2 LEU A  87     -17.136  10.009 -41.072  1.00  0.00           C  
ATOM   1338  H   LEU A  87     -13.667  12.140 -38.373  1.00  0.00           H  
ATOM   1339  HA  LEU A  87     -14.511  10.101 -40.384  1.00  0.00           H  
ATOM   1340  HB2 LEU A  87     -15.647  12.791 -39.585  1.00  0.00           H  
ATOM   1341  HB3 LEU A  87     -15.711  12.381 -41.292  1.00  0.00           H  
ATOM   1342  HG  LEU A  87     -16.896  10.669 -39.063  1.00  0.00           H  
ATOM   1343 HD11 LEU A  87     -19.072  11.508 -39.846  1.00  0.00           H  
ATOM   1344 HD12 LEU A  87     -18.059  12.896 -39.425  1.00  0.00           H  
ATOM   1345 HD13 LEU A  87     -18.293  12.461 -41.120  1.00  0.00           H  
ATOM   1346 HD21 LEU A  87     -18.085   9.497 -40.893  1.00  0.00           H  
ATOM   1347 HD22 LEU A  87     -17.139  10.392 -42.098  1.00  0.00           H  
ATOM   1348 HD23 LEU A  87     -16.358   9.252 -40.987  1.00  0.00           H  
ATOM   1349  N   LYS A  88     -13.161  10.946 -42.231  1.00  0.00           N  
ATOM   1350  CA  LYS A  88     -12.172  11.241 -43.258  1.00  0.00           C  
ATOM   1351  C   LYS A  88     -12.949  11.454 -44.564  1.00  0.00           C  
ATOM   1352  O   LYS A  88     -13.582  10.557 -45.132  1.00  0.00           O  
ATOM   1353  CB  LYS A  88     -11.149  10.104 -43.394  1.00  0.00           C  
ATOM   1354  CG  LYS A  88     -10.308   9.948 -42.122  1.00  0.00           C  
ATOM   1355  CD  LYS A  88      -9.351   8.759 -42.159  1.00  0.00           C  
ATOM   1356  CE  LYS A  88      -8.042   9.029 -42.883  1.00  0.00           C  
ATOM   1357  NZ  LYS A  88      -7.212   7.799 -42.844  1.00  0.00           N1+
ATOM   1358  H   LYS A  88     -13.778  10.136 -42.398  1.00  0.00           H  
ATOM   1359  HA  LYS A  88     -11.637  12.159 -42.994  1.00  0.00           H  
ATOM   1360  HB2 LYS A  88     -11.667   9.159 -43.596  1.00  0.00           H  
ATOM   1361  HB3 LYS A  88     -10.494  10.298 -44.251  1.00  0.00           H  
ATOM   1362  HG2 LYS A  88      -9.760  10.874 -41.911  1.00  0.00           H  
ATOM   1363  HG3 LYS A  88     -10.988   9.782 -41.278  1.00  0.00           H  
ATOM   1364  HD2 LYS A  88      -9.109   8.516 -41.118  1.00  0.00           H  
ATOM   1365  HD3 LYS A  88      -9.855   7.882 -42.583  1.00  0.00           H  
ATOM   1366  HE2 LYS A  88      -8.181   9.292 -43.935  1.00  0.00           H  
ATOM   1367  HE3 LYS A  88      -7.469   9.805 -42.378  1.00  0.00           H  
ATOM   1368  HZ1 LYS A  88      -7.266   7.305 -41.902  1.00  0.00           H  
ATOM   1369  HZ2 LYS A  88      -7.515   7.083 -43.519  1.00  0.00           H  
ATOM   1370  HZ3 LYS A  88      -6.216   7.994 -43.006  1.00  0.00           H  
ATOM   1371  N   LEU A  89     -12.920  12.766 -45.010  1.00  0.00           N  
ATOM   1372  CA  LEU A  89     -13.650  13.201 -46.196  1.00  0.00           C  
ATOM   1373  C   LEU A  89     -12.623  13.553 -47.283  1.00  0.00           C  
ATOM   1374  O   LEU A  89     -11.684  14.329 -47.081  1.00  0.00           O  
ATOM   1375  CB  LEU A  89     -14.525  14.431 -45.913  1.00  0.00           C  
ATOM   1376  CG  LEU A  89     -15.404  14.347 -44.651  1.00  0.00           C  
ATOM   1377  CD1 LEU A  89     -16.141  15.673 -44.449  1.00  0.00           C  
ATOM   1378  CD2 LEU A  89     -16.408  13.199 -44.714  1.00  0.00           C  
ATOM   1379  H   LEU A  89     -12.352  13.467 -44.508  1.00  0.00           H  
ATOM   1380  HA  LEU A  89     -14.285  12.382 -46.545  1.00  0.00           H  
ATOM   1381  HB2 LEU A  89     -13.882  15.312 -45.816  1.00  0.00           H  
ATOM   1382  HB3 LEU A  89     -15.153  14.624 -46.793  1.00  0.00           H  
ATOM   1383  HG  LEU A  89     -14.763  14.194 -43.774  1.00  0.00           H  
ATOM   1384 HD11 LEU A  89     -16.759  15.637 -43.547  1.00  0.00           H  
ATOM   1385 HD12 LEU A  89     -15.432  16.500 -44.335  1.00  0.00           H  
ATOM   1386 HD13 LEU A  89     -16.793  15.900 -45.299  1.00  0.00           H  
ATOM   1387 HD21 LEU A  89     -17.013  13.167 -43.803  1.00  0.00           H  
ATOM   1388 HD22 LEU A  89     -17.083  13.317 -45.568  1.00  0.00           H  
ATOM   1389 HD23 LEU A  89     -15.909  12.231 -44.802  1.00  0.00           H  
ATOM   1390  N   LYS A  90     -12.876  12.940 -48.501  1.00  0.00           N  
ATOM   1391  CA  LYS A  90     -12.031  13.152 -49.668  1.00  0.00           C  
ATOM   1392  C   LYS A  90     -12.843  14.063 -50.601  1.00  0.00           C  
ATOM   1393  O   LYS A  90     -13.956  13.746 -51.037  1.00  0.00           O  
ATOM   1394  CB  LYS A  90     -11.694  11.816 -50.339  1.00  0.00           C  
ATOM   1395  CG  LYS A  90     -10.431  11.925 -51.201  1.00  0.00           C  
ATOM   1396  CD  LYS A  90     -10.075  10.587 -51.855  1.00  0.00           C  
ATOM   1397  CE  LYS A  90      -8.627  10.499 -52.325  1.00  0.00           C  
ATOM   1398  NZ  LYS A  90      -8.334  11.456 -53.398  1.00  0.00           N1+
ATOM   1399  H   LYS A  90     -13.703  12.337 -48.633  1.00  0.00           H  
ATOM   1400  HA  LYS A  90     -11.112  13.648 -49.344  1.00  0.00           H  
ATOM   1401  HB2 LYS A  90     -11.522  11.055 -49.567  1.00  0.00           H  
ATOM   1402  HB3 LYS A  90     -12.531  11.460 -50.950  1.00  0.00           H  
ATOM   1403  HG2 LYS A  90     -10.583  12.685 -51.975  1.00  0.00           H  
ATOM   1404  HG3 LYS A  90      -9.600  12.258 -50.567  1.00  0.00           H  
ATOM   1405  HD2 LYS A  90     -10.233   9.778 -51.132  1.00  0.00           H  
ATOM   1406  HD3 LYS A  90     -10.758  10.396 -52.692  1.00  0.00           H  
ATOM   1407  HE2 LYS A  90      -7.924  10.701 -51.511  1.00  0.00           H  
ATOM   1408  HE3 LYS A  90      -8.418   9.505 -52.732  1.00  0.00           H  
ATOM   1409  HZ1 LYS A  90      -8.953  11.429 -54.210  1.00  0.00           H  
ATOM   1410  HZ2 LYS A  90      -8.379  12.485 -53.026  1.00  0.00           H  
ATOM   1411  HZ3 LYS A  90      -7.355  11.428 -53.704  1.00  0.00           H  
ATOM   1412  N   VAL A  91     -12.224  15.267 -50.863  1.00  0.00           N  
ATOM   1413  CA  VAL A  91     -12.833  16.329 -51.654  1.00  0.00           C  
ATOM   1414  C   VAL A  91     -12.236  16.318 -53.071  1.00  0.00           C  
ATOM   1415  O   VAL A  91     -11.167  15.786 -53.361  1.00  0.00           O  
ATOM   1416  CB  VAL A  91     -12.785  17.722 -50.981  1.00  0.00           C  
ATOM   1417  CG1 VAL A  91     -13.892  17.875 -49.934  1.00  0.00           C  
ATOM   1418  CG2 VAL A  91     -11.450  18.033 -50.311  1.00  0.00           C  
ATOM   1419  H   VAL A  91     -11.266  15.428 -50.525  1.00  0.00           H  
ATOM   1420  HA  VAL A  91     -13.880  16.058 -51.797  1.00  0.00           H  
ATOM   1421  HB  VAL A  91     -12.955  18.490 -51.746  1.00  0.00           H  
ATOM   1422 HG11 VAL A  91     -13.825  18.847 -49.434  1.00  0.00           H  
ATOM   1423 HG12 VAL A  91     -14.878  17.818 -50.400  1.00  0.00           H  
ATOM   1424 HG13 VAL A  91     -13.826  17.097 -49.166  1.00  0.00           H  
ATOM   1425 HG21 VAL A  91     -11.378  19.100 -50.081  1.00  0.00           H  
ATOM   1426 HG22 VAL A  91     -11.339  17.489 -49.369  1.00  0.00           H  
ATOM   1427 HG23 VAL A  91     -10.614  17.764 -50.957  1.00  0.00           H  
ATOM   1428  N   ASP A  92     -13.027  16.970 -54.003  1.00  0.00           N  
ATOM   1429  CA  ASP A  92     -12.606  17.111 -55.398  1.00  0.00           C  
ATOM   1430  C   ASP A  92     -11.361  18.010 -55.498  1.00  0.00           C  
ATOM   1431  O   ASP A  92     -10.429  17.797 -56.269  1.00  0.00           O  
ATOM   1432  CB  ASP A  92     -13.740  17.655 -56.263  1.00  0.00           C  
ATOM   1433  CG  ASP A  92     -14.401  18.995 -55.922  1.00  0.00           C  
ATOM   1434  OD1 ASP A  92     -13.934  19.649 -54.936  1.00  0.00           O  
ATOM   1435  OD2 ASP A  92     -15.373  19.293 -56.672  1.00  0.00           O1-
ATOM   1436  H   ASP A  92     -13.947  17.344 -53.718  1.00  0.00           H  
ATOM   1437  HA  ASP A  92     -12.314  16.114 -55.750  1.00  0.00           H  
ATOM   1438  HB2 ASP A  92     -13.378  17.743 -57.297  1.00  0.00           H  
ATOM   1439  HB3 ASP A  92     -14.550  16.914 -56.278  1.00  0.00           H  
ATOM   1440  N   THR A  93     -11.485  19.145 -54.743  1.00  0.00           N  
ATOM   1441  CA  THR A  93     -10.533  20.230 -54.635  1.00  0.00           C  
ATOM   1442  C   THR A  93      -9.457  19.813 -53.618  1.00  0.00           C  
ATOM   1443  O   THR A  93      -9.719  19.211 -52.578  1.00  0.00           O  
ATOM   1444  CB  THR A  93     -11.270  21.488 -54.131  1.00  0.00           C  
ATOM   1445  OG1 THR A  93     -12.500  21.719 -54.839  1.00  0.00           O  
ATOM   1446  CG2 THR A  93     -10.432  22.751 -54.296  1.00  0.00           C  
ATOM   1447  H   THR A  93     -12.395  19.225 -54.267  1.00  0.00           H  
ATOM   1448  HA  THR A  93     -10.094  20.388 -55.626  1.00  0.00           H  
ATOM   1449  HB  THR A  93     -11.535  21.369 -53.074  1.00  0.00           H  
ATOM   1450 HG21 THR A  93      -9.517  22.716 -53.702  1.00  0.00           H  
ATOM   1451 HG22 THR A  93     -10.161  22.904 -55.347  1.00  0.00           H  
ATOM   1452 HG23 THR A  93     -11.003  23.634 -53.991  1.00  0.00           H  
ATOM   1453  HG1 THR A  93     -13.053  20.881 -54.869  1.00  0.00           H  
ATOM   1454  N   ALA A  94      -8.181  20.242 -53.935  1.00  0.00           N  
ATOM   1455  CA  ALA A  94      -7.023  20.008 -53.075  1.00  0.00           C  
ATOM   1456  C   ALA A  94      -6.588  21.345 -52.446  1.00  0.00           C  
ATOM   1457  O   ALA A  94      -6.857  22.422 -52.976  1.00  0.00           O  
ATOM   1458  CB  ALA A  94      -5.875  19.396 -53.863  1.00  0.00           C  
ATOM   1459  H   ALA A  94      -8.026  20.782 -54.780  1.00  0.00           H  
ATOM   1460  HA  ALA A  94      -7.323  19.329 -52.276  1.00  0.00           H  
ATOM   1461  HB1 ALA A  94      -5.011  19.203 -53.219  1.00  0.00           H  
ATOM   1462  HB2 ALA A  94      -6.179  18.449 -54.321  1.00  0.00           H  
ATOM   1463  HB3 ALA A  94      -5.546  20.065 -54.666  1.00  0.00           H  
ATOM   1464  N   ASN A  95      -5.877  21.219 -51.271  1.00  0.00           N  
ATOM   1465  CA  ASN A  95      -5.429  22.362 -50.484  1.00  0.00           C  
ATOM   1466  C   ASN A  95      -4.093  22.922 -51.027  1.00  0.00           C  
ATOM   1467  O   ASN A  95      -3.043  22.273 -50.930  1.00  0.00           O  
ATOM   1468  CB  ASN A  95      -5.220  21.938 -49.026  1.00  0.00           C  
ATOM   1469  CG  ASN A  95      -4.796  23.099 -48.168  1.00  0.00           C  
ATOM   1470  OD1 ASN A  95      -4.659  24.243 -48.596  1.00  0.00           O  
ATOM   1471  ND2 ASN A  95      -4.525  22.791 -46.871  1.00  0.00           N  
ATOM   1472  H   ASN A  95      -5.692  20.269 -50.910  1.00  0.00           H  
ATOM   1473  HA  ASN A  95      -6.216  23.116 -50.526  1.00  0.00           H  
ATOM   1474  HB2 ASN A  95      -6.133  21.518 -48.611  1.00  0.00           H  
ATOM   1475  HB3 ASN A  95      -4.472  21.147 -48.948  1.00  0.00           H  
ATOM   1476 HD21 ASN A  95      -4.142  23.520 -46.278  1.00  0.00           H  
ATOM   1477 HD22 ASN A  95      -4.677  21.881 -46.427  1.00  0.00           H  
ATOM   1478  N   PRO A  96      -4.100  24.200 -51.569  1.00  0.00           N  
ATOM   1479  CA  PRO A  96      -2.882  24.859 -52.061  1.00  0.00           C  
ATOM   1480  C   PRO A  96      -2.021  25.539 -50.966  1.00  0.00           C  
ATOM   1481  O   PRO A  96      -1.006  26.177 -51.244  1.00  0.00           O  
ATOM   1482  CB  PRO A  96      -3.420  25.924 -53.018  1.00  0.00           C  
ATOM   1483  CG  PRO A  96      -4.715  26.356 -52.341  1.00  0.00           C  
ATOM   1484  CD  PRO A  96      -5.268  25.051 -51.785  1.00  0.00           C  
ATOM   1485  HA  PRO A  96      -2.244  24.128 -52.570  1.00  0.00           H  
ATOM   1486  HB2 PRO A  96      -2.740  26.765 -53.182  1.00  0.00           H  
ATOM   1487  HB3 PRO A  96      -3.648  25.471 -53.991  1.00  0.00           H  
ATOM   1488  HG2 PRO A  96      -4.497  27.052 -51.522  1.00  0.00           H  
ATOM   1489  HG3 PRO A  96      -5.411  26.847 -53.026  1.00  0.00           H  
ATOM   1490  HD2 PRO A  96      -5.821  25.208 -50.855  1.00  0.00           H  
ATOM   1491  HD3 PRO A  96      -5.919  24.570 -52.516  1.00  0.00           H  
ATOM   1492  N   LYS A  97      -2.471  25.359 -49.677  1.00  0.00           N  
ATOM   1493  CA  LYS A  97      -1.744  25.749 -48.472  1.00  0.00           C  
ATOM   1494  C   LYS A  97      -1.577  24.483 -47.603  1.00  0.00           C  
ATOM   1495  O   LYS A  97      -1.769  24.473 -46.388  1.00  0.00           O  
ATOM   1496  CB  LYS A  97      -2.461  26.864 -47.705  1.00  0.00           C  
ATOM   1497  CG  LYS A  97      -2.433  28.207 -48.441  1.00  0.00           C  
ATOM   1498  CD  LYS A  97      -3.031  29.310 -47.566  1.00  0.00           C  
ATOM   1499  CE  LYS A  97      -2.934  30.676 -48.230  1.00  0.00           C  
ATOM   1500  NZ  LYS A  97      -3.472  31.692 -47.291  1.00  0.00           N1+
ATOM   1501  H   LYS A  97      -3.383  24.907 -49.520  1.00  0.00           H  
ATOM   1502  HA  LYS A  97      -0.735  26.077 -48.749  1.00  0.00           H  
ATOM   1503  HB2 LYS A  97      -3.502  26.577 -47.506  1.00  0.00           H  
ATOM   1504  HB3 LYS A  97      -1.982  26.993 -46.727  1.00  0.00           H  
ATOM   1505  HG2 LYS A  97      -1.397  28.464 -48.696  1.00  0.00           H  
ATOM   1506  HG3 LYS A  97      -2.993  28.136 -49.380  1.00  0.00           H  
ATOM   1507  HD2 LYS A  97      -4.081  29.075 -47.348  1.00  0.00           H  
ATOM   1508  HD3 LYS A  97      -2.505  29.335 -46.603  1.00  0.00           H  
ATOM   1509  HE2 LYS A  97      -1.898  30.957 -48.441  1.00  0.00           H  
ATOM   1510  HE3 LYS A  97      -3.530  30.735 -49.146  1.00  0.00           H  
ATOM   1511  HZ1 LYS A  97      -4.469  31.524 -47.097  1.00  0.00           H  
ATOM   1512  HZ2 LYS A  97      -2.977  31.668 -46.386  1.00  0.00           H  
ATOM   1513  HZ3 LYS A  97      -3.386  32.642 -47.674  1.00  0.00           H  
ATOM   1514  N   THR A  98      -1.054  23.403 -48.300  1.00  0.00           N  
ATOM   1515  CA  THR A  98      -0.671  22.155 -47.626  1.00  0.00           C  
ATOM   1516  C   THR A  98       0.781  22.358 -47.118  1.00  0.00           C  
ATOM   1517  O   THR A  98       1.674  22.708 -47.897  1.00  0.00           O  
ATOM   1518  CB  THR A  98      -0.746  20.946 -48.589  1.00  0.00           C  
ATOM   1519  OG1 THR A  98      -2.108  20.693 -48.961  1.00  0.00           O  
ATOM   1520  CG2 THR A  98      -0.248  19.653 -47.961  1.00  0.00           C  
ATOM   1521  H   THR A  98      -0.921  23.493 -49.304  1.00  0.00           H  
ATOM   1522  HA  THR A  98      -1.381  22.007 -46.809  1.00  0.00           H  
ATOM   1523  HB  THR A  98      -0.177  21.138 -49.507  1.00  0.00           H  
ATOM   1524 HG21 THR A  98       0.824  19.687 -47.759  1.00  0.00           H  
ATOM   1525 HG22 THR A  98      -0.783  19.437 -47.030  1.00  0.00           H  
ATOM   1526 HG23 THR A  98      -0.436  18.809 -48.633  1.00  0.00           H  
ATOM   1527  HG1 THR A  98      -2.312  21.301 -49.715  1.00  0.00           H  
ATOM   1528  N   PRO A  99       1.023  22.149 -45.773  1.00  0.00           N  
ATOM   1529  CA  PRO A  99       2.362  22.214 -45.194  1.00  0.00           C  
ATOM   1530  C   PRO A  99       3.073  20.853 -45.330  1.00  0.00           C  
ATOM   1531  O   PRO A  99       2.603  19.903 -45.953  1.00  0.00           O  
ATOM   1532  CB  PRO A  99       2.077  22.539 -43.725  1.00  0.00           C  
ATOM   1533  CG  PRO A  99       0.812  21.733 -43.453  1.00  0.00           C  
ATOM   1534  CD  PRO A  99       0.026  21.879 -44.749  1.00  0.00           C  
ATOM   1535  HA  PRO A  99       2.970  22.979 -45.687  1.00  0.00           H  
ATOM   1536  HB2 PRO A  99       2.881  22.282 -43.033  1.00  0.00           H  
ATOM   1537  HB3 PRO A  99       1.861  23.609 -43.614  1.00  0.00           H  
ATOM   1538  HG2 PRO A  99       1.066  20.679 -43.284  1.00  0.00           H  
ATOM   1539  HG3 PRO A  99       0.267  22.087 -42.575  1.00  0.00           H  
ATOM   1540  HD2 PRO A  99      -0.536  20.977 -44.997  1.00  0.00           H  
ATOM   1541  HD3 PRO A  99      -0.651  22.735 -44.714  1.00  0.00           H  
ATOM   1542  N   LYS A 100       4.288  20.787 -44.678  1.00  0.00           N  
ATOM   1543  CA  LYS A 100       5.098  19.563 -44.607  1.00  0.00           C  
ATOM   1544  C   LYS A 100       4.577  18.845 -43.344  1.00  0.00           C  
ATOM   1545  O   LYS A 100       4.907  19.209 -42.210  1.00  0.00           O  
ATOM   1546  CB  LYS A 100       6.554  20.023 -44.471  1.00  0.00           C  
ATOM   1547  CG  LYS A 100       7.627  18.938 -44.580  1.00  0.00           C  
ATOM   1548  CD  LYS A 100       8.985  19.571 -44.250  1.00  0.00           C  
ATOM   1549  CE  LYS A 100      10.175  18.644 -44.439  1.00  0.00           C  
ATOM   1550  NZ  LYS A 100      11.398  19.355 -44.034  1.00  0.00           N1+
ATOM   1551  H   LYS A 100       4.649  21.605 -44.196  1.00  0.00           H  
ATOM   1552  HA  LYS A 100       4.940  18.953 -45.502  1.00  0.00           H  
ATOM   1553  HB2 LYS A 100       6.757  20.770 -45.252  1.00  0.00           H  
ATOM   1554  HB3 LYS A 100       6.678  20.556 -43.519  1.00  0.00           H  
ATOM   1555  HG2 LYS A 100       7.418  18.117 -43.888  1.00  0.00           H  
ATOM   1556  HG3 LYS A 100       7.635  18.523 -45.594  1.00  0.00           H  
ATOM   1557  HD2 LYS A 100       9.124  20.460 -44.880  1.00  0.00           H  
ATOM   1558  HD3 LYS A 100       8.963  19.920 -43.213  1.00  0.00           H  
ATOM   1559  HE2 LYS A 100      10.104  17.744 -43.822  1.00  0.00           H  
ATOM   1560  HE3 LYS A 100      10.300  18.364 -45.489  1.00  0.00           H  
ATOM   1561  HZ1 LYS A 100      11.419  20.395 -44.322  1.00  0.00           H  
ATOM   1562  HZ2 LYS A 100      11.454  19.561 -42.980  1.00  0.00           H  
ATOM   1563  HZ3 LYS A 100      12.287  18.940 -44.313  1.00  0.00           H  
ATOM   1564  N   TYR A 101       3.599  17.891 -43.559  1.00  0.00           N  
ATOM   1565  CA  TYR A 101       2.891  17.265 -42.441  1.00  0.00           C  
ATOM   1566  C   TYR A 101       3.430  15.878 -42.035  1.00  0.00           C  
ATOM   1567  O   TYR A 101       3.764  15.035 -42.866  1.00  0.00           O  
ATOM   1568  CB  TYR A 101       1.368  17.182 -42.679  1.00  0.00           C  
ATOM   1569  CG  TYR A 101       0.893  16.397 -43.880  1.00  0.00           C  
ATOM   1570  CD1 TYR A 101       0.725  17.032 -45.118  1.00  0.00           C  
ATOM   1571  CD2 TYR A 101       0.560  15.038 -43.772  1.00  0.00           C  
ATOM   1572  CE1 TYR A 101       0.223  16.332 -46.218  1.00  0.00           C  
ATOM   1573  CE2 TYR A 101       0.050  14.340 -44.872  1.00  0.00           C  
ATOM   1574  CZ  TYR A 101      -0.128  14.994 -46.087  1.00  0.00           C  
ATOM   1575  OH  TYR A 101      -0.663  14.284 -47.128  1.00  0.00           O  
ATOM   1576  H   TYR A 101       3.352  17.616 -44.507  1.00  0.00           H  
ATOM   1577  HA  TYR A 101       3.023  17.920 -41.572  1.00  0.00           H  
ATOM   1578  HB2 TYR A 101       0.883  16.764 -41.787  1.00  0.00           H  
ATOM   1579  HB3 TYR A 101       0.976  18.203 -42.775  1.00  0.00           H  
ATOM   1580  HD1 TYR A 101       0.959  18.087 -45.235  1.00  0.00           H  
ATOM   1581  HD2 TYR A 101       0.674  14.512 -42.828  1.00  0.00           H  
ATOM   1582  HE1 TYR A 101       0.109  16.842 -47.169  1.00  0.00           H  
ATOM   1583  HE2 TYR A 101      -0.222  13.293 -44.780  1.00  0.00           H  
ATOM   1584  HH  TYR A 101      -0.928  14.916 -47.896  1.00  0.00           H  
ATOM   1585  N   LYS A 102       3.340  15.631 -40.667  1.00  0.00           N  
ATOM   1586  CA  LYS A 102       3.316  14.288 -40.100  1.00  0.00           C  
ATOM   1587  C   LYS A 102       2.347  14.221 -38.892  1.00  0.00           C  
ATOM   1588  O   LYS A 102       2.023  15.186 -38.198  1.00  0.00           O  
ATOM   1589  CB  LYS A 102       4.710  13.731 -39.781  1.00  0.00           C  
ATOM   1590  CG  LYS A 102       5.451  14.444 -38.643  1.00  0.00           C  
ATOM   1591  CD  LYS A 102       6.871  13.875 -38.483  1.00  0.00           C  
ATOM   1592  CE  LYS A 102       7.747  14.672 -37.524  1.00  0.00           C  
ATOM   1593  NZ  LYS A 102       7.246  14.558 -36.158  1.00  0.00           N1+
ATOM   1594  H   LYS A 102       3.294  16.422 -40.004  1.00  0.00           H  
ATOM   1595  HA  LYS A 102       2.882  13.641 -40.876  1.00  0.00           H  
ATOM   1596  HB2 LYS A 102       4.619  12.669 -39.519  1.00  0.00           H  
ATOM   1597  HB3 LYS A 102       5.322  13.777 -40.691  1.00  0.00           H  
ATOM   1598  HG2 LYS A 102       5.505  15.518 -38.845  1.00  0.00           H  
ATOM   1599  HG3 LYS A 102       4.894  14.317 -37.708  1.00  0.00           H  
ATOM   1600  HD2 LYS A 102       6.811  12.830 -38.156  1.00  0.00           H  
ATOM   1601  HD3 LYS A 102       7.366  13.869 -39.462  1.00  0.00           H  
ATOM   1602  HE2 LYS A 102       8.774  14.294 -37.519  1.00  0.00           H  
ATOM   1603  HE3 LYS A 102       7.758  15.735 -37.780  1.00  0.00           H  
ATOM   1604  HZ1 LYS A 102       6.265  14.907 -36.044  1.00  0.00           H  
ATOM   1605  HZ2 LYS A 102       7.314  13.643 -35.709  1.00  0.00           H  
ATOM   1606  HZ3 LYS A 102       7.703  15.272 -35.476  1.00  0.00           H  
ATOM   1607  N   PHE A 103       1.859  12.950 -38.653  1.00  0.00           N  
ATOM   1608  CA  PHE A 103       0.914  12.655 -37.571  1.00  0.00           C  
ATOM   1609  C   PHE A 103       1.694  11.846 -36.537  1.00  0.00           C  
ATOM   1610  O   PHE A 103       2.686  11.180 -36.833  1.00  0.00           O  
ATOM   1611  CB  PHE A 103      -0.295  11.849 -38.073  1.00  0.00           C  
ATOM   1612  CG  PHE A 103      -1.047  12.447 -39.245  1.00  0.00           C  
ATOM   1613  CD1 PHE A 103      -1.131  13.828 -39.458  1.00  0.00           C  
ATOM   1614  CD2 PHE A 103      -1.720  11.596 -40.132  1.00  0.00           C  
ATOM   1615  CE1 PHE A 103      -1.822  14.347 -40.550  1.00  0.00           C  
ATOM   1616  CE2 PHE A 103      -2.409  12.115 -41.231  1.00  0.00           C  
ATOM   1617  CZ  PHE A 103      -2.449  13.490 -41.448  1.00  0.00           C  
ATOM   1618  H   PHE A 103       2.161  12.165 -39.226  1.00  0.00           H  
ATOM   1619  HA  PHE A 103       0.587  13.590 -37.102  1.00  0.00           H  
ATOM   1620  HB2 PHE A 103       0.052  10.847 -38.361  1.00  0.00           H  
ATOM   1621  HB3 PHE A 103      -1.006  11.705 -37.250  1.00  0.00           H  
ATOM   1622  HD1 PHE A 103      -0.648  14.527 -38.784  1.00  0.00           H  
ATOM   1623  HD2 PHE A 103      -1.705  10.519 -39.979  1.00  0.00           H  
ATOM   1624  HE1 PHE A 103      -1.860  15.423 -40.694  1.00  0.00           H  
ATOM   1625  HE2 PHE A 103      -2.918  11.445 -41.919  1.00  0.00           H  
ATOM   1626  HZ  PHE A 103      -2.978  13.889 -42.309  1.00  0.00           H  
ATOM   1627  N   VAL A 104       1.166  11.887 -35.264  1.00  0.00           N  
ATOM   1628  CA  VAL A 104       1.752  11.142 -34.156  1.00  0.00           C  
ATOM   1629  C   VAL A 104       0.654  10.843 -33.110  1.00  0.00           C  
ATOM   1630  O   VAL A 104      -0.307  11.587 -32.919  1.00  0.00           O  
ATOM   1631  CB  VAL A 104       2.946  11.866 -33.474  1.00  0.00           C  
ATOM   1632  CG1 VAL A 104       4.255  11.723 -34.254  1.00  0.00           C  
ATOM   1633  CG2 VAL A 104       2.673  13.348 -33.213  1.00  0.00           C  
ATOM   1634  H   VAL A 104       0.334  12.440 -35.053  1.00  0.00           H  
ATOM   1635  HA  VAL A 104       2.094  10.177 -34.553  1.00  0.00           H  
ATOM   1636  HB  VAL A 104       3.116  11.390 -32.498  1.00  0.00           H  
ATOM   1637 HG11 VAL A 104       5.097  12.079 -33.650  1.00  0.00           H  
ATOM   1638 HG12 VAL A 104       4.451  10.677 -34.508  1.00  0.00           H  
ATOM   1639 HG13 VAL A 104       4.248  12.314 -35.175  1.00  0.00           H  
ATOM   1640 HG21 VAL A 104       3.494  13.799 -32.645  1.00  0.00           H  
ATOM   1641 HG22 VAL A 104       2.565  13.916 -34.144  1.00  0.00           H  
ATOM   1642 HG23 VAL A 104       1.760  13.472 -32.630  1.00  0.00           H  
ATOM   1643  N   ARG A 105       0.915   9.703 -32.366  1.00  0.00           N  
ATOM   1644  CA  ARG A 105       0.107   9.247 -31.231  1.00  0.00           C  
ATOM   1645  C   ARG A 105       1.101   9.328 -30.069  1.00  0.00           C  
ATOM   1646  O   ARG A 105       2.010   8.512 -29.919  1.00  0.00           O  
ATOM   1647  CB  ARG A 105      -0.411   7.821 -31.465  1.00  0.00           C  
ATOM   1648  CG  ARG A 105      -1.257   7.310 -30.292  1.00  0.00           C  
ATOM   1649  CD  ARG A 105      -1.979   6.000 -30.624  1.00  0.00           C  
ATOM   1650  NE  ARG A 105      -2.849   5.540 -29.524  1.00  0.00           N  
ATOM   1651  CZ  ARG A 105      -3.932   6.248 -29.072  1.00  0.00           C  
ATOM   1652  NH1 ARG A 105      -4.399   7.358 -29.690  1.00  0.00           N  
ATOM   1653  NH2 ARG A 105      -4.599   5.812 -27.972  1.00  0.00           N1+
ATOM   1654  H   ARG A 105       1.730   9.133 -32.581  1.00  0.00           H  
ATOM   1655  HA  ARG A 105      -0.732   9.931 -31.082  1.00  0.00           H  
ATOM   1656  HB2 ARG A 105      -1.014   7.815 -32.382  1.00  0.00           H  
ATOM   1657  HB3 ARG A 105       0.423   7.129 -31.638  1.00  0.00           H  
ATOM   1658  HG2 ARG A 105      -0.620   7.150 -29.413  1.00  0.00           H  
ATOM   1659  HG3 ARG A 105      -1.974   8.084 -30.002  1.00  0.00           H  
ATOM   1660  HD2 ARG A 105      -2.584   6.070 -31.533  1.00  0.00           H  
ATOM   1661  HD3 ARG A 105      -1.241   5.209 -30.796  1.00  0.00           H  
ATOM   1662  HE  ARG A 105      -2.657   4.647 -29.084  1.00  0.00           H  
ATOM   1663 HH11 ARG A 105      -5.125   7.933 -29.277  1.00  0.00           H  
ATOM   1664 HH12 ARG A 105      -4.093   7.711 -30.664  1.00  0.00           H  
ATOM   1665 HH21 ARG A 105      -4.342   4.974 -27.473  1.00  0.00           H  
ATOM   1666 HH22 ARG A 105      -5.401   6.373 -27.621  1.00  0.00           H  
ATOM   1667  N   ILE A 106       0.997  10.498 -29.333  1.00  0.00           N  
ATOM   1668  CA  ILE A 106       2.051  10.875 -28.399  1.00  0.00           C  
ATOM   1669  C   ILE A 106       1.958  10.162 -27.032  1.00  0.00           C  
ATOM   1670  O   ILE A 106       0.945   9.629 -26.588  1.00  0.00           O  
ATOM   1671  CB  ILE A 106       2.196  12.412 -28.220  1.00  0.00           C  
ATOM   1672  CG1 ILE A 106       0.951  13.067 -27.593  1.00  0.00           C  
ATOM   1673  CG2 ILE A 106       2.562  13.069 -29.555  1.00  0.00           C  
ATOM   1674  CD1 ILE A 106       1.230  14.455 -27.034  1.00  0.00           C  
ATOM   1675  H   ILE A 106       0.181  11.107 -29.460  1.00  0.00           H  
ATOM   1676  HA  ILE A 106       2.992  10.517 -28.843  1.00  0.00           H  
ATOM   1677  HB  ILE A 106       3.039  12.592 -27.540  1.00  0.00           H  
ATOM   1678 HG12 ILE A 106       0.152  13.151 -28.335  1.00  0.00           H  
ATOM   1679 HG13 ILE A 106       0.565  12.450 -26.774  1.00  0.00           H  
ATOM   1680 HG21 ILE A 106       2.823  14.123 -29.421  1.00  0.00           H  
ATOM   1681 HG22 ILE A 106       3.428  12.576 -30.008  1.00  0.00           H  
ATOM   1682 HG23 ILE A 106       1.730  13.013 -30.264  1.00  0.00           H  
ATOM   1683 HD11 ILE A 106       1.556  15.151 -27.812  1.00  0.00           H  
ATOM   1684 HD12 ILE A 106       0.320  14.861 -26.586  1.00  0.00           H  
ATOM   1685 HD13 ILE A 106       1.998  14.417 -26.257  1.00  0.00           H  
ATOM   1686  N   GLN A 107       3.137  10.248 -26.310  1.00  0.00           N  
ATOM   1687  CA  GLN A 107       3.253   9.809 -24.918  1.00  0.00           C  
ATOM   1688  C   GLN A 107       2.673  10.950 -24.051  1.00  0.00           C  
ATOM   1689  O   GLN A 107       2.586  12.101 -24.496  1.00  0.00           O  
ATOM   1690  CB  GLN A 107       4.731   9.572 -24.570  1.00  0.00           C  
ATOM   1691  CG  GLN A 107       5.376   8.425 -25.358  1.00  0.00           C  
ATOM   1692  CD  GLN A 107       4.934   7.053 -24.895  1.00  0.00           C  
ATOM   1693  NE2 GLN A 107       5.694   6.030 -25.393  1.00  0.00           N  
ATOM   1694  OE1 GLN A 107       3.990   6.845 -24.141  1.00  0.00           O  
ATOM   1695  H   GLN A 107       3.946  10.686 -26.735  1.00  0.00           H  
ATOM   1696  HA  GLN A 107       2.641   8.912 -24.786  1.00  0.00           H  
ATOM   1697  HB2 GLN A 107       5.298  10.489 -24.781  1.00  0.00           H  
ATOM   1698  HB3 GLN A 107       4.854   9.391 -23.496  1.00  0.00           H  
ATOM   1699  HG2 GLN A 107       5.173   8.512 -26.431  1.00  0.00           H  
ATOM   1700  HG3 GLN A 107       6.463   8.485 -25.227  1.00  0.00           H  
ATOM   1701 HE21 GLN A 107       6.481   6.161 -26.019  1.00  0.00           H  
ATOM   1702 HE22 GLN A 107       5.465   5.081 -25.118  1.00  0.00           H  
ATOM   1703  N   PRO A 108       2.279  10.664 -22.761  1.00  0.00           N  
ATOM   1704  CA  PRO A 108       1.770  11.713 -21.876  1.00  0.00           C  
ATOM   1705  C   PRO A 108       2.879  12.645 -21.346  1.00  0.00           C  
ATOM   1706  O   PRO A 108       4.077  12.354 -21.368  1.00  0.00           O  
ATOM   1707  CB  PRO A 108       1.126  10.943 -20.725  1.00  0.00           C  
ATOM   1708  CG  PRO A 108       1.940   9.653 -20.662  1.00  0.00           C  
ATOM   1709  CD  PRO A 108       2.247   9.357 -22.121  1.00  0.00           C  
ATOM   1710  HA  PRO A 108       1.036  12.322 -22.415  1.00  0.00           H  
ATOM   1711  HB2 PRO A 108       1.151  11.478 -19.775  1.00  0.00           H  
ATOM   1712  HB3 PRO A 108       0.083  10.708 -20.968  1.00  0.00           H  
ATOM   1713  HG2 PRO A 108       2.872   9.831 -20.112  1.00  0.00           H  
ATOM   1714  HG3 PRO A 108       1.405   8.836 -20.170  1.00  0.00           H  
ATOM   1715  HD2 PRO A 108       3.185   8.816 -22.246  1.00  0.00           H  
ATOM   1716  HD3 PRO A 108       1.441   8.779 -22.587  1.00  0.00           H  
ATOM   1717  N   GLY A 109       2.393  13.821 -20.796  1.00  0.00           N  
ATOM   1718  CA  GLY A 109       3.244  14.752 -20.073  1.00  0.00           C  
ATOM   1719  C   GLY A 109       3.917  15.818 -20.931  1.00  0.00           C  
ATOM   1720  O   GLY A 109       4.653  16.673 -20.440  1.00  0.00           O  
ATOM   1721  H   GLY A 109       1.403  14.092 -20.852  1.00  0.00           H  
ATOM   1722  HA2 GLY A 109       2.612  15.250 -19.334  1.00  0.00           H  
ATOM   1723  HA3 GLY A 109       4.027  14.191 -19.552  1.00  0.00           H  
ATOM   1724  N   GLN A 110       3.676  15.720 -22.283  1.00  0.00           N  
ATOM   1725  CA  GLN A 110       4.393  16.493 -23.294  1.00  0.00           C  
ATOM   1726  C   GLN A 110       3.517  17.671 -23.741  1.00  0.00           C  
ATOM   1727  O   GLN A 110       2.298  17.681 -23.553  1.00  0.00           O  
ATOM   1728  CB  GLN A 110       4.760  15.617 -24.502  1.00  0.00           C  
ATOM   1729  CG  GLN A 110       5.279  14.227 -24.130  1.00  0.00           C  
ATOM   1730  CD  GLN A 110       6.437  14.287 -23.165  1.00  0.00           C  
ATOM   1731  OE1 GLN A 110       7.392  15.042 -23.324  1.00  0.00           O  
ATOM   1732  NE2 GLN A 110       6.350  13.443 -22.094  1.00  0.00           N  
ATOM   1733  H   GLN A 110       2.945  15.078 -22.577  1.00  0.00           H  
ATOM   1734  HA  GLN A 110       5.302  16.899 -22.837  1.00  0.00           H  
ATOM   1735  HB2 GLN A 110       3.883  15.491 -25.149  1.00  0.00           H  
ATOM   1736  HB3 GLN A 110       5.508  16.143 -25.108  1.00  0.00           H  
ATOM   1737  HG2 GLN A 110       4.470  13.622 -23.715  1.00  0.00           H  
ATOM   1738  HG3 GLN A 110       5.625  13.709 -25.032  1.00  0.00           H  
ATOM   1739 HE21 GLN A 110       5.527  12.853 -21.900  1.00  0.00           H  
ATOM   1740 HE22 GLN A 110       7.116  13.397 -21.432  1.00  0.00           H  
ATOM   1741  N   THR A 111       4.214  18.684 -24.375  1.00  0.00           N  
ATOM   1742  CA  THR A 111       3.598  19.959 -24.749  1.00  0.00           C  
ATOM   1743  C   THR A 111       3.416  20.131 -26.268  1.00  0.00           C  
ATOM   1744  O   THR A 111       3.968  19.424 -27.113  1.00  0.00           O  
ATOM   1745  CB  THR A 111       4.406  21.143 -24.205  1.00  0.00           C  
ATOM   1746  OG1 THR A 111       5.782  20.881 -24.466  1.00  0.00           O  
ATOM   1747  CG2 THR A 111       4.199  21.355 -22.714  1.00  0.00           C  
ATOM   1748  H   THR A 111       5.202  18.591 -24.603  1.00  0.00           H  
ATOM   1749  HA  THR A 111       2.596  19.974 -24.324  1.00  0.00           H  
ATOM   1750  HB  THR A 111       4.151  22.075 -24.719  1.00  0.00           H  
ATOM   1751 HG21 THR A 111       3.180  21.688 -22.506  1.00  0.00           H  
ATOM   1752 HG22 THR A 111       4.390  20.442 -22.143  1.00  0.00           H  
ATOM   1753 HG23 THR A 111       4.888  22.116 -22.340  1.00  0.00           H  
ATOM   1754  HG1 THR A 111       6.310  21.629 -24.072  1.00  0.00           H  
ATOM   1755  N   PHE A 112       2.520  21.166 -26.545  1.00  0.00           N  
ATOM   1756  CA  PHE A 112       2.146  21.552 -27.898  1.00  0.00           C  
ATOM   1757  C   PHE A 112       1.391  22.882 -27.887  1.00  0.00           C  
ATOM   1758  O   PHE A 112       0.891  23.355 -26.861  1.00  0.00           O  
ATOM   1759  CB  PHE A 112       1.294  20.470 -28.584  1.00  0.00           C  
ATOM   1760  CG  PHE A 112       0.240  19.848 -27.694  1.00  0.00           C  
ATOM   1761  CD1 PHE A 112       0.490  18.596 -27.117  1.00  0.00           C  
ATOM   1762  CD2 PHE A 112      -0.959  20.507 -27.399  1.00  0.00           C  
ATOM   1763  CE1 PHE A 112      -0.431  18.021 -26.250  1.00  0.00           C  
ATOM   1764  CE2 PHE A 112      -1.879  19.927 -26.522  1.00  0.00           C  
ATOM   1765  CZ  PHE A 112      -1.609  18.687 -25.941  1.00  0.00           C  
ATOM   1766  H   PHE A 112       2.028  21.646 -25.778  1.00  0.00           H  
ATOM   1767  HA  PHE A 112       3.069  21.717 -28.458  1.00  0.00           H  
ATOM   1768  HB2 PHE A 112       0.789  20.852 -29.476  1.00  0.00           H  
ATOM   1769  HB3 PHE A 112       1.971  19.684 -28.939  1.00  0.00           H  
ATOM   1770  HD1 PHE A 112       1.416  18.069 -27.335  1.00  0.00           H  
ATOM   1771  HD2 PHE A 112      -1.174  21.484 -27.824  1.00  0.00           H  
ATOM   1772  HE1 PHE A 112      -0.213  17.059 -25.805  1.00  0.00           H  
ATOM   1773  HE2 PHE A 112      -2.801  20.447 -26.277  1.00  0.00           H  
ATOM   1774  HZ  PHE A 112      -2.304  18.240 -25.237  1.00  0.00           H  
ATOM   1775  N   SER A 113       1.263  23.466 -29.143  1.00  0.00           N  
ATOM   1776  CA  SER A 113       0.458  24.678 -29.304  1.00  0.00           C  
ATOM   1777  C   SER A 113      -0.914  24.232 -29.781  1.00  0.00           C  
ATOM   1778  O   SER A 113      -1.061  23.408 -30.686  1.00  0.00           O  
ATOM   1779  CB  SER A 113       1.058  25.689 -30.286  1.00  0.00           C  
ATOM   1780  OG  SER A 113       2.046  26.533 -29.670  1.00  0.00           O  
ATOM   1781  H   SER A 113       1.674  23.010 -29.979  1.00  0.00           H  
ATOM   1782  HA  SER A 113       0.350  25.156 -28.329  1.00  0.00           H  
ATOM   1783  HB2 SER A 113       1.535  25.175 -31.124  1.00  0.00           H  
ATOM   1784  HB3 SER A 113       0.288  26.357 -30.684  1.00  0.00           H  
ATOM   1785  HG  SER A 113       2.290  26.104 -28.803  1.00  0.00           H  
ATOM   1786  N   VAL A 114      -1.972  24.827 -29.123  1.00  0.00           N  
ATOM   1787  CA  VAL A 114      -3.364  24.552 -29.464  1.00  0.00           C  
ATOM   1788  C   VAL A 114      -3.830  25.758 -30.291  1.00  0.00           C  
ATOM   1789  O   VAL A 114      -3.782  26.918 -29.875  1.00  0.00           O  
ATOM   1790  CB  VAL A 114      -4.237  24.365 -28.213  1.00  0.00           C  
ATOM   1791  CG1 VAL A 114      -5.707  24.134 -28.579  1.00  0.00           C  
ATOM   1792  CG2 VAL A 114      -3.743  23.189 -27.371  1.00  0.00           C  
ATOM   1793  H   VAL A 114      -1.803  25.522 -28.373  1.00  0.00           H  
ATOM   1794  HA  VAL A 114      -3.402  23.648 -30.070  1.00  0.00           H  
ATOM   1795  HB  VAL A 114      -4.175  25.268 -27.598  1.00  0.00           H  
ATOM   1796 HG11 VAL A 114      -6.303  23.938 -27.682  1.00  0.00           H  
ATOM   1797 HG12 VAL A 114      -6.139  25.013 -29.069  1.00  0.00           H  
ATOM   1798 HG13 VAL A 114      -5.820  23.277 -29.252  1.00  0.00           H  
ATOM   1799 HG21 VAL A 114      -4.372  23.062 -26.485  1.00  0.00           H  
ATOM   1800 HG22 VAL A 114      -3.769  22.255 -27.942  1.00  0.00           H  
ATOM   1801 HG23 VAL A 114      -2.718  23.352 -27.024  1.00  0.00           H  
ATOM   1802  N   LEU A 115      -4.336  25.403 -31.531  1.00  0.00           N  
ATOM   1803  CA  LEU A 115      -4.963  26.385 -32.398  1.00  0.00           C  
ATOM   1804  C   LEU A 115      -6.457  26.207 -32.137  1.00  0.00           C  
ATOM   1805  O   LEU A 115      -7.044  25.154 -32.407  1.00  0.00           O  
ATOM   1806  CB  LEU A 115      -4.663  26.132 -33.877  1.00  0.00           C  
ATOM   1807  CG  LEU A 115      -5.371  27.128 -34.819  1.00  0.00           C  
ATOM   1808  CD1 LEU A 115      -4.937  28.569 -34.566  1.00  0.00           C  
ATOM   1809  CD2 LEU A 115      -5.122  26.746 -36.275  1.00  0.00           C  
ATOM   1810  H   LEU A 115      -4.340  24.408 -31.818  1.00  0.00           H  
ATOM   1811  HA  LEU A 115      -4.625  27.383 -32.106  1.00  0.00           H  
ATOM   1812  HB2 LEU A 115      -3.580  26.176 -34.043  1.00  0.00           H  
ATOM   1813  HB3 LEU A 115      -4.969  25.112 -34.145  1.00  0.00           H  
ATOM   1814  HG  LEU A 115      -6.451  27.072 -34.654  1.00  0.00           H  
ATOM   1815 HD11 LEU A 115      -5.292  29.236 -35.353  1.00  0.00           H  
ATOM   1816 HD12 LEU A 115      -5.346  28.943 -33.626  1.00  0.00           H  
ATOM   1817 HD13 LEU A 115      -3.850  28.650 -34.514  1.00  0.00           H  
ATOM   1818 HD21 LEU A 115      -5.700  27.394 -36.941  1.00  0.00           H  
ATOM   1819 HD22 LEU A 115      -4.064  26.841 -36.535  1.00  0.00           H  
ATOM   1820 HD23 LEU A 115      -5.436  25.715 -36.467  1.00  0.00           H  
ATOM   1821  N   ALA A 116      -7.081  27.310 -31.587  1.00  0.00           N  
ATOM   1822  CA  ALA A 116      -8.500  27.352 -31.305  1.00  0.00           C  
ATOM   1823  C   ALA A 116      -9.178  27.992 -32.516  1.00  0.00           C  
ATOM   1824  O   ALA A 116      -8.774  29.021 -33.063  1.00  0.00           O  
ATOM   1825  CB  ALA A 116      -8.816  28.134 -30.043  1.00  0.00           C  
ATOM   1826  H   ALA A 116      -6.511  28.159 -31.411  1.00  0.00           H  
ATOM   1827  HA  ALA A 116      -8.850  26.323 -31.185  1.00  0.00           H  
ATOM   1828  HB1 ALA A 116      -9.891  28.123 -29.837  1.00  0.00           H  
ATOM   1829  HB2 ALA A 116      -8.295  27.705 -29.181  1.00  0.00           H  
ATOM   1830  HB3 ALA A 116      -8.512  29.180 -30.129  1.00  0.00           H  
ATOM   1831  N   CYS A 117     -10.294  27.280 -32.926  1.00  0.00           N  
ATOM   1832  CA  CYS A 117     -11.065  27.623 -34.119  1.00  0.00           C  
ATOM   1833  C   CYS A 117     -12.535  27.699 -33.725  1.00  0.00           C  
ATOM   1834  O   CYS A 117     -12.982  27.055 -32.775  1.00  0.00           O  
ATOM   1835  CB  CYS A 117     -10.936  26.544 -35.200  1.00  0.00           C  
ATOM   1836  SG  CYS A 117      -9.213  26.169 -35.636  1.00  0.00           S  
ATOM   1837  H   CYS A 117     -10.622  26.462 -32.406  1.00  0.00           H  
ATOM   1838  HA  CYS A 117     -10.750  28.600 -34.485  1.00  0.00           H  
ATOM   1839  HB2 CYS A 117     -11.392  25.607 -34.865  1.00  0.00           H  
ATOM   1840  HB3 CYS A 117     -11.463  26.842 -36.112  1.00  0.00           H  
ATOM   1841  HG  CYS A 117      -8.786  25.917 -34.388  1.00  0.00           H  
ATOM   1842  N   TYR A 118     -13.313  28.454 -34.588  1.00  0.00           N  
ATOM   1843  CA  TYR A 118     -14.770  28.501 -34.477  1.00  0.00           C  
ATOM   1844  C   TYR A 118     -15.372  28.594 -35.871  1.00  0.00           C  
ATOM   1845  O   TYR A 118     -14.945  29.364 -36.728  1.00  0.00           O  
ATOM   1846  CB  TYR A 118     -15.293  29.703 -33.667  1.00  0.00           C  
ATOM   1847  CG  TYR A 118     -14.948  29.578 -32.208  1.00  0.00           C  
ATOM   1848  CD1 TYR A 118     -14.086  30.495 -31.597  1.00  0.00           C  
ATOM   1849  CD2 TYR A 118     -15.412  28.478 -31.479  1.00  0.00           C  
ATOM   1850  CE1 TYR A 118     -13.602  30.259 -30.312  1.00  0.00           C  
ATOM   1851  CE2 TYR A 118     -14.913  28.227 -30.210  1.00  0.00           C  
ATOM   1852  CZ  TYR A 118     -13.996  29.103 -29.648  1.00  0.00           C  
ATOM   1853  OH  TYR A 118     -13.490  28.777 -28.427  1.00  0.00           O  
ATOM   1854  H   TYR A 118     -12.873  28.996 -35.351  1.00  0.00           H  
ATOM   1855  HA  TYR A 118     -15.095  27.557 -34.025  1.00  0.00           H  
ATOM   1856  HB2 TYR A 118     -14.884  30.636 -34.077  1.00  0.00           H  
ATOM   1857  HB3 TYR A 118     -16.384  29.783 -33.757  1.00  0.00           H  
ATOM   1858  HD1 TYR A 118     -13.759  31.380 -32.135  1.00  0.00           H  
ATOM   1859  HD2 TYR A 118     -16.102  27.764 -31.922  1.00  0.00           H  
ATOM   1860  HE1 TYR A 118     -12.909  30.965 -29.864  1.00  0.00           H  
ATOM   1861  HE2 TYR A 118     -15.212  27.325 -29.692  1.00  0.00           H  
ATOM   1862  HH  TYR A 118     -12.707  29.336 -28.280  1.00  0.00           H  
ATOM   1863  N   ASN A 119     -16.451  27.756 -36.074  1.00  0.00           N  
ATOM   1864  CA  ASN A 119     -17.313  27.862 -37.257  1.00  0.00           C  
ATOM   1865  C   ASN A 119     -16.551  27.831 -38.594  1.00  0.00           C  
ATOM   1866  O   ASN A 119     -16.942  28.428 -39.598  1.00  0.00           O  
ATOM   1867  CB  ASN A 119     -18.247  29.070 -37.176  1.00  0.00           C  
ATOM   1868  CG  ASN A 119     -19.310  28.827 -36.136  1.00  0.00           C  
ATOM   1869  OD1 ASN A 119     -19.180  29.154 -34.960  1.00  0.00           O  
ATOM   1870  ND2 ASN A 119     -20.434  28.193 -36.581  1.00  0.00           N  
ATOM   1871  H   ASN A 119     -16.702  27.075 -35.359  1.00  0.00           H  
ATOM   1872  HA  ASN A 119     -17.910  26.940 -37.249  1.00  0.00           H  
ATOM   1873  HB2 ASN A 119     -17.707  29.988 -36.918  1.00  0.00           H  
ATOM   1874  HB3 ASN A 119     -18.747  29.257 -38.134  1.00  0.00           H  
ATOM   1875 HD21 ASN A 119     -20.592  27.941 -37.551  1.00  0.00           H  
ATOM   1876 HD22 ASN A 119     -21.164  27.982 -35.908  1.00  0.00           H  
ATOM   1877  N   GLY A 120     -15.485  26.957 -38.618  1.00  0.00           N  
ATOM   1878  CA  GLY A 120     -14.675  26.773 -39.796  1.00  0.00           C  
ATOM   1879  C   GLY A 120     -13.657  27.857 -40.074  1.00  0.00           C  
ATOM   1880  O   GLY A 120     -13.195  28.030 -41.208  1.00  0.00           O  
ATOM   1881  H   GLY A 120     -15.269  26.369 -37.799  1.00  0.00           H  
ATOM   1882  HA2 GLY A 120     -14.145  25.822 -39.694  1.00  0.00           H  
ATOM   1883  HA3 GLY A 120     -15.339  26.727 -40.654  1.00  0.00           H  
ATOM   1884  N   SER A 121     -13.204  28.569 -38.982  1.00  0.00           N  
ATOM   1885  CA  SER A 121     -12.086  29.502 -39.116  1.00  0.00           C  
ATOM   1886  C   SER A 121     -11.414  29.742 -37.748  1.00  0.00           C  
ATOM   1887  O   SER A 121     -12.008  29.523 -36.684  1.00  0.00           O  
ATOM   1888  CB  SER A 121     -12.545  30.798 -39.807  1.00  0.00           C  
ATOM   1889  OG  SER A 121     -12.684  30.621 -41.230  1.00  0.00           O  
ATOM   1890  H   SER A 121     -13.680  28.487 -38.078  1.00  0.00           H  
ATOM   1891  HA  SER A 121     -11.363  28.985 -39.756  1.00  0.00           H  
ATOM   1892  HB2 SER A 121     -13.512  31.131 -39.417  1.00  0.00           H  
ATOM   1893  HB3 SER A 121     -11.829  31.611 -39.656  1.00  0.00           H  
ATOM   1894  HG  SER A 121     -12.959  29.685 -41.380  1.00  0.00           H  
ATOM   1895  N   PRO A 122     -10.099  30.169 -37.747  1.00  0.00           N  
ATOM   1896  CA  PRO A 122      -9.326  30.291 -36.500  1.00  0.00           C  
ATOM   1897  C   PRO A 122      -9.739  31.463 -35.594  1.00  0.00           C  
ATOM   1898  O   PRO A 122     -10.228  32.502 -36.039  1.00  0.00           O  
ATOM   1899  CB  PRO A 122      -7.884  30.534 -36.961  1.00  0.00           C  
ATOM   1900  CG  PRO A 122      -7.876  30.147 -38.434  1.00  0.00           C  
ATOM   1901  CD  PRO A 122      -9.273  30.498 -38.898  1.00  0.00           C  
ATOM   1902  HA  PRO A 122      -9.404  29.347 -35.960  1.00  0.00           H  
ATOM   1903  HB2 PRO A 122      -7.592  31.586 -36.854  1.00  0.00           H  
ATOM   1904  HB3 PRO A 122      -7.180  29.938 -36.378  1.00  0.00           H  
ATOM   1905  HG2 PRO A 122      -7.112  30.677 -39.006  1.00  0.00           H  
ATOM   1906  HG3 PRO A 122      -7.701  29.069 -38.532  1.00  0.00           H  
ATOM   1907  HD2 PRO A 122      -9.372  31.573 -39.081  1.00  0.00           H  
ATOM   1908  HD3 PRO A 122      -9.551  29.957 -39.803  1.00  0.00           H  
ATOM   1909  N   SER A 123      -9.440  31.288 -34.242  1.00  0.00           N  
ATOM   1910  CA  SER A 123      -9.676  32.380 -33.295  1.00  0.00           C  
ATOM   1911  C   SER A 123      -8.908  32.355 -31.963  1.00  0.00           C  
ATOM   1912  O   SER A 123      -9.243  33.121 -31.048  1.00  0.00           O  
ATOM   1913  CB  SER A 123     -11.169  32.488 -32.930  1.00  0.00           C  
ATOM   1914  OG  SER A 123     -11.460  33.675 -32.182  1.00  0.00           O  
ATOM   1915  H   SER A 123      -9.081  30.385 -33.893  1.00  0.00           H  
ATOM   1916  HA  SER A 123      -9.364  33.312 -33.785  1.00  0.00           H  
ATOM   1917  HB2 SER A 123     -11.801  32.503 -33.823  1.00  0.00           H  
ATOM   1918  HB3 SER A 123     -11.467  31.626 -32.325  1.00  0.00           H  
ATOM   1919  HG  SER A 123     -10.800  33.718 -31.451  1.00  0.00           H  
ATOM   1920  N   GLY A 124      -7.806  31.539 -31.864  1.00  0.00           N  
ATOM   1921  CA  GLY A 124      -6.967  31.634 -30.682  1.00  0.00           C  
ATOM   1922  C   GLY A 124      -5.791  30.679 -30.734  1.00  0.00           C  
ATOM   1923  O   GLY A 124      -5.870  29.566 -31.253  1.00  0.00           O  
ATOM   1924  H   GLY A 124      -7.567  30.869 -32.594  1.00  0.00           H  
ATOM   1925  HA2 GLY A 124      -6.618  32.669 -30.599  1.00  0.00           H  
ATOM   1926  HA3 GLY A 124      -7.569  31.402 -29.797  1.00  0.00           H  
ATOM   1927  N   VAL A 125      -4.657  31.167 -30.109  1.00  0.00           N  
ATOM   1928  CA  VAL A 125      -3.444  30.366 -29.984  1.00  0.00           C  
ATOM   1929  C   VAL A 125      -3.002  30.440 -28.515  1.00  0.00           C  
ATOM   1930  O   VAL A 125      -2.982  31.491 -27.873  1.00  0.00           O  
ATOM   1931  CB  VAL A 125      -2.359  30.785 -30.998  1.00  0.00           C  
ATOM   1932  CG1 VAL A 125      -1.796  32.186 -30.752  1.00  0.00           C  
ATOM   1933  CG2 VAL A 125      -1.218  29.763 -31.052  1.00  0.00           C  
ATOM   1934  H   VAL A 125      -4.648  32.102 -29.706  1.00  0.00           H  
ATOM   1935  HA  VAL A 125      -3.722  29.333 -30.206  1.00  0.00           H  
ATOM   1936  HB  VAL A 125      -2.826  30.797 -31.993  1.00  0.00           H  
ATOM   1937 HG11 VAL A 125      -1.110  32.468 -31.558  1.00  0.00           H  
ATOM   1938 HG12 VAL A 125      -2.592  32.936 -30.721  1.00  0.00           H  
ATOM   1939 HG13 VAL A 125      -1.236  32.240 -29.812  1.00  0.00           H  
ATOM   1940 HG21 VAL A 125      -0.511  30.018 -31.849  1.00  0.00           H  
ATOM   1941 HG22 VAL A 125      -0.661  29.728 -30.110  1.00  0.00           H  
ATOM   1942 HG23 VAL A 125      -1.602  28.759 -31.260  1.00  0.00           H  
ATOM   1943  N   TYR A 126      -2.639  29.212 -27.990  1.00  0.00           N  
ATOM   1944  CA  TYR A 126      -2.071  29.060 -26.652  1.00  0.00           C  
ATOM   1945  C   TYR A 126      -1.361  27.695 -26.533  1.00  0.00           C  
ATOM   1946  O   TYR A 126      -1.608  26.757 -27.297  1.00  0.00           O  
ATOM   1947  CB  TYR A 126      -3.091  29.307 -25.524  1.00  0.00           C  
ATOM   1948  CG  TYR A 126      -4.453  28.688 -25.743  1.00  0.00           C  
ATOM   1949  CD1 TYR A 126      -5.549  29.479 -26.131  1.00  0.00           C  
ATOM   1950  CD2 TYR A 126      -4.634  27.311 -25.582  1.00  0.00           C  
ATOM   1951  CE1 TYR A 126      -6.800  28.899 -26.354  1.00  0.00           C  
ATOM   1952  CE2 TYR A 126      -5.881  26.734 -25.808  1.00  0.00           C  
ATOM   1953  CZ  TYR A 126      -6.951  27.529 -26.196  1.00  0.00           C  
ATOM   1954  OH  TYR A 126      -8.142  26.900 -26.400  1.00  0.00           O  
ATOM   1955  H   TYR A 126      -2.786  28.361 -28.544  1.00  0.00           H  
ATOM   1956  HA  TYR A 126      -1.283  29.821 -26.560  1.00  0.00           H  
ATOM   1957  HB2 TYR A 126      -2.697  28.955 -24.562  1.00  0.00           H  
ATOM   1958  HB3 TYR A 126      -3.222  30.390 -25.399  1.00  0.00           H  
ATOM   1959  HD1 TYR A 126      -5.425  30.551 -26.279  1.00  0.00           H  
ATOM   1960  HD2 TYR A 126      -3.800  26.678 -25.292  1.00  0.00           H  
ATOM   1961  HE1 TYR A 126      -7.635  29.524 -26.657  1.00  0.00           H  
ATOM   1962  HE2 TYR A 126      -6.013  25.664 -25.685  1.00  0.00           H  
ATOM   1963  HH  TYR A 126      -8.885  27.553 -26.473  1.00  0.00           H  
ATOM   1964  N   GLN A 127      -0.412  27.624 -25.519  1.00  0.00           N  
ATOM   1965  CA  GLN A 127       0.466  26.451 -25.345  1.00  0.00           C  
ATOM   1966  C   GLN A 127      -0.079  25.645 -24.163  1.00  0.00           C  
ATOM   1967  O   GLN A 127      -0.415  26.191 -23.109  1.00  0.00           O  
ATOM   1968  CB  GLN A 127       1.911  26.899 -25.065  1.00  0.00           C  
ATOM   1969  CG  GLN A 127       2.965  25.782 -25.092  1.00  0.00           C  
ATOM   1970  CD  GLN A 127       3.346  25.354 -26.493  1.00  0.00           C  
ATOM   1971  OE1 GLN A 127       2.803  25.774 -27.512  1.00  0.00           O  
ATOM   1972  NE2 GLN A 127       4.360  24.441 -26.575  1.00  0.00           N  
ATOM   1973  H   GLN A 127      -0.312  28.391 -24.859  1.00  0.00           H  
ATOM   1974  HA  GLN A 127       0.423  25.853 -26.255  1.00  0.00           H  
ATOM   1975  HB2 GLN A 127       2.194  27.683 -25.778  1.00  0.00           H  
ATOM   1976  HB3 GLN A 127       1.943  27.365 -24.075  1.00  0.00           H  
ATOM   1977  HG2 GLN A 127       3.877  26.154 -24.610  1.00  0.00           H  
ATOM   1978  HG3 GLN A 127       2.636  24.903 -24.529  1.00  0.00           H  
ATOM   1979 HE21 GLN A 127       4.628  24.081 -27.482  1.00  0.00           H  
ATOM   1980 HE22 GLN A 127       4.918  24.107 -25.777  1.00  0.00           H  
ATOM   1981  N   CYS A 128      -0.113  24.270 -24.376  1.00  0.00           N  
ATOM   1982  CA  CYS A 128      -0.657  23.341 -23.364  1.00  0.00           C  
ATOM   1983  C   CYS A 128       0.194  22.058 -23.314  1.00  0.00           C  
ATOM   1984  O   CYS A 128       1.038  21.803 -24.175  1.00  0.00           O  
ATOM   1985  CB  CYS A 128      -2.095  22.916 -23.694  1.00  0.00           C  
ATOM   1986  SG  CYS A 128      -3.308  24.262 -23.554  1.00  0.00           S  
ATOM   1987  H   CYS A 128       0.247  23.873 -25.262  1.00  0.00           H  
ATOM   1988  HA  CYS A 128      -0.606  23.815 -22.377  1.00  0.00           H  
ATOM   1989  HB2 CYS A 128      -2.146  22.528 -24.717  1.00  0.00           H  
ATOM   1990  HB3 CYS A 128      -2.438  22.114 -23.032  1.00  0.00           H  
ATOM   1991  HG  CYS A 128      -3.259  24.406 -22.218  1.00  0.00           H  
ATOM   1992  N   ALA A 129      -0.100  21.209 -22.254  1.00  0.00           N  
ATOM   1993  CA  ALA A 129       0.374  19.828 -22.194  1.00  0.00           C  
ATOM   1994  C   ALA A 129      -0.752  18.775 -22.153  1.00  0.00           C  
ATOM   1995  O   ALA A 129      -1.913  19.011 -21.827  1.00  0.00           O  
ATOM   1996  CB  ALA A 129       1.287  19.611 -20.992  1.00  0.00           C  
ATOM   1997  H   ALA A 129      -0.655  21.554 -21.427  1.00  0.00           H  
ATOM   1998  HA  ALA A 129       0.934  19.644 -23.110  1.00  0.00           H  
ATOM   1999  HB1 ALA A 129       1.777  18.633 -21.026  1.00  0.00           H  
ATOM   2000  HB2 ALA A 129       2.066  20.371 -20.950  1.00  0.00           H  
ATOM   2001  HB3 ALA A 129       0.722  19.647 -20.055  1.00  0.00           H  
ATOM   2002  N   MET A 130      -0.280  17.502 -22.453  1.00  0.00           N  
ATOM   2003  CA  MET A 130      -1.095  16.300 -22.323  1.00  0.00           C  
ATOM   2004  C   MET A 130      -0.919  15.862 -20.871  1.00  0.00           C  
ATOM   2005  O   MET A 130       0.119  15.315 -20.481  1.00  0.00           O  
ATOM   2006  CB  MET A 130      -0.566  15.212 -23.273  1.00  0.00           C  
ATOM   2007  CG  MET A 130      -1.352  13.901 -23.269  1.00  0.00           C  
ATOM   2008  SD  MET A 130      -3.019  14.017 -23.986  1.00  0.00           S  
ATOM   2009  CE  MET A 130      -2.594  14.286 -25.720  1.00  0.00           C  
ATOM   2010  H   MET A 130       0.696  17.410 -22.763  1.00  0.00           H  
ATOM   2011  HA  MET A 130      -2.139  16.547 -22.532  1.00  0.00           H  
ATOM   2012  HB2 MET A 130      -0.512  15.606 -24.289  1.00  0.00           H  
ATOM   2013  HB3 MET A 130       0.474  14.975 -23.010  1.00  0.00           H  
ATOM   2014  HG2 MET A 130      -0.799  13.142 -23.834  1.00  0.00           H  
ATOM   2015  HG3 MET A 130      -1.452  13.519 -22.249  1.00  0.00           H  
ATOM   2016  HE1 MET A 130      -3.505  14.234 -26.316  1.00  0.00           H  
ATOM   2017  HE2 MET A 130      -2.156  15.276 -25.864  1.00  0.00           H  
ATOM   2018  HE3 MET A 130      -1.903  13.517 -26.073  1.00  0.00           H  
ATOM   2019  N   ARG A 131      -1.986  16.145 -20.026  1.00  0.00           N  
ATOM   2020  CA  ARG A 131      -1.880  15.790 -18.619  1.00  0.00           C  
ATOM   2021  C   ARG A 131      -1.855  14.248 -18.582  1.00  0.00           C  
ATOM   2022  O   ARG A 131      -2.463  13.558 -19.411  1.00  0.00           O  
ATOM   2023  CB  ARG A 131      -3.054  16.239 -17.747  1.00  0.00           C  
ATOM   2024  CG  ARG A 131      -3.354  17.731 -17.649  1.00  0.00           C  
ATOM   2025  CD  ARG A 131      -2.201  18.643 -17.259  1.00  0.00           C  
ATOM   2026  NE  ARG A 131      -1.548  18.309 -15.990  1.00  0.00           N  
ATOM   2027  CZ  ARG A 131      -0.385  18.919 -15.596  1.00  0.00           C  
ATOM   2028  NH1 ARG A 131       0.081  20.012 -16.234  1.00  0.00           N  
ATOM   2029  NH2 ARG A 131       0.325  18.423 -14.563  1.00  0.00           N1+
ATOM   2030  H   ARG A 131      -2.853  16.575 -20.385  1.00  0.00           H  
ATOM   2031  HA  ARG A 131      -0.937  16.206 -18.260  1.00  0.00           H  
ATOM   2032  HB2 ARG A 131      -3.958  15.754 -18.125  1.00  0.00           H  
ATOM   2033  HB3 ARG A 131      -2.917  15.849 -16.732  1.00  0.00           H  
ATOM   2034  HG2 ARG A 131      -3.751  18.081 -18.610  1.00  0.00           H  
ATOM   2035  HG3 ARG A 131      -4.167  17.862 -16.924  1.00  0.00           H  
ATOM   2036  HD2 ARG A 131      -1.447  18.624 -18.053  1.00  0.00           H  
ATOM   2037  HD3 ARG A 131      -2.616  19.648 -17.155  1.00  0.00           H  
ATOM   2038  HE  ARG A 131      -1.994  17.665 -15.265  1.00  0.00           H  
ATOM   2039 HH11 ARG A 131       0.982  20.497 -15.942  1.00  0.00           H  
ATOM   2040 HH12 ARG A 131      -0.503  20.531 -16.957  1.00  0.00           H  
ATOM   2041 HH21 ARG A 131       0.082  17.574 -14.031  1.00  0.00           H  
ATOM   2042 HH22 ARG A 131       1.288  18.806 -14.354  1.00  0.00           H  
ATOM   2043  N   PRO A 132      -1.186  13.642 -17.541  1.00  0.00           N  
ATOM   2044  CA  PRO A 132      -1.002  12.186 -17.503  1.00  0.00           C  
ATOM   2045  C   PRO A 132      -2.260  11.328 -17.362  1.00  0.00           C  
ATOM   2046  O   PRO A 132      -2.204  10.101 -17.412  1.00  0.00           O  
ATOM   2047  CB  PRO A 132      -0.065  11.947 -16.316  1.00  0.00           C  
ATOM   2048  CG  PRO A 132       0.631  13.289 -16.142  1.00  0.00           C  
ATOM   2049  CD  PRO A 132      -0.477  14.280 -16.441  1.00  0.00           C  
ATOM   2050  HA  PRO A 132      -0.527  11.903 -18.446  1.00  0.00           H  
ATOM   2051  HB2 PRO A 132      -0.627  11.695 -15.408  1.00  0.00           H  
ATOM   2052  HB3 PRO A 132       0.643  11.134 -16.505  1.00  0.00           H  
ATOM   2053  HG2 PRO A 132       1.065  13.427 -15.153  1.00  0.00           H  
ATOM   2054  HG3 PRO A 132       1.432  13.385 -16.884  1.00  0.00           H  
ATOM   2055  HD2 PRO A 132      -1.174  14.372 -15.601  1.00  0.00           H  
ATOM   2056  HD3 PRO A 132      -0.084  15.265 -16.689  1.00  0.00           H  
ATOM   2057  N   ASN A 133      -3.439  12.014 -17.193  1.00  0.00           N  
ATOM   2058  CA  ASN A 133      -4.746  11.367 -17.239  1.00  0.00           C  
ATOM   2059  C   ASN A 133      -5.413  11.552 -18.616  1.00  0.00           C  
ATOM   2060  O   ASN A 133      -6.569  11.180 -18.818  1.00  0.00           O  
ATOM   2061  CB  ASN A 133      -5.673  11.851 -16.123  1.00  0.00           C  
ATOM   2062  CG  ASN A 133      -6.015  13.310 -16.290  1.00  0.00           C  
ATOM   2063  OD1 ASN A 133      -5.505  14.034 -17.145  1.00  0.00           O  
ATOM   2064  ND2 ASN A 133      -6.969  13.786 -15.440  1.00  0.00           N  
ATOM   2065  H   ASN A 133      -3.402  13.023 -17.069  1.00  0.00           H  
ATOM   2066  HA  ASN A 133      -4.600  10.287 -17.120  1.00  0.00           H  
ATOM   2067  HB2 ASN A 133      -6.606  11.276 -16.124  1.00  0.00           H  
ATOM   2068  HB3 ASN A 133      -5.193  11.717 -15.149  1.00  0.00           H  
ATOM   2069 HD21 ASN A 133      -7.480  13.207 -14.757  1.00  0.00           H  
ATOM   2070 HD22 ASN A 133      -7.197  14.770 -15.475  1.00  0.00           H  
ATOM   2071  N   PHE A 134      -4.614  12.113 -19.590  1.00  0.00           N  
ATOM   2072  CA  PHE A 134      -4.976  12.243 -21.000  1.00  0.00           C  
ATOM   2073  C   PHE A 134      -6.019  13.345 -21.237  1.00  0.00           C  
ATOM   2074  O   PHE A 134      -6.796  13.344 -22.190  1.00  0.00           O  
ATOM   2075  CB  PHE A 134      -5.410  10.931 -21.649  1.00  0.00           C  
ATOM   2076  CG  PHE A 134      -4.367   9.840 -21.603  1.00  0.00           C  
ATOM   2077  CD1 PHE A 134      -3.275   9.866 -22.482  1.00  0.00           C  
ATOM   2078  CD2 PHE A 134      -4.474   8.793 -20.678  1.00  0.00           C  
ATOM   2079  CE1 PHE A 134      -2.320   8.851 -22.456  1.00  0.00           C  
ATOM   2080  CE2 PHE A 134      -3.506   7.790 -20.637  1.00  0.00           C  
ATOM   2081  CZ  PHE A 134      -2.434   7.816 -21.529  1.00  0.00           C  
ATOM   2082  H   PHE A 134      -3.680  12.469 -19.343  1.00  0.00           H  
ATOM   2083  HA  PHE A 134      -4.060  12.595 -21.489  1.00  0.00           H  
ATOM   2084  HB2 PHE A 134      -6.346  10.570 -21.211  1.00  0.00           H  
ATOM   2085  HB3 PHE A 134      -5.642  11.125 -22.698  1.00  0.00           H  
ATOM   2086  HD1 PHE A 134      -3.164  10.680 -23.194  1.00  0.00           H  
ATOM   2087  HD2 PHE A 134      -5.304   8.762 -19.975  1.00  0.00           H  
ATOM   2088  HE1 PHE A 134      -1.488   8.873 -23.156  1.00  0.00           H  
ATOM   2089  HE2 PHE A 134      -3.577   6.996 -19.896  1.00  0.00           H  
ATOM   2090  HZ  PHE A 134      -1.684   7.030 -21.495  1.00  0.00           H  
ATOM   2091  N   THR A 135      -5.892  14.416 -20.382  1.00  0.00           N  
ATOM   2092  CA  THR A 135      -6.726  15.610 -20.483  1.00  0.00           C  
ATOM   2093  C   THR A 135      -5.836  16.774 -20.921  1.00  0.00           C  
ATOM   2094  O   THR A 135      -4.609  16.770 -20.780  1.00  0.00           O  
ATOM   2095  CB  THR A 135      -7.430  15.947 -19.149  1.00  0.00           C  
ATOM   2096  OG1 THR A 135      -6.498  16.094 -18.072  1.00  0.00           O  
ATOM   2097  CG2 THR A 135      -8.464  14.890 -18.771  1.00  0.00           C  
ATOM   2098  H   THR A 135      -5.151  14.377 -19.685  1.00  0.00           H  
ATOM   2099  HA  THR A 135      -7.483  15.460 -21.262  1.00  0.00           H  
ATOM   2100  HB  THR A 135      -7.944  16.910 -19.241  1.00  0.00           H  
ATOM   2101 HG21 THR A 135      -9.248  14.816 -19.531  1.00  0.00           H  
ATOM   2102 HG22 THR A 135      -8.005  13.903 -18.649  1.00  0.00           H  
ATOM   2103 HG23 THR A 135      -8.928  15.135 -17.810  1.00  0.00           H  
ATOM   2104  HG1 THR A 135      -6.163  15.198 -17.817  1.00  0.00           H  
ATOM   2105  N   ILE A 136      -6.544  17.865 -21.415  1.00  0.00           N  
ATOM   2106  CA  ILE A 136      -5.885  19.168 -21.516  1.00  0.00           C  
ATOM   2107  C   ILE A 136      -6.784  20.220 -20.825  1.00  0.00           C  
ATOM   2108  O   ILE A 136      -7.988  20.045 -20.618  1.00  0.00           O  
ATOM   2109  CB  ILE A 136      -5.437  19.558 -22.953  1.00  0.00           C  
ATOM   2110  CG1 ILE A 136      -6.546  20.206 -23.800  1.00  0.00           C  
ATOM   2111  CG2 ILE A 136      -4.821  18.367 -23.694  1.00  0.00           C  
ATOM   2112  CD1 ILE A 136      -6.049  20.811 -25.107  1.00  0.00           C  
ATOM   2113  H   ILE A 136      -7.533  17.787 -21.709  1.00  0.00           H  
ATOM   2114  HA  ILE A 136      -4.974  19.118 -20.904  1.00  0.00           H  
ATOM   2115  HB  ILE A 136      -4.649  20.316 -22.838  1.00  0.00           H  
ATOM   2116 HG12 ILE A 136      -7.335  19.477 -24.011  1.00  0.00           H  
ATOM   2117 HG13 ILE A 136      -6.991  21.032 -23.239  1.00  0.00           H  
ATOM   2118 HG21 ILE A 136      -4.392  18.678 -24.649  1.00  0.00           H  
ATOM   2119 HG22 ILE A 136      -4.014  17.916 -23.112  1.00  0.00           H  
ATOM   2120 HG23 ILE A 136      -5.566  17.594 -23.908  1.00  0.00           H  
ATOM   2121 HD11 ILE A 136      -6.868  21.328 -25.617  1.00  0.00           H  
ATOM   2122 HD12 ILE A 136      -5.256  21.539 -24.915  1.00  0.00           H  
ATOM   2123 HD13 ILE A 136      -5.661  20.053 -25.789  1.00  0.00           H  
ATOM   2124  N   LYS A 137      -6.120  21.392 -20.497  1.00  0.00           N  
ATOM   2125  CA  LYS A 137      -6.826  22.542 -19.934  1.00  0.00           C  
ATOM   2126  C   LYS A 137      -6.531  23.715 -20.869  1.00  0.00           C  
ATOM   2127  O   LYS A 137      -5.478  24.350 -20.829  1.00  0.00           O  
ATOM   2128  CB  LYS A 137      -6.343  22.811 -18.503  1.00  0.00           C  
ATOM   2129  CG  LYS A 137      -7.168  22.015 -17.483  1.00  0.00           C  
ATOM   2130  CD  LYS A 137      -6.554  22.029 -16.082  1.00  0.00           C  
ATOM   2131  CE  LYS A 137      -5.523  20.921 -15.914  1.00  0.00           C  
ATOM   2132  NZ  LYS A 137      -4.933  20.998 -14.566  1.00  0.00           N1+
ATOM   2133  H   LYS A 137      -5.113  21.472 -20.655  1.00  0.00           H  
ATOM   2134  HA  LYS A 137      -7.907  22.359 -19.932  1.00  0.00           H  
ATOM   2135  HB2 LYS A 137      -5.278  22.566 -18.409  1.00  0.00           H  
ATOM   2136  HB3 LYS A 137      -6.443  23.877 -18.265  1.00  0.00           H  
ATOM   2137  HG2 LYS A 137      -8.167  22.467 -17.432  1.00  0.00           H  
ATOM   2138  HG3 LYS A 137      -7.309  20.980 -17.818  1.00  0.00           H  
ATOM   2139  HD2 LYS A 137      -6.114  23.009 -15.865  1.00  0.00           H  
ATOM   2140  HD3 LYS A 137      -7.357  21.872 -15.350  1.00  0.00           H  
ATOM   2141  HE2 LYS A 137      -5.990  19.935 -16.006  1.00  0.00           H  
ATOM   2142  HE3 LYS A 137      -4.699  21.000 -16.629  1.00  0.00           H  
ATOM   2143  HZ1 LYS A 137      -5.620  21.082 -13.813  1.00  0.00           H  
ATOM   2144  HZ2 LYS A 137      -4.485  20.018 -14.361  1.00  0.00           H  
ATOM   2145  HZ3 LYS A 137      -4.195  21.701 -14.456  1.00  0.00           H  
ATOM   2146  N   GLY A 138      -7.532  23.917 -21.807  1.00  0.00           N  
ATOM   2147  CA  GLY A 138      -7.454  24.948 -22.827  1.00  0.00           C  
ATOM   2148  C   GLY A 138      -8.450  26.061 -22.507  1.00  0.00           C  
ATOM   2149  O   GLY A 138      -8.715  26.424 -21.361  1.00  0.00           O  
ATOM   2150  H   GLY A 138      -8.400  23.364 -21.799  1.00  0.00           H  
ATOM   2151  HA2 GLY A 138      -6.451  25.380 -22.877  1.00  0.00           H  
ATOM   2152  HA3 GLY A 138      -7.699  24.480 -23.785  1.00  0.00           H  
ATOM   2153  N   SER A 139      -9.012  26.661 -23.619  1.00  0.00           N  
ATOM   2154  CA  SER A 139     -10.059  27.671 -23.486  1.00  0.00           C  
ATOM   2155  C   SER A 139     -10.850  27.644 -24.791  1.00  0.00           C  
ATOM   2156  O   SER A 139     -10.315  27.894 -25.877  1.00  0.00           O  
ATOM   2157  CB  SER A 139      -9.488  29.066 -23.254  1.00  0.00           C  
ATOM   2158  OG  SER A 139     -10.558  29.952 -22.935  1.00  0.00           O  
ATOM   2159  H   SER A 139      -8.707  26.403 -24.563  1.00  0.00           H  
ATOM   2160  HA  SER A 139     -10.711  27.393 -22.649  1.00  0.00           H  
ATOM   2161  HB2 SER A 139      -8.785  29.065 -22.414  1.00  0.00           H  
ATOM   2162  HB3 SER A 139      -8.968  29.454 -24.136  1.00  0.00           H  
ATOM   2163  HG  SER A 139     -10.157  30.783 -22.627  1.00  0.00           H  
ATOM   2164  N   PHE A 140     -12.153  27.199 -24.644  1.00  0.00           N  
ATOM   2165  CA  PHE A 140     -13.012  26.894 -25.781  1.00  0.00           C  
ATOM   2166  C   PHE A 140     -14.466  27.268 -25.466  1.00  0.00           C  
ATOM   2167  O   PHE A 140     -14.934  27.192 -24.333  1.00  0.00           O  
ATOM   2168  CB  PHE A 140     -12.987  25.394 -26.123  1.00  0.00           C  
ATOM   2169  CG  PHE A 140     -11.772  24.986 -26.918  1.00  0.00           C  
ATOM   2170  CD1 PHE A 140     -11.676  25.334 -28.271  1.00  0.00           C  
ATOM   2171  CD2 PHE A 140     -10.731  24.260 -26.327  1.00  0.00           C  
ATOM   2172  CE1 PHE A 140     -10.578  24.930 -29.025  1.00  0.00           C  
ATOM   2173  CE2 PHE A 140      -9.619  23.877 -27.079  1.00  0.00           C  
ATOM   2174  CZ  PHE A 140      -9.547  24.205 -28.431  1.00  0.00           C  
ATOM   2175  H   PHE A 140     -12.557  27.066 -23.721  1.00  0.00           H  
ATOM   2176  HA  PHE A 140     -12.662  27.489 -26.625  1.00  0.00           H  
ATOM   2177  HB2 PHE A 140     -13.053  24.795 -25.206  1.00  0.00           H  
ATOM   2178  HB3 PHE A 140     -13.871  25.116 -26.713  1.00  0.00           H  
ATOM   2179  HD1 PHE A 140     -12.461  25.916 -28.748  1.00  0.00           H  
ATOM   2180  HD2 PHE A 140     -10.771  23.994 -25.274  1.00  0.00           H  
ATOM   2181  HE1 PHE A 140     -10.531  25.190 -30.076  1.00  0.00           H  
ATOM   2182  HE2 PHE A 140      -8.810  23.327 -26.606  1.00  0.00           H  
ATOM   2183  HZ  PHE A 140      -8.687  23.903 -29.019  1.00  0.00           H  
ATOM   2184  N   LEU A 141     -15.189  27.645 -26.580  1.00  0.00           N  
ATOM   2185  CA  LEU A 141     -16.635  27.847 -26.596  1.00  0.00           C  
ATOM   2186  C   LEU A 141     -17.252  26.782 -27.527  1.00  0.00           C  
ATOM   2187  O   LEU A 141     -16.578  26.001 -28.200  1.00  0.00           O  
ATOM   2188  CB  LEU A 141     -16.993  29.263 -27.078  1.00  0.00           C  
ATOM   2189  CG  LEU A 141     -16.364  30.407 -26.258  1.00  0.00           C  
ATOM   2190  CD1 LEU A 141     -16.665  31.750 -26.930  1.00  0.00           C  
ATOM   2191  CD2 LEU A 141     -16.869  30.427 -24.815  1.00  0.00           C  
ATOM   2192  H   LEU A 141     -14.691  27.796 -27.461  1.00  0.00           H  
ATOM   2193  HA  LEU A 141     -17.039  27.669 -25.593  1.00  0.00           H  
ATOM   2194  HB2 LEU A 141     -16.684  29.369 -28.126  1.00  0.00           H  
ATOM   2195  HB3 LEU A 141     -18.083  29.387 -27.080  1.00  0.00           H  
ATOM   2196  HG  LEU A 141     -15.274  30.288 -26.241  1.00  0.00           H  
ATOM   2197 HD11 LEU A 141     -16.199  32.574 -26.379  1.00  0.00           H  
ATOM   2198 HD12 LEU A 141     -16.271  31.770 -27.952  1.00  0.00           H  
ATOM   2199 HD13 LEU A 141     -17.742  31.939 -26.977  1.00  0.00           H  
ATOM   2200 HD21 LEU A 141     -16.450  31.279 -24.270  1.00  0.00           H  
ATOM   2201 HD22 LEU A 141     -17.961  30.508 -24.779  1.00  0.00           H  
ATOM   2202 HD23 LEU A 141     -16.577  29.522 -24.276  1.00  0.00           H  
ATOM   2203  N   ASN A 142     -18.635  26.749 -27.551  1.00  0.00           N  
ATOM   2204  CA  ASN A 142     -19.340  25.704 -28.296  1.00  0.00           C  
ATOM   2205  C   ASN A 142     -19.165  25.945 -29.809  1.00  0.00           C  
ATOM   2206  O   ASN A 142     -19.164  27.060 -30.326  1.00  0.00           O  
ATOM   2207  CB  ASN A 142     -20.825  25.672 -27.931  1.00  0.00           C  
ATOM   2208  CG  ASN A 142     -21.389  24.280 -28.086  1.00  0.00           C  
ATOM   2209  OD1 ASN A 142     -20.822  23.381 -28.699  1.00  0.00           O  
ATOM   2210  ND2 ASN A 142     -22.615  24.091 -27.516  1.00  0.00           N  
ATOM   2211  H   ASN A 142     -19.168  27.445 -27.043  1.00  0.00           H  
ATOM   2212  HA  ASN A 142     -18.849  24.760 -28.035  1.00  0.00           H  
ATOM   2213  HB2 ASN A 142     -20.970  25.973 -26.886  1.00  0.00           H  
ATOM   2214  HB3 ASN A 142     -21.411  26.356 -28.556  1.00  0.00           H  
ATOM   2215 HD21 ASN A 142     -23.131  24.814 -27.030  1.00  0.00           H  
ATOM   2216 HD22 ASN A 142     -23.031  23.170 -27.587  1.00  0.00           H  
ATOM   2217  N   GLY A 143     -19.049  24.778 -30.547  1.00  0.00           N  
ATOM   2218  CA  GLY A 143     -18.771  24.800 -31.975  1.00  0.00           C  
ATOM   2219  C   GLY A 143     -17.267  24.880 -32.256  1.00  0.00           C  
ATOM   2220  O   GLY A 143     -16.803  25.488 -33.220  1.00  0.00           O  
ATOM   2221  H   GLY A 143     -19.165  23.880 -30.064  1.00  0.00           H  
ATOM   2222  HA2 GLY A 143     -19.161  23.875 -32.408  1.00  0.00           H  
ATOM   2223  HA3 GLY A 143     -19.266  25.661 -32.435  1.00  0.00           H  
ATOM   2224  N   SER A 144     -16.499  24.108 -31.408  1.00  0.00           N  
ATOM   2225  CA  SER A 144     -15.036  24.105 -31.418  1.00  0.00           C  
ATOM   2226  C   SER A 144     -14.371  22.998 -32.253  1.00  0.00           C  
ATOM   2227  O   SER A 144     -13.260  23.141 -32.778  1.00  0.00           O  
ATOM   2228  CB  SER A 144     -14.509  23.960 -29.978  1.00  0.00           C  
ATOM   2229  OG  SER A 144     -15.137  22.874 -29.274  1.00  0.00           O  
ATOM   2230  H   SER A 144     -16.986  23.545 -30.704  1.00  0.00           H  
ATOM   2231  HA  SER A 144     -14.693  25.058 -31.837  1.00  0.00           H  
ATOM   2232  HB2 SER A 144     -13.429  23.796 -29.963  1.00  0.00           H  
ATOM   2233  HB3 SER A 144     -14.720  24.868 -29.411  1.00  0.00           H  
ATOM   2234  HG  SER A 144     -14.746  22.041 -29.616  1.00  0.00           H  
ATOM   2235  N   CYS A 145     -14.985  21.767 -32.180  1.00  0.00           N  
ATOM   2236  CA  CYS A 145     -14.231  20.522 -32.346  1.00  0.00           C  
ATOM   2237  C   CYS A 145     -13.812  20.270 -33.794  1.00  0.00           C  
ATOM   2238  O   CYS A 145     -14.454  20.654 -34.768  1.00  0.00           O  
ATOM   2239  CB  CYS A 145     -14.975  19.332 -31.756  1.00  0.00           C  
ATOM   2240  SG  CYS A 145     -15.134  19.599 -29.965  1.00  0.00           S  
ATOM   2241  H   CYS A 145     -15.983  21.740 -31.974  1.00  0.00           H  
ATOM   2242  HA  CYS A 145     -13.295  20.671 -31.787  1.00  0.00           H  
ATOM   2243  HB2 CYS A 145     -15.977  19.244 -32.189  1.00  0.00           H  
ATOM   2244  HB3 CYS A 145     -14.453  18.389 -31.923  1.00  0.00           H  
ATOM   2245  HG  CYS A 145     -15.927  18.538 -29.718  1.00  0.00           H  
ATOM   2246  N   GLY A 146     -12.599  19.603 -33.879  1.00  0.00           N  
ATOM   2247  CA  GLY A 146     -11.787  19.570 -35.088  1.00  0.00           C  
ATOM   2248  C   GLY A 146     -10.619  20.562 -35.045  1.00  0.00           C  
ATOM   2249  O   GLY A 146      -9.749  20.566 -35.913  1.00  0.00           O  
ATOM   2250  H   GLY A 146     -12.243  19.093 -33.060  1.00  0.00           H  
ATOM   2251  HA2 GLY A 146     -11.363  18.568 -35.161  1.00  0.00           H  
ATOM   2252  HA3 GLY A 146     -12.398  19.792 -35.961  1.00  0.00           H  
ATOM   2253  N   SER A 147     -10.640  21.413 -33.953  1.00  0.00           N  
ATOM   2254  CA  SER A 147      -9.534  22.300 -33.569  1.00  0.00           C  
ATOM   2255  C   SER A 147      -8.360  21.385 -33.178  1.00  0.00           C  
ATOM   2256  O   SER A 147      -8.517  20.197 -32.858  1.00  0.00           O  
ATOM   2257  CB  SER A 147      -9.921  23.178 -32.373  1.00  0.00           C  
ATOM   2258  OG  SER A 147     -10.942  24.125 -32.703  1.00  0.00           O  
ATOM   2259  H   SER A 147     -11.488  21.394 -33.395  1.00  0.00           H  
ATOM   2260  HA  SER A 147      -9.268  22.900 -34.446  1.00  0.00           H  
ATOM   2261  HB2 SER A 147     -10.279  22.576 -31.531  1.00  0.00           H  
ATOM   2262  HB3 SER A 147      -9.060  23.745 -32.013  1.00  0.00           H  
ATOM   2263  HG  SER A 147     -11.790  23.615 -32.771  1.00  0.00           H  
ATOM   2264  N   VAL A 148      -7.107  21.979 -33.229  1.00  0.00           N  
ATOM   2265  CA  VAL A 148      -5.924  21.128 -33.272  1.00  0.00           C  
ATOM   2266  C   VAL A 148      -4.826  21.586 -32.307  1.00  0.00           C  
ATOM   2267  O   VAL A 148      -4.580  22.771 -32.083  1.00  0.00           O  
ATOM   2268  CB  VAL A 148      -5.335  20.951 -34.696  1.00  0.00           C  
ATOM   2269  CG1 VAL A 148      -6.255  20.115 -35.588  1.00  0.00           C  
ATOM   2270  CG2 VAL A 148      -5.007  22.278 -35.384  1.00  0.00           C  
ATOM   2271  H   VAL A 148      -6.995  22.997 -33.233  1.00  0.00           H  
ATOM   2272  HA  VAL A 148      -6.229  20.133 -32.929  1.00  0.00           H  
ATOM   2273  HB  VAL A 148      -4.392  20.394 -34.607  1.00  0.00           H  
ATOM   2274 HG11 VAL A 148      -5.749  19.859 -36.524  1.00  0.00           H  
ATOM   2275 HG12 VAL A 148      -6.534  19.176 -35.099  1.00  0.00           H  
ATOM   2276 HG13 VAL A 148      -7.167  20.660 -35.842  1.00  0.00           H  
ATOM   2277 HG21 VAL A 148      -4.576  22.099 -36.375  1.00  0.00           H  
ATOM   2278 HG22 VAL A 148      -5.900  22.898 -35.519  1.00  0.00           H  
ATOM   2279 HG23 VAL A 148      -4.274  22.850 -34.808  1.00  0.00           H  
ATOM   2280  N   GLY A 149      -4.118  20.504 -31.799  1.00  0.00           N  
ATOM   2281  CA  GLY A 149      -2.927  20.633 -30.994  1.00  0.00           C  
ATOM   2282  C   GLY A 149      -1.771  20.164 -31.865  1.00  0.00           C  
ATOM   2283  O   GLY A 149      -1.761  19.066 -32.434  1.00  0.00           O  
ATOM   2284  H   GLY A 149      -4.429  19.540 -32.011  1.00  0.00           H  
ATOM   2285  HA2 GLY A 149      -2.804  21.658 -30.657  1.00  0.00           H  
ATOM   2286  HA3 GLY A 149      -3.010  19.983 -30.123  1.00  0.00           H  
ATOM   2287  N   PHE A 150      -0.782  21.119 -32.002  1.00  0.00           N  
ATOM   2288  CA  PHE A 150       0.301  20.919 -32.943  1.00  0.00           C  
ATOM   2289  C   PHE A 150       1.666  21.218 -32.322  1.00  0.00           C  
ATOM   2290  O   PHE A 150       1.842  22.018 -31.401  1.00  0.00           O  
ATOM   2291  CB  PHE A 150       0.078  21.692 -34.255  1.00  0.00           C  
ATOM   2292  CG  PHE A 150       0.263  23.185 -34.135  1.00  0.00           C  
ATOM   2293  CD1 PHE A 150      -0.783  24.004 -33.690  1.00  0.00           C  
ATOM   2294  CD2 PHE A 150       1.502  23.764 -34.453  1.00  0.00           C  
ATOM   2295  CE1 PHE A 150      -0.584  25.376 -33.542  1.00  0.00           C  
ATOM   2296  CE2 PHE A 150       1.688  25.138 -34.325  1.00  0.00           C  
ATOM   2297  CZ  PHE A 150       0.649  25.940 -33.862  1.00  0.00           C  
ATOM   2298  H   PHE A 150      -0.806  21.996 -31.453  1.00  0.00           H  
ATOM   2299  HA  PHE A 150       0.303  19.856 -33.206  1.00  0.00           H  
ATOM   2300  HB2 PHE A 150       0.768  21.315 -35.022  1.00  0.00           H  
ATOM   2301  HB3 PHE A 150      -0.928  21.488 -34.644  1.00  0.00           H  
ATOM   2302  HD1 PHE A 150      -1.747  23.576 -33.419  1.00  0.00           H  
ATOM   2303  HD2 PHE A 150       2.324  23.143 -34.806  1.00  0.00           H  
ATOM   2304  HE1 PHE A 150      -1.379  26.001 -33.147  1.00  0.00           H  
ATOM   2305  HE2 PHE A 150       2.649  25.578 -34.567  1.00  0.00           H  
ATOM   2306  HZ  PHE A 150       0.807  27.006 -33.725  1.00  0.00           H  
ATOM   2307  N   ASN A 151       2.674  20.542 -32.992  1.00  0.00           N  
ATOM   2308  CA  ASN A 151       4.085  20.781 -32.741  1.00  0.00           C  
ATOM   2309  C   ASN A 151       4.735  21.006 -34.104  1.00  0.00           C  
ATOM   2310  O   ASN A 151       4.413  20.371 -35.112  1.00  0.00           O  
ATOM   2311  CB  ASN A 151       4.748  19.581 -32.064  1.00  0.00           C  
ATOM   2312  CG  ASN A 151       4.742  19.743 -30.573  1.00  0.00           C  
ATOM   2313  OD1 ASN A 151       4.604  20.822 -30.009  1.00  0.00           O  
ATOM   2314  ND2 ASN A 151       4.931  18.600 -29.853  1.00  0.00           N  
ATOM   2315  H   ASN A 151       2.440  19.843 -33.716  1.00  0.00           H  
ATOM   2316  HA  ASN A 151       4.188  21.705 -32.163  1.00  0.00           H  
ATOM   2317  HB2 ASN A 151       4.243  18.645 -32.329  1.00  0.00           H  
ATOM   2318  HB3 ASN A 151       5.798  19.489 -32.363  1.00  0.00           H  
ATOM   2319 HD21 ASN A 151       5.103  17.689 -30.264  1.00  0.00           H  
ATOM   2320 HD22 ASN A 151       4.883  18.700 -28.835  1.00  0.00           H  
ATOM   2321  N   ILE A 152       5.752  21.942 -34.097  1.00  0.00           N  
ATOM   2322  CA  ILE A 152       6.556  22.163 -35.290  1.00  0.00           C  
ATOM   2323  C   ILE A 152       7.898  21.481 -34.992  1.00  0.00           C  
ATOM   2324  O   ILE A 152       8.696  21.897 -34.149  1.00  0.00           O  
ATOM   2325  CB  ILE A 152       6.729  23.651 -35.664  1.00  0.00           C  
ATOM   2326  CG1 ILE A 152       5.371  24.388 -35.671  1.00  0.00           C  
ATOM   2327  CG2 ILE A 152       7.403  23.735 -37.042  1.00  0.00           C  
ATOM   2328  CD1 ILE A 152       5.475  25.870 -36.006  1.00  0.00           C  
ATOM   2329  H   ILE A 152       5.982  22.457 -33.251  1.00  0.00           H  
ATOM   2330  HA  ILE A 152       6.076  21.658 -36.135  1.00  0.00           H  
ATOM   2331  HB  ILE A 152       7.385  24.138 -34.933  1.00  0.00           H  
ATOM   2332 HG12 ILE A 152       4.686  23.908 -36.380  1.00  0.00           H  
ATOM   2333 HG13 ILE A 152       4.909  24.307 -34.681  1.00  0.00           H  
ATOM   2334 HG21 ILE A 152       7.604  24.769 -37.325  1.00  0.00           H  
ATOM   2335 HG22 ILE A 152       8.361  23.208 -37.045  1.00  0.00           H  
ATOM   2336 HG23 ILE A 152       6.773  23.290 -37.819  1.00  0.00           H  
ATOM   2337 HD11 ILE A 152       4.512  26.363 -35.843  1.00  0.00           H  
ATOM   2338 HD12 ILE A 152       6.222  26.368 -35.383  1.00  0.00           H  
ATOM   2339 HD13 ILE A 152       5.736  26.024 -37.054  1.00  0.00           H  
ATOM   2340  N   ASP A 153       8.102  20.328 -35.728  1.00  0.00           N  
ATOM   2341  CA  ASP A 153       9.266  19.478 -35.518  1.00  0.00           C  
ATOM   2342  C   ASP A 153      10.206  19.841 -36.675  1.00  0.00           C  
ATOM   2343  O   ASP A 153      10.059  19.417 -37.825  1.00  0.00           O  
ATOM   2344  CB  ASP A 153       8.919  18.004 -35.600  1.00  0.00           C  
ATOM   2345  CG  ASP A 153       8.184  17.404 -34.416  1.00  0.00           C  
ATOM   2346  OD1 ASP A 153       8.046  18.079 -33.366  1.00  0.00           O  
ATOM   2347  OD2 ASP A 153       7.726  16.225 -34.665  1.00  0.00           O1-
ATOM   2348  H   ASP A 153       7.464  20.079 -36.502  1.00  0.00           H  
ATOM   2349  HA  ASP A 153       9.745  19.715 -34.562  1.00  0.00           H  
ATOM   2350  HB2 ASP A 153       8.319  17.809 -36.499  1.00  0.00           H  
ATOM   2351  HB3 ASP A 153       9.843  17.421 -35.712  1.00  0.00           H  
ATOM   2352  N   TYR A 154      11.168  20.776 -36.365  1.00  0.00           N  
ATOM   2353  CA  TYR A 154      12.157  21.240 -37.337  1.00  0.00           C  
ATOM   2354  C   TYR A 154      11.399  22.190 -38.283  1.00  0.00           C  
ATOM   2355  O   TYR A 154      10.925  23.247 -37.861  1.00  0.00           O  
ATOM   2356  CB  TYR A 154      12.997  20.121 -37.980  1.00  0.00           C  
ATOM   2357  CG  TYR A 154      13.601  19.182 -36.955  1.00  0.00           C  
ATOM   2358  CD1 TYR A 154      14.627  19.615 -36.105  1.00  0.00           C  
ATOM   2359  CD2 TYR A 154      13.092  17.882 -36.800  1.00  0.00           C  
ATOM   2360  CE1 TYR A 154      15.111  18.778 -35.097  1.00  0.00           C  
ATOM   2361  CE2 TYR A 154      13.580  17.044 -35.795  1.00  0.00           C  
ATOM   2362  CZ  TYR A 154      14.577  17.502 -34.943  1.00  0.00           C  
ATOM   2363  OH  TYR A 154      14.999  16.665 -33.950  1.00  0.00           O  
ATOM   2364  H   TYR A 154      11.172  21.180 -35.434  1.00  0.00           H  
ATOM   2365  HA  TYR A 154      12.839  21.884 -36.766  1.00  0.00           H  
ATOM   2366  HB2 TYR A 154      12.406  19.530 -38.690  1.00  0.00           H  
ATOM   2367  HB3 TYR A 154      13.804  20.564 -38.578  1.00  0.00           H  
ATOM   2368  HD1 TYR A 154      15.044  20.614 -36.211  1.00  0.00           H  
ATOM   2369  HD2 TYR A 154      12.291  17.526 -37.445  1.00  0.00           H  
ATOM   2370  HE1 TYR A 154      15.895  19.143 -34.440  1.00  0.00           H  
ATOM   2371  HE2 TYR A 154      13.173  16.045 -35.663  1.00  0.00           H  
ATOM   2372  HH  TYR A 154      15.641  17.146 -33.401  1.00  0.00           H  
ATOM   2373  N   ASP A 155      11.149  21.768 -39.564  1.00  0.00           N  
ATOM   2374  CA  ASP A 155      10.247  22.481 -40.467  1.00  0.00           C  
ATOM   2375  C   ASP A 155       8.954  21.674 -40.760  1.00  0.00           C  
ATOM   2376  O   ASP A 155       8.092  22.101 -41.530  1.00  0.00           O  
ATOM   2377  CB  ASP A 155      10.971  22.870 -41.753  1.00  0.00           C  
ATOM   2378  CG  ASP A 155      11.345  21.656 -42.553  1.00  0.00           C  
ATOM   2379  OD1 ASP A 155      11.493  20.535 -41.962  1.00  0.00           O  
ATOM   2380  OD2 ASP A 155      11.414  21.745 -43.817  1.00  0.00           O1-
ATOM   2381  H   ASP A 155      11.547  20.925 -39.982  1.00  0.00           H  
ATOM   2382  HA  ASP A 155       9.909  23.401 -39.975  1.00  0.00           H  
ATOM   2383  HB2 ASP A 155      10.326  23.511 -42.366  1.00  0.00           H  
ATOM   2384  HB3 ASP A 155      11.885  23.432 -41.528  1.00  0.00           H  
ATOM   2385  N   CYS A 156       8.829  20.480 -40.082  1.00  0.00           N  
ATOM   2386  CA  CYS A 156       7.757  19.516 -40.339  1.00  0.00           C  
ATOM   2387  C   CYS A 156       6.711  19.739 -39.248  1.00  0.00           C  
ATOM   2388  O   CYS A 156       7.011  19.918 -38.066  1.00  0.00           O  
ATOM   2389  CB  CYS A 156       8.315  18.092 -40.283  1.00  0.00           C  
ATOM   2390  SG  CYS A 156       7.223  16.870 -41.068  1.00  0.00           S  
ATOM   2391  H   CYS A 156       9.498  20.269 -39.329  1.00  0.00           H  
ATOM   2392  HA  CYS A 156       7.334  19.737 -41.322  1.00  0.00           H  
ATOM   2393  HB2 CYS A 156       9.276  18.045 -40.808  1.00  0.00           H  
ATOM   2394  HB3 CYS A 156       8.491  17.771 -39.251  1.00  0.00           H  
ATOM   2395  HG  CYS A 156       8.056  15.827 -40.954  1.00  0.00           H  
ATOM   2396  N   VAL A 157       5.399  19.708 -39.669  1.00  0.00           N  
ATOM   2397  CA  VAL A 157       4.310  19.900 -38.717  1.00  0.00           C  
ATOM   2398  C   VAL A 157       3.941  18.503 -38.187  1.00  0.00           C  
ATOM   2399  O   VAL A 157       3.655  17.563 -38.932  1.00  0.00           O  
ATOM   2400  CB  VAL A 157       3.076  20.590 -39.332  1.00  0.00           C  
ATOM   2401  CG1 VAL A 157       2.029  20.891 -38.249  1.00  0.00           C  
ATOM   2402  CG2 VAL A 157       3.455  21.904 -40.017  1.00  0.00           C  
ATOM   2403  H   VAL A 157       5.184  19.524 -40.665  1.00  0.00           H  
ATOM   2404  HA  VAL A 157       4.685  20.520 -37.894  1.00  0.00           H  
ATOM   2405  HB  VAL A 157       2.618  19.933 -40.082  1.00  0.00           H  
ATOM   2406 HG11 VAL A 157       1.174  21.425 -38.674  1.00  0.00           H  
ATOM   2407 HG12 VAL A 157       1.651  19.972 -37.791  1.00  0.00           H  
ATOM   2408 HG13 VAL A 157       2.449  21.516 -37.453  1.00  0.00           H  
ATOM   2409 HG21 VAL A 157       2.567  22.404 -40.418  1.00  0.00           H  
ATOM   2410 HG22 VAL A 157       3.936  22.585 -39.308  1.00  0.00           H  
ATOM   2411 HG23 VAL A 157       4.142  21.738 -40.852  1.00  0.00           H  
ATOM   2412  N   SER A 158       3.951  18.425 -36.806  1.00  0.00           N  
ATOM   2413  CA  SER A 158       3.520  17.250 -36.055  1.00  0.00           C  
ATOM   2414  C   SER A 158       2.142  17.602 -35.493  1.00  0.00           C  
ATOM   2415  O   SER A 158       1.987  18.507 -34.667  1.00  0.00           O  
ATOM   2416  CB  SER A 158       4.446  16.934 -34.880  1.00  0.00           C  
ATOM   2417  OG  SER A 158       5.421  15.955 -35.256  1.00  0.00           O  
ATOM   2418  H   SER A 158       4.228  19.246 -36.243  1.00  0.00           H  
ATOM   2419  HA  SER A 158       3.468  16.394 -36.727  1.00  0.00           H  
ATOM   2420  HB2 SER A 158       4.975  17.828 -34.534  1.00  0.00           H  
ATOM   2421  HB3 SER A 158       3.896  16.512 -34.032  1.00  0.00           H  
ATOM   2422  HG  SER A 158       6.222  16.203 -34.699  1.00  0.00           H  
ATOM   2423  N   PHE A 159       1.104  16.865 -36.034  1.00  0.00           N  
ATOM   2424  CA  PHE A 159      -0.272  17.045 -35.567  1.00  0.00           C  
ATOM   2425  C   PHE A 159      -0.519  15.960 -34.500  1.00  0.00           C  
ATOM   2426  O   PHE A 159      -0.580  14.761 -34.790  1.00  0.00           O  
ATOM   2427  CB  PHE A 159      -1.284  16.891 -36.696  1.00  0.00           C  
ATOM   2428  CG  PHE A 159      -1.269  18.008 -37.708  1.00  0.00           C  
ATOM   2429  CD1 PHE A 159      -2.041  19.159 -37.490  1.00  0.00           C  
ATOM   2430  CD2 PHE A 159      -0.527  17.901 -38.892  1.00  0.00           C  
ATOM   2431  CE1 PHE A 159      -2.093  20.167 -38.454  1.00  0.00           C  
ATOM   2432  CE2 PHE A 159      -0.597  18.905 -39.859  1.00  0.00           C  
ATOM   2433  CZ  PHE A 159      -1.385  20.032 -39.644  1.00  0.00           C  
ATOM   2434  H   PHE A 159       1.309  16.179 -36.774  1.00  0.00           H  
ATOM   2435  HA  PHE A 159      -0.372  18.035 -35.109  1.00  0.00           H  
ATOM   2436  HB2 PHE A 159      -1.150  15.932 -37.206  1.00  0.00           H  
ATOM   2437  HB3 PHE A 159      -2.289  16.849 -36.265  1.00  0.00           H  
ATOM   2438  HD1 PHE A 159      -2.634  19.262 -36.585  1.00  0.00           H  
ATOM   2439  HD2 PHE A 159       0.099  17.032 -39.078  1.00  0.00           H  
ATOM   2440  HE1 PHE A 159      -2.715  21.042 -38.295  1.00  0.00           H  
ATOM   2441  HE2 PHE A 159      -0.055  18.810 -40.794  1.00  0.00           H  
ATOM   2442  HZ  PHE A 159      -1.453  20.798 -40.412  1.00  0.00           H  
ATOM   2443  N   CYS A 160      -0.535  16.431 -33.196  1.00  0.00           N  
ATOM   2444  CA  CYS A 160      -0.480  15.509 -32.052  1.00  0.00           C  
ATOM   2445  C   CYS A 160      -1.789  15.270 -31.277  1.00  0.00           C  
ATOM   2446  O   CYS A 160      -1.879  14.371 -30.433  1.00  0.00           O  
ATOM   2447  CB  CYS A 160       0.653  15.883 -31.090  1.00  0.00           C  
ATOM   2448  SG  CYS A 160       0.722  17.651 -30.691  1.00  0.00           S  
ATOM   2449  H   CYS A 160      -0.569  17.441 -33.014  1.00  0.00           H  
ATOM   2450  HA  CYS A 160      -0.244  14.514 -32.448  1.00  0.00           H  
ATOM   2451  HB2 CYS A 160       0.587  15.320 -30.155  1.00  0.00           H  
ATOM   2452  HB3 CYS A 160       1.615  15.643 -31.555  1.00  0.00           H  
ATOM   2453  HG  CYS A 160      -0.390  17.713 -29.941  1.00  0.00           H  
ATOM   2454  N   TYR A 161      -2.795  16.172 -31.536  1.00  0.00           N  
ATOM   2455  CA  TYR A 161      -4.072  16.181 -30.825  1.00  0.00           C  
ATOM   2456  C   TYR A 161      -5.087  16.864 -31.749  1.00  0.00           C  
ATOM   2457  O   TYR A 161      -4.907  18.012 -32.162  1.00  0.00           O  
ATOM   2458  CB  TYR A 161      -3.890  16.958 -29.511  1.00  0.00           C  
ATOM   2459  CG  TYR A 161      -5.139  17.278 -28.731  1.00  0.00           C  
ATOM   2460  CD1 TYR A 161      -5.583  16.422 -27.722  1.00  0.00           C  
ATOM   2461  CD2 TYR A 161      -5.835  18.476 -28.957  1.00  0.00           C  
ATOM   2462  CE1 TYR A 161      -6.687  16.762 -26.945  1.00  0.00           C  
ATOM   2463  CE2 TYR A 161      -6.962  18.801 -28.200  1.00  0.00           C  
ATOM   2464  CZ  TYR A 161      -7.390  17.930 -27.211  1.00  0.00           C  
ATOM   2465  OH  TYR A 161      -8.502  18.174 -26.466  1.00  0.00           O  
ATOM   2466  H   TYR A 161      -2.636  16.889 -32.246  1.00  0.00           H  
ATOM   2467  HA  TYR A 161      -4.371  15.151 -30.615  1.00  0.00           H  
ATOM   2468  HB2 TYR A 161      -3.202  16.402 -28.858  1.00  0.00           H  
ATOM   2469  HB3 TYR A 161      -3.361  17.898 -29.708  1.00  0.00           H  
ATOM   2470  HD1 TYR A 161      -5.056  15.498 -27.505  1.00  0.00           H  
ATOM   2471  HD2 TYR A 161      -5.485  19.179 -29.708  1.00  0.00           H  
ATOM   2472  HE1 TYR A 161      -7.007  16.109 -26.138  1.00  0.00           H  
ATOM   2473  HE2 TYR A 161      -7.474  19.742 -28.371  1.00  0.00           H  
ATOM   2474  HH  TYR A 161      -9.120  18.780 -26.939  1.00  0.00           H  
ATOM   2475  N   MET A 162      -6.211  16.110 -32.041  1.00  0.00           N  
ATOM   2476  CA  MET A 162      -7.394  16.707 -32.653  1.00  0.00           C  
ATOM   2477  C   MET A 162      -8.471  16.713 -31.559  1.00  0.00           C  
ATOM   2478  O   MET A 162      -8.824  15.711 -30.933  1.00  0.00           O  
ATOM   2479  CB  MET A 162      -7.870  15.962 -33.905  1.00  0.00           C  
ATOM   2480  CG  MET A 162      -9.167  16.557 -34.466  1.00  0.00           C  
ATOM   2481  SD  MET A 162      -9.560  15.884 -36.117  1.00  0.00           S  
ATOM   2482  CE  MET A 162      -8.861  17.221 -37.122  1.00  0.00           C  
ATOM   2483  H   MET A 162      -6.242  15.109 -31.768  1.00  0.00           H  
ATOM   2484  HA  MET A 162      -7.160  17.739 -32.934  1.00  0.00           H  
ATOM   2485  HB2 MET A 162      -7.078  16.025 -34.658  1.00  0.00           H  
ATOM   2486  HB3 MET A 162      -8.017  14.898 -33.681  1.00  0.00           H  
ATOM   2487  HG2 MET A 162     -10.007  16.305 -33.810  1.00  0.00           H  
ATOM   2488  HG3 MET A 162      -9.110  17.650 -34.519  1.00  0.00           H  
ATOM   2489  HE1 MET A 162      -8.761  16.879 -38.152  1.00  0.00           H  
ATOM   2490  HE2 MET A 162      -9.525  18.087 -37.106  1.00  0.00           H  
ATOM   2491  HE3 MET A 162      -7.872  17.509 -36.757  1.00  0.00           H  
ATOM   2492  N   HIE A 163      -9.039  17.957 -31.361  1.00  0.00           N  
ATOM   2493  CA  HIE A 163      -9.976  18.230 -30.267  1.00  0.00           C  
ATOM   2494  C   HIE A 163     -11.366  17.650 -30.610  1.00  0.00           C  
ATOM   2495  O   HIE A 163     -11.927  17.885 -31.685  1.00  0.00           O  
ATOM   2496  CB  HIE A 163     -10.053  19.742 -30.076  1.00  0.00           C  
ATOM   2497  CG  HIE A 163     -10.743  20.156 -28.838  1.00  0.00           C  
ATOM   2498  ND1 HIE A 163     -10.463  19.572 -27.620  1.00  0.00           N  
ATOM   2499  CD2 HIE A 163     -11.698  21.140 -28.712  1.00  0.00           C  
ATOM   2500  CE1 HIE A 163     -11.332  20.126 -26.801  1.00  0.00           C  
ATOM   2501  NE2 HIE A 163     -12.070  21.106 -27.401  1.00  0.00           N  
ATOM   2502  H   HIE A 163      -8.787  18.741 -31.987  1.00  0.00           H  
ATOM   2503  HA  HIE A 163      -9.585  17.732 -29.373  1.00  0.00           H  
ATOM   2504  HB2 HIE A 163      -9.045  20.175 -30.060  1.00  0.00           H  
ATOM   2505  HB3 HIE A 163     -10.560  20.193 -30.939  1.00  0.00           H  
ATOM   2506  HD2 HIE A 163     -12.142  21.826 -29.418  1.00  0.00           H  
ATOM   2507  HE2 HIE A 163     -12.761  21.695 -26.954  1.00  0.00           H  
ATOM   2508  HE1 HIE A 163     -11.481  19.868 -25.765  1.00  0.00           H  
ATOM   2509  N   HIP A 164     -11.906  16.837 -29.613  1.00  0.00           N  
ATOM   2510  CA  HIP A 164     -13.179  16.127 -29.767  1.00  0.00           C  
ATOM   2511  C   HIP A 164     -14.306  16.641 -28.870  1.00  0.00           C  
ATOM   2512  O   HIP A 164     -15.472  16.537 -29.277  1.00  0.00           O  
ATOM   2513  CB  HIP A 164     -13.093  14.605 -29.545  1.00  0.00           C  
ATOM   2514  CG  HIP A 164     -12.865  13.858 -30.808  1.00  0.00           C  
ATOM   2515  CD2 HIP A 164     -13.471  12.738 -31.338  1.00  0.00           C  
ATOM   2516  ND1 HIP A 164     -11.888  14.206 -31.723  1.00  0.00           N1+
ATOM   2517  NE2 HIP A 164     -12.846  12.456 -32.532  1.00  0.00           N  
ATOM   2518  CE1 HIP A 164     -11.897  13.367 -32.764  1.00  0.00           C  
ATOM   2519  H   HIP A 164     -11.424  16.764 -28.705  1.00  0.00           H  
ATOM   2520  HA  HIP A 164     -13.533  16.321 -30.789  1.00  0.00           H  
ATOM   2521  HB2 HIP A 164     -12.309  14.342 -28.834  1.00  0.00           H  
ATOM   2522  HB3 HIP A 164     -14.030  14.219 -29.122  1.00  0.00           H  
ATOM   2523  HD1 HIP A 164     -11.205  14.953 -31.603  1.00  0.00           H  
ATOM   2524  HD2 HIP A 164     -14.263  12.082 -31.019  1.00  0.00           H  
ATOM   2525  HE2 HIP A 164     -13.056  11.642 -33.151  1.00  0.00           H  
ATOM   2526  HE1 HIP A 164     -11.244  13.409 -33.623  1.00  0.00           H  
ATOM   2527  N   MET A 165     -13.981  17.052 -27.592  1.00  0.00           N  
ATOM   2528  CA  MET A 165     -15.029  17.524 -26.670  1.00  0.00           C  
ATOM   2529  C   MET A 165     -14.468  18.185 -25.391  1.00  0.00           C  
ATOM   2530  O   MET A 165     -13.270  18.168 -25.104  1.00  0.00           O  
ATOM   2531  CB  MET A 165     -16.024  16.410 -26.287  1.00  0.00           C  
ATOM   2532  CG  MET A 165     -15.346  15.236 -25.595  1.00  0.00           C  
ATOM   2533  SD  MET A 165     -16.620  14.045 -25.096  1.00  0.00           S  
ATOM   2534  CE  MET A 165     -15.538  12.640 -24.793  1.00  0.00           C  
ATOM   2535  H   MET A 165     -13.012  17.048 -27.247  1.00  0.00           H  
ATOM   2536  HA  MET A 165     -15.583  18.304 -27.204  1.00  0.00           H  
ATOM   2537  HB2 MET A 165     -16.801  16.814 -25.629  1.00  0.00           H  
ATOM   2538  HB3 MET A 165     -16.551  16.055 -27.180  1.00  0.00           H  
ATOM   2539  HG2 MET A 165     -14.642  14.747 -26.277  1.00  0.00           H  
ATOM   2540  HG3 MET A 165     -14.804  15.557 -24.702  1.00  0.00           H  
ATOM   2541  HE1 MET A 165     -14.698  12.940 -24.162  1.00  0.00           H  
ATOM   2542  HE2 MET A 165     -16.101  11.861 -24.280  1.00  0.00           H  
ATOM   2543  HE3 MET A 165     -15.161  12.239 -25.736  1.00  0.00           H  
ATOM   2544  N   GLU A 166     -15.446  18.764 -24.596  1.00  0.00           N  
ATOM   2545  CA  GLU A 166     -15.214  19.293 -23.245  1.00  0.00           C  
ATOM   2546  C   GLU A 166     -15.894  18.293 -22.294  1.00  0.00           C  
ATOM   2547  O   GLU A 166     -17.039  17.871 -22.467  1.00  0.00           O  
ATOM   2548  CB  GLU A 166     -15.812  20.697 -23.114  1.00  0.00           C  
ATOM   2549  CG  GLU A 166     -15.498  21.376 -21.784  1.00  0.00           C  
ATOM   2550  CD  GLU A 166     -15.850  22.862 -21.920  1.00  0.00           C  
ATOM   2551  OE1 GLU A 166     -17.064  23.150 -21.710  1.00  0.00           O  
ATOM   2552  OE2 GLU A 166     -14.873  23.612 -22.231  1.00  0.00           O1-
ATOM   2553  H   GLU A 166     -16.415  18.798 -24.920  1.00  0.00           H  
ATOM   2554  HA  GLU A 166     -14.137  19.319 -23.061  1.00  0.00           H  
ATOM   2555  HB2 GLU A 166     -15.436  21.317 -23.939  1.00  0.00           H  
ATOM   2556  HB3 GLU A 166     -16.900  20.649 -23.241  1.00  0.00           H  
ATOM   2557  HG2 GLU A 166     -16.080  20.930 -20.971  1.00  0.00           H  
ATOM   2558  HG3 GLU A 166     -14.439  21.268 -21.525  1.00  0.00           H  
ATOM   2559  N   LEU A 167     -15.098  17.882 -21.240  1.00  0.00           N  
ATOM   2560  CA  LEU A 167     -15.587  16.904 -20.280  1.00  0.00           C  
ATOM   2561  C   LEU A 167     -16.408  17.644 -19.204  1.00  0.00           C  
ATOM   2562  O   LEU A 167     -16.185  18.825 -18.913  1.00  0.00           O  
ATOM   2563  CB  LEU A 167     -14.448  16.122 -19.611  1.00  0.00           C  
ATOM   2564  CG  LEU A 167     -13.550  15.320 -20.570  1.00  0.00           C  
ATOM   2565  CD1 LEU A 167     -12.539  14.501 -19.765  1.00  0.00           C  
ATOM   2566  CD2 LEU A 167     -14.338  14.383 -21.485  1.00  0.00           C  
ATOM   2567  H   LEU A 167     -14.156  18.288 -21.098  1.00  0.00           H  
ATOM   2568  HA  LEU A 167     -16.254  16.227 -20.818  1.00  0.00           H  
ATOM   2569  HB2 LEU A 167     -13.821  16.822 -19.043  1.00  0.00           H  
ATOM   2570  HB3 LEU A 167     -14.865  15.436 -18.864  1.00  0.00           H  
ATOM   2571  HG  LEU A 167     -12.990  16.023 -21.198  1.00  0.00           H  
ATOM   2572 HD11 LEU A 167     -11.793  14.062 -20.431  1.00  0.00           H  
ATOM   2573 HD12 LEU A 167     -12.009  15.120 -19.037  1.00  0.00           H  
ATOM   2574 HD13 LEU A 167     -13.030  13.690 -19.216  1.00  0.00           H  
ATOM   2575 HD21 LEU A 167     -13.659  13.761 -22.077  1.00  0.00           H  
ATOM   2576 HD22 LEU A 167     -14.990  13.718 -20.909  1.00  0.00           H  
ATOM   2577 HD23 LEU A 167     -14.958  14.945 -22.189  1.00  0.00           H  
ATOM   2578  N   PRO A 168     -17.333  16.906 -18.481  1.00  0.00           N  
ATOM   2579  CA  PRO A 168     -18.238  17.549 -17.516  1.00  0.00           C  
ATOM   2580  C   PRO A 168     -17.580  18.169 -16.279  1.00  0.00           C  
ATOM   2581  O   PRO A 168     -18.233  18.812 -15.458  1.00  0.00           O  
ATOM   2582  CB  PRO A 168     -19.178  16.422 -17.062  1.00  0.00           C  
ATOM   2583  CG  PRO A 168     -19.082  15.383 -18.169  1.00  0.00           C  
ATOM   2584  CD  PRO A 168     -17.631  15.485 -18.602  1.00  0.00           C  
ATOM   2585  HA  PRO A 168     -18.781  18.339 -18.048  1.00  0.00           H  
ATOM   2586  HB2 PRO A 168     -18.842  15.981 -16.115  1.00  0.00           H  
ATOM   2587  HB3 PRO A 168     -20.203  16.777 -16.915  1.00  0.00           H  
ATOM   2588  HG2 PRO A 168     -19.354  14.378 -17.836  1.00  0.00           H  
ATOM   2589  HG3 PRO A 168     -19.743  15.664 -18.998  1.00  0.00           H  
ATOM   2590  HD2 PRO A 168     -16.976  14.948 -17.907  1.00  0.00           H  
ATOM   2591  HD3 PRO A 168     -17.477  15.097 -19.610  1.00  0.00           H  
ATOM   2592  N   THR A 169     -16.233  17.920 -16.143  1.00  0.00           N  
ATOM   2593  CA  THR A 169     -15.401  18.574 -15.141  1.00  0.00           C  
ATOM   2594  C   THR A 169     -14.713  19.835 -15.701  1.00  0.00           C  
ATOM   2595  O   THR A 169     -13.899  20.473 -15.031  1.00  0.00           O  
ATOM   2596  CB  THR A 169     -14.359  17.592 -14.576  1.00  0.00           C  
ATOM   2597  OG1 THR A 169     -13.773  16.855 -15.659  1.00  0.00           O  
ATOM   2598  CG2 THR A 169     -14.992  16.595 -13.610  1.00  0.00           C  
ATOM   2599  H   THR A 169     -15.769  17.269 -16.772  1.00  0.00           H  
ATOM   2600  HA  THR A 169     -16.042  18.939 -14.328  1.00  0.00           H  
ATOM   2601  HB  THR A 169     -13.553  18.126 -14.061  1.00  0.00           H  
ATOM   2602 HG21 THR A 169     -15.461  17.105 -12.764  1.00  0.00           H  
ATOM   2603 HG22 THR A 169     -15.745  15.978 -14.113  1.00  0.00           H  
ATOM   2604 HG23 THR A 169     -14.234  15.906 -13.222  1.00  0.00           H  
ATOM   2605  HG1 THR A 169     -13.112  16.252 -15.277  1.00  0.00           H  
ATOM   2606  N   GLY A 170     -15.095  20.231 -16.964  1.00  0.00           N  
ATOM   2607  CA  GLY A 170     -14.693  21.493 -17.560  1.00  0.00           C  
ATOM   2608  C   GLY A 170     -13.361  21.427 -18.294  1.00  0.00           C  
ATOM   2609  O   GLY A 170     -12.867  22.422 -18.820  1.00  0.00           O  
ATOM   2610  H   GLY A 170     -15.697  19.623 -17.536  1.00  0.00           H  
ATOM   2611  HA2 GLY A 170     -15.469  21.780 -18.276  1.00  0.00           H  
ATOM   2612  HA3 GLY A 170     -14.619  22.254 -16.777  1.00  0.00           H  
ATOM   2613  N   VAL A 171     -12.776  20.178 -18.337  1.00  0.00           N  
ATOM   2614  CA  VAL A 171     -11.483  19.950 -18.975  1.00  0.00           C  
ATOM   2615  C   VAL A 171     -11.707  19.398 -20.394  1.00  0.00           C  
ATOM   2616  O   VAL A 171     -12.741  18.827 -20.744  1.00  0.00           O  
ATOM   2617  CB  VAL A 171     -10.530  19.080 -18.129  1.00  0.00           C  
ATOM   2618  CG1 VAL A 171     -10.289  19.698 -16.748  1.00  0.00           C  
ATOM   2619  CG2 VAL A 171     -11.008  17.639 -17.979  1.00  0.00           C  
ATOM   2620  H   VAL A 171     -13.286  19.404 -17.921  1.00  0.00           H  
ATOM   2621  HA  VAL A 171     -11.000  20.929 -19.104  1.00  0.00           H  
ATOM   2622  HB  VAL A 171      -9.560  19.041 -18.639  1.00  0.00           H  
ATOM   2623 HG11 VAL A 171      -9.506  19.149 -16.213  1.00  0.00           H  
ATOM   2624 HG12 VAL A 171      -9.964  20.739 -16.837  1.00  0.00           H  
ATOM   2625 HG13 VAL A 171     -11.193  19.674 -16.131  1.00  0.00           H  
ATOM   2626 HG21 VAL A 171     -10.323  17.067 -17.345  1.00  0.00           H  
ATOM   2627 HG22 VAL A 171     -12.001  17.585 -17.527  1.00  0.00           H  
ATOM   2628 HG23 VAL A 171     -11.044  17.146 -18.954  1.00  0.00           H  
ATOM   2629  N   HIE A 172     -10.639  19.593 -21.242  1.00  0.00           N  
ATOM   2630  CA  HIE A 172     -10.739  19.447 -22.698  1.00  0.00           C  
ATOM   2631  C   HIE A 172     -10.104  18.114 -23.113  1.00  0.00           C  
ATOM   2632  O   HIE A 172      -9.064  17.693 -22.592  1.00  0.00           O  
ATOM   2633  CB  HIE A 172     -10.071  20.663 -23.361  1.00  0.00           C  
ATOM   2634  CG  HIE A 172     -10.825  21.920 -23.083  1.00  0.00           C  
ATOM   2635  ND1 HIE A 172     -10.253  22.975 -22.397  1.00  0.00           N  
ATOM   2636  CD2 HIE A 172     -12.150  22.184 -23.342  1.00  0.00           C  
ATOM   2637  CE1 HIE A 172     -11.255  23.787 -22.125  1.00  0.00           C  
ATOM   2638  NE2 HIE A 172     -12.438  23.311 -22.615  1.00  0.00           N  
ATOM   2639  H   HIE A 172      -9.714  19.851 -20.867  1.00  0.00           H  
ATOM   2640  HA  HIE A 172     -11.801  19.411 -22.965  1.00  0.00           H  
ATOM   2641  HB2 HIE A 172      -9.067  20.783 -22.953  1.00  0.00           H  
ATOM   2642  HB3 HIE A 172      -9.945  20.522 -24.435  1.00  0.00           H  
ATOM   2643  HD2 HIE A 172     -12.934  21.631 -23.835  1.00  0.00           H  
ATOM   2644  HE2 HIE A 172     -13.388  23.689 -22.465  1.00  0.00           H  
ATOM   2645  HE1 HIE A 172     -11.197  24.704 -21.554  1.00  0.00           H  
ATOM   2646  N   ALA A 173     -10.810  17.423 -24.101  1.00  0.00           N  
ATOM   2647  CA  ALA A 173     -10.405  16.091 -24.542  1.00  0.00           C  
ATOM   2648  C   ALA A 173     -10.463  15.892 -26.077  1.00  0.00           C  
ATOM   2649  O   ALA A 173     -11.266  16.465 -26.823  1.00  0.00           O  
ATOM   2650  CB  ALA A 173     -11.280  15.037 -23.876  1.00  0.00           C  
ATOM   2651  H   ALA A 173     -11.670  17.818 -24.514  1.00  0.00           H  
ATOM   2652  HA  ALA A 173      -9.366  15.928 -24.229  1.00  0.00           H  
ATOM   2653  HB1 ALA A 173     -11.020  14.033 -24.222  1.00  0.00           H  
ATOM   2654  HB2 ALA A 173     -11.166  15.068 -22.788  1.00  0.00           H  
ATOM   2655  HB3 ALA A 173     -12.339  15.201 -24.106  1.00  0.00           H  
ATOM   2656  N   GLY A 174      -9.551  14.941 -26.528  1.00  0.00           N  
ATOM   2657  CA  GLY A 174      -9.363  14.672 -27.931  1.00  0.00           C  
ATOM   2658  C   GLY A 174      -8.716  13.339 -28.278  1.00  0.00           C  
ATOM   2659  O   GLY A 174      -8.494  12.437 -27.476  1.00  0.00           O  
ATOM   2660  H   GLY A 174      -8.969  14.436 -25.863  1.00  0.00           H  
ATOM   2661  HA2 GLY A 174     -10.326  14.719 -28.436  1.00  0.00           H  
ATOM   2662  HA3 GLY A 174      -8.746  15.480 -28.331  1.00  0.00           H  
ATOM   2663  N   THR A 175      -8.446  13.268 -29.630  1.00  0.00           N  
ATOM   2664  CA  THR A 175      -7.949  12.081 -30.325  1.00  0.00           C  
ATOM   2665  C   THR A 175      -6.676  12.465 -31.076  1.00  0.00           C  
ATOM   2666  O   THR A 175      -6.395  13.636 -31.342  1.00  0.00           O  
ATOM   2667  CB  THR A 175      -8.971  11.553 -31.363  1.00  0.00           C  
ATOM   2668  OG1 THR A 175      -9.321  12.569 -32.317  1.00  0.00           O  
ATOM   2669  CG2 THR A 175     -10.254  11.063 -30.713  1.00  0.00           C  
ATOM   2670  H   THR A 175      -8.571  14.103 -30.218  1.00  0.00           H  
ATOM   2671  HA  THR A 175      -7.706  11.309 -29.590  1.00  0.00           H  
ATOM   2672  HB  THR A 175      -8.546  10.720 -31.933  1.00  0.00           H  
ATOM   2673 HG21 THR A 175     -10.070  10.188 -30.090  1.00  0.00           H  
ATOM   2674 HG22 THR A 175     -10.721  11.839 -30.101  1.00  0.00           H  
ATOM   2675 HG23 THR A 175     -10.981  10.783 -31.479  1.00  0.00           H  
ATOM   2676  HG1 THR A 175      -8.552  12.662 -32.922  1.00  0.00           H  
ATOM   2677  N   ASP A 176      -5.950  11.405 -31.576  1.00  0.00           N  
ATOM   2678  CA  ASP A 176      -4.920  11.619 -32.593  1.00  0.00           C  
ATOM   2679  C   ASP A 176      -5.648  11.862 -33.944  1.00  0.00           C  
ATOM   2680  O   ASP A 176      -6.874  11.787 -34.083  1.00  0.00           O  
ATOM   2681  CB  ASP A 176      -3.872  10.510 -32.601  1.00  0.00           C  
ATOM   2682  CG  ASP A 176      -4.492   9.128 -32.618  1.00  0.00           C  
ATOM   2683  OD1 ASP A 176      -5.483   8.979 -33.388  1.00  0.00           O  
ATOM   2684  OD2 ASP A 176      -4.003   8.288 -31.801  1.00  0.00           O1-
ATOM   2685  H   ASP A 176      -6.168  10.442 -31.272  1.00  0.00           H  
ATOM   2686  HA  ASP A 176      -4.408  12.563 -32.361  1.00  0.00           H  
ATOM   2687  HB2 ASP A 176      -3.200  10.595 -33.461  1.00  0.00           H  
ATOM   2688  HB3 ASP A 176      -3.254  10.599 -31.700  1.00  0.00           H  
ATOM   2689  N   LEU A 177      -4.822  12.199 -35.002  1.00  0.00           N  
ATOM   2690  CA  LEU A 177      -5.355  12.425 -36.359  1.00  0.00           C  
ATOM   2691  C   LEU A 177      -5.641  11.080 -37.064  1.00  0.00           C  
ATOM   2692  O   LEU A 177      -6.274  11.001 -38.116  1.00  0.00           O  
ATOM   2693  CB  LEU A 177      -4.380  13.258 -37.203  1.00  0.00           C  
ATOM   2694  CG  LEU A 177      -4.488  14.783 -37.008  1.00  0.00           C  
ATOM   2695  CD1 LEU A 177      -5.773  15.334 -37.623  1.00  0.00           C  
ATOM   2696  CD2 LEU A 177      -4.366  15.215 -35.546  1.00  0.00           C  
ATOM   2697  H   LEU A 177      -3.825  12.311 -34.842  1.00  0.00           H  
ATOM   2698  HA  LEU A 177      -6.328  12.919 -36.261  1.00  0.00           H  
ATOM   2699  HB2 LEU A 177      -3.350  12.949 -36.980  1.00  0.00           H  
ATOM   2700  HB3 LEU A 177      -4.528  13.044 -38.270  1.00  0.00           H  
ATOM   2701  HG  LEU A 177      -3.654  15.235 -37.559  1.00  0.00           H  
ATOM   2702 HD11 LEU A 177      -5.808  16.422 -37.522  1.00  0.00           H  
ATOM   2703 HD12 LEU A 177      -5.826  15.096 -38.690  1.00  0.00           H  
ATOM   2704 HD13 LEU A 177      -6.664  14.927 -37.141  1.00  0.00           H  
ATOM   2705 HD21 LEU A 177      -4.384  16.307 -35.460  1.00  0.00           H  
ATOM   2706 HD22 LEU A 177      -5.187  14.833 -34.936  1.00  0.00           H  
ATOM   2707 HD23 LEU A 177      -3.427  14.858 -35.112  1.00  0.00           H  
ATOM   2708  N   GLU A 178      -5.103   9.994 -36.402  1.00  0.00           N  
ATOM   2709  CA  GLU A 178      -5.320   8.601 -36.791  1.00  0.00           C  
ATOM   2710  C   GLU A 178      -6.678   8.085 -36.261  1.00  0.00           C  
ATOM   2711  O   GLU A 178      -7.082   6.939 -36.485  1.00  0.00           O  
ATOM   2712  CB  GLU A 178      -4.169   7.722 -36.265  1.00  0.00           C  
ATOM   2713  CG  GLU A 178      -3.106   7.447 -37.330  1.00  0.00           C  
ATOM   2714  CD  GLU A 178      -3.508   6.169 -38.058  1.00  0.00           C  
ATOM   2715  OE1 GLU A 178      -3.178   5.096 -37.479  1.00  0.00           O  
ATOM   2716  OE2 GLU A 178      -4.175   6.338 -39.124  1.00  0.00           O1-
ATOM   2717  H   GLU A 178      -4.556  10.172 -35.563  1.00  0.00           H  
ATOM   2718  HA  GLU A 178      -5.393   8.564 -37.884  1.00  0.00           H  
ATOM   2719  HB2 GLU A 178      -3.674   8.218 -35.421  1.00  0.00           H  
ATOM   2720  HB3 GLU A 178      -4.555   6.776 -35.864  1.00  0.00           H  
ATOM   2721  HG2 GLU A 178      -2.986   8.286 -38.023  1.00  0.00           H  
ATOM   2722  HG3 GLU A 178      -2.134   7.278 -36.850  1.00  0.00           H  
ATOM   2723  N   GLY A 179      -7.391   8.974 -35.488  1.00  0.00           N  
ATOM   2724  CA  GLY A 179      -8.708   8.673 -35.026  1.00  0.00           C  
ATOM   2725  C   GLY A 179      -8.710   7.705 -33.870  1.00  0.00           C  
ATOM   2726  O   GLY A 179      -9.714   7.021 -33.654  1.00  0.00           O  
ATOM   2727  H   GLY A 179      -6.948   9.843 -35.196  1.00  0.00           H  
ATOM   2728  HA2 GLY A 179      -9.167   9.604 -34.689  1.00  0.00           H  
ATOM   2729  HA3 GLY A 179      -9.287   8.240 -35.847  1.00  0.00           H  
ATOM   2730  N   ASN A 180      -7.630   7.752 -33.017  1.00  0.00           N  
ATOM   2731  CA  ASN A 180      -7.632   6.990 -31.781  1.00  0.00           C  
ATOM   2732  C   ASN A 180      -7.512   7.929 -30.570  1.00  0.00           C  
ATOM   2733  O   ASN A 180      -6.837   8.959 -30.558  1.00  0.00           O  
ATOM   2734  CB  ASN A 180      -6.591   5.881 -31.807  1.00  0.00           C  
ATOM   2735  CG  ASN A 180      -7.115   4.750 -32.662  1.00  0.00           C  
ATOM   2736  OD1 ASN A 180      -7.923   3.921 -32.249  1.00  0.00           O  
ATOM   2737  ND2 ASN A 180      -6.681   4.736 -33.956  1.00  0.00           N  
ATOM   2738  H   ASN A 180      -6.780   8.326 -33.267  1.00  0.00           H  
ATOM   2739  HA  ASN A 180      -8.618   6.518 -31.682  1.00  0.00           H  
ATOM   2740  HB2 ASN A 180      -5.630   6.229 -32.199  1.00  0.00           H  
ATOM   2741  HB3 ASN A 180      -6.409   5.481 -30.804  1.00  0.00           H  
ATOM   2742 HD21 ASN A 180      -6.085   5.468 -34.332  1.00  0.00           H  
ATOM   2743 HD22 ASN A 180      -6.963   3.999 -34.592  1.00  0.00           H  
ATOM   2744  N   PHE A 181      -8.259   7.518 -29.478  1.00  0.00           N  
ATOM   2745  CA  PHE A 181      -8.461   8.356 -28.298  1.00  0.00           C  
ATOM   2746  C   PHE A 181      -7.209   8.337 -27.406  1.00  0.00           C  
ATOM   2747  O   PHE A 181      -6.477   7.352 -27.277  1.00  0.00           O  
ATOM   2748  CB  PHE A 181      -9.673   7.906 -27.443  1.00  0.00           C  
ATOM   2749  CG  PHE A 181     -10.896   8.791 -27.562  1.00  0.00           C  
ATOM   2750  CD1 PHE A 181     -10.877  10.112 -27.097  1.00  0.00           C  
ATOM   2751  CD2 PHE A 181     -12.093   8.288 -28.089  1.00  0.00           C  
ATOM   2752  CE1 PHE A 181     -12.011  10.922 -27.198  1.00  0.00           C  
ATOM   2753  CE2 PHE A 181     -13.232   9.096 -28.187  1.00  0.00           C  
ATOM   2754  CZ  PHE A 181     -13.188  10.414 -27.744  1.00  0.00           C  
ATOM   2755  H   PHE A 181      -8.709   6.608 -29.489  1.00  0.00           H  
ATOM   2756  HA  PHE A 181      -8.594   9.380 -28.658  1.00  0.00           H  
ATOM   2757  HB2 PHE A 181      -9.945   6.872 -27.689  1.00  0.00           H  
ATOM   2758  HB3 PHE A 181      -9.406   7.883 -26.381  1.00  0.00           H  
ATOM   2759  HD1 PHE A 181      -9.978  10.519 -26.639  1.00  0.00           H  
ATOM   2760  HD2 PHE A 181     -12.156   7.253 -28.412  1.00  0.00           H  
ATOM   2761  HE1 PHE A 181     -11.978  11.943 -26.829  1.00  0.00           H  
ATOM   2762  HE2 PHE A 181     -14.153   8.684 -28.594  1.00  0.00           H  
ATOM   2763  HZ  PHE A 181     -14.077  11.035 -27.799  1.00  0.00           H  
ATOM   2764  N   TYR A 182      -7.049   9.525 -26.723  1.00  0.00           N  
ATOM   2765  CA  TYR A 182      -6.164   9.688 -25.581  1.00  0.00           C  
ATOM   2766  C   TYR A 182      -7.102   9.709 -24.357  1.00  0.00           C  
ATOM   2767  O   TYR A 182      -7.816  10.679 -24.107  1.00  0.00           O  
ATOM   2768  CB  TYR A 182      -5.402  11.014 -25.668  1.00  0.00           C  
ATOM   2769  CG  TYR A 182      -4.447  11.130 -26.832  1.00  0.00           C  
ATOM   2770  CD1 TYR A 182      -3.233  10.431 -26.840  1.00  0.00           C  
ATOM   2771  CD2 TYR A 182      -4.727  12.028 -27.873  1.00  0.00           C  
ATOM   2772  CE1 TYR A 182      -2.289  10.679 -27.838  1.00  0.00           C  
ATOM   2773  CE2 TYR A 182      -3.784  12.280 -28.867  1.00  0.00           C  
ATOM   2774  CZ  TYR A 182      -2.558  11.627 -28.821  1.00  0.00           C  
ATOM   2775  OH  TYR A 182      -1.573  11.945 -29.716  1.00  0.00           O  
ATOM   2776  H   TYR A 182      -7.599  10.340 -26.993  1.00  0.00           H  
ATOM   2777  HA  TYR A 182      -5.474   8.839 -25.516  1.00  0.00           H  
ATOM   2778  HB2 TYR A 182      -6.110  11.853 -25.701  1.00  0.00           H  
ATOM   2779  HB3 TYR A 182      -4.825  11.173 -24.753  1.00  0.00           H  
ATOM   2780  HD1 TYR A 182      -2.985   9.740 -26.037  1.00  0.00           H  
ATOM   2781  HD2 TYR A 182      -5.659  12.587 -27.879  1.00  0.00           H  
ATOM   2782  HE1 TYR A 182      -1.327  10.178 -27.797  1.00  0.00           H  
ATOM   2783  HE2 TYR A 182      -4.004  13.010 -29.639  1.00  0.00           H  
ATOM   2784  HH  TYR A 182      -1.770  12.860 -30.056  1.00  0.00           H  
ATOM   2785  N   GLY A 183      -7.116   8.543 -23.611  1.00  0.00           N  
ATOM   2786  CA  GLY A 183      -7.959   8.377 -22.433  1.00  0.00           C  
ATOM   2787  C   GLY A 183      -9.283   7.729 -22.828  1.00  0.00           C  
ATOM   2788  O   GLY A 183      -9.819   7.956 -23.916  1.00  0.00           O  
ATOM   2789  H   GLY A 183      -6.546   7.753 -23.896  1.00  0.00           H  
ATOM   2790  HA2 GLY A 183      -7.396   7.753 -21.738  1.00  0.00           H  
ATOM   2791  HA3 GLY A 183      -8.169   9.343 -21.970  1.00  0.00           H  
ATOM   2792  N   PRO A 184      -9.890   6.904 -21.909  1.00  0.00           N  
ATOM   2793  CA  PRO A 184     -11.068   6.081 -22.233  1.00  0.00           C  
ATOM   2794  C   PRO A 184     -12.399   6.865 -22.241  1.00  0.00           C  
ATOM   2795  O   PRO A 184     -13.395   6.487 -21.626  1.00  0.00           O  
ATOM   2796  CB  PRO A 184     -11.046   5.011 -21.137  1.00  0.00           C  
ATOM   2797  CG  PRO A 184     -10.509   5.776 -19.931  1.00  0.00           C  
ATOM   2798  CD  PRO A 184      -9.442   6.671 -20.543  1.00  0.00           C  
ATOM   2799  HA  PRO A 184     -10.944   5.637 -23.228  1.00  0.00           H  
ATOM   2800  HB2 PRO A 184     -12.014   4.543 -20.937  1.00  0.00           H  
ATOM   2801  HB3 PRO A 184     -10.338   4.218 -21.408  1.00  0.00           H  
ATOM   2802  HG2 PRO A 184     -11.304   6.386 -19.487  1.00  0.00           H  
ATOM   2803  HG3 PRO A 184     -10.109   5.119 -19.153  1.00  0.00           H  
ATOM   2804  HD2 PRO A 184      -9.319   7.619 -20.011  1.00  0.00           H  
ATOM   2805  HD3 PRO A 184      -8.478   6.153 -20.584  1.00  0.00           H  
ATOM   2806  N   PHE A 185     -12.409   7.956 -23.086  1.00  0.00           N  
ATOM   2807  CA  PHE A 185     -13.595   8.803 -23.237  1.00  0.00           C  
ATOM   2808  C   PHE A 185     -14.457   8.312 -24.409  1.00  0.00           C  
ATOM   2809  O   PHE A 185     -14.001   7.589 -25.296  1.00  0.00           O  
ATOM   2810  CB  PHE A 185     -13.210  10.273 -23.450  1.00  0.00           C  
ATOM   2811  CG  PHE A 185     -12.137  10.781 -22.515  1.00  0.00           C  
ATOM   2812  CD1 PHE A 185     -12.283  10.675 -21.126  1.00  0.00           C  
ATOM   2813  CD2 PHE A 185     -10.965  11.348 -23.028  1.00  0.00           C  
ATOM   2814  CE1 PHE A 185     -11.258  11.086 -20.275  1.00  0.00           C  
ATOM   2815  CE2 PHE A 185      -9.959  11.796 -22.169  1.00  0.00           C  
ATOM   2816  CZ  PHE A 185     -10.095  11.650 -20.794  1.00  0.00           C  
ATOM   2817  H   PHE A 185     -11.550   8.163 -23.614  1.00  0.00           H  
ATOM   2818  HA  PHE A 185     -14.198   8.711 -22.325  1.00  0.00           H  
ATOM   2819  HB2 PHE A 185     -12.891  10.421 -24.488  1.00  0.00           H  
ATOM   2820  HB3 PHE A 185     -14.096  10.897 -23.310  1.00  0.00           H  
ATOM   2821  HD1 PHE A 185     -13.186  10.251 -20.695  1.00  0.00           H  
ATOM   2822  HD2 PHE A 185     -10.803  11.427 -24.100  1.00  0.00           H  
ATOM   2823  HE1 PHE A 185     -11.368  10.969 -19.203  1.00  0.00           H  
ATOM   2824  HE2 PHE A 185      -9.049  12.227 -22.582  1.00  0.00           H  
ATOM   2825  HZ  PHE A 185      -9.292  11.967 -20.134  1.00  0.00           H  
ATOM   2826  N   VAL A 186     -15.768   8.786 -24.431  1.00  0.00           N  
ATOM   2827  CA  VAL A 186     -16.647   8.453 -25.553  1.00  0.00           C  
ATOM   2828  C   VAL A 186     -17.424   9.672 -26.098  1.00  0.00           C  
ATOM   2829  O   VAL A 186     -18.088  10.436 -25.397  1.00  0.00           O  
ATOM   2830  CB  VAL A 186     -17.617   7.280 -25.262  1.00  0.00           C  
ATOM   2831  CG1 VAL A 186     -16.873   5.946 -25.147  1.00  0.00           C  
ATOM   2832  CG2 VAL A 186     -18.483   7.489 -24.018  1.00  0.00           C  
ATOM   2833  H   VAL A 186     -16.142   9.362 -23.656  1.00  0.00           H  
ATOM   2834  HA  VAL A 186     -16.001   8.126 -26.378  1.00  0.00           H  
ATOM   2835  HB  VAL A 186     -18.298   7.192 -26.119  1.00  0.00           H  
ATOM   2836 HG11 VAL A 186     -17.582   5.116 -25.054  1.00  0.00           H  
ATOM   2837 HG12 VAL A 186     -16.264   5.760 -26.038  1.00  0.00           H  
ATOM   2838 HG13 VAL A 186     -16.217   5.923 -24.271  1.00  0.00           H  
ATOM   2839 HG21 VAL A 186     -19.171   6.646 -23.883  1.00  0.00           H  
ATOM   2840 HG22 VAL A 186     -17.877   7.569 -23.110  1.00  0.00           H  
ATOM   2841 HG23 VAL A 186     -19.094   8.389 -24.110  1.00  0.00           H  
ATOM   2842  N   ASP A 187     -17.372   9.779 -27.482  1.00  0.00           N  
ATOM   2843  CA  ASP A 187     -17.971  10.866 -28.250  1.00  0.00           C  
ATOM   2844  C   ASP A 187     -19.480  10.562 -28.408  1.00  0.00           C  
ATOM   2845  O   ASP A 187     -19.994  10.203 -29.468  1.00  0.00           O  
ATOM   2846  CB  ASP A 187     -17.242  11.120 -29.580  1.00  0.00           C  
ATOM   2847  CG  ASP A 187     -16.877   9.930 -30.446  1.00  0.00           C  
ATOM   2848  OD1 ASP A 187     -17.037   8.771 -29.941  1.00  0.00           O  
ATOM   2849  OD2 ASP A 187     -16.389  10.144 -31.600  1.00  0.00           O1-
ATOM   2850  H   ASP A 187     -16.942   9.050 -28.063  1.00  0.00           H  
ATOM   2851  HA  ASP A 187     -17.894  11.782 -27.649  1.00  0.00           H  
ATOM   2852  HB2 ASP A 187     -17.833  11.808 -30.193  1.00  0.00           H  
ATOM   2853  HB3 ASP A 187     -16.293  11.625 -29.356  1.00  0.00           H  
ATOM   2854  N   ARG A 188     -20.173  10.755 -27.219  1.00  0.00           N  
ATOM   2855  CA  ARG A 188     -21.627  10.781 -27.071  1.00  0.00           C  
ATOM   2856  C   ARG A 188     -21.973  11.492 -25.747  1.00  0.00           C  
ATOM   2857  O   ARG A 188     -21.222  11.482 -24.769  1.00  0.00           O  
ATOM   2858  CB  ARG A 188     -22.255   9.382 -27.116  1.00  0.00           C  
ATOM   2859  CG  ARG A 188     -22.326   8.685 -25.753  1.00  0.00           C  
ATOM   2860  CD  ARG A 188     -22.715   7.219 -25.870  1.00  0.00           C  
ATOM   2861  NE  ARG A 188     -21.542   6.441 -26.260  1.00  0.00           N  
ATOM   2862  CZ  ARG A 188     -21.567   5.329 -27.012  1.00  0.00           C  
ATOM   2863  NH1 ARG A 188     -22.707   4.701 -27.368  1.00  0.00           N  
ATOM   2864  NH2 ARG A 188     -20.392   4.825 -27.445  1.00  0.00           N1+
ATOM   2865  H   ARG A 188     -19.614  10.895 -26.367  1.00  0.00           H  
ATOM   2866  HA  ARG A 188     -22.011  11.371 -27.904  1.00  0.00           H  
ATOM   2867  HB2 ARG A 188     -23.285   9.487 -27.473  1.00  0.00           H  
ATOM   2868  HB3 ARG A 188     -21.726   8.753 -27.841  1.00  0.00           H  
ATOM   2869  HG2 ARG A 188     -21.361   8.771 -25.242  1.00  0.00           H  
ATOM   2870  HG3 ARG A 188     -23.082   9.187 -25.145  1.00  0.00           H  
ATOM   2871  HD2 ARG A 188     -23.068   6.831 -24.912  1.00  0.00           H  
ATOM   2872  HD3 ARG A 188     -23.499   7.102 -26.615  1.00  0.00           H  
ATOM   2873  HE  ARG A 188     -20.624   6.823 -26.069  1.00  0.00           H  
ATOM   2874 HH11 ARG A 188     -23.651   4.958 -27.014  1.00  0.00           H  
ATOM   2875 HH12 ARG A 188     -22.700   3.915 -28.006  1.00  0.00           H  
ATOM   2876 HH21 ARG A 188     -19.500   5.250 -27.231  1.00  0.00           H  
ATOM   2877 HH22 ARG A 188     -20.367   3.983 -28.001  1.00  0.00           H  
ATOM   2878  N   GLN A 189     -23.234  12.031 -25.682  1.00  0.00           N  
ATOM   2879  CA  GLN A 189     -23.748  12.763 -24.517  1.00  0.00           C  
ATOM   2880  C   GLN A 189     -24.201  11.790 -23.403  1.00  0.00           C  
ATOM   2881  O   GLN A 189     -25.338  11.796 -22.934  1.00  0.00           O  
ATOM   2882  CB  GLN A 189     -24.883  13.692 -24.969  1.00  0.00           C  
ATOM   2883  CG  GLN A 189     -25.320  14.713 -23.920  1.00  0.00           C  
ATOM   2884  CD  GLN A 189     -26.307  15.703 -24.505  1.00  0.00           C  
ATOM   2885  NE2 GLN A 189     -26.879  16.536 -23.583  1.00  0.00           N  
ATOM   2886  OE1 GLN A 189     -26.585  15.778 -25.697  1.00  0.00           O  
ATOM   2887  H   GLN A 189     -23.867  11.933 -26.496  1.00  0.00           H  
ATOM   2888  HA  GLN A 189     -22.922  13.362 -24.113  1.00  0.00           H  
ATOM   2889  HB2 GLN A 189     -24.562  14.222 -25.873  1.00  0.00           H  
ATOM   2890  HB3 GLN A 189     -25.759  13.105 -25.268  1.00  0.00           H  
ATOM   2891  HG2 GLN A 189     -25.798  14.222 -23.066  1.00  0.00           H  
ATOM   2892  HG3 GLN A 189     -24.456  15.267 -23.542  1.00  0.00           H  
ATOM   2893 HE21 GLN A 189     -27.529  17.243 -23.904  1.00  0.00           H  
ATOM   2894 HE22 GLN A 189     -26.692  16.466 -22.590  1.00  0.00           H  
ATOM   2895  N   THR A 190     -23.187  11.002 -22.885  1.00  0.00           N  
ATOM   2896  CA  THR A 190     -23.428  10.079 -21.774  1.00  0.00           C  
ATOM   2897  C   THR A 190     -22.429  10.300 -20.625  1.00  0.00           C  
ATOM   2898  O   THR A 190     -21.479  11.081 -20.689  1.00  0.00           O  
ATOM   2899  CB  THR A 190     -23.475   8.607 -22.228  1.00  0.00           C  
ATOM   2900  OG1 THR A 190     -24.234   7.846 -21.279  1.00  0.00           O  
ATOM   2901  CG2 THR A 190     -22.099   7.959 -22.364  1.00  0.00           C  
ATOM   2902  H   THR A 190     -22.250  11.096 -23.290  1.00  0.00           H  
ATOM   2903  HA  THR A 190     -24.408  10.325 -21.342  1.00  0.00           H  
ATOM   2904  HB  THR A 190     -24.015   8.542 -23.178  1.00  0.00           H  
ATOM   2905 HG21 THR A 190     -21.430   8.556 -22.986  1.00  0.00           H  
ATOM   2906 HG22 THR A 190     -21.623   7.806 -21.390  1.00  0.00           H  
ATOM   2907 HG23 THR A 190     -22.192   6.960 -22.800  1.00  0.00           H  
ATOM   2908  HG1 THR A 190     -24.444   6.989 -21.696  1.00  0.00           H  
ATOM   2909  N   ALA A 191     -22.711   9.521 -19.511  1.00  0.00           N  
ATOM   2910  CA  ALA A 191     -22.016   9.679 -18.241  1.00  0.00           C  
ATOM   2911  C   ALA A 191     -20.646   8.998 -18.321  1.00  0.00           C  
ATOM   2912  O   ALA A 191     -20.503   7.817 -18.633  1.00  0.00           O  
ATOM   2913  CB  ALA A 191     -22.821   9.075 -17.100  1.00  0.00           C  
ATOM   2914  H   ALA A 191     -23.426   8.795 -19.618  1.00  0.00           H  
ATOM   2915  HA  ALA A 191     -21.889  10.754 -18.066  1.00  0.00           H  
ATOM   2916  HB1 ALA A 191     -22.297   9.195 -16.146  1.00  0.00           H  
ATOM   2917  HB2 ALA A 191     -23.801   9.557 -17.017  1.00  0.00           H  
ATOM   2918  HB3 ALA A 191     -22.992   8.003 -17.254  1.00  0.00           H  
ATOM   2919  N   GLN A 192     -19.588   9.847 -18.052  1.00  0.00           N  
ATOM   2920  CA  GLN A 192     -18.195   9.443 -18.221  1.00  0.00           C  
ATOM   2921  C   GLN A 192     -17.330  10.415 -17.406  1.00  0.00           C  
ATOM   2922  O   GLN A 192     -17.554  11.626 -17.413  1.00  0.00           O  
ATOM   2923  CB  GLN A 192     -17.786   9.425 -19.702  1.00  0.00           C  
ATOM   2924  CG  GLN A 192     -18.004  10.757 -20.429  1.00  0.00           C  
ATOM   2925  CD  GLN A 192     -17.932  10.560 -21.927  1.00  0.00           C  
ATOM   2926  OE1 GLN A 192     -16.898  10.183 -22.480  1.00  0.00           O  
ATOM   2927  NE2 GLN A 192     -19.093  10.830 -22.605  1.00  0.00           N  
ATOM   2928  H   GLN A 192     -19.753  10.807 -17.751  1.00  0.00           H  
ATOM   2929  HA  GLN A 192     -18.090   8.432 -17.810  1.00  0.00           H  
ATOM   2930  HB2 GLN A 192     -16.729   9.142 -19.787  1.00  0.00           H  
ATOM   2931  HB3 GLN A 192     -18.356   8.641 -20.218  1.00  0.00           H  
ATOM   2932  HG2 GLN A 192     -18.963  11.209 -20.163  1.00  0.00           H  
ATOM   2933  HG3 GLN A 192     -17.226  11.478 -20.153  1.00  0.00           H  
ATOM   2934 HE21 GLN A 192     -19.961  11.092 -22.134  1.00  0.00           H  
ATOM   2935 HE22 GLN A 192     -19.098  10.772 -23.627  1.00  0.00           H  
ATOM   2936  N   ALA A 193     -16.319   9.813 -16.677  1.00  0.00           N  
ATOM   2937  CA  ALA A 193     -15.477  10.566 -15.755  1.00  0.00           C  
ATOM   2938  C   ALA A 193     -14.041  10.037 -15.818  1.00  0.00           C  
ATOM   2939  O   ALA A 193     -13.751   8.862 -16.026  1.00  0.00           O  
ATOM   2940  CB  ALA A 193     -16.005  10.464 -14.331  1.00  0.00           C  
ATOM   2941  H   ALA A 193     -16.131   8.816 -16.764  1.00  0.00           H  
ATOM   2942  HA  ALA A 193     -15.481  11.618 -16.064  1.00  0.00           H  
ATOM   2943  HB1 ALA A 193     -15.379  11.035 -13.638  1.00  0.00           H  
ATOM   2944  HB2 ALA A 193     -17.028  10.849 -14.264  1.00  0.00           H  
ATOM   2945  HB3 ALA A 193     -16.017   9.424 -13.987  1.00  0.00           H  
ATOM   2946  N   ALA A 194     -13.098  11.024 -15.604  1.00  0.00           N  
ATOM   2947  CA  ALA A 194     -11.663  10.787 -15.710  1.00  0.00           C  
ATOM   2948  C   ALA A 194     -11.042  10.556 -14.319  1.00  0.00           C  
ATOM   2949  O   ALA A 194     -11.626  10.792 -13.264  1.00  0.00           O  
ATOM   2950  CB  ALA A 194     -11.000  11.999 -16.365  1.00  0.00           C  
ATOM   2951  H   ALA A 194     -13.396  11.956 -15.331  1.00  0.00           H  
ATOM   2952  HA  ALA A 194     -11.492   9.894 -16.322  1.00  0.00           H  
ATOM   2953  HB1 ALA A 194      -9.948  11.802 -16.598  1.00  0.00           H  
ATOM   2954  HB2 ALA A 194     -11.509  12.273 -17.294  1.00  0.00           H  
ATOM   2955  HB3 ALA A 194     -11.034  12.873 -15.704  1.00  0.00           H  
ATOM   2956  N   GLY A 195      -9.717  10.148 -14.391  1.00  0.00           N  
ATOM   2957  CA  GLY A 195      -8.866  10.119 -13.218  1.00  0.00           C  
ATOM   2958  C   GLY A 195      -8.258  11.505 -12.985  1.00  0.00           C  
ATOM   2959  O   GLY A 195      -8.447  12.472 -13.727  1.00  0.00           O  
ATOM   2960  H   GLY A 195      -9.314   9.887 -15.285  1.00  0.00           H  
ATOM   2961  HA2 GLY A 195      -9.444   9.823 -12.337  1.00  0.00           H  
ATOM   2962  HA3 GLY A 195      -8.063   9.398 -13.397  1.00  0.00           H  
ATOM   2963  N   THR A 196      -7.441  11.581 -11.882  1.00  0.00           N  
ATOM   2964  CA  THR A 196      -6.922  12.843 -11.371  1.00  0.00           C  
ATOM   2965  C   THR A 196      -5.727  13.346 -12.195  1.00  0.00           C  
ATOM   2966  O   THR A 196      -4.894  12.610 -12.714  1.00  0.00           O  
ATOM   2967  CB  THR A 196      -6.484  12.682  -9.898  1.00  0.00           C  
ATOM   2968  OG1 THR A 196      -5.932  11.369  -9.704  1.00  0.00           O  
ATOM   2969  CG2 THR A 196      -7.662  12.825  -8.942  1.00  0.00           C  
ATOM   2970  H   THR A 196      -7.146  10.758 -11.361  1.00  0.00           H  
ATOM   2971  HA  THR A 196      -7.719  13.594 -11.452  1.00  0.00           H  
ATOM   2972  HB  THR A 196      -5.719  13.421  -9.633  1.00  0.00           H  
ATOM   2973 HG21 THR A 196      -8.121  13.815  -9.024  1.00  0.00           H  
ATOM   2974 HG22 THR A 196      -8.426  12.065  -9.139  1.00  0.00           H  
ATOM   2975 HG23 THR A 196      -7.333  12.678  -7.908  1.00  0.00           H  
ATOM   2976  HG1 THR A 196      -5.173  11.471  -9.098  1.00  0.00           H  
ATOM   2977  N   ASP A 197      -5.632  14.728 -12.230  1.00  0.00           N  
ATOM   2978  CA  ASP A 197      -4.455  15.434 -12.758  1.00  0.00           C  
ATOM   2979  C   ASP A 197      -3.367  15.339 -11.676  1.00  0.00           C  
ATOM   2980  O   ASP A 197      -3.599  15.043 -10.500  1.00  0.00           O  
ATOM   2981  CB  ASP A 197      -4.822  16.878 -13.054  1.00  0.00           C  
ATOM   2982  CG  ASP A 197      -3.835  17.694 -13.869  1.00  0.00           C  
ATOM   2983  OD1 ASP A 197      -2.759  17.139 -14.256  1.00  0.00           O  
ATOM   2984  OD2 ASP A 197      -4.218  18.887 -14.108  1.00  0.00           O1-
ATOM   2985  H   ASP A 197      -6.392  15.291 -11.870  1.00  0.00           H  
ATOM   2986  HA  ASP A 197      -4.110  14.906 -13.655  1.00  0.00           H  
ATOM   2987  HB2 ASP A 197      -5.770  16.900 -13.610  1.00  0.00           H  
ATOM   2988  HB3 ASP A 197      -4.998  17.419 -12.115  1.00  0.00           H  
ATOM   2989  N   THR A 198      -2.098  15.628 -12.109  1.00  0.00           N  
ATOM   2990  CA  THR A 198      -0.915  15.334 -11.304  1.00  0.00           C  
ATOM   2991  C   THR A 198       0.237  16.134 -11.884  1.00  0.00           C  
ATOM   2992  O   THR A 198       0.250  16.487 -13.068  1.00  0.00           O  
ATOM   2993  CB  THR A 198      -0.613  13.826 -11.228  1.00  0.00           C  
ATOM   2994  OG1 THR A 198       0.576  13.560 -10.490  1.00  0.00           O  
ATOM   2995  CG2 THR A 198      -0.451  13.165 -12.588  1.00  0.00           C  
ATOM   2996  H   THR A 198      -1.981  16.076 -13.036  1.00  0.00           H  
ATOM   2997  HA  THR A 198      -1.094  15.720 -10.295  1.00  0.00           H  
ATOM   2998  HB  THR A 198      -1.433  13.320 -10.704  1.00  0.00           H  
ATOM   2999 HG21 THR A 198      -1.349  13.261 -13.204  1.00  0.00           H  
ATOM   3000 HG22 THR A 198       0.397  13.601 -13.120  1.00  0.00           H  
ATOM   3001 HG23 THR A 198      -0.228  12.098 -12.471  1.00  0.00           H  
ATOM   3002  HG1 THR A 198       0.502  13.989  -9.605  1.00  0.00           H  
ATOM   3003  N   THR A 199       1.223  16.485 -10.986  1.00  0.00           N  
ATOM   3004  CA  THR A 199       2.268  17.414 -11.410  1.00  0.00           C  
ATOM   3005  C   THR A 199       3.392  16.621 -12.123  1.00  0.00           C  
ATOM   3006  O   THR A 199       3.914  15.627 -11.609  1.00  0.00           O  
ATOM   3007  CB  THR A 199       2.853  18.207 -10.238  1.00  0.00           C  
ATOM   3008  OG1 THR A 199       1.826  18.586  -9.316  1.00  0.00           O  
ATOM   3009  CG2 THR A 199       3.529  19.483 -10.730  1.00  0.00           C  
ATOM   3010  H   THR A 199       1.227  16.115 -10.033  1.00  0.00           H  
ATOM   3011  HA  THR A 199       1.792  18.112 -12.102  1.00  0.00           H  
ATOM   3012  HB  THR A 199       3.570  17.586  -9.698  1.00  0.00           H  
ATOM   3013 HG21 THR A 199       4.387  19.259 -11.370  1.00  0.00           H  
ATOM   3014 HG22 THR A 199       2.827  20.109 -11.292  1.00  0.00           H  
ATOM   3015 HG23 THR A 199       3.868  20.096  -9.891  1.00  0.00           H  
ATOM   3016  HG1 THR A 199       2.193  18.469  -8.420  1.00  0.00           H  
ATOM   3017  N   ILE A 200       3.758  17.134 -13.355  1.00  0.00           N  
ATOM   3018  CA  ILE A 200       4.736  16.490 -14.244  1.00  0.00           C  
ATOM   3019  C   ILE A 200       6.143  16.980 -13.814  1.00  0.00           C  
ATOM   3020  O   ILE A 200       6.709  17.980 -14.262  1.00  0.00           O  
ATOM   3021  CB  ILE A 200       4.458  16.793 -15.742  1.00  0.00           C  
ATOM   3022  CG1 ILE A 200       3.019  16.435 -16.179  1.00  0.00           C  
ATOM   3023  CG2 ILE A 200       5.474  16.075 -16.644  1.00  0.00           C  
ATOM   3024  CD1 ILE A 200       2.534  17.318 -17.325  1.00  0.00           C  
ATOM   3025  H   ILE A 200       3.305  18.022 -13.679  1.00  0.00           H  
ATOM   3026  HA  ILE A 200       4.682  15.413 -14.069  1.00  0.00           H  
ATOM   3027  HB  ILE A 200       4.596  17.860 -15.913  1.00  0.00           H  
ATOM   3028 HG12 ILE A 200       2.967  15.390 -16.499  1.00  0.00           H  
ATOM   3029 HG13 ILE A 200       2.311  16.544 -15.353  1.00  0.00           H  
ATOM   3030 HG21 ILE A 200       5.248  16.234 -17.702  1.00  0.00           H  
ATOM   3031 HG22 ILE A 200       6.486  16.450 -16.471  1.00  0.00           H  
ATOM   3032 HG23 ILE A 200       5.481  14.996 -16.464  1.00  0.00           H  
ATOM   3033 HD11 ILE A 200       1.536  17.008 -17.648  1.00  0.00           H  
ATOM   3034 HD12 ILE A 200       2.475  18.365 -17.016  1.00  0.00           H  
ATOM   3035 HD13 ILE A 200       3.203  17.265 -18.187  1.00  0.00           H  
ATOM   3036  N   THR A 201       6.707  16.204 -12.814  1.00  0.00           N  
ATOM   3037  CA  THR A 201       7.934  16.526 -12.072  1.00  0.00           C  
ATOM   3038  C   THR A 201       9.093  17.020 -12.945  1.00  0.00           C  
ATOM   3039  O   THR A 201       9.828  17.945 -12.584  1.00  0.00           O  
ATOM   3040  CB  THR A 201       8.399  15.285 -11.266  1.00  0.00           C  
ATOM   3041  OG1 THR A 201       7.383  14.917 -10.326  1.00  0.00           O  
ATOM   3042  CG2 THR A 201       9.659  15.546 -10.453  1.00  0.00           C  
ATOM   3043  H   THR A 201       6.161  15.408 -12.486  1.00  0.00           H  
ATOM   3044  HA  THR A 201       7.654  17.340 -11.392  1.00  0.00           H  
ATOM   3045  HB  THR A 201       8.559  14.436 -11.942  1.00  0.00           H  
ATOM   3046 HG21 THR A 201      10.509  15.848 -11.068  1.00  0.00           H  
ATOM   3047 HG22 THR A 201       9.484  16.318  -9.696  1.00  0.00           H  
ATOM   3048 HG23 THR A 201       9.944  14.634  -9.925  1.00  0.00           H  
ATOM   3049  HG1 THR A 201       7.372  13.930 -10.198  1.00  0.00           H  
ATOM   3050  N   VAL A 202       9.334  16.317 -14.108  1.00  0.00           N  
ATOM   3051  CA  VAL A 202      10.558  16.554 -14.881  1.00  0.00           C  
ATOM   3052  C   VAL A 202      10.574  18.005 -15.415  1.00  0.00           C  
ATOM   3053  O   VAL A 202      11.605  18.658 -15.577  1.00  0.00           O  
ATOM   3054  CB  VAL A 202      10.732  15.482 -15.980  1.00  0.00           C  
ATOM   3055  CG1 VAL A 202       9.670  15.529 -17.078  1.00  0.00           C  
ATOM   3056  CG2 VAL A 202      12.121  15.546 -16.614  1.00  0.00           C  
ATOM   3057  H   VAL A 202       8.643  15.633 -14.406  1.00  0.00           H  
ATOM   3058  HA  VAL A 202      11.389  16.479 -14.168  1.00  0.00           H  
ATOM   3059  HB  VAL A 202      10.640  14.501 -15.496  1.00  0.00           H  
ATOM   3060 HG11 VAL A 202       9.778  14.670 -17.751  1.00  0.00           H  
ATOM   3061 HG12 VAL A 202       8.659  15.494 -16.666  1.00  0.00           H  
ATOM   3062 HG13 VAL A 202       9.771  16.429 -17.687  1.00  0.00           H  
ATOM   3063 HG21 VAL A 202      12.252  14.731 -17.334  1.00  0.00           H  
ATOM   3064 HG22 VAL A 202      12.279  16.486 -17.152  1.00  0.00           H  
ATOM   3065 HG23 VAL A 202      12.899  15.447 -15.852  1.00  0.00           H  
ATOM   3066  N   ASN A 203       9.330  18.492 -15.763  1.00  0.00           N  
ATOM   3067  CA  ASN A 203       9.152  19.765 -16.460  1.00  0.00           C  
ATOM   3068  C   ASN A 203       9.293  20.923 -15.457  1.00  0.00           C  
ATOM   3069  O   ASN A 203       9.575  22.067 -15.812  1.00  0.00           O  
ATOM   3070  CB  ASN A 203       7.789  19.822 -17.135  1.00  0.00           C  
ATOM   3071  CG  ASN A 203       7.695  18.896 -18.329  1.00  0.00           C  
ATOM   3072  OD1 ASN A 203       8.644  18.321 -18.853  1.00  0.00           O  
ATOM   3073  ND2 ASN A 203       6.418  18.748 -18.796  1.00  0.00           N  
ATOM   3074  H   ASN A 203       8.504  17.943 -15.514  1.00  0.00           H  
ATOM   3075  HA  ASN A 203       9.964  19.868 -17.189  1.00  0.00           H  
ATOM   3076  HB2 ASN A 203       7.004  19.546 -16.423  1.00  0.00           H  
ATOM   3077  HB3 ASN A 203       7.564  20.836 -17.476  1.00  0.00           H  
ATOM   3078 HD21 ASN A 203       5.631  19.311 -18.440  1.00  0.00           H  
ATOM   3079 HD22 ASN A 203       6.185  18.062 -19.511  1.00  0.00           H  
ATOM   3080  N   VAL A 204       9.045  20.604 -14.137  1.00  0.00           N  
ATOM   3081  CA  VAL A 204       9.122  21.593 -13.065  1.00  0.00           C  
ATOM   3082  C   VAL A 204      10.607  21.866 -12.821  1.00  0.00           C  
ATOM   3083  O   VAL A 204      11.032  22.986 -12.538  1.00  0.00           O  
ATOM   3084  CB  VAL A 204       8.432  21.119 -11.770  1.00  0.00           C  
ATOM   3085  CG1 VAL A 204       8.621  22.127 -10.633  1.00  0.00           C  
ATOM   3086  CG2 VAL A 204       6.934  20.906 -11.990  1.00  0.00           C  
ATOM   3087  H   VAL A 204       8.795  19.643 -13.915  1.00  0.00           H  
ATOM   3088  HA  VAL A 204       8.666  22.521 -13.430  1.00  0.00           H  
ATOM   3089  HB  VAL A 204       8.865  20.165 -11.446  1.00  0.00           H  
ATOM   3090 HG11 VAL A 204       8.033  21.839  -9.756  1.00  0.00           H  
ATOM   3091 HG12 VAL A 204       9.667  22.178 -10.316  1.00  0.00           H  
ATOM   3092 HG13 VAL A 204       8.309  23.131 -10.939  1.00  0.00           H  
ATOM   3093 HG21 VAL A 204       6.448  20.591 -11.061  1.00  0.00           H  
ATOM   3094 HG22 VAL A 204       6.447  21.827 -12.327  1.00  0.00           H  
ATOM   3095 HG23 VAL A 204       6.751  20.128 -12.734  1.00  0.00           H  
ATOM   3096  N   LEU A 205      11.427  20.755 -12.841  1.00  0.00           N  
ATOM   3097  CA  LEU A 205      12.864  20.874 -12.601  1.00  0.00           C  
ATOM   3098  C   LEU A 205      13.474  21.693 -13.759  1.00  0.00           C  
ATOM   3099  O   LEU A 205      14.365  22.522 -13.563  1.00  0.00           O  
ATOM   3100  CB  LEU A 205      13.513  19.495 -12.489  1.00  0.00           C  
ATOM   3101  CG  LEU A 205      13.052  18.715 -11.241  1.00  0.00           C  
ATOM   3102  CD1 LEU A 205      13.413  17.237 -11.374  1.00  0.00           C  
ATOM   3103  CD2 LEU A 205      13.660  19.283  -9.961  1.00  0.00           C  
ATOM   3104  H   LEU A 205      11.000  19.846 -13.029  1.00  0.00           H  
ATOM   3105  HA  LEU A 205      13.004  21.463 -11.688  1.00  0.00           H  
ATOM   3106  HB2 LEU A 205      13.267  18.916 -13.388  1.00  0.00           H  
ATOM   3107  HB3 LEU A 205      14.605  19.599 -12.479  1.00  0.00           H  
ATOM   3108  HG  LEU A 205      11.961  18.774 -11.150  1.00  0.00           H  
ATOM   3109 HD11 LEU A 205      13.080  16.681 -10.492  1.00  0.00           H  
ATOM   3110 HD12 LEU A 205      12.927  16.793 -12.248  1.00  0.00           H  
ATOM   3111 HD13 LEU A 205      14.492  17.098 -11.478  1.00  0.00           H  
ATOM   3112 HD21 LEU A 205      13.326  18.705  -9.094  1.00  0.00           H  
ATOM   3113 HD22 LEU A 205      14.754  19.247  -9.992  1.00  0.00           H  
ATOM   3114 HD23 LEU A 205      13.355  20.320  -9.795  1.00  0.00           H  
ATOM   3115  N   ALA A 206      12.945  21.427 -15.013  1.00  0.00           N  
ATOM   3116  CA  ALA A 206      13.337  22.209 -16.183  1.00  0.00           C  
ATOM   3117  C   ALA A 206      12.905  23.673 -15.996  1.00  0.00           C  
ATOM   3118  O   ALA A 206      13.662  24.606 -16.281  1.00  0.00           O  
ATOM   3119  CB  ALA A 206      12.742  21.637 -17.461  1.00  0.00           C  
ATOM   3120  H   ALA A 206      12.280  20.660 -15.120  1.00  0.00           H  
ATOM   3121  HA  ALA A 206      14.431  22.186 -16.237  1.00  0.00           H  
ATOM   3122  HB1 ALA A 206      11.649  21.692 -17.462  1.00  0.00           H  
ATOM   3123  HB2 ALA A 206      13.096  22.190 -18.336  1.00  0.00           H  
ATOM   3124  HB3 ALA A 206      13.021  20.586 -17.587  1.00  0.00           H  
ATOM   3125  N   TRP A 207      11.612  23.879 -15.541  1.00  0.00           N  
ATOM   3126  CA  TRP A 207      11.097  25.236 -15.299  1.00  0.00           C  
ATOM   3127  C   TRP A 207      11.935  25.970 -14.231  1.00  0.00           C  
ATOM   3128  O   TRP A 207      12.175  27.177 -14.321  1.00  0.00           O  
ATOM   3129  CB  TRP A 207       9.619  25.195 -14.885  1.00  0.00           C  
ATOM   3130  CG  TRP A 207       8.924  26.523 -14.917  1.00  0.00           C  
ATOM   3131  CD1 TRP A 207       8.577  27.233 -16.049  1.00  0.00           C  
ATOM   3132  CD2 TRP A 207       8.442  27.274 -13.797  1.00  0.00           C  
ATOM   3133  NE1 TRP A 207       7.884  28.347 -15.669  1.00  0.00           N  
ATOM   3134  CE2 TRP A 207       7.787  28.400 -14.300  1.00  0.00           C  
ATOM   3135  CE3 TRP A 207       8.491  27.093 -12.401  1.00  0.00           C  
ATOM   3136  CZ2 TRP A 207       7.162  29.347 -13.484  1.00  0.00           C  
ATOM   3137  CZ3 TRP A 207       7.876  28.035 -11.571  1.00  0.00           C  
ATOM   3138  CH2 TRP A 207       7.217  29.139 -12.106  1.00  0.00           C  
ATOM   3139  H   TRP A 207      10.975  23.080 -15.438  1.00  0.00           H  
ATOM   3140  HA  TRP A 207      11.221  25.784 -16.242  1.00  0.00           H  
ATOM   3141  HB2 TRP A 207       9.070  24.533 -15.567  1.00  0.00           H  
ATOM   3142  HB3 TRP A 207       9.518  24.752 -13.889  1.00  0.00           H  
ATOM   3143  HD1 TRP A 207       8.746  27.019 -17.095  1.00  0.00           H  
ATOM   3144  HE1 TRP A 207       7.490  29.034 -16.295  1.00  0.00           H  
ATOM   3145  HE3 TRP A 207       9.009  26.239 -11.972  1.00  0.00           H  
ATOM   3146  HZ2 TRP A 207       6.648  30.209 -13.895  1.00  0.00           H  
ATOM   3147  HZ3 TRP A 207       7.916  27.917 -10.493  1.00  0.00           H  
ATOM   3148  HH2 TRP A 207       6.745  29.857 -11.438  1.00  0.00           H  
ATOM   3149  N   LEU A 208      12.339  25.229 -13.138  1.00  0.00           N  
ATOM   3150  CA  LEU A 208      13.129  25.841 -12.078  1.00  0.00           C  
ATOM   3151  C   LEU A 208      14.558  26.173 -12.552  1.00  0.00           C  
ATOM   3152  O   LEU A 208      15.152  27.170 -12.131  1.00  0.00           O  
ATOM   3153  CB  LEU A 208      13.191  24.976 -10.816  1.00  0.00           C  
ATOM   3154  CG  LEU A 208      11.869  24.850 -10.033  1.00  0.00           C  
ATOM   3155  CD1 LEU A 208      12.030  23.807  -8.923  1.00  0.00           C  
ATOM   3156  CD2 LEU A 208      11.414  26.173  -9.423  1.00  0.00           C  
ATOM   3157  H   LEU A 208      12.036  24.251 -13.051  1.00  0.00           H  
ATOM   3158  HA  LEU A 208      12.667  26.808 -11.850  1.00  0.00           H  
ATOM   3159  HB2 LEU A 208      13.548  23.974 -11.088  1.00  0.00           H  
ATOM   3160  HB3 LEU A 208      13.942  25.402 -10.141  1.00  0.00           H  
ATOM   3161  HG  LEU A 208      11.072  24.512 -10.701  1.00  0.00           H  
ATOM   3162 HD11 LEU A 208      11.105  23.710  -8.347  1.00  0.00           H  
ATOM   3163 HD12 LEU A 208      12.269  22.825  -9.344  1.00  0.00           H  
ATOM   3164 HD13 LEU A 208      12.831  24.084  -8.228  1.00  0.00           H  
ATOM   3165 HD21 LEU A 208      10.482  26.037  -8.864  1.00  0.00           H  
ATOM   3166 HD22 LEU A 208      12.161  26.566  -8.729  1.00  0.00           H  
ATOM   3167 HD23 LEU A 208      11.222  26.928 -10.190  1.00  0.00           H  
ATOM   3168  N   TYR A 209      15.164  25.280 -13.408  1.00  0.00           N  
ATOM   3169  CA  TYR A 209      16.479  25.564 -13.981  1.00  0.00           C  
ATOM   3170  C   TYR A 209      16.395  26.802 -14.889  1.00  0.00           C  
ATOM   3171  O   TYR A 209      17.319  27.609 -14.991  1.00  0.00           O  
ATOM   3172  CB  TYR A 209      17.005  24.395 -14.825  1.00  0.00           C  
ATOM   3173  CG  TYR A 209      17.653  23.279 -14.045  1.00  0.00           C  
ATOM   3174  CD1 TYR A 209      18.549  23.559 -13.008  1.00  0.00           C  
ATOM   3175  CD2 TYR A 209      17.466  21.943 -14.433  1.00  0.00           C  
ATOM   3176  CE1 TYR A 209      19.264  22.540 -12.395  1.00  0.00           C  
ATOM   3177  CE2 TYR A 209      18.189  20.918 -13.819  1.00  0.00           C  
ATOM   3178  CZ  TYR A 209      19.108  21.234 -12.828  1.00  0.00           C  
ATOM   3179  OH  TYR A 209      19.911  20.256 -12.322  1.00  0.00           O  
ATOM   3180  H   TYR A 209      14.688  24.398 -13.617  1.00  0.00           H  
ATOM   3181  HA  TYR A 209      17.140  25.843 -13.156  1.00  0.00           H  
ATOM   3182  HB2 TYR A 209      16.190  23.990 -15.438  1.00  0.00           H  
ATOM   3183  HB3 TYR A 209      17.762  24.756 -15.534  1.00  0.00           H  
ATOM   3184  HD1 TYR A 209      18.763  24.578 -12.698  1.00  0.00           H  
ATOM   3185  HD2 TYR A 209      16.774  21.698 -15.235  1.00  0.00           H  
ATOM   3186  HE1 TYR A 209      19.974  22.791 -11.616  1.00  0.00           H  
ATOM   3187  HE2 TYR A 209      18.072  19.893 -14.153  1.00  0.00           H  
ATOM   3188  HH  TYR A 209      20.698  20.716 -11.929  1.00  0.00           H  
ATOM   3189  N   ALA A 210      15.238  26.902 -15.633  1.00  0.00           N  
ATOM   3190  CA  ALA A 210      14.994  28.018 -16.534  1.00  0.00           C  
ATOM   3191  C   ALA A 210      14.966  29.360 -15.788  1.00  0.00           C  
ATOM   3192  O   ALA A 210      15.289  30.415 -16.339  1.00  0.00           O  
ATOM   3193  CB  ALA A 210      13.696  27.850 -17.301  1.00  0.00           C  
ATOM   3194  H   ALA A 210      14.552  26.140 -15.575  1.00  0.00           H  
ATOM   3195  HA  ALA A 210      15.830  28.051 -17.237  1.00  0.00           H  
ATOM   3196  HB1 ALA A 210      13.625  28.616 -18.078  1.00  0.00           H  
ATOM   3197  HB2 ALA A 210      13.641  26.870 -17.780  1.00  0.00           H  
ATOM   3198  HB3 ALA A 210      12.819  27.958 -16.656  1.00  0.00           H  
ATOM   3199  N   ALA A 211      14.488  29.311 -14.491  1.00  0.00           N  
ATOM   3200  CA  ALA A 211      14.452  30.500 -13.646  1.00  0.00           C  
ATOM   3201  C   ALA A 211      15.883  31.010 -13.430  1.00  0.00           C  
ATOM   3202  O   ALA A 211      16.174  32.205 -13.540  1.00  0.00           O  
ATOM   3203  CB  ALA A 211      13.771  30.220 -12.315  1.00  0.00           C  
ATOM   3204  H   ALA A 211      14.126  28.421 -14.148  1.00  0.00           H  
ATOM   3205  HA  ALA A 211      13.912  31.275 -14.194  1.00  0.00           H  
ATOM   3206  HB1 ALA A 211      13.669  31.139 -11.731  1.00  0.00           H  
ATOM   3207  HB2 ALA A 211      12.772  29.797 -12.465  1.00  0.00           H  
ATOM   3208  HB3 ALA A 211      14.343  29.517 -11.703  1.00  0.00           H  
ATOM   3209  N   VAL A 212      16.797  30.022 -13.110  1.00  0.00           N  
ATOM   3210  CA  VAL A 212      18.196  30.324 -12.796  1.00  0.00           C  
ATOM   3211  C   VAL A 212      18.886  30.855 -14.068  1.00  0.00           C  
ATOM   3212  O   VAL A 212      19.762  31.721 -14.018  1.00  0.00           O  
ATOM   3213  CB  VAL A 212      18.922  29.092 -12.214  1.00  0.00           C  
ATOM   3214  CG1 VAL A 212      20.410  29.361 -11.964  1.00  0.00           C  
ATOM   3215  CG2 VAL A 212      18.277  28.646 -10.896  1.00  0.00           C  
ATOM   3216  H   VAL A 212      16.471  29.055 -13.087  1.00  0.00           H  
ATOM   3217  HA  VAL A 212      18.197  31.147 -12.071  1.00  0.00           H  
ATOM   3218  HB  VAL A 212      18.850  28.258 -12.922  1.00  0.00           H  
ATOM   3219 HG11 VAL A 212      20.888  28.497 -11.491  1.00  0.00           H  
ATOM   3220 HG12 VAL A 212      20.945  29.547 -12.901  1.00  0.00           H  
ATOM   3221 HG13 VAL A 212      20.552  30.227 -11.308  1.00  0.00           H  
ATOM   3222 HG21 VAL A 212      18.791  27.766 -10.494  1.00  0.00           H  
ATOM   3223 HG22 VAL A 212      18.324  29.441 -10.144  1.00  0.00           H  
ATOM   3224 HG23 VAL A 212      17.227  28.373 -11.029  1.00  0.00           H  
ATOM   3225  N   ILE A 213      18.513  30.248 -15.254  1.00  0.00           N  
ATOM   3226  CA  ILE A 213      19.036  30.696 -16.555  1.00  0.00           C  
ATOM   3227  C   ILE A 213      18.558  32.136 -16.834  1.00  0.00           C  
ATOM   3228  O   ILE A 213      19.268  32.940 -17.440  1.00  0.00           O  
ATOM   3229  CB  ILE A 213      18.626  29.720 -17.691  1.00  0.00           C  
ATOM   3230  CG1 ILE A 213      19.349  28.366 -17.517  1.00  0.00           C  
ATOM   3231  CG2 ILE A 213      18.933  30.290 -19.084  1.00  0.00           C  
ATOM   3232  CD1 ILE A 213      18.674  27.213 -18.247  1.00  0.00           C  
ATOM   3233  H   ILE A 213      17.884  29.439 -15.203  1.00  0.00           H  
ATOM   3234  HA  ILE A 213      20.129  30.736 -16.465  1.00  0.00           H  
ATOM   3235  HB  ILE A 213      17.545  29.555 -17.634  1.00  0.00           H  
ATOM   3236 HG12 ILE A 213      20.389  28.451 -17.855  1.00  0.00           H  
ATOM   3237 HG13 ILE A 213      19.392  28.100 -16.459  1.00  0.00           H  
ATOM   3238 HG21 ILE A 213      18.711  29.566 -19.873  1.00  0.00           H  
ATOM   3239 HG22 ILE A 213      18.324  31.175 -19.295  1.00  0.00           H  
ATOM   3240 HG23 ILE A 213      19.988  30.569 -19.173  1.00  0.00           H  
ATOM   3241 HD11 ILE A 213      19.261  26.297 -18.123  1.00  0.00           H  
ATOM   3242 HD12 ILE A 213      17.680  27.016 -17.839  1.00  0.00           H  
ATOM   3243 HD13 ILE A 213      18.565  27.408 -19.316  1.00  0.00           H  
ATOM   3244  N   ASN A 214      17.259  32.427 -16.457  1.00  0.00           N  
ATOM   3245  CA  ASN A 214      16.704  33.768 -16.650  1.00  0.00           C  
ATOM   3246  C   ASN A 214      17.359  34.785 -15.694  1.00  0.00           C  
ATOM   3247  O   ASN A 214      17.553  35.952 -16.034  1.00  0.00           O  
ATOM   3248  CB  ASN A 214      15.198  33.794 -16.399  1.00  0.00           C  
ATOM   3249  CG  ASN A 214      14.540  34.587 -17.491  1.00  0.00           C  
ATOM   3250  OD1 ASN A 214      14.593  35.814 -17.562  1.00  0.00           O  
ATOM   3251  ND2 ASN A 214      13.908  33.836 -18.440  1.00  0.00           N  
ATOM   3252  H   ASN A 214      16.680  31.670 -16.076  1.00  0.00           H  
ATOM   3253  HA  ASN A 214      16.960  34.073 -17.672  1.00  0.00           H  
ATOM   3254  HB2 ASN A 214      14.768  32.790 -16.390  1.00  0.00           H  
ATOM   3255  HB3 ASN A 214      14.930  34.259 -15.444  1.00  0.00           H  
ATOM   3256 HD21 ASN A 214      13.886  32.820 -18.429  1.00  0.00           H  
ATOM   3257 HD22 ASN A 214      13.415  34.307 -19.208  1.00  0.00           H  
ATOM   3258  N   GLY A 215      17.538  34.326 -14.404  1.00  0.00           N  
ATOM   3259  CA  GLY A 215      18.120  35.130 -13.353  1.00  0.00           C  
ATOM   3260  C   GLY A 215      17.292  35.277 -12.073  1.00  0.00           C  
ATOM   3261  O   GLY A 215      17.746  35.921 -11.116  1.00  0.00           O  
ATOM   3262  H   GLY A 215      17.255  33.362 -14.185  1.00  0.00           H  
ATOM   3263  HA2 GLY A 215      19.060  34.641 -13.076  1.00  0.00           H  
ATOM   3264  HA3 GLY A 215      18.347  36.135 -13.722  1.00  0.00           H  
ATOM   3265  N   ASP A 216      16.100  34.582 -12.025  1.00  0.00           N  
ATOM   3266  CA  ASP A 216      15.295  34.476 -10.801  1.00  0.00           C  
ATOM   3267  C   ASP A 216      15.852  33.243 -10.057  1.00  0.00           C  
ATOM   3268  O   ASP A 216      16.263  32.226 -10.610  1.00  0.00           O  
ATOM   3269  CB  ASP A 216      13.794  34.344 -11.024  1.00  0.00           C  
ATOM   3270  CG  ASP A 216      12.988  34.285  -9.708  1.00  0.00           C  
ATOM   3271  OD1 ASP A 216      13.637  34.526  -8.639  1.00  0.00           O  
ATOM   3272  OD2 ASP A 216      11.763  33.975  -9.853  1.00  0.00           O1-
ATOM   3273  H   ASP A 216      15.806  34.045 -12.842  1.00  0.00           H  
ATOM   3274  HA  ASP A 216      15.502  35.372 -10.203  1.00  0.00           H  
ATOM   3275  HB2 ASP A 216      13.429  35.200 -11.605  1.00  0.00           H  
ATOM   3276  HB3 ASP A 216      13.573  33.444 -11.608  1.00  0.00           H  
ATOM   3277  N   ARG A 217      15.906  33.442  -8.693  1.00  0.00           N  
ATOM   3278  CA  ARG A 217      16.850  32.731  -7.841  1.00  0.00           C  
ATOM   3279  C   ARG A 217      16.501  32.737  -6.344  1.00  0.00           C  
ATOM   3280  O   ARG A 217      17.256  32.224  -5.512  1.00  0.00           O  
ATOM   3281  CB  ARG A 217      18.246  33.385  -7.959  1.00  0.00           C  
ATOM   3282  CG  ARG A 217      19.019  33.060  -9.243  1.00  0.00           C  
ATOM   3283  CD  ARG A 217      20.188  34.020  -9.420  1.00  0.00           C  
ATOM   3284  NE  ARG A 217      19.674  35.379  -9.653  1.00  0.00           N  
ATOM   3285  CZ  ARG A 217      20.108  36.528  -9.113  1.00  0.00           C  
ATOM   3286  NH1 ARG A 217      21.191  36.591  -8.315  1.00  0.00           N  
ATOM   3287  NH2 ARG A 217      19.453  37.672  -9.402  1.00  0.00           N1+
ATOM   3288  H   ARG A 217      15.203  34.127  -8.349  1.00  0.00           H  
ATOM   3289  HA  ARG A 217      16.891  31.683  -8.160  1.00  0.00           H  
ATOM   3290  HB2 ARG A 217      18.119  34.471  -7.856  1.00  0.00           H  
ATOM   3291  HB3 ARG A 217      18.886  33.086  -7.119  1.00  0.00           H  
ATOM   3292  HG2 ARG A 217      19.381  32.028  -9.207  1.00  0.00           H  
ATOM   3293  HG3 ARG A 217      18.393  33.149 -10.129  1.00  0.00           H  
ATOM   3294  HD2 ARG A 217      20.825  33.995  -8.532  1.00  0.00           H  
ATOM   3295  HD3 ARG A 217      20.783  33.738 -10.293  1.00  0.00           H  
ATOM   3296  HE  ARG A 217      18.805  35.476 -10.209  1.00  0.00           H  
ATOM   3297 HH11 ARG A 217      21.539  37.477  -7.970  1.00  0.00           H  
ATOM   3298 HH12 ARG A 217      21.719  35.759  -8.088  1.00  0.00           H  
ATOM   3299 HH21 ARG A 217      19.735  38.572  -9.039  1.00  0.00           H  
ATOM   3300 HH22 ARG A 217      18.662  37.637 -10.043  1.00  0.00           H  
ATOM   3301  N   TRP A 218      15.309  33.313  -5.958  1.00  0.00           N  
ATOM   3302  CA  TRP A 218      15.094  33.691  -4.554  1.00  0.00           C  
ATOM   3303  C   TRP A 218      15.112  32.509  -3.569  1.00  0.00           C  
ATOM   3304  O   TRP A 218      15.242  32.670  -2.359  1.00  0.00           O  
ATOM   3305  CB  TRP A 218      13.795  34.482  -4.367  1.00  0.00           C  
ATOM   3306  CG  TRP A 218      12.545  33.698  -4.648  1.00  0.00           C  
ATOM   3307  CD1 TRP A 218      11.878  33.620  -5.855  1.00  0.00           C  
ATOM   3308  CD2 TRP A 218      11.789  32.915  -3.713  1.00  0.00           C  
ATOM   3309  NE1 TRP A 218      10.711  32.933  -5.659  1.00  0.00           N  
ATOM   3310  CE2 TRP A 218      10.674  32.420  -4.388  1.00  0.00           C  
ATOM   3311  CE3 TRP A 218      11.930  32.600  -2.345  1.00  0.00           C  
ATOM   3312  CZ2 TRP A 218       9.712  31.608  -3.784  1.00  0.00           C  
ATOM   3313  CZ3 TRP A 218      10.989  31.773  -1.726  1.00  0.00           C  
ATOM   3314  CH2 TRP A 218       9.901  31.285  -2.440  1.00  0.00           C  
ATOM   3315  H   TRP A 218      14.587  33.514  -6.650  1.00  0.00           H  
ATOM   3316  HA  TRP A 218      15.943  34.331  -4.280  1.00  0.00           H  
ATOM   3317  HB2 TRP A 218      13.743  34.867  -3.340  1.00  0.00           H  
ATOM   3318  HB3 TRP A 218      13.811  35.364  -5.021  1.00  0.00           H  
ATOM   3319  HD1 TRP A 218      12.083  34.059  -6.823  1.00  0.00           H  
ATOM   3320  HE1 TRP A 218       9.960  32.832  -6.337  1.00  0.00           H  
ATOM   3321  HE3 TRP A 218      12.767  32.980  -1.766  1.00  0.00           H  
ATOM   3322  HZ2 TRP A 218       8.852  31.244  -4.337  1.00  0.00           H  
ATOM   3323  HZ3 TRP A 218      11.108  31.511  -0.678  1.00  0.00           H  
ATOM   3324  HH2 TRP A 218       9.181  30.650  -1.936  1.00  0.00           H  
ATOM   3325  N   PHE A 219      14.824  31.308  -4.164  1.00  0.00           N  
ATOM   3326  CA  PHE A 219      14.612  30.049  -3.474  1.00  0.00           C  
ATOM   3327  C   PHE A 219      15.879  29.196  -3.362  1.00  0.00           C  
ATOM   3328  O   PHE A 219      15.847  28.112  -2.769  1.00  0.00           O  
ATOM   3329  CB  PHE A 219      13.499  29.231  -4.161  1.00  0.00           C  
ATOM   3330  CG  PHE A 219      13.798  28.876  -5.604  1.00  0.00           C  
ATOM   3331  CD1 PHE A 219      14.584  27.756  -5.907  1.00  0.00           C  
ATOM   3332  CD2 PHE A 219      13.330  29.674  -6.657  1.00  0.00           C  
ATOM   3333  CE1 PHE A 219      14.918  27.454  -7.228  1.00  0.00           C  
ATOM   3334  CE2 PHE A 219      13.668  29.375  -7.978  1.00  0.00           C  
ATOM   3335  CZ  PHE A 219      14.469  28.271  -8.262  1.00  0.00           C  
ATOM   3336  H   PHE A 219      14.777  31.314  -5.176  1.00  0.00           H  
ATOM   3337  HA  PHE A 219      14.304  30.276  -2.446  1.00  0.00           H  
ATOM   3338  HB2 PHE A 219      13.310  28.304  -3.604  1.00  0.00           H  
ATOM   3339  HB3 PHE A 219      12.559  29.795  -4.127  1.00  0.00           H  
ATOM   3340  HD1 PHE A 219      14.945  27.111  -5.109  1.00  0.00           H  
ATOM   3341  HD2 PHE A 219      12.701  30.537  -6.454  1.00  0.00           H  
ATOM   3342  HE1 PHE A 219      15.532  26.582  -7.444  1.00  0.00           H  
ATOM   3343  HE2 PHE A 219      13.306  30.001  -8.790  1.00  0.00           H  
ATOM   3344  HZ  PHE A 219      14.737  28.044  -9.292  1.00  0.00           H  
ATOM   3345  N   LEU A 220      17.014  29.669  -4.003  1.00  0.00           N  
ATOM   3346  CA  LEU A 220      18.204  28.832  -4.098  1.00  0.00           C  
ATOM   3347  C   LEU A 220      18.780  28.564  -2.697  1.00  0.00           C  
ATOM   3348  O   LEU A 220      18.882  29.424  -1.826  1.00  0.00           O  
ATOM   3349  CB  LEU A 220      19.306  29.427  -4.981  1.00  0.00           C  
ATOM   3350  CG  LEU A 220      19.057  29.300  -6.496  1.00  0.00           C  
ATOM   3351  CD1 LEU A 220      20.212  29.963  -7.252  1.00  0.00           C  
ATOM   3352  CD2 LEU A 220      18.934  27.844  -6.951  1.00  0.00           C  
ATOM   3353  H   LEU A 220      17.001  30.604  -4.424  1.00  0.00           H  
ATOM   3354  HA  LEU A 220      17.865  27.871  -4.498  1.00  0.00           H  
ATOM   3355  HB2 LEU A 220      19.443  30.485  -4.723  1.00  0.00           H  
ATOM   3356  HB3 LEU A 220      20.260  28.935  -4.747  1.00  0.00           H  
ATOM   3357  HG  LEU A 220      18.130  29.823  -6.756  1.00  0.00           H  
ATOM   3358 HD11 LEU A 220      20.052  29.912  -8.333  1.00  0.00           H  
ATOM   3359 HD12 LEU A 220      20.306  31.018  -6.974  1.00  0.00           H  
ATOM   3360 HD13 LEU A 220      21.166  29.471  -7.033  1.00  0.00           H  
ATOM   3361 HD21 LEU A 220      18.902  27.781  -8.043  1.00  0.00           H  
ATOM   3362 HD22 LEU A 220      19.782  27.245  -6.603  1.00  0.00           H  
ATOM   3363 HD23 LEU A 220      18.016  27.381  -6.580  1.00  0.00           H  
ATOM   3364  N   ASN A 221      19.123  27.231  -2.531  1.00  0.00           N  
ATOM   3365  CA  ASN A 221      19.234  26.591  -1.226  1.00  0.00           C  
ATOM   3366  C   ASN A 221      20.502  25.704  -1.093  1.00  0.00           C  
ATOM   3367  O   ASN A 221      21.529  25.926  -1.734  1.00  0.00           O  
ATOM   3368  CB  ASN A 221      17.918  25.888  -0.910  1.00  0.00           C  
ATOM   3369  CG  ASN A 221      17.686  24.690  -1.805  1.00  0.00           C  
ATOM   3370  OD1 ASN A 221      17.952  24.655  -3.005  1.00  0.00           O  
ATOM   3371  ND2 ASN A 221      17.099  23.639  -1.158  1.00  0.00           N  
ATOM   3372  H   ASN A 221      19.257  26.625  -3.338  1.00  0.00           H  
ATOM   3373  HA  ASN A 221      19.364  27.384  -0.478  1.00  0.00           H  
ATOM   3374  HB2 ASN A 221      17.903  25.594   0.144  1.00  0.00           H  
ATOM   3375  HB3 ASN A 221      17.068  26.566  -1.048  1.00  0.00           H  
ATOM   3376 HD21 ASN A 221      16.792  23.691  -0.146  1.00  0.00           H  
ATOM   3377 HD22 ASN A 221      16.906  22.777  -1.653  1.00  0.00           H  
ATOM   3378  N   ARG A 222      20.454  24.765  -0.064  1.00  0.00           N  
ATOM   3379  CA  ARG A 222      21.658  24.322   0.653  1.00  0.00           C  
ATOM   3380  C   ARG A 222      21.737  22.813   0.946  1.00  0.00           C  
ATOM   3381  O   ARG A 222      22.351  22.375   1.921  1.00  0.00           O  
ATOM   3382  CB  ARG A 222      21.766  25.141   1.969  1.00  0.00           C  
ATOM   3383  CG  ARG A 222      20.655  24.832   2.997  1.00  0.00           C  
ATOM   3384  CD  ARG A 222      20.589  25.883   4.109  1.00  0.00           C  
ATOM   3385  NE  ARG A 222      19.618  25.560   5.179  1.00  0.00           N  
ATOM   3386  CZ  ARG A 222      18.276  25.422   5.014  1.00  0.00           C  
ATOM   3387  NH1 ARG A 222      17.692  25.679   3.839  1.00  0.00           N  
ATOM   3388  NH2 ARG A 222      17.498  25.030   6.050  1.00  0.00           N1+
ATOM   3389  H   ARG A 222      19.569  24.365   0.231  1.00  0.00           H  
ATOM   3390  HA  ARG A 222      22.532  24.558   0.034  1.00  0.00           H  
ATOM   3391  HB2 ARG A 222      22.740  24.956   2.439  1.00  0.00           H  
ATOM   3392  HB3 ARG A 222      21.736  26.209   1.719  1.00  0.00           H  
ATOM   3393  HG2 ARG A 222      19.690  24.762   2.491  1.00  0.00           H  
ATOM   3394  HG3 ARG A 222      20.832  23.851   3.453  1.00  0.00           H  
ATOM   3395  HD2 ARG A 222      21.568  25.967   4.594  1.00  0.00           H  
ATOM   3396  HD3 ARG A 222      20.341  26.874   3.715  1.00  0.00           H  
ATOM   3397  HE  ARG A 222      19.968  25.461   6.122  1.00  0.00           H  
ATOM   3398 HH11 ARG A 222      18.172  26.061   3.043  1.00  0.00           H  
ATOM   3399 HH12 ARG A 222      16.711  25.313   3.614  1.00  0.00           H  
ATOM   3400 HH21 ARG A 222      16.509  24.908   5.840  1.00  0.00           H  
ATOM   3401 HH22 ARG A 222      17.839  24.842   6.983  1.00  0.00           H  
ATOM   3402  N   PHE A 223      21.202  21.986  -0.017  1.00  0.00           N  
ATOM   3403  CA  PHE A 223      21.111  20.538   0.186  1.00  0.00           C  
ATOM   3404  C   PHE A 223      21.412  19.842  -1.145  1.00  0.00           C  
ATOM   3405  O   PHE A 223      21.414  20.439  -2.219  1.00  0.00           O  
ATOM   3406  CB  PHE A 223      19.701  20.133   0.653  1.00  0.00           C  
ATOM   3407  CG  PHE A 223      19.424  20.357   2.120  1.00  0.00           C  
ATOM   3408  CD1 PHE A 223      19.940  19.486   3.090  1.00  0.00           C  
ATOM   3409  CD2 PHE A 223      18.607  21.416   2.532  1.00  0.00           C  
ATOM   3410  CE1 PHE A 223      19.631  19.666   4.441  1.00  0.00           C  
ATOM   3411  CE2 PHE A 223      18.291  21.591   3.880  1.00  0.00           C  
ATOM   3412  CZ  PHE A 223      18.803  20.715   4.835  1.00  0.00           C  
ATOM   3413  H   PHE A 223      20.874  22.371  -0.903  1.00  0.00           H  
ATOM   3414  HA  PHE A 223      21.872  20.220   0.909  1.00  0.00           H  
ATOM   3415  HB2 PHE A 223      18.958  20.684   0.064  1.00  0.00           H  
ATOM   3416  HB3 PHE A 223      19.505  19.073   0.446  1.00  0.00           H  
ATOM   3417  HD1 PHE A 223      20.574  18.653   2.797  1.00  0.00           H  
ATOM   3418  HD2 PHE A 223      18.193  22.104   1.798  1.00  0.00           H  
ATOM   3419  HE1 PHE A 223      20.031  18.984   5.188  1.00  0.00           H  
ATOM   3420  HE2 PHE A 223      17.634  22.406   4.173  1.00  0.00           H  
ATOM   3421  HZ  PHE A 223      18.556  20.846   5.885  1.00  0.00           H  
ATOM   3422  N   THR A 224      21.625  18.481  -1.029  1.00  0.00           N  
ATOM   3423  CA  THR A 224      21.773  17.614  -2.202  1.00  0.00           C  
ATOM   3424  C   THR A 224      21.168  16.269  -1.753  1.00  0.00           C  
ATOM   3425  O   THR A 224      21.548  15.666  -0.747  1.00  0.00           O  
ATOM   3426  CB  THR A 224      23.224  17.563  -2.713  1.00  0.00           C  
ATOM   3427  OG1 THR A 224      23.239  17.241  -4.108  1.00  0.00           O  
ATOM   3428  CG2 THR A 224      24.133  16.576  -1.994  1.00  0.00           C  
ATOM   3429  H   THR A 224      21.703  18.033  -0.118  1.00  0.00           H  
ATOM   3430  HA  THR A 224      21.145  18.043  -2.989  1.00  0.00           H  
ATOM   3431  HB  THR A 224      23.677  18.558  -2.617  1.00  0.00           H  
ATOM   3432 HG21 THR A 224      24.149  16.756  -0.915  1.00  0.00           H  
ATOM   3433 HG22 THR A 224      23.833  15.541  -2.185  1.00  0.00           H  
ATOM   3434 HG23 THR A 224      25.157  16.668  -2.372  1.00  0.00           H  
ATOM   3435  HG1 THR A 224      23.176  18.123  -4.621  1.00  0.00           H  
ATOM   3436  N   THR A 225      20.053  15.887  -2.477  1.00  0.00           N  
ATOM   3437  CA  THR A 225      19.170  14.799  -2.071  1.00  0.00           C  
ATOM   3438  C   THR A 225      19.459  13.545  -2.898  1.00  0.00           C  
ATOM   3439  O   THR A 225      19.970  13.568  -4.016  1.00  0.00           O  
ATOM   3440  CB  THR A 225      17.672  15.189  -2.149  1.00  0.00           C  
ATOM   3441  OG1 THR A 225      16.796  14.138  -1.668  1.00  0.00           O  
ATOM   3442  CG2 THR A 225      17.158  15.601  -3.519  1.00  0.00           C  
ATOM   3443  H   THR A 225      19.855  16.373  -3.366  1.00  0.00           H  
ATOM   3444  HA  THR A 225      19.394  14.541  -1.028  1.00  0.00           H  
ATOM   3445  HB  THR A 225      17.516  16.036  -1.469  1.00  0.00           H  
ATOM   3446 HG21 THR A 225      17.562  16.565  -3.820  1.00  0.00           H  
ATOM   3447 HG22 THR A 225      17.397  14.859  -4.286  1.00  0.00           H  
ATOM   3448 HG23 THR A 225      16.067  15.695  -3.498  1.00  0.00           H  
ATOM   3449  HG1 THR A 225      16.803  13.437  -2.378  1.00  0.00           H  
ATOM   3450  N   THR A 226      18.959  12.391  -2.311  1.00  0.00           N  
ATOM   3451  CA  THR A 226      18.851  11.143  -3.057  1.00  0.00           C  
ATOM   3452  C   THR A 226      17.627  11.331  -3.972  1.00  0.00           C  
ATOM   3453  O   THR A 226      16.796  12.228  -3.787  1.00  0.00           O  
ATOM   3454  CB  THR A 226      18.609   9.911  -2.161  1.00  0.00           C  
ATOM   3455  OG1 THR A 226      17.262   9.949  -1.684  1.00  0.00           O  
ATOM   3456  CG2 THR A 226      19.599   9.799  -1.008  1.00  0.00           C  
ATOM   3457  H   THR A 226      18.618  12.410  -1.354  1.00  0.00           H  
ATOM   3458  HA  THR A 226      19.753  11.016  -3.665  1.00  0.00           H  
ATOM   3459  HB  THR A 226      18.688   9.005  -2.773  1.00  0.00           H  
ATOM   3460 HG21 THR A 226      20.631   9.831  -1.367  1.00  0.00           H  
ATOM   3461 HG22 THR A 226      19.451  10.594  -0.270  1.00  0.00           H  
ATOM   3462 HG23 THR A 226      19.449   8.854  -0.475  1.00  0.00           H  
ATOM   3463  HG1 THR A 226      17.213   9.564  -0.739  1.00  0.00           H  
ATOM   3464  N   LEU A 227      17.502  10.363  -4.954  1.00  0.00           N  
ATOM   3465  CA  LEU A 227      16.321  10.336  -5.810  1.00  0.00           C  
ATOM   3466  C   LEU A 227      15.132   9.826  -4.973  1.00  0.00           C  
ATOM   3467  O   LEU A 227      13.974  10.210  -5.162  1.00  0.00           O  
ATOM   3468  CB  LEU A 227      16.601   9.436  -7.020  1.00  0.00           C  
ATOM   3469  CG  LEU A 227      15.489   9.392  -8.082  1.00  0.00           C  
ATOM   3470  CD1 LEU A 227      15.181  10.767  -8.673  1.00  0.00           C  
ATOM   3471  CD2 LEU A 227      15.877   8.425  -9.204  1.00  0.00           C  
ATOM   3472  H   LEU A 227      18.236   9.674  -5.088  1.00  0.00           H  
ATOM   3473  HA  LEU A 227      16.109  11.367  -6.113  1.00  0.00           H  
ATOM   3474  HB2 LEU A 227      17.534   9.767  -7.497  1.00  0.00           H  
ATOM   3475  HB3 LEU A 227      16.790   8.412  -6.670  1.00  0.00           H  
ATOM   3476  HG  LEU A 227      14.579   9.006  -7.614  1.00  0.00           H  
ATOM   3477 HD11 LEU A 227      14.464  10.680  -9.494  1.00  0.00           H  
ATOM   3478 HD12 LEU A 227      14.739  11.434  -7.926  1.00  0.00           H  
ATOM   3479 HD13 LEU A 227      16.086  11.243  -9.066  1.00  0.00           H  
ATOM   3480 HD21 LEU A 227      15.075   8.344  -9.945  1.00  0.00           H  
ATOM   3481 HD22 LEU A 227      16.782   8.760  -9.722  1.00  0.00           H  
ATOM   3482 HD23 LEU A 227      16.064   7.422  -8.807  1.00  0.00           H  
ATOM   3483  N   ASN A 228      15.434   8.844  -4.049  1.00  0.00           N  
ATOM   3484  CA  ASN A 228      14.385   8.129  -3.324  1.00  0.00           C  
ATOM   3485  C   ASN A 228      13.662   9.094  -2.371  1.00  0.00           C  
ATOM   3486  O   ASN A 228      12.436   9.084  -2.240  1.00  0.00           O  
ATOM   3487  CB  ASN A 228      14.945   6.971  -2.505  1.00  0.00           C  
ATOM   3488  CG  ASN A 228      15.290   5.772  -3.355  1.00  0.00           C  
ATOM   3489  OD1 ASN A 228      15.049   5.659  -4.552  1.00  0.00           O  
ATOM   3490  ND2 ASN A 228      15.931   4.783  -2.660  1.00  0.00           N  
ATOM   3491  H   ASN A 228      16.411   8.622  -3.881  1.00  0.00           H  
ATOM   3492  HA  ASN A 228      13.648   7.785  -4.060  1.00  0.00           H  
ATOM   3493  HB2 ASN A 228      15.841   7.279  -1.952  1.00  0.00           H  
ATOM   3494  HB3 ASN A 228      14.206   6.637  -1.765  1.00  0.00           H  
ATOM   3495 HD21 ASN A 228      16.157   4.834  -1.672  1.00  0.00           H  
ATOM   3496 HD22 ASN A 228      16.207   3.945  -3.157  1.00  0.00           H  
ATOM   3497  N   ASP A 229      14.504   9.907  -1.631  1.00  0.00           N  
ATOM   3498  CA  ASP A 229      14.025  10.773  -0.548  1.00  0.00           C  
ATOM   3499  C   ASP A 229      13.562  12.141  -1.098  1.00  0.00           C  
ATOM   3500  O   ASP A 229      13.340  13.114  -0.370  1.00  0.00           O  
ATOM   3501  CB  ASP A 229      15.071  11.006   0.534  1.00  0.00           C  
ATOM   3502  CG  ASP A 229      15.561   9.645   0.994  1.00  0.00           C  
ATOM   3503  OD1 ASP A 229      16.638   9.280   0.422  1.00  0.00           O  
ATOM   3504  OD2 ASP A 229      14.840   9.053   1.838  1.00  0.00           O1-
ATOM   3505  H   ASP A 229      15.516   9.899  -1.831  1.00  0.00           H  
ATOM   3506  HA  ASP A 229      13.136  10.299  -0.114  1.00  0.00           H  
ATOM   3507  HB2 ASP A 229      15.908  11.604   0.154  1.00  0.00           H  
ATOM   3508  HB3 ASP A 229      14.647  11.555   1.383  1.00  0.00           H  
ATOM   3509  N   PHE A 230      13.359  12.147  -2.459  1.00  0.00           N  
ATOM   3510  CA  PHE A 230      12.507  13.070  -3.191  1.00  0.00           C  
ATOM   3511  C   PHE A 230      11.277  12.255  -3.643  1.00  0.00           C  
ATOM   3512  O   PHE A 230      10.143  12.560  -3.265  1.00  0.00           O  
ATOM   3513  CB  PHE A 230      13.228  13.725  -4.377  1.00  0.00           C  
ATOM   3514  CG  PHE A 230      12.291  14.613  -5.165  1.00  0.00           C  
ATOM   3515  CD1 PHE A 230      11.976  15.900  -4.709  1.00  0.00           C  
ATOM   3516  CD2 PHE A 230      11.644  14.119  -6.307  1.00  0.00           C  
ATOM   3517  CE1 PHE A 230      11.010  16.666  -5.359  1.00  0.00           C  
ATOM   3518  CE2 PHE A 230      10.664  14.878  -6.943  1.00  0.00           C  
ATOM   3519  CZ  PHE A 230      10.344  16.149  -6.470  1.00  0.00           C  
ATOM   3520  H   PHE A 230      13.817  11.404  -2.979  1.00  0.00           H  
ATOM   3521  HA  PHE A 230      12.147  13.839  -2.496  1.00  0.00           H  
ATOM   3522  HB2 PHE A 230      14.076  14.320  -4.015  1.00  0.00           H  
ATOM   3523  HB3 PHE A 230      13.665  12.971  -5.044  1.00  0.00           H  
ATOM   3524  HD1 PHE A 230      12.468  16.313  -3.833  1.00  0.00           H  
ATOM   3525  HD2 PHE A 230      11.863  13.124  -6.690  1.00  0.00           H  
ATOM   3526  HE1 PHE A 230      10.756  17.653  -4.979  1.00  0.00           H  
ATOM   3527  HE2 PHE A 230      10.128  14.456  -7.787  1.00  0.00           H  
ATOM   3528  HZ  PHE A 230       9.559  16.722  -6.957  1.00  0.00           H  
ATOM   3529  N   ASN A 231      11.508  11.186  -4.495  1.00  0.00           N  
ATOM   3530  CA  ASN A 231      10.400  10.492  -5.176  1.00  0.00           C  
ATOM   3531  C   ASN A 231       9.328  10.024  -4.188  1.00  0.00           C  
ATOM   3532  O   ASN A 231       8.124  10.176  -4.404  1.00  0.00           O  
ATOM   3533  CB  ASN A 231      10.881   9.237  -5.918  1.00  0.00           C  
ATOM   3534  CG  ASN A 231      11.085   9.435  -7.401  1.00  0.00           C  
ATOM   3535  OD1 ASN A 231      10.475  10.234  -8.104  1.00  0.00           O  
ATOM   3536  ND2 ASN A 231      11.985   8.571  -7.949  1.00  0.00           N  
ATOM   3537  H   ASN A 231      12.473  10.901  -4.717  1.00  0.00           H  
ATOM   3538  HA  ASN A 231       9.933  11.225  -5.842  1.00  0.00           H  
ATOM   3539  HB2 ASN A 231      11.797   8.841  -5.466  1.00  0.00           H  
ATOM   3540  HB3 ASN A 231      10.136   8.432  -5.848  1.00  0.00           H  
ATOM   3541 HD21 ASN A 231      12.148   8.605  -8.966  1.00  0.00           H  
ATOM   3542 HD22 ASN A 231      12.511   7.898  -7.405  1.00  0.00           H  
ATOM   3543  N   LEU A 232       9.822   9.333  -3.094  1.00  0.00           N  
ATOM   3544  CA  LEU A 232       8.927   8.634  -2.174  1.00  0.00           C  
ATOM   3545  C   LEU A 232       8.279   9.594  -1.151  1.00  0.00           C  
ATOM   3546  O   LEU A 232       7.434   9.215  -0.341  1.00  0.00           O  
ATOM   3547  CB  LEU A 232       9.649   7.500  -1.432  1.00  0.00           C  
ATOM   3548  CG  LEU A 232      10.270   6.423  -2.347  1.00  0.00           C  
ATOM   3549  CD1 LEU A 232      11.045   5.410  -1.501  1.00  0.00           C  
ATOM   3550  CD2 LEU A 232       9.220   5.699  -3.192  1.00  0.00           C  
ATOM   3551  H   LEU A 232      10.835   9.298  -2.906  1.00  0.00           H  
ATOM   3552  HA  LEU A 232       8.092   8.231  -2.760  1.00  0.00           H  
ATOM   3553  HB2 LEU A 232      10.438   7.933  -0.803  1.00  0.00           H  
ATOM   3554  HB3 LEU A 232       8.947   7.018  -0.739  1.00  0.00           H  
ATOM   3555  HG  LEU A 232      10.987   6.894  -3.030  1.00  0.00           H  
ATOM   3556 HD11 LEU A 232      11.535   4.665  -2.136  1.00  0.00           H  
ATOM   3557 HD12 LEU A 232      11.823   5.909  -0.913  1.00  0.00           H  
ATOM   3558 HD13 LEU A 232      10.382   4.882  -0.807  1.00  0.00           H  
ATOM   3559 HD21 LEU A 232       9.679   4.891  -3.771  1.00  0.00           H  
ATOM   3560 HD22 LEU A 232       8.437   5.263  -2.563  1.00  0.00           H  
ATOM   3561 HD23 LEU A 232       8.747   6.379  -3.907  1.00  0.00           H  
ATOM   3562  N   VAL A 233       8.726  10.897  -1.238  1.00  0.00           N  
ATOM   3563  CA  VAL A 233       8.172  11.988  -0.450  1.00  0.00           C  
ATOM   3564  C   VAL A 233       7.174  12.731  -1.358  1.00  0.00           C  
ATOM   3565  O   VAL A 233       6.034  13.016  -0.986  1.00  0.00           O  
ATOM   3566  CB  VAL A 233       9.283  12.910   0.090  1.00  0.00           C  
ATOM   3567  CG1 VAL A 233       8.696  14.062   0.908  1.00  0.00           C  
ATOM   3568  CG2 VAL A 233      10.273  12.129   0.963  1.00  0.00           C  
ATOM   3569  H   VAL A 233       9.457  11.092  -1.922  1.00  0.00           H  
ATOM   3570  HA  VAL A 233       7.598  11.565   0.384  1.00  0.00           H  
ATOM   3571  HB  VAL A 233       9.846  13.347  -0.743  1.00  0.00           H  
ATOM   3572 HG11 VAL A 233       9.501  14.670   1.329  1.00  0.00           H  
ATOM   3573 HG12 VAL A 233       8.077  14.719   0.289  1.00  0.00           H  
ATOM   3574 HG13 VAL A 233       8.082  13.693   1.736  1.00  0.00           H  
ATOM   3575 HG21 VAL A 233      11.042  12.795   1.370  1.00  0.00           H  
ATOM   3576 HG22 VAL A 233       9.765  11.647   1.805  1.00  0.00           H  
ATOM   3577 HG23 VAL A 233      10.786  11.353   0.386  1.00  0.00           H  
ATOM   3578  N   ALA A 234       7.681  13.125  -2.580  1.00  0.00           N  
ATOM   3579  CA  ALA A 234       6.946  13.996  -3.487  1.00  0.00           C  
ATOM   3580  C   ALA A 234       5.655  13.357  -4.012  1.00  0.00           C  
ATOM   3581  O   ALA A 234       4.685  14.043  -4.356  1.00  0.00           O  
ATOM   3582  CB  ALA A 234       7.819  14.411  -4.658  1.00  0.00           C  
ATOM   3583  H   ALA A 234       8.632  12.822  -2.842  1.00  0.00           H  
ATOM   3584  HA  ALA A 234       6.655  14.882  -2.910  1.00  0.00           H  
ATOM   3585  HB1 ALA A 234       7.299  15.121  -5.308  1.00  0.00           H  
ATOM   3586  HB2 ALA A 234       8.734  14.889  -4.296  1.00  0.00           H  
ATOM   3587  HB3 ALA A 234       8.108  13.547  -5.268  1.00  0.00           H  
ATOM   3588  N   MET A 235       5.640  11.974  -4.088  1.00  0.00           N  
ATOM   3589  CA  MET A 235       4.412  11.309  -4.512  1.00  0.00           C  
ATOM   3590  C   MET A 235       3.234  11.692  -3.581  1.00  0.00           C  
ATOM   3591  O   MET A 235       2.060  11.614  -3.949  1.00  0.00           O  
ATOM   3592  CB  MET A 235       4.561   9.785  -4.535  1.00  0.00           C  
ATOM   3593  CG  MET A 235       3.525   9.144  -5.467  1.00  0.00           C  
ATOM   3594  SD  MET A 235       3.179   7.406  -5.038  1.00  0.00           S  
ATOM   3595  CE  MET A 235       4.808   6.684  -5.356  1.00  0.00           C  
ATOM   3596  H   MET A 235       6.491  11.435  -3.902  1.00  0.00           H  
ATOM   3597  HA  MET A 235       4.181  11.694  -5.512  1.00  0.00           H  
ATOM   3598  HB2 MET A 235       5.561   9.511  -4.891  1.00  0.00           H  
ATOM   3599  HB3 MET A 235       4.469   9.397  -3.512  1.00  0.00           H  
ATOM   3600  HG2 MET A 235       2.564   9.660  -5.412  1.00  0.00           H  
ATOM   3601  HG3 MET A 235       3.857   9.204  -6.509  1.00  0.00           H  
ATOM   3602  HE1 MET A 235       4.744   5.598  -5.248  1.00  0.00           H  
ATOM   3603  HE2 MET A 235       5.136   6.912  -6.373  1.00  0.00           H  
ATOM   3604  HE3 MET A 235       5.543   7.055  -4.637  1.00  0.00           H  
ATOM   3605  N   LYS A 236       3.559  12.066  -2.287  1.00  0.00           N  
ATOM   3606  CA  LYS A 236       2.512  12.389  -1.316  1.00  0.00           C  
ATOM   3607  C   LYS A 236       1.859  13.753  -1.638  1.00  0.00           C  
ATOM   3608  O   LYS A 236       0.798  14.095  -1.118  1.00  0.00           O  
ATOM   3609  CB  LYS A 236       3.091  12.390   0.106  1.00  0.00           C  
ATOM   3610  CG  LYS A 236       2.025  12.143   1.181  1.00  0.00           C  
ATOM   3611  CD  LYS A 236       2.647  12.135   2.581  1.00  0.00           C  
ATOM   3612  CE  LYS A 236       1.628  11.915   3.692  1.00  0.00           C  
ATOM   3613  NZ  LYS A 236       1.102  10.528   3.651  1.00  0.00           N1+
ATOM   3614  H   LYS A 236       4.539  12.126  -1.995  1.00  0.00           H  
ATOM   3615  HA  LYS A 236       1.734  11.623  -1.415  1.00  0.00           H  
ATOM   3616  HB2 LYS A 236       3.849  11.601   0.194  1.00  0.00           H  
ATOM   3617  HB3 LYS A 236       3.600  13.342   0.305  1.00  0.00           H  
ATOM   3618  HG2 LYS A 236       1.254  12.919   1.136  1.00  0.00           H  
ATOM   3619  HG3 LYS A 236       1.535  11.184   0.980  1.00  0.00           H  
ATOM   3620  HD2 LYS A 236       3.430  11.369   2.637  1.00  0.00           H  
ATOM   3621  HD3 LYS A 236       3.138  13.101   2.753  1.00  0.00           H  
ATOM   3622  HE2 LYS A 236       2.091  12.039   4.676  1.00  0.00           H  
ATOM   3623  HE3 LYS A 236       0.770  12.589   3.608  1.00  0.00           H  
ATOM   3624  HZ1 LYS A 236       0.590  10.342   2.778  1.00  0.00           H  
ATOM   3625  HZ2 LYS A 236       1.862   9.837   3.716  1.00  0.00           H  
ATOM   3626  HZ3 LYS A 236       0.454  10.347   4.432  1.00  0.00           H  
ATOM   3627  N   TYR A 237       2.573  14.562  -2.499  1.00  0.00           N  
ATOM   3628  CA  TYR A 237       2.093  15.868  -2.942  1.00  0.00           C  
ATOM   3629  C   TYR A 237       1.404  15.758  -4.325  1.00  0.00           C  
ATOM   3630  O   TYR A 237       1.100  16.759  -4.975  1.00  0.00           O  
ATOM   3631  CB  TYR A 237       3.229  16.896  -3.030  1.00  0.00           C  
ATOM   3632  CG  TYR A 237       3.627  17.514  -1.713  1.00  0.00           C  
ATOM   3633  CD1 TYR A 237       4.569  16.894  -0.881  1.00  0.00           C  
ATOM   3634  CD2 TYR A 237       3.098  18.762  -1.344  1.00  0.00           C  
ATOM   3635  CE1 TYR A 237       5.022  17.544   0.269  1.00  0.00           C  
ATOM   3636  CE2 TYR A 237       3.566  19.418  -0.206  1.00  0.00           C  
ATOM   3637  CZ  TYR A 237       4.544  18.814   0.576  1.00  0.00           C  
ATOM   3638  OH  TYR A 237       5.090  19.489   1.631  1.00  0.00           O  
ATOM   3639  H   TYR A 237       3.460  14.222  -2.880  1.00  0.00           H  
ATOM   3640  HA  TYR A 237       1.317  16.216  -2.249  1.00  0.00           H  
ATOM   3641  HB2 TYR A 237       4.120  16.451  -3.491  1.00  0.00           H  
ATOM   3642  HB3 TYR A 237       2.952  17.719  -3.699  1.00  0.00           H  
ATOM   3643  HD1 TYR A 237       4.985  15.923  -1.141  1.00  0.00           H  
ATOM   3644  HD2 TYR A 237       2.347  19.251  -1.962  1.00  0.00           H  
ATOM   3645  HE1 TYR A 237       5.774  17.080   0.897  1.00  0.00           H  
ATOM   3646  HE2 TYR A 237       3.187  20.404   0.048  1.00  0.00           H  
ATOM   3647  HH  TYR A 237       5.180  20.440   1.352  1.00  0.00           H  
ATOM   3648  N   ASN A 238       1.098  14.484  -4.756  1.00  0.00           N  
ATOM   3649  CA  ASN A 238       0.419  14.200  -6.024  1.00  0.00           C  
ATOM   3650  C   ASN A 238       1.334  14.561  -7.212  1.00  0.00           C  
ATOM   3651  O   ASN A 238       0.886  14.831  -8.332  1.00  0.00           O  
ATOM   3652  CB  ASN A 238      -0.949  14.879  -6.150  1.00  0.00           C  
ATOM   3653  CG  ASN A 238      -1.773  14.263  -7.264  1.00  0.00           C  
ATOM   3654  OD1 ASN A 238      -1.865  13.052  -7.441  1.00  0.00           O  
ATOM   3655  ND2 ASN A 238      -2.426  15.173  -8.052  1.00  0.00           N  
ATOM   3656  H   ASN A 238       1.355  13.692  -4.166  1.00  0.00           H  
ATOM   3657  HA  ASN A 238       0.305  13.109  -6.049  1.00  0.00           H  
ATOM   3658  HB2 ASN A 238      -1.522  14.759  -5.222  1.00  0.00           H  
ATOM   3659  HB3 ASN A 238      -0.839  15.954  -6.327  1.00  0.00           H  
ATOM   3660 HD21 ASN A 238      -2.973  14.884  -8.872  1.00  0.00           H  
ATOM   3661 HD22 ASN A 238      -2.396  16.171  -7.882  1.00  0.00           H  
ATOM   3662  N   TYR A 239       2.690  14.397  -6.976  1.00  0.00           N  
ATOM   3663  CA  TYR A 239       3.654  14.572  -8.066  1.00  0.00           C  
ATOM   3664  C   TYR A 239       3.837  13.217  -8.762  1.00  0.00           C  
ATOM   3665  O   TYR A 239       3.777  12.146  -8.156  1.00  0.00           O  
ATOM   3666  CB  TYR A 239       5.023  15.084  -7.589  1.00  0.00           C  
ATOM   3667  CG  TYR A 239       5.082  16.589  -7.449  1.00  0.00           C  
ATOM   3668  CD1 TYR A 239       4.217  17.264  -6.582  1.00  0.00           C  
ATOM   3669  CD2 TYR A 239       5.976  17.341  -8.225  1.00  0.00           C  
ATOM   3670  CE1 TYR A 239       4.192  18.656  -6.533  1.00  0.00           C  
ATOM   3671  CE2 TYR A 239       5.961  18.737  -8.177  1.00  0.00           C  
ATOM   3672  CZ  TYR A 239       5.047  19.381  -7.350  1.00  0.00           C  
ATOM   3673  OH  TYR A 239       4.926  20.739  -7.336  1.00  0.00           O  
ATOM   3674  H   TYR A 239       3.021  14.120  -6.050  1.00  0.00           H  
ATOM   3675  HA  TYR A 239       3.230  15.268  -8.799  1.00  0.00           H  
ATOM   3676  HB2 TYR A 239       5.301  14.630  -6.637  1.00  0.00           H  
ATOM   3677  HB3 TYR A 239       5.801  14.769  -8.293  1.00  0.00           H  
ATOM   3678  HD1 TYR A 239       3.520  16.712  -5.962  1.00  0.00           H  
ATOM   3679  HD2 TYR A 239       6.651  16.849  -8.921  1.00  0.00           H  
ATOM   3680  HE1 TYR A 239       3.489  19.168  -5.881  1.00  0.00           H  
ATOM   3681  HE2 TYR A 239       6.639  19.291  -8.817  1.00  0.00           H  
ATOM   3682  HH  TYR A 239       5.470  21.107  -8.051  1.00  0.00           H  
ATOM   3683  N   GLU A 240       4.161  13.306 -10.110  1.00  0.00           N  
ATOM   3684  CA  GLU A 240       4.564  12.101 -10.831  1.00  0.00           C  
ATOM   3685  C   GLU A 240       5.956  11.661 -10.323  1.00  0.00           C  
ATOM   3686  O   GLU A 240       6.845  12.486 -10.065  1.00  0.00           O  
ATOM   3687  CB  GLU A 240       4.699  12.308 -12.349  1.00  0.00           C  
ATOM   3688  CG  GLU A 240       3.363  12.355 -13.085  1.00  0.00           C  
ATOM   3689  CD  GLU A 240       3.671  12.291 -14.581  1.00  0.00           C  
ATOM   3690  OE1 GLU A 240       3.728  11.131 -15.078  1.00  0.00           O  
ATOM   3691  OE2 GLU A 240       3.855  13.402 -15.146  1.00  0.00           O1-
ATOM   3692  H   GLU A 240       4.098  14.202 -10.620  1.00  0.00           H  
ATOM   3693  HA  GLU A 240       3.812  11.338 -10.622  1.00  0.00           H  
ATOM   3694  HB2 GLU A 240       5.265  13.226 -12.554  1.00  0.00           H  
ATOM   3695  HB3 GLU A 240       5.301  11.491 -12.770  1.00  0.00           H  
ATOM   3696  HG2 GLU A 240       2.729  11.506 -12.806  1.00  0.00           H  
ATOM   3697  HG3 GLU A 240       2.818  13.274 -12.846  1.00  0.00           H  
ATOM   3698  N   PRO A 241       6.216  10.304 -10.272  1.00  0.00           N  
ATOM   3699  CA  PRO A 241       7.567   9.815 -10.018  1.00  0.00           C  
ATOM   3700  C   PRO A 241       8.544  10.140 -11.166  1.00  0.00           C  
ATOM   3701  O   PRO A 241       8.236  10.127 -12.356  1.00  0.00           O  
ATOM   3702  CB  PRO A 241       7.423   8.292  -9.905  1.00  0.00           C  
ATOM   3703  CG  PRO A 241       5.941   8.077  -9.628  1.00  0.00           C  
ATOM   3704  CD  PRO A 241       5.273   9.206 -10.394  1.00  0.00           C  
ATOM   3705  HA  PRO A 241       7.911  10.256  -9.076  1.00  0.00           H  
ATOM   3706  HB2 PRO A 241       7.700   7.789 -10.840  1.00  0.00           H  
ATOM   3707  HB3 PRO A 241       8.055   7.879  -9.112  1.00  0.00           H  
ATOM   3708  HG2 PRO A 241       5.587   7.089  -9.935  1.00  0.00           H  
ATOM   3709  HG3 PRO A 241       5.750   8.191  -8.554  1.00  0.00           H  
ATOM   3710  HD2 PRO A 241       5.167   8.969 -11.458  1.00  0.00           H  
ATOM   3711  HD3 PRO A 241       4.295   9.450  -9.974  1.00  0.00           H  
ATOM   3712  N   LEU A 242       9.830  10.366 -10.711  1.00  0.00           N  
ATOM   3713  CA  LEU A 242      10.959  10.700 -11.574  1.00  0.00           C  
ATOM   3714  C   LEU A 242      11.881   9.461 -11.634  1.00  0.00           C  
ATOM   3715  O   LEU A 242      12.273   8.886 -10.615  1.00  0.00           O  
ATOM   3716  CB  LEU A 242      11.699  11.895 -10.952  1.00  0.00           C  
ATOM   3717  CG  LEU A 242      12.646  12.634 -11.909  1.00  0.00           C  
ATOM   3718  CD1 LEU A 242      11.879  13.449 -12.949  1.00  0.00           C  
ATOM   3719  CD2 LEU A 242      13.555  13.572 -11.111  1.00  0.00           C  
ATOM   3720  H   LEU A 242      10.027  10.291  -9.701  1.00  0.00           H  
ATOM   3721  HA  LEU A 242      10.576  10.940 -12.569  1.00  0.00           H  
ATOM   3722  HB2 LEU A 242      10.966  12.612 -10.562  1.00  0.00           H  
ATOM   3723  HB3 LEU A 242      12.266  11.549 -10.077  1.00  0.00           H  
ATOM   3724  HG  LEU A 242      13.275  11.906 -12.430  1.00  0.00           H  
ATOM   3725 HD11 LEU A 242      12.574  13.936 -13.641  1.00  0.00           H  
ATOM   3726 HD12 LEU A 242      11.203  12.825 -13.536  1.00  0.00           H  
ATOM   3727 HD13 LEU A 242      11.279  14.231 -12.479  1.00  0.00           H  
ATOM   3728 HD21 LEU A 242      14.196  14.160 -11.776  1.00  0.00           H  
ATOM   3729 HD22 LEU A 242      12.966  14.267 -10.503  1.00  0.00           H  
ATOM   3730 HD23 LEU A 242      14.204  13.006 -10.437  1.00  0.00           H  
ATOM   3731  N   THR A 243      12.221   9.071 -12.915  1.00  0.00           N  
ATOM   3732  CA  THR A 243      13.182   7.999 -13.228  1.00  0.00           C  
ATOM   3733  C   THR A 243      14.527   8.612 -13.663  1.00  0.00           C  
ATOM   3734  O   THR A 243      14.662   9.804 -13.947  1.00  0.00           O  
ATOM   3735  CB  THR A 243      12.688   7.118 -14.393  1.00  0.00           C  
ATOM   3736  OG1 THR A 243      12.619   7.906 -15.588  1.00  0.00           O  
ATOM   3737  CG2 THR A 243      11.347   6.448 -14.119  1.00  0.00           C  
ATOM   3738  H   THR A 243      11.792   9.559 -13.708  1.00  0.00           H  
ATOM   3739  HA  THR A 243      13.349   7.393 -12.331  1.00  0.00           H  
ATOM   3740  HB  THR A 243      13.416   6.325 -14.588  1.00  0.00           H  
ATOM   3741 HG21 THR A 243      11.411   5.789 -13.248  1.00  0.00           H  
ATOM   3742 HG22 THR A 243      10.554   7.179 -13.940  1.00  0.00           H  
ATOM   3743 HG23 THR A 243      11.037   5.855 -14.985  1.00  0.00           H  
ATOM   3744  HG1 THR A 243      11.802   8.455 -15.532  1.00  0.00           H  
ATOM   3745  N   GLN A 244      15.556   7.699 -13.851  1.00  0.00           N  
ATOM   3746  CA  GLN A 244      16.833   8.145 -14.411  1.00  0.00           C  
ATOM   3747  C   GLN A 244      16.617   8.571 -15.878  1.00  0.00           C  
ATOM   3748  O   GLN A 244      17.248   9.498 -16.387  1.00  0.00           O  
ATOM   3749  CB  GLN A 244      17.910   7.064 -14.296  1.00  0.00           C  
ATOM   3750  CG  GLN A 244      19.306   7.581 -14.656  1.00  0.00           C  
ATOM   3751  CD  GLN A 244      19.769   8.676 -13.716  1.00  0.00           C  
ATOM   3752  OE1 GLN A 244      19.680   8.596 -12.491  1.00  0.00           O  
ATOM   3753  NE2 GLN A 244      20.307   9.771 -14.320  1.00  0.00           N  
ATOM   3754  H   GLN A 244      15.440   6.718 -13.620  1.00  0.00           H  
ATOM   3755  HA  GLN A 244      17.118   9.031 -13.839  1.00  0.00           H  
ATOM   3756  HB2 GLN A 244      17.922   6.673 -13.271  1.00  0.00           H  
ATOM   3757  HB3 GLN A 244      17.666   6.218 -14.950  1.00  0.00           H  
ATOM   3758  HG2 GLN A 244      20.029   6.761 -14.573  1.00  0.00           H  
ATOM   3759  HG3 GLN A 244      19.334   7.920 -15.696  1.00  0.00           H  
ATOM   3760 HE21 GLN A 244      20.379   9.895 -15.371  1.00  0.00           H  
ATOM   3761 HE22 GLN A 244      20.673  10.529 -13.765  1.00  0.00           H  
ATOM   3762  N   ASP A 245      15.717   7.812 -16.585  1.00  0.00           N  
ATOM   3763  CA  ASP A 245      15.295   8.084 -17.953  1.00  0.00           C  
ATOM   3764  C   ASP A 245      14.790   9.541 -18.060  1.00  0.00           C  
ATOM   3765  O   ASP A 245      15.017  10.246 -19.044  1.00  0.00           O  
ATOM   3766  CB  ASP A 245      14.193   7.115 -18.415  1.00  0.00           C  
ATOM   3767  CG  ASP A 245      14.156   5.698 -17.820  1.00  0.00           C  
ATOM   3768  OD1 ASP A 245      14.781   5.550 -16.724  1.00  0.00           O  
ATOM   3769  OD2 ASP A 245      13.487   4.855 -18.484  1.00  0.00           O1-
ATOM   3770  H   ASP A 245      15.339   6.928 -16.191  1.00  0.00           H  
ATOM   3771  HA  ASP A 245      16.186   7.984 -18.583  1.00  0.00           H  
ATOM   3772  HB2 ASP A 245      13.204   7.544 -18.205  1.00  0.00           H  
ATOM   3773  HB3 ASP A 245      14.246   7.034 -19.509  1.00  0.00           H  
ATOM   3774  N   HIE A 246      13.993   9.970 -17.011  1.00  0.00           N  
ATOM   3775  CA  HIE A 246      13.511  11.345 -16.937  1.00  0.00           C  
ATOM   3776  C   HIE A 246      14.662  12.322 -16.602  1.00  0.00           C  
ATOM   3777  O   HIE A 246      14.663  13.484 -17.017  1.00  0.00           O  
ATOM   3778  CB  HIE A 246      12.464  11.559 -15.847  1.00  0.00           C  
ATOM   3779  CG  HIE A 246      11.159  10.876 -16.032  1.00  0.00           C  
ATOM   3780  ND1 HIE A 246      10.845   9.741 -15.302  1.00  0.00           N  
ATOM   3781  CD2 HIE A 246      10.076  11.286 -16.779  1.00  0.00           C  
ATOM   3782  CE1 HIE A 246       9.569   9.522 -15.557  1.00  0.00           C  
ATOM   3783  NE2 HIE A 246       9.061  10.437 -16.434  1.00  0.00           N  
ATOM   3784  H   HIE A 246      13.742   9.277 -16.295  1.00  0.00           H  
ATOM   3785  HA  HIE A 246      13.118  11.617 -17.924  1.00  0.00           H  
ATOM   3786  HB2 HIE A 246      12.870  11.270 -14.873  1.00  0.00           H  
ATOM   3787  HB3 HIE A 246      12.261  12.634 -15.765  1.00  0.00           H  
ATOM   3788  HD2 HIE A 246       9.917  12.121 -17.447  1.00  0.00           H  
ATOM   3789  HE2 HIE A 246       8.103  10.479 -16.758  1.00  0.00           H  
ATOM   3790  HE1 HIE A 246       8.959   8.730 -15.139  1.00  0.00           H  
ATOM   3791  N   VAL A 247      15.571  11.881 -15.659  1.00  0.00           N  
ATOM   3792  CA  VAL A 247      16.650  12.729 -15.152  1.00  0.00           C  
ATOM   3793  C   VAL A 247      17.618  13.019 -16.292  1.00  0.00           C  
ATOM   3794  O   VAL A 247      18.054  14.160 -16.469  1.00  0.00           O  
ATOM   3795  CB  VAL A 247      17.389  12.110 -13.944  1.00  0.00           C  
ATOM   3796  CG1 VAL A 247      18.720  12.804 -13.626  1.00  0.00           C  
ATOM   3797  CG2 VAL A 247      16.524  12.151 -12.683  1.00  0.00           C  
ATOM   3798  H   VAL A 247      15.456  10.935 -15.284  1.00  0.00           H  
ATOM   3799  HA  VAL A 247      16.197  13.687 -14.864  1.00  0.00           H  
ATOM   3800  HB  VAL A 247      17.619  11.066 -14.169  1.00  0.00           H  
ATOM   3801 HG11 VAL A 247      19.171  12.386 -12.719  1.00  0.00           H  
ATOM   3802 HG12 VAL A 247      19.446  12.676 -14.434  1.00  0.00           H  
ATOM   3803 HG13 VAL A 247      18.574  13.875 -13.466  1.00  0.00           H  
ATOM   3804 HG21 VAL A 247      16.999  11.596 -11.866  1.00  0.00           H  
ATOM   3805 HG22 VAL A 247      16.372  13.179 -12.344  1.00  0.00           H  
ATOM   3806 HG23 VAL A 247      15.541  11.715 -12.850  1.00  0.00           H  
ATOM   3807  N   ASP A 248      18.049  11.958 -17.058  1.00  0.00           N  
ATOM   3808  CA  ASP A 248      19.105  12.159 -18.056  1.00  0.00           C  
ATOM   3809  C   ASP A 248      18.684  13.219 -19.113  1.00  0.00           C  
ATOM   3810  O   ASP A 248      19.507  13.893 -19.736  1.00  0.00           O  
ATOM   3811  CB  ASP A 248      19.514  10.858 -18.734  1.00  0.00           C  
ATOM   3812  CG  ASP A 248      20.575  10.084 -17.948  1.00  0.00           C  
ATOM   3813  OD1 ASP A 248      20.528  10.168 -16.685  1.00  0.00           O  
ATOM   3814  OD2 ASP A 248      21.384   9.419 -18.657  1.00  0.00           O1-
ATOM   3815  H   ASP A 248      17.687  11.006 -16.880  1.00  0.00           H  
ATOM   3816  HA  ASP A 248      19.956  12.603 -17.522  1.00  0.00           H  
ATOM   3817  HB2 ASP A 248      18.649  10.201 -18.886  1.00  0.00           H  
ATOM   3818  HB3 ASP A 248      19.928  11.070 -19.728  1.00  0.00           H  
ATOM   3819  N   ILE A 249      17.325  13.356 -19.307  1.00  0.00           N  
ATOM   3820  CA  ILE A 249      16.720  14.316 -20.240  1.00  0.00           C  
ATOM   3821  C   ILE A 249      16.789  15.768 -19.679  1.00  0.00           C  
ATOM   3822  O   ILE A 249      16.472  16.741 -20.367  1.00  0.00           O  
ATOM   3823  CB  ILE A 249      15.292  13.838 -20.632  1.00  0.00           C  
ATOM   3824  CG1 ILE A 249      15.400  12.555 -21.495  1.00  0.00           C  
ATOM   3825  CG2 ILE A 249      14.470  14.903 -21.364  1.00  0.00           C  
ATOM   3826  CD1 ILE A 249      14.063  11.881 -21.778  1.00  0.00           C  
ATOM   3827  H   ILE A 249      16.718  12.744 -18.764  1.00  0.00           H  
ATOM   3828  HA  ILE A 249      17.357  14.331 -21.136  1.00  0.00           H  
ATOM   3829  HB  ILE A 249      14.746  13.586 -19.714  1.00  0.00           H  
ATOM   3830 HG12 ILE A 249      15.890  12.787 -22.448  1.00  0.00           H  
ATOM   3831 HG13 ILE A 249      16.040  11.823 -20.989  1.00  0.00           H  
ATOM   3832 HG21 ILE A 249      13.497  14.520 -21.684  1.00  0.00           H  
ATOM   3833 HG22 ILE A 249      14.252  15.745 -20.702  1.00  0.00           H  
ATOM   3834 HG23 ILE A 249      14.996  15.275 -22.250  1.00  0.00           H  
ATOM   3835 HD11 ILE A 249      14.229  10.898 -22.232  1.00  0.00           H  
ATOM   3836 HD12 ILE A 249      13.489  11.736 -20.857  1.00  0.00           H  
ATOM   3837 HD13 ILE A 249      13.457  12.462 -22.478  1.00  0.00           H  
ATOM   3838  N   LEU A 250      17.265  15.903 -18.391  1.00  0.00           N  
ATOM   3839  CA  LEU A 250      17.604  17.188 -17.798  1.00  0.00           C  
ATOM   3840  C   LEU A 250      19.120  17.447 -17.855  1.00  0.00           C  
ATOM   3841  O   LEU A 250      19.591  18.528 -17.482  1.00  0.00           O  
ATOM   3842  CB  LEU A 250      17.156  17.286 -16.335  1.00  0.00           C  
ATOM   3843  CG  LEU A 250      15.638  17.175 -16.131  1.00  0.00           C  
ATOM   3844  CD1 LEU A 250      15.328  17.058 -14.639  1.00  0.00           C  
ATOM   3845  CD2 LEU A 250      14.909  18.376 -16.728  1.00  0.00           C  
ATOM   3846  H   LEU A 250      17.399  15.063 -17.815  1.00  0.00           H  
ATOM   3847  HA  LEU A 250      17.149  17.988 -18.393  1.00  0.00           H  
ATOM   3848  HB2 LEU A 250      17.657  16.505 -15.751  1.00  0.00           H  
ATOM   3849  HB3 LEU A 250      17.504  18.236 -15.908  1.00  0.00           H  
ATOM   3850  HG  LEU A 250      15.268  16.266 -16.618  1.00  0.00           H  
ATOM   3851 HD11 LEU A 250      14.251  16.973 -14.472  1.00  0.00           H  
ATOM   3852 HD12 LEU A 250      15.800  16.167 -14.212  1.00  0.00           H  
ATOM   3853 HD13 LEU A 250      15.694  17.930 -14.087  1.00  0.00           H  
ATOM   3854 HD21 LEU A 250      13.838  18.311 -16.532  1.00  0.00           H  
ATOM   3855 HD22 LEU A 250      15.273  19.317 -16.301  1.00  0.00           H  
ATOM   3856 HD23 LEU A 250      15.032  18.422 -17.814  1.00  0.00           H  
ATOM   3857  N   GLY A 251      19.902  16.429 -18.350  1.00  0.00           N  
ATOM   3858  CA  GLY A 251      21.346  16.528 -18.378  1.00  0.00           C  
ATOM   3859  C   GLY A 251      21.834  17.808 -19.049  1.00  0.00           C  
ATOM   3860  O   GLY A 251      22.649  18.536 -18.467  1.00  0.00           O  
ATOM   3861  H   GLY A 251      19.464  15.572 -18.689  1.00  0.00           H  
ATOM   3862  HA2 GLY A 251      21.704  16.508 -17.344  1.00  0.00           H  
ATOM   3863  HA3 GLY A 251      21.746  15.661 -18.911  1.00  0.00           H  
ATOM   3864  N   PRO A 252      21.344  18.124 -20.301  1.00  0.00           N  
ATOM   3865  CA  PRO A 252      21.746  19.361 -20.969  1.00  0.00           C  
ATOM   3866  C   PRO A 252      21.425  20.655 -20.207  1.00  0.00           C  
ATOM   3867  O   PRO A 252      22.042  21.691 -20.452  1.00  0.00           O  
ATOM   3868  CB  PRO A 252      20.976  19.334 -22.294  1.00  0.00           C  
ATOM   3869  CG  PRO A 252      20.728  17.851 -22.541  1.00  0.00           C  
ATOM   3870  CD  PRO A 252      20.475  17.311 -21.143  1.00  0.00           C  
ATOM   3871  HA  PRO A 252      22.829  19.310 -21.131  1.00  0.00           H  
ATOM   3872  HB2 PRO A 252      20.017  19.860 -22.209  1.00  0.00           H  
ATOM   3873  HB3 PRO A 252      21.539  19.802 -23.107  1.00  0.00           H  
ATOM   3874  HG2 PRO A 252      19.893  17.665 -23.223  1.00  0.00           H  
ATOM   3875  HG3 PRO A 252      21.629  17.391 -22.965  1.00  0.00           H  
ATOM   3876  HD2 PRO A 252      19.439  17.494 -20.839  1.00  0.00           H  
ATOM   3877  HD3 PRO A 252      20.705  16.247 -21.054  1.00  0.00           H  
ATOM   3878  N   LEU A 253      20.354  20.609 -19.335  1.00  0.00           N  
ATOM   3879  CA  LEU A 253      19.909  21.786 -18.575  1.00  0.00           C  
ATOM   3880  C   LEU A 253      20.681  21.882 -17.238  1.00  0.00           C  
ATOM   3881  O   LEU A 253      20.968  22.952 -16.692  1.00  0.00           O  
ATOM   3882  CB  LEU A 253      18.405  21.746 -18.279  1.00  0.00           C  
ATOM   3883  CG  LEU A 253      17.497  21.749 -19.524  1.00  0.00           C  
ATOM   3884  CD1 LEU A 253      16.032  21.697 -19.085  1.00  0.00           C  
ATOM   3885  CD2 LEU A 253      17.720  22.974 -20.411  1.00  0.00           C  
ATOM   3886  H   LEU A 253      19.880  19.718 -19.196  1.00  0.00           H  
ATOM   3887  HA  LEU A 253      20.167  22.684 -19.144  1.00  0.00           H  
ATOM   3888  HB2 LEU A 253      18.174  20.856 -17.678  1.00  0.00           H  
ATOM   3889  HB3 LEU A 253      18.148  22.607 -17.646  1.00  0.00           H  
ATOM   3890  HG  LEU A 253      17.700  20.850 -20.119  1.00  0.00           H  
ATOM   3891 HD11 LEU A 253      15.365  21.667 -19.953  1.00  0.00           H  
ATOM   3892 HD12 LEU A 253      15.837  20.803 -18.484  1.00  0.00           H  
ATOM   3893 HD13 LEU A 253      15.766  22.575 -18.487  1.00  0.00           H  
ATOM   3894 HD21 LEU A 253      16.989  23.001 -21.226  1.00  0.00           H  
ATOM   3895 HD22 LEU A 253      17.622  23.903 -19.840  1.00  0.00           H  
ATOM   3896 HD23 LEU A 253      18.713  22.955 -20.870  1.00  0.00           H  
ATOM   3897  N   SER A 254      20.961  20.672 -16.640  1.00  0.00           N  
ATOM   3898  CA  SER A 254      21.781  20.604 -15.435  1.00  0.00           C  
ATOM   3899  C   SER A 254      23.199  21.077 -15.783  1.00  0.00           C  
ATOM   3900  O   SER A 254      23.856  21.754 -14.990  1.00  0.00           O  
ATOM   3901  CB  SER A 254      21.833  19.193 -14.853  1.00  0.00           C  
ATOM   3902  OG  SER A 254      22.478  19.143 -13.579  1.00  0.00           O  
ATOM   3903  H   SER A 254      20.571  19.813 -17.053  1.00  0.00           H  
ATOM   3904  HA  SER A 254      21.378  21.314 -14.706  1.00  0.00           H  
ATOM   3905  HB2 SER A 254      20.818  18.805 -14.722  1.00  0.00           H  
ATOM   3906  HB3 SER A 254      22.362  18.502 -15.518  1.00  0.00           H  
ATOM   3907  HG  SER A 254      22.309  19.979 -13.093  1.00  0.00           H  
ATOM   3908  N   ALA A 255      23.691  20.662 -17.008  1.00  0.00           N  
ATOM   3909  CA  ALA A 255      25.006  21.083 -17.486  1.00  0.00           C  
ATOM   3910  C   ALA A 255      25.055  22.581 -17.854  1.00  0.00           C  
ATOM   3911  O   ALA A 255      26.120  23.180 -17.987  1.00  0.00           O  
ATOM   3912  CB  ALA A 255      25.429  20.261 -18.695  1.00  0.00           C  
ATOM   3913  H   ALA A 255      23.136  20.017 -17.587  1.00  0.00           H  
ATOM   3914  HA  ALA A 255      25.717  20.932 -16.664  1.00  0.00           H  
ATOM   3915  HB1 ALA A 255      26.426  20.553 -19.041  1.00  0.00           H  
ATOM   3916  HB2 ALA A 255      25.451  19.193 -18.453  1.00  0.00           H  
ATOM   3917  HB3 ALA A 255      24.735  20.400 -19.532  1.00  0.00           H  
ATOM   3918  N   GLN A 256      23.829  23.158 -18.124  1.00  0.00           N  
ATOM   3919  CA  GLN A 256      23.702  24.573 -18.467  1.00  0.00           C  
ATOM   3920  C   GLN A 256      23.804  25.438 -17.194  1.00  0.00           C  
ATOM   3921  O   GLN A 256      24.291  26.568 -17.231  1.00  0.00           O  
ATOM   3922  CB  GLN A 256      22.373  24.822 -19.188  1.00  0.00           C  
ATOM   3923  CG  GLN A 256      22.266  26.204 -19.821  1.00  0.00           C  
ATOM   3924  CD  GLN A 256      20.988  26.352 -20.626  1.00  0.00           C  
ATOM   3925  NE2 GLN A 256      20.841  27.599 -21.172  1.00  0.00           N  
ATOM   3926  OE1 GLN A 256      20.152  25.471 -20.797  1.00  0.00           O  
ATOM   3927  H   GLN A 256      23.004  22.567 -18.094  1.00  0.00           H  
ATOM   3928  HA  GLN A 256      24.546  24.835 -19.116  1.00  0.00           H  
ATOM   3929  HB2 GLN A 256      22.254  24.076 -19.980  1.00  0.00           H  
ATOM   3930  HB3 GLN A 256      21.531  24.682 -18.501  1.00  0.00           H  
ATOM   3931  HG2 GLN A 256      22.276  26.982 -19.051  1.00  0.00           H  
ATOM   3932  HG3 GLN A 256      23.113  26.378 -20.494  1.00  0.00           H  
ATOM   3933 HE21 GLN A 256      21.543  28.323 -21.063  1.00  0.00           H  
ATOM   3934 HE22 GLN A 256      20.004  27.796 -21.708  1.00  0.00           H  
ATOM   3935  N   THR A 257      23.167  24.931 -16.075  1.00  0.00           N  
ATOM   3936  CA  THR A 257      23.110  25.688 -14.822  1.00  0.00           C  
ATOM   3937  C   THR A 257      24.254  25.337 -13.869  1.00  0.00           C  
ATOM   3938  O   THR A 257      24.650  26.139 -13.019  1.00  0.00           O  
ATOM   3939  CB  THR A 257      21.775  25.521 -14.079  1.00  0.00           C  
ATOM   3940  OG1 THR A 257      21.433  24.139 -13.951  1.00  0.00           O  
ATOM   3941  CG2 THR A 257      20.645  26.260 -14.779  1.00  0.00           C  
ATOM   3942  H   THR A 257      22.741  24.006 -16.133  1.00  0.00           H  
ATOM   3943  HA  THR A 257      23.250  26.751 -15.059  1.00  0.00           H  
ATOM   3944  HB  THR A 257      21.863  25.916 -13.060  1.00  0.00           H  
ATOM   3945 HG21 THR A 257      20.873  27.327 -14.862  1.00  0.00           H  
ATOM   3946 HG22 THR A 257      20.461  25.854 -15.779  1.00  0.00           H  
ATOM   3947 HG23 THR A 257      19.712  26.153 -14.219  1.00  0.00           H  
ATOM   3948  HG1 THR A 257      21.086  23.827 -14.816  1.00  0.00           H  
ATOM   3949  N   GLY A 258      24.691  24.029 -13.899  1.00  0.00           N  
ATOM   3950  CA  GLY A 258      25.779  23.569 -13.055  1.00  0.00           C  
ATOM   3951  C   GLY A 258      25.323  23.112 -11.674  1.00  0.00           C  
ATOM   3952  O   GLY A 258      26.111  22.624 -10.867  1.00  0.00           O  
ATOM   3953  H   GLY A 258      24.270  23.340 -14.535  1.00  0.00           H  
ATOM   3954  HA2 GLY A 258      26.251  22.722 -13.562  1.00  0.00           H  
ATOM   3955  HA3 GLY A 258      26.512  24.372 -12.931  1.00  0.00           H  
ATOM   3956  N   ILE A 259      23.987  23.306 -11.413  1.00  0.00           N  
ATOM   3957  CA  ILE A 259      23.332  22.905 -10.175  1.00  0.00           C  
ATOM   3958  C   ILE A 259      22.711  21.551 -10.543  1.00  0.00           C  
ATOM   3959  O   ILE A 259      22.056  21.344 -11.576  1.00  0.00           O  
ATOM   3960  CB  ILE A 259      22.292  23.957  -9.731  1.00  0.00           C  
ATOM   3961  CG1 ILE A 259      22.958  25.338  -9.526  1.00  0.00           C  
ATOM   3962  CG2 ILE A 259      21.590  23.497  -8.454  1.00  0.00           C  
ATOM   3963  CD1 ILE A 259      21.971  26.454  -9.206  1.00  0.00           C  
ATOM   3964  H   ILE A 259      23.413  23.709 -12.150  1.00  0.00           H  
ATOM   3965  HA  ILE A 259      24.092  22.763  -9.397  1.00  0.00           H  
ATOM   3966  HB  ILE A 259      21.534  24.064 -10.516  1.00  0.00           H  
ATOM   3967 HG12 ILE A 259      23.708  25.280  -8.729  1.00  0.00           H  
ATOM   3968 HG13 ILE A 259      23.490  25.629 -10.439  1.00  0.00           H  
ATOM   3969 HG21 ILE A 259      20.871  24.236  -8.095  1.00  0.00           H  
ATOM   3970 HG22 ILE A 259      21.034  22.572  -8.629  1.00  0.00           H  
ATOM   3971 HG23 ILE A 259      22.314  23.326  -7.650  1.00  0.00           H  
ATOM   3972 HD11 ILE A 259      22.478  27.424  -9.240  1.00  0.00           H  
ATOM   3973 HD12 ILE A 259      21.151  26.475  -9.930  1.00  0.00           H  
ATOM   3974 HD13 ILE A 259      21.550  26.343  -8.204  1.00  0.00           H  
ATOM   3975  N   ALA A 260      22.944  20.542  -9.636  1.00  0.00           N  
ATOM   3976  CA  ALA A 260      22.678  19.169  -9.997  1.00  0.00           C  
ATOM   3977  C   ALA A 260      21.180  18.942  -9.817  1.00  0.00           C  
ATOM   3978  O   ALA A 260      20.475  19.553  -9.007  1.00  0.00           O  
ATOM   3979  CB  ALA A 260      23.478  18.166  -9.178  1.00  0.00           C  
ATOM   3980  H   ALA A 260      23.249  20.723  -8.638  1.00  0.00           H  
ATOM   3981  HA  ALA A 260      22.934  19.036 -11.052  1.00  0.00           H  
ATOM   3982  HB1 ALA A 260      23.357  17.155  -9.581  1.00  0.00           H  
ATOM   3983  HB2 ALA A 260      24.545  18.412  -9.190  1.00  0.00           H  
ATOM   3984  HB3 ALA A 260      23.146  18.134  -8.136  1.00  0.00           H  
ATOM   3985  N   VAL A 261      20.681  17.884 -10.557  1.00  0.00           N  
ATOM   3986  CA  VAL A 261      19.264  17.513 -10.443  1.00  0.00           C  
ATOM   3987  C   VAL A 261      19.006  17.086  -8.976  1.00  0.00           C  
ATOM   3988  O   VAL A 261      17.899  17.173  -8.445  1.00  0.00           O  
ATOM   3989  CB  VAL A 261      18.889  16.412 -11.455  1.00  0.00           C  
ATOM   3990  CG1 VAL A 261      17.435  15.968 -11.292  1.00  0.00           C  
ATOM   3991  CG2 VAL A 261      19.093  16.902 -12.894  1.00  0.00           C  
ATOM   3992  H   VAL A 261      21.273  17.388 -11.220  1.00  0.00           H  
ATOM   3993  HA  VAL A 261      18.672  18.420 -10.618  1.00  0.00           H  
ATOM   3994  HB  VAL A 261      19.532  15.536 -11.300  1.00  0.00           H  
ATOM   3995 HG11 VAL A 261      17.113  15.347 -12.133  1.00  0.00           H  
ATOM   3996 HG12 VAL A 261      17.308  15.372 -10.385  1.00  0.00           H  
ATOM   3997 HG13 VAL A 261      16.765  16.832 -11.240  1.00  0.00           H  
ATOM   3998 HG21 VAL A 261      18.813  16.130 -13.616  1.00  0.00           H  
ATOM   3999 HG22 VAL A 261      18.479  17.785 -13.098  1.00  0.00           H  
ATOM   4000 HG23 VAL A 261      20.138  17.157 -13.088  1.00  0.00           H  
ATOM   4001  N   LEU A 262      20.112  16.596  -8.315  1.00  0.00           N  
ATOM   4002  CA  LEU A 262      20.107  16.159  -6.931  1.00  0.00           C  
ATOM   4003  C   LEU A 262      19.975  17.344  -5.955  1.00  0.00           C  
ATOM   4004  O   LEU A 262      19.626  17.152  -4.787  1.00  0.00           O  
ATOM   4005  CB  LEU A 262      21.391  15.385  -6.600  1.00  0.00           C  
ATOM   4006  CG  LEU A 262      21.664  14.149  -7.484  1.00  0.00           C  
ATOM   4007  CD1 LEU A 262      22.942  13.451  -7.010  1.00  0.00           C  
ATOM   4008  CD2 LEU A 262      20.505  13.151  -7.504  1.00  0.00           C  
ATOM   4009  H   LEU A 262      20.974  16.554  -8.848  1.00  0.00           H  
ATOM   4010  HA  LEU A 262      19.217  15.536  -6.780  1.00  0.00           H  
ATOM   4011  HB2 LEU A 262      22.249  16.066  -6.688  1.00  0.00           H  
ATOM   4012  HB3 LEU A 262      21.366  15.082  -5.546  1.00  0.00           H  
ATOM   4013  HG  LEU A 262      21.838  14.482  -8.515  1.00  0.00           H  
ATOM   4014 HD11 LEU A 262      23.186  12.602  -7.658  1.00  0.00           H  
ATOM   4015 HD12 LEU A 262      23.792  14.141  -7.031  1.00  0.00           H  
ATOM   4016 HD13 LEU A 262      22.834  13.076  -5.987  1.00  0.00           H  
ATOM   4017 HD21 LEU A 262      20.763  12.273  -8.106  1.00  0.00           H  
ATOM   4018 HD22 LEU A 262      20.258  12.804  -6.497  1.00  0.00           H  
ATOM   4019 HD23 LEU A 262      19.606  13.590  -7.946  1.00  0.00           H  
ATOM   4020  N   ASP A 263      20.331  18.589  -6.429  1.00  0.00           N  
ATOM   4021  CA  ASP A 263      20.235  19.801  -5.618  1.00  0.00           C  
ATOM   4022  C   ASP A 263      18.915  20.485  -6.002  1.00  0.00           C  
ATOM   4023  O   ASP A 263      18.188  21.027  -5.168  1.00  0.00           O  
ATOM   4024  CB  ASP A 263      21.359  20.799  -5.818  1.00  0.00           C  
ATOM   4025  CG  ASP A 263      22.701  20.183  -6.138  1.00  0.00           C  
ATOM   4026  OD1 ASP A 263      23.132  19.301  -5.338  1.00  0.00           O  
ATOM   4027  OD2 ASP A 263      23.218  20.627  -7.210  1.00  0.00           O1-
ATOM   4028  H   ASP A 263      20.647  18.679  -7.395  1.00  0.00           H  
ATOM   4029  HA  ASP A 263      20.166  19.517  -4.563  1.00  0.00           H  
ATOM   4030  HB2 ASP A 263      21.101  21.502  -6.615  1.00  0.00           H  
ATOM   4031  HB3 ASP A 263      21.468  21.417  -4.918  1.00  0.00           H  
ATOM   4032  N   MET A 264      18.615  20.529  -7.351  1.00  0.00           N  
ATOM   4033  CA  MET A 264      17.391  21.181  -7.814  1.00  0.00           C  
ATOM   4034  C   MET A 264      16.143  20.382  -7.389  1.00  0.00           C  
ATOM   4035  O   MET A 264      15.041  20.923  -7.261  1.00  0.00           O  
ATOM   4036  CB  MET A 264      17.444  21.396  -9.325  1.00  0.00           C  
ATOM   4037  CG  MET A 264      16.403  22.371  -9.878  1.00  0.00           C  
ATOM   4038  SD  MET A 264      16.376  24.069  -9.196  1.00  0.00           S  
ATOM   4039  CE  MET A 264      18.131  24.481  -9.152  1.00  0.00           C  
ATOM   4040  H   MET A 264      19.278  20.121  -8.026  1.00  0.00           H  
ATOM   4041  HA  MET A 264      17.344  22.137  -7.284  1.00  0.00           H  
ATOM   4042  HB2 MET A 264      18.445  21.745  -9.609  1.00  0.00           H  
ATOM   4043  HB3 MET A 264      17.313  20.432  -9.834  1.00  0.00           H  
ATOM   4044  HG2 MET A 264      16.534  22.460 -10.961  1.00  0.00           H  
ATOM   4045  HG3 MET A 264      15.399  21.960  -9.733  1.00  0.00           H  
ATOM   4046  HE1 MET A 264      18.243  25.537  -8.895  1.00  0.00           H  
ATOM   4047  HE2 MET A 264      18.634  23.890  -8.385  1.00  0.00           H  
ATOM   4048  HE3 MET A 264      18.602  24.312 -10.121  1.00  0.00           H  
ATOM   4049  N   CYS A 265      16.316  19.020  -7.189  1.00  0.00           N  
ATOM   4050  CA  CYS A 265      15.277  18.231  -6.526  1.00  0.00           C  
ATOM   4051  C   CYS A 265      15.129  18.719  -5.082  1.00  0.00           C  
ATOM   4052  O   CYS A 265      14.048  18.681  -4.492  1.00  0.00           O  
ATOM   4053  CB  CYS A 265      15.572  16.731  -6.430  1.00  0.00           C  
ATOM   4054  SG  CYS A 265      15.109  15.805  -7.918  1.00  0.00           S  
ATOM   4055  H   CYS A 265      17.160  18.552  -7.540  1.00  0.00           H  
ATOM   4056  HA  CYS A 265      14.322  18.428  -7.024  1.00  0.00           H  
ATOM   4057  HB2 CYS A 265      16.631  16.550  -6.222  1.00  0.00           H  
ATOM   4058  HB3 CYS A 265      15.002  16.281  -5.611  1.00  0.00           H  
ATOM   4059  HG  CYS A 265      16.094  16.318  -8.676  1.00  0.00           H  
ATOM   4060  N   ALA A 266      16.286  19.099  -4.437  1.00  0.00           N  
ATOM   4061  CA  ALA A 266      16.246  19.530  -3.047  1.00  0.00           C  
ATOM   4062  C   ALA A 266      15.554  20.899  -2.963  1.00  0.00           C  
ATOM   4063  O   ALA A 266      14.853  21.212  -1.998  1.00  0.00           O  
ATOM   4064  CB  ALA A 266      17.616  19.569  -2.398  1.00  0.00           C  
ATOM   4065  H   ALA A 266      17.167  19.123  -4.942  1.00  0.00           H  
ATOM   4066  HA  ALA A 266      15.618  18.813  -2.505  1.00  0.00           H  
ATOM   4067  HB1 ALA A 266      18.230  20.397  -2.764  1.00  0.00           H  
ATOM   4068  HB2 ALA A 266      17.502  19.706  -1.319  1.00  0.00           H  
ATOM   4069  HB3 ALA A 266      18.166  18.638  -2.565  1.00  0.00           H  
ATOM   4070  N   SER A 267      15.809  21.770  -4.006  1.00  0.00           N  
ATOM   4071  CA  SER A 267      15.086  23.036  -4.121  1.00  0.00           C  
ATOM   4072  C   SER A 267      13.576  22.767  -4.245  1.00  0.00           C  
ATOM   4073  O   SER A 267      12.744  23.426  -3.615  1.00  0.00           O  
ATOM   4074  CB  SER A 267      15.525  23.872  -5.325  1.00  0.00           C  
ATOM   4075  OG  SER A 267      16.895  24.256  -5.291  1.00  0.00           O  
ATOM   4076  H   SER A 267      16.565  21.536  -4.665  1.00  0.00           H  
ATOM   4077  HA  SER A 267      15.252  23.590  -3.192  1.00  0.00           H  
ATOM   4078  HB2 SER A 267      15.361  23.330  -6.260  1.00  0.00           H  
ATOM   4079  HB3 SER A 267      14.924  24.784  -5.381  1.00  0.00           H  
ATOM   4080  HG  SER A 267      17.182  24.421  -4.358  1.00  0.00           H  
ATOM   4081  N   LEU A 268      13.206  21.785  -5.150  1.00  0.00           N  
ATOM   4082  CA  LEU A 268      11.792  21.426  -5.307  1.00  0.00           C  
ATOM   4083  C   LEU A 268      11.236  20.814  -3.998  1.00  0.00           C  
ATOM   4084  O   LEU A 268      10.083  21.033  -3.618  1.00  0.00           O  
ATOM   4085  CB  LEU A 268      11.618  20.508  -6.520  1.00  0.00           C  
ATOM   4086  CG  LEU A 268      10.170  20.135  -6.893  1.00  0.00           C  
ATOM   4087  CD1 LEU A 268       9.229  21.333  -6.984  1.00  0.00           C  
ATOM   4088  CD2 LEU A 268      10.172  19.387  -8.231  1.00  0.00           C  
ATOM   4089  H   LEU A 268      13.910  21.342  -5.754  1.00  0.00           H  
ATOM   4090  HA  LEU A 268      11.261  22.370  -5.473  1.00  0.00           H  
ATOM   4091  HB2 LEU A 268      12.088  20.995  -7.386  1.00  0.00           H  
ATOM   4092  HB3 LEU A 268      12.182  19.581  -6.359  1.00  0.00           H  
ATOM   4093  HG  LEU A 268       9.773  19.460  -6.127  1.00  0.00           H  
ATOM   4094 HD11 LEU A 268       8.237  21.012  -7.317  1.00  0.00           H  
ATOM   4095 HD12 LEU A 268       9.097  21.823  -6.016  1.00  0.00           H  
ATOM   4096 HD13 LEU A 268       9.599  22.078  -7.694  1.00  0.00           H  
ATOM   4097 HD21 LEU A 268       9.172  19.014  -8.472  1.00  0.00           H  
ATOM   4098 HD22 LEU A 268      10.495  20.039  -9.050  1.00  0.00           H  
ATOM   4099 HD23 LEU A 268      10.852  18.530  -8.202  1.00  0.00           H  
ATOM   4100  N   LYS A 269      12.071  19.965  -3.305  1.00  0.00           N  
ATOM   4101  CA  LYS A 269      11.660  19.404  -2.018  1.00  0.00           C  
ATOM   4102  C   LYS A 269      11.427  20.516  -0.965  1.00  0.00           C  
ATOM   4103  O   LYS A 269      10.440  20.514  -0.225  1.00  0.00           O  
ATOM   4104  CB  LYS A 269      12.723  18.435  -1.487  1.00  0.00           C  
ATOM   4105  CG  LYS A 269      12.145  17.414  -0.508  1.00  0.00           C  
ATOM   4106  CD  LYS A 269      13.214  16.570   0.192  1.00  0.00           C  
ATOM   4107  CE  LYS A 269      14.294  16.055  -0.750  1.00  0.00           C  
ATOM   4108  NZ  LYS A 269      14.995  14.928  -0.113  1.00  0.00           N1+
ATOM   4109  H   LYS A 269      12.969  19.702  -3.730  1.00  0.00           H  
ATOM   4110  HA  LYS A 269      10.707  18.888  -2.187  1.00  0.00           H  
ATOM   4111  HB2 LYS A 269      13.167  17.889  -2.323  1.00  0.00           H  
ATOM   4112  HB3 LYS A 269      13.541  18.981  -1.003  1.00  0.00           H  
ATOM   4113  HG2 LYS A 269      11.545  17.918   0.256  1.00  0.00           H  
ATOM   4114  HG3 LYS A 269      11.464  16.747  -1.053  1.00  0.00           H  
ATOM   4115  HD2 LYS A 269      13.688  17.170   0.980  1.00  0.00           H  
ATOM   4116  HD3 LYS A 269      12.709  15.739   0.699  1.00  0.00           H  
ATOM   4117  HE2 LYS A 269      13.879  15.669  -1.685  1.00  0.00           H  
ATOM   4118  HE3 LYS A 269      15.046  16.818  -0.968  1.00  0.00           H  
ATOM   4119  HZ1 LYS A 269      15.401  15.146   0.802  1.00  0.00           H  
ATOM   4120  HZ2 LYS A 269      14.321  14.128  -0.005  1.00  0.00           H  
ATOM   4121  HZ3 LYS A 269      15.782  14.568  -0.723  1.00  0.00           H  
ATOM   4122  N   GLU A 270      12.455  21.432  -0.835  1.00  0.00           N  
ATOM   4123  CA  GLU A 270      12.438  22.451   0.218  1.00  0.00           C  
ATOM   4124  C   GLU A 270      11.305  23.450  -0.082  1.00  0.00           C  
ATOM   4125  O   GLU A 270      10.692  24.012   0.829  1.00  0.00           O  
ATOM   4126  CB  GLU A 270      13.828  23.092   0.365  1.00  0.00           C  
ATOM   4127  CG  GLU A 270      14.038  23.899   1.655  1.00  0.00           C  
ATOM   4128  CD  GLU A 270      15.501  24.189   2.023  1.00  0.00           C  
ATOM   4129  OE1 GLU A 270      16.384  23.826   1.188  1.00  0.00           O  
ATOM   4130  OE2 GLU A 270      15.704  24.777   3.141  1.00  0.00           O1-
ATOM   4131  H   GLU A 270      13.264  21.372  -1.470  1.00  0.00           H  
ATOM   4132  HA  GLU A 270      12.172  21.932   1.147  1.00  0.00           H  
ATOM   4133  HB2 GLU A 270      14.572  22.286   0.346  1.00  0.00           H  
ATOM   4134  HB3 GLU A 270      14.040  23.732  -0.501  1.00  0.00           H  
ATOM   4135  HG2 GLU A 270      13.532  24.861   1.547  1.00  0.00           H  
ATOM   4136  HG3 GLU A 270      13.586  23.369   2.502  1.00  0.00           H  
ATOM   4137  N   LEU A 271      11.033  23.690  -1.418  1.00  0.00           N  
ATOM   4138  CA  LEU A 271       9.906  24.523  -1.831  1.00  0.00           C  
ATOM   4139  C   LEU A 271       8.567  23.879  -1.436  1.00  0.00           C  
ATOM   4140  O   LEU A 271       7.629  24.576  -1.040  1.00  0.00           O  
ATOM   4141  CB  LEU A 271       9.870  24.771  -3.350  1.00  0.00           C  
ATOM   4142  CG  LEU A 271      10.744  25.951  -3.818  1.00  0.00           C  
ATOM   4143  CD1 LEU A 271      10.915  25.894  -5.340  1.00  0.00           C  
ATOM   4144  CD2 LEU A 271      10.124  27.295  -3.427  1.00  0.00           C  
ATOM   4145  H   LEU A 271      11.657  23.304  -2.136  1.00  0.00           H  
ATOM   4146  HA  LEU A 271       9.976  25.461  -1.270  1.00  0.00           H  
ATOM   4147  HB2 LEU A 271      10.169  23.855  -3.871  1.00  0.00           H  
ATOM   4148  HB3 LEU A 271       8.837  24.965  -3.673  1.00  0.00           H  
ATOM   4149  HG  LEU A 271      11.737  25.880  -3.360  1.00  0.00           H  
ATOM   4150 HD11 LEU A 271      11.528  26.727  -5.696  1.00  0.00           H  
ATOM   4151 HD12 LEU A 271      11.410  24.966  -5.644  1.00  0.00           H  
ATOM   4152 HD13 LEU A 271       9.948  25.944  -5.851  1.00  0.00           H  
ATOM   4153 HD21 LEU A 271      10.076  27.416  -2.341  1.00  0.00           H  
ATOM   4154 HD22 LEU A 271      10.714  28.127  -3.823  1.00  0.00           H  
ATOM   4155 HD23 LEU A 271       9.108  27.390  -3.824  1.00  0.00           H  
ATOM   4156  N   LEU A 272       8.430  22.522  -1.658  1.00  0.00           N  
ATOM   4157  CA  LEU A 272       7.174  21.841  -1.342  1.00  0.00           C  
ATOM   4158  C   LEU A 272       6.963  21.734   0.178  1.00  0.00           C  
ATOM   4159  O   LEU A 272       5.835  21.675   0.676  1.00  0.00           O  
ATOM   4160  CB  LEU A 272       7.137  20.441  -1.965  1.00  0.00           C  
ATOM   4161  CG  LEU A 272       6.892  20.464  -3.484  1.00  0.00           C  
ATOM   4162  CD1 LEU A 272       7.188  19.087  -4.081  1.00  0.00           C  
ATOM   4163  CD2 LEU A 272       5.461  20.886  -3.816  1.00  0.00           C  
ATOM   4164  H   LEU A 272       9.212  21.999  -2.067  1.00  0.00           H  
ATOM   4165  HA  LEU A 272       6.358  22.471  -1.709  1.00  0.00           H  
ATOM   4166  HB2 LEU A 272       8.082  19.925  -1.750  1.00  0.00           H  
ATOM   4167  HB3 LEU A 272       6.354  19.840  -1.492  1.00  0.00           H  
ATOM   4168  HG  LEU A 272       7.570  21.187  -3.951  1.00  0.00           H  
ATOM   4169 HD11 LEU A 272       7.094  19.109  -5.171  1.00  0.00           H  
ATOM   4170 HD12 LEU A 272       8.210  18.770  -3.849  1.00  0.00           H  
ATOM   4171 HD13 LEU A 272       6.502  18.326  -3.694  1.00  0.00           H  
ATOM   4172 HD21 LEU A 272       5.340  20.985  -4.895  1.00  0.00           H  
ATOM   4173 HD22 LEU A 272       4.733  20.153  -3.458  1.00  0.00           H  
ATOM   4174 HD23 LEU A 272       5.204  21.858  -3.386  1.00  0.00           H  
ATOM   4175  N   GLN A 273       8.110  21.559   0.925  1.00  0.00           N  
ATOM   4176  CA  GLN A 273       8.064  21.462   2.379  1.00  0.00           C  
ATOM   4177  C   GLN A 273       7.874  22.829   3.064  1.00  0.00           C  
ATOM   4178  O   GLN A 273       7.223  22.907   4.110  1.00  0.00           O  
ATOM   4179  CB  GLN A 273       9.268  20.691   2.934  1.00  0.00           C  
ATOM   4180  CG  GLN A 273       9.156  19.202   2.584  1.00  0.00           C  
ATOM   4181  CD  GLN A 273      10.284  18.350   3.124  1.00  0.00           C  
ATOM   4182  OE1 GLN A 273      11.150  18.732   3.901  1.00  0.00           O  
ATOM   4183  NE2 GLN A 273      10.235  17.051   2.688  1.00  0.00           N  
ATOM   4184  H   GLN A 273       9.008  21.460   0.436  1.00  0.00           H  
ATOM   4185  HA  GLN A 273       7.155  20.901   2.632  1.00  0.00           H  
ATOM   4186  HB2 GLN A 273      10.206  21.103   2.543  1.00  0.00           H  
ATOM   4187  HB3 GLN A 273       9.313  20.803   4.024  1.00  0.00           H  
ATOM   4188  HG2 GLN A 273       8.221  18.798   2.994  1.00  0.00           H  
ATOM   4189  HG3 GLN A 273       9.118  19.065   1.497  1.00  0.00           H  
ATOM   4190 HE21 GLN A 273       9.528  16.706   2.051  1.00  0.00           H  
ATOM   4191 HE22 GLN A 273      10.932  16.397   3.026  1.00  0.00           H  
ATOM   4192  N   ASN A 274       8.541  23.920   2.532  1.00  0.00           N  
ATOM   4193  CA  ASN A 274       8.333  25.254   3.112  1.00  0.00           C  
ATOM   4194  C   ASN A 274       7.059  25.932   2.575  1.00  0.00           C  
ATOM   4195  O   ASN A 274       6.378  26.680   3.282  1.00  0.00           O  
ATOM   4196  CB  ASN A 274       9.503  26.202   2.846  1.00  0.00           C  
ATOM   4197  CG  ASN A 274      10.589  26.021   3.876  1.00  0.00           C  
ATOM   4198  OD1 ASN A 274      10.369  25.942   5.080  1.00  0.00           O  
ATOM   4199  ND2 ASN A 274      11.856  26.021   3.367  1.00  0.00           N  
ATOM   4200  H   ASN A 274       9.193  23.808   1.747  1.00  0.00           H  
ATOM   4201  HA  ASN A 274       8.173  25.128   4.190  1.00  0.00           H  
ATOM   4202  HB2 ASN A 274       9.890  26.093   1.829  1.00  0.00           H  
ATOM   4203  HB3 ASN A 274       9.183  27.249   2.938  1.00  0.00           H  
ATOM   4204 HD21 ASN A 274      12.050  26.132   2.379  1.00  0.00           H  
ATOM   4205 HD22 ASN A 274      12.642  25.895   3.995  1.00  0.00           H  
ATOM   4206  N   GLY A 275       6.860  25.808   1.213  1.00  0.00           N  
ATOM   4207  CA  GLY A 275       5.829  26.554   0.523  1.00  0.00           C  
ATOM   4208  C   GLY A 275       6.301  27.967   0.151  1.00  0.00           C  
ATOM   4209  O   GLY A 275       7.040  28.657   0.859  1.00  0.00           O  
ATOM   4210  H   GLY A 275       7.438  25.176   0.650  1.00  0.00           H  
ATOM   4211  HA2 GLY A 275       5.553  25.997  -0.377  1.00  0.00           H  
ATOM   4212  HA3 GLY A 275       4.944  26.648   1.160  1.00  0.00           H  
ATOM   4213  N   MET A 276       5.725  28.470  -1.010  1.00  0.00           N  
ATOM   4214  CA  MET A 276       6.064  29.802  -1.505  1.00  0.00           C  
ATOM   4215  C   MET A 276       5.506  30.921  -0.610  1.00  0.00           C  
ATOM   4216  O   MET A 276       5.901  32.083  -0.711  1.00  0.00           O  
ATOM   4217  CB  MET A 276       5.581  30.057  -2.938  1.00  0.00           C  
ATOM   4218  CG  MET A 276       6.269  29.165  -3.969  1.00  0.00           C  
ATOM   4219  SD  MET A 276       6.031  29.874  -5.633  1.00  0.00           S  
ATOM   4220  CE  MET A 276       6.119  28.357  -6.612  1.00  0.00           C  
ATOM   4221  H   MET A 276       5.090  27.882  -1.542  1.00  0.00           H  
ATOM   4222  HA  MET A 276       7.154  29.888  -1.457  1.00  0.00           H  
ATOM   4223  HB2 MET A 276       4.492  29.920  -2.997  1.00  0.00           H  
ATOM   4224  HB3 MET A 276       5.775  31.110  -3.178  1.00  0.00           H  
ATOM   4225  HG2 MET A 276       7.345  29.108  -3.781  1.00  0.00           H  
ATOM   4226  HG3 MET A 276       5.853  28.153  -3.925  1.00  0.00           H  
ATOM   4227  HE1 MET A 276       6.123  28.611  -7.676  1.00  0.00           H  
ATOM   4228  HE2 MET A 276       7.032  27.805  -6.378  1.00  0.00           H  
ATOM   4229  HE3 MET A 276       5.248  27.729  -6.408  1.00  0.00           H  
ATOM   4230  N   ASN A 277       4.455  30.566   0.209  1.00  0.00           N  
ATOM   4231  CA  ASN A 277       3.917  31.431   1.269  1.00  0.00           C  
ATOM   4232  C   ASN A 277       3.391  32.793   0.760  1.00  0.00           C  
ATOM   4233  O   ASN A 277       3.323  33.795   1.466  1.00  0.00           O  
ATOM   4234  CB  ASN A 277       4.895  31.571   2.441  1.00  0.00           C  
ATOM   4235  CG  ASN A 277       4.777  30.372   3.357  1.00  0.00           C  
ATOM   4236  ND2 ASN A 277       5.634  29.347   3.077  1.00  0.00           N  
ATOM   4237  OD1 ASN A 277       3.944  30.309   4.256  1.00  0.00           O  
ATOM   4238  H   ASN A 277       4.098  29.618   0.134  1.00  0.00           H  
ATOM   4239  HA  ASN A 277       3.016  30.906   1.615  1.00  0.00           H  
ATOM   4240  HB2 ASN A 277       5.930  31.680   2.098  1.00  0.00           H  
ATOM   4241  HB3 ASN A 277       4.674  32.453   3.054  1.00  0.00           H  
ATOM   4242 HD21 ASN A 277       6.319  29.379   2.318  1.00  0.00           H  
ATOM   4243 HD22 ASN A 277       5.638  28.469   3.601  1.00  0.00           H  
ATOM   4244  N   GLY A 278       2.854  32.731  -0.513  1.00  0.00           N  
ATOM   4245  CA  GLY A 278       2.221  33.862  -1.175  1.00  0.00           C  
ATOM   4246  C   GLY A 278       3.071  34.532  -2.258  1.00  0.00           C  
ATOM   4247  O   GLY A 278       2.626  35.437  -2.964  1.00  0.00           O  
ATOM   4248  H   GLY A 278       2.922  31.856  -1.024  1.00  0.00           H  
ATOM   4249  HA2 GLY A 278       1.311  33.482  -1.650  1.00  0.00           H  
ATOM   4250  HA3 GLY A 278       1.949  34.623  -0.437  1.00  0.00           H  
ATOM   4251  N   ARG A 279       4.359  34.054  -2.374  1.00  0.00           N  
ATOM   4252  CA  ARG A 279       5.265  34.528  -3.408  1.00  0.00           C  
ATOM   4253  C   ARG A 279       5.009  33.778  -4.734  1.00  0.00           C  
ATOM   4254  O   ARG A 279       4.215  32.848  -4.851  1.00  0.00           O  
ATOM   4255  CB  ARG A 279       6.726  34.357  -2.973  1.00  0.00           C  
ATOM   4256  CG  ARG A 279       7.119  35.306  -1.834  1.00  0.00           C  
ATOM   4257  CD  ARG A 279       8.587  35.132  -1.452  1.00  0.00           C  
ATOM   4258  NE  ARG A 279       9.465  35.207  -2.627  1.00  0.00           N  
ATOM   4259  CZ  ARG A 279       9.709  36.305  -3.378  1.00  0.00           C  
ATOM   4260  NH1 ARG A 279       9.348  37.533  -2.967  1.00  0.00           N  
ATOM   4261  NH2 ARG A 279      10.339  36.195  -4.561  1.00  0.00           N1+
ATOM   4262  H   ARG A 279       4.679  33.337  -1.719  1.00  0.00           H  
ATOM   4263  HA  ARG A 279       5.055  35.588  -3.597  1.00  0.00           H  
ATOM   4264  HB2 ARG A 279       6.917  33.319  -2.678  1.00  0.00           H  
ATOM   4265  HB3 ARG A 279       7.385  34.545  -3.827  1.00  0.00           H  
ATOM   4266  HG2 ARG A 279       6.940  36.340  -2.151  1.00  0.00           H  
ATOM   4267  HG3 ARG A 279       6.497  35.127  -0.950  1.00  0.00           H  
ATOM   4268  HD2 ARG A 279       8.911  35.870  -0.712  1.00  0.00           H  
ATOM   4269  HD3 ARG A 279       8.737  34.144  -1.003  1.00  0.00           H  
ATOM   4270  HE  ARG A 279       9.883  34.339  -2.945  1.00  0.00           H  
ATOM   4271 HH11 ARG A 279       9.544  38.361  -3.515  1.00  0.00           H  
ATOM   4272 HH12 ARG A 279       8.923  37.662  -2.060  1.00  0.00           H  
ATOM   4273 HH21 ARG A 279      10.524  36.986  -5.167  1.00  0.00           H  
ATOM   4274 HH22 ARG A 279      10.596  35.287  -4.924  1.00  0.00           H  
ATOM   4275  N   THR A 280       5.769  34.270  -5.775  1.00  0.00           N  
ATOM   4276  CA  THR A 280       5.841  33.679  -7.109  1.00  0.00           C  
ATOM   4277  C   THR A 280       7.302  33.241  -7.365  1.00  0.00           C  
ATOM   4278  O   THR A 280       8.237  33.499  -6.603  1.00  0.00           O  
ATOM   4279  CB  THR A 280       5.434  34.726  -8.164  1.00  0.00           C  
ATOM   4280  OG1 THR A 280       6.242  35.896  -7.977  1.00  0.00           O  
ATOM   4281  CG2 THR A 280       3.969  35.131  -8.053  1.00  0.00           C  
ATOM   4282  H   THR A 280       6.340  35.100  -5.665  1.00  0.00           H  
ATOM   4283  HA  THR A 280       5.202  32.794  -7.155  1.00  0.00           H  
ATOM   4284  HB  THR A 280       5.630  34.365  -9.178  1.00  0.00           H  
ATOM   4285 HG21 THR A 280       3.308  34.267  -8.140  1.00  0.00           H  
ATOM   4286 HG22 THR A 280       3.764  35.640  -7.105  1.00  0.00           H  
ATOM   4287 HG23 THR A 280       3.712  35.843  -8.845  1.00  0.00           H  
ATOM   4288  HG1 THR A 280       5.976  36.540  -8.657  1.00  0.00           H  
ATOM   4289  N   ILE A 281       7.471  32.565  -8.556  1.00  0.00           N  
ATOM   4290  CA  ILE A 281       8.773  32.334  -9.201  1.00  0.00           C  
ATOM   4291  C   ILE A 281       8.544  32.830 -10.635  1.00  0.00           C  
ATOM   4292  O   ILE A 281       7.493  32.565 -11.237  1.00  0.00           O  
ATOM   4293  CB  ILE A 281       9.167  30.835  -9.175  1.00  0.00           C  
ATOM   4294  CG1 ILE A 281       9.498  30.385  -7.738  1.00  0.00           C  
ATOM   4295  CG2 ILE A 281      10.346  30.538 -10.113  1.00  0.00           C  
ATOM   4296  CD1 ILE A 281       9.673  28.883  -7.582  1.00  0.00           C  
ATOM   4297  H   ILE A 281       6.634  32.223  -9.048  1.00  0.00           H  
ATOM   4298  HA  ILE A 281       9.533  32.950  -8.710  1.00  0.00           H  
ATOM   4299  HB  ILE A 281       8.306  30.250  -9.520  1.00  0.00           H  
ATOM   4300 HG12 ILE A 281      10.417  30.877  -7.405  1.00  0.00           H  
ATOM   4301 HG13 ILE A 281       8.701  30.698  -7.058  1.00  0.00           H  
ATOM   4302 HG21 ILE A 281      10.623  29.480 -10.089  1.00  0.00           H  
ATOM   4303 HG22 ILE A 281      10.097  30.763 -11.154  1.00  0.00           H  
ATOM   4304 HG23 ILE A 281      11.228  31.125  -9.837  1.00  0.00           H  
ATOM   4305 HD11 ILE A 281       9.728  28.622  -6.521  1.00  0.00           H  
ATOM   4306 HD12 ILE A 281       8.838  28.335  -8.027  1.00  0.00           H  
ATOM   4307 HD13 ILE A 281      10.599  28.542  -8.050  1.00  0.00           H  
ATOM   4308  N   LEU A 282       9.569  33.571 -11.201  1.00  0.00           N  
ATOM   4309  CA  LEU A 282       9.582  34.074 -12.588  1.00  0.00           C  
ATOM   4310  C   LEU A 282       8.411  35.021 -12.966  1.00  0.00           C  
ATOM   4311  O   LEU A 282       8.586  36.098 -13.535  1.00  0.00           O  
ATOM   4312  CB  LEU A 282       9.606  32.923 -13.616  1.00  0.00           C  
ATOM   4313  CG  LEU A 282      11.007  32.379 -13.932  1.00  0.00           C  
ATOM   4314  CD1 LEU A 282      10.866  31.068 -14.712  1.00  0.00           C  
ATOM   4315  CD2 LEU A 282      11.817  33.389 -14.746  1.00  0.00           C  
ATOM   4316  H   LEU A 282      10.424  33.772 -10.617  1.00  0.00           H  
ATOM   4317  HA  LEU A 282      10.489  34.684 -12.659  1.00  0.00           H  
ATOM   4318  HB2 LEU A 282       8.976  32.096 -13.266  1.00  0.00           H  
ATOM   4319  HB3 LEU A 282       9.151  33.256 -14.560  1.00  0.00           H  
ATOM   4320  HG  LEU A 282      11.540  32.169 -12.998  1.00  0.00           H  
ATOM   4321 HD11 LEU A 282      11.834  30.693 -15.054  1.00  0.00           H  
ATOM   4322 HD12 LEU A 282      10.413  30.295 -14.083  1.00  0.00           H  
ATOM   4323 HD13 LEU A 282      10.230  31.201 -15.591  1.00  0.00           H  
ATOM   4324 HD21 LEU A 282      12.755  32.950 -15.089  1.00  0.00           H  
ATOM   4325 HD22 LEU A 282      11.264  33.722 -15.630  1.00  0.00           H  
ATOM   4326 HD23 LEU A 282      12.069  34.273 -14.153  1.00  0.00           H  
ATOM   4327  N   GLY A 283       7.166  34.453 -12.801  1.00  0.00           N  
ATOM   4328  CA  GLY A 283       5.920  35.053 -13.218  1.00  0.00           C  
ATOM   4329  C   GLY A 283       4.692  34.143 -13.081  1.00  0.00           C  
ATOM   4330  O   GLY A 283       3.665  34.371 -13.725  1.00  0.00           O  
ATOM   4331  H   GLY A 283       7.161  33.533 -12.347  1.00  0.00           H  
ATOM   4332  HA2 GLY A 283       5.758  35.948 -12.609  1.00  0.00           H  
ATOM   4333  HA3 GLY A 283       6.021  35.354 -14.266  1.00  0.00           H  
ATOM   4334  N   SER A 284       4.765  33.186 -12.084  1.00  0.00           N  
ATOM   4335  CA  SER A 284       3.635  32.321 -11.749  1.00  0.00           C  
ATOM   4336  C   SER A 284       3.735  32.016 -10.248  1.00  0.00           C  
ATOM   4337  O   SER A 284       4.807  32.008  -9.638  1.00  0.00           O  
ATOM   4338  CB  SER A 284       3.607  31.012 -12.550  1.00  0.00           C  
ATOM   4339  OG  SER A 284       2.384  30.304 -12.317  1.00  0.00           O  
ATOM   4340  H   SER A 284       5.607  33.064 -11.516  1.00  0.00           H  
ATOM   4341  HA  SER A 284       2.707  32.879 -11.925  1.00  0.00           H  
ATOM   4342  HB2 SER A 284       3.682  31.224 -13.622  1.00  0.00           H  
ATOM   4343  HB3 SER A 284       4.433  30.354 -12.268  1.00  0.00           H  
ATOM   4344  HG  SER A 284       2.270  29.658 -13.095  1.00  0.00           H  
ATOM   4345  N   ALA A 285       2.507  31.747  -9.667  1.00  0.00           N  
ATOM   4346  CA  ALA A 285       2.348  31.385  -8.256  1.00  0.00           C  
ATOM   4347  C   ALA A 285       2.278  29.862  -8.091  1.00  0.00           C  
ATOM   4348  O   ALA A 285       2.183  29.317  -6.993  1.00  0.00           O  
ATOM   4349  CB  ALA A 285       1.089  32.021  -7.684  1.00  0.00           C  
ATOM   4350  H   ALA A 285       1.675  31.772 -10.255  1.00  0.00           H  
ATOM   4351  HA  ALA A 285       3.226  31.728  -7.700  1.00  0.00           H  
ATOM   4352  HB1 ALA A 285       0.982  31.792  -6.618  1.00  0.00           H  
ATOM   4353  HB2 ALA A 285       1.113  33.110  -7.798  1.00  0.00           H  
ATOM   4354  HB3 ALA A 285       0.192  31.652  -8.194  1.00  0.00           H  
ATOM   4355  N   LEU A 286       2.290  29.186  -9.290  1.00  0.00           N  
ATOM   4356  CA  LEU A 286       2.246  27.745  -9.420  1.00  0.00           C  
ATOM   4357  C   LEU A 286       3.631  27.270  -9.901  1.00  0.00           C  
ATOM   4358  O   LEU A 286       4.512  28.024 -10.311  1.00  0.00           O  
ATOM   4359  CB  LEU A 286       1.168  27.318 -10.431  1.00  0.00           C  
ATOM   4360  CG  LEU A 286      -0.259  27.803 -10.104  1.00  0.00           C  
ATOM   4361  CD1 LEU A 286      -1.211  27.397 -11.231  1.00  0.00           C  
ATOM   4362  CD2 LEU A 286      -0.767  27.252  -8.772  1.00  0.00           C  
ATOM   4363  H   LEU A 286       2.373  29.720 -10.156  1.00  0.00           H  
ATOM   4364  HA  LEU A 286       2.063  27.291  -8.440  1.00  0.00           H  
ATOM   4365  HB2 LEU A 286       1.447  27.694 -11.425  1.00  0.00           H  
ATOM   4366  HB3 LEU A 286       1.160  26.224 -10.520  1.00  0.00           H  
ATOM   4367  HG  LEU A 286      -0.264  28.899 -10.048  1.00  0.00           H  
ATOM   4368 HD11 LEU A 286      -2.224  27.767 -11.037  1.00  0.00           H  
ATOM   4369 HD12 LEU A 286      -0.882  27.816 -12.188  1.00  0.00           H  
ATOM   4370 HD13 LEU A 286      -1.262  26.308 -11.337  1.00  0.00           H  
ATOM   4371 HD21 LEU A 286      -1.805  27.557  -8.597  1.00  0.00           H  
ATOM   4372 HD22 LEU A 286      -0.730  26.158  -8.755  1.00  0.00           H  
ATOM   4373 HD23 LEU A 286      -0.174  27.626  -7.932  1.00  0.00           H  
ATOM   4374  N   LEU A 287       3.769  25.899  -9.867  1.00  0.00           N  
ATOM   4375  CA  LEU A 287       4.928  25.193 -10.398  1.00  0.00           C  
ATOM   4376  C   LEU A 287       4.411  24.611 -11.721  1.00  0.00           C  
ATOM   4377  O   LEU A 287       3.647  23.648 -11.765  1.00  0.00           O  
ATOM   4378  CB  LEU A 287       5.396  24.124  -9.403  1.00  0.00           C  
ATOM   4379  CG  LEU A 287       6.063  24.739  -8.148  1.00  0.00           C  
ATOM   4380  CD1 LEU A 287       6.124  23.726  -7.006  1.00  0.00           C  
ATOM   4381  CD2 LEU A 287       7.474  25.250  -8.440  1.00  0.00           C  
ATOM   4382  H   LEU A 287       3.018  25.323  -9.500  1.00  0.00           H  
ATOM   4383  HA  LEU A 287       5.734  25.902 -10.608  1.00  0.00           H  
ATOM   4384  HB2 LEU A 287       4.535  23.515  -9.096  1.00  0.00           H  
ATOM   4385  HB3 LEU A 287       6.092  23.438  -9.897  1.00  0.00           H  
ATOM   4386  HG  LEU A 287       5.459  25.583  -7.797  1.00  0.00           H  
ATOM   4387 HD11 LEU A 287       6.581  24.169  -6.114  1.00  0.00           H  
ATOM   4388 HD12 LEU A 287       5.119  23.393  -6.730  1.00  0.00           H  
ATOM   4389 HD13 LEU A 287       6.716  22.853  -7.288  1.00  0.00           H  
ATOM   4390 HD21 LEU A 287       7.926  25.679  -7.540  1.00  0.00           H  
ATOM   4391 HD22 LEU A 287       8.128  24.442  -8.785  1.00  0.00           H  
ATOM   4392 HD23 LEU A 287       7.466  26.030  -9.203  1.00  0.00           H  
ATOM   4393  N   GLU A 288       4.766  25.365 -12.827  1.00  0.00           N  
ATOM   4394  CA  GLU A 288       4.270  25.091 -14.165  1.00  0.00           C  
ATOM   4395  C   GLU A 288       5.037  23.862 -14.666  1.00  0.00           C  
ATOM   4396  O   GLU A 288       6.259  23.755 -14.560  1.00  0.00           O  
ATOM   4397  CB  GLU A 288       4.557  26.219 -15.170  1.00  0.00           C  
ATOM   4398  CG  GLU A 288       4.050  27.601 -14.784  1.00  0.00           C  
ATOM   4399  CD  GLU A 288       2.574  27.923 -15.017  1.00  0.00           C  
ATOM   4400  OE1 GLU A 288       2.111  28.770 -14.185  1.00  0.00           O  
ATOM   4401  OE2 GLU A 288       2.033  27.383 -16.041  1.00  0.00           O1-
ATOM   4402  H   GLU A 288       5.393  26.153 -12.708  1.00  0.00           H  
ATOM   4403  HA  GLU A 288       3.196  24.888 -14.102  1.00  0.00           H  
ATOM   4404  HB2 GLU A 288       5.643  26.296 -15.310  1.00  0.00           H  
ATOM   4405  HB3 GLU A 288       4.152  25.929 -16.148  1.00  0.00           H  
ATOM   4406  HG2 GLU A 288       4.309  27.826 -13.743  1.00  0.00           H  
ATOM   4407  HG3 GLU A 288       4.592  28.337 -15.394  1.00  0.00           H  
ATOM   4408  N   ASP A 289       4.225  22.917 -15.249  1.00  0.00           N  
ATOM   4409  CA  ASP A 289       4.762  21.690 -15.800  1.00  0.00           C  
ATOM   4410  C   ASP A 289       4.349  21.458 -17.265  1.00  0.00           C  
ATOM   4411  O   ASP A 289       4.686  20.451 -17.890  1.00  0.00           O  
ATOM   4412  CB  ASP A 289       4.413  20.553 -14.864  1.00  0.00           C  
ATOM   4413  CG  ASP A 289       2.944  20.225 -14.833  1.00  0.00           C  
ATOM   4414  OD1 ASP A 289       2.140  20.927 -15.518  1.00  0.00           O  
ATOM   4415  OD2 ASP A 289       2.592  19.218 -14.135  1.00  0.00           O1-
ATOM   4416  H   ASP A 289       3.211  23.018 -15.241  1.00  0.00           H  
ATOM   4417  HA  ASP A 289       5.854  21.781 -15.829  1.00  0.00           H  
ATOM   4418  HB2 ASP A 289       4.972  19.668 -15.158  1.00  0.00           H  
ATOM   4419  HB3 ASP A 289       4.712  20.797 -13.839  1.00  0.00           H  
ATOM   4420  N   GLU A 290       3.700  22.529 -17.850  1.00  0.00           N  
ATOM   4421  CA  GLU A 290       3.342  22.601 -19.268  1.00  0.00           C  
ATOM   4422  C   GLU A 290       4.413  23.520 -19.862  1.00  0.00           C  
ATOM   4423  O   GLU A 290       4.188  24.616 -20.363  1.00  0.00           O  
ATOM   4424  CB  GLU A 290       1.893  23.067 -19.456  1.00  0.00           C  
ATOM   4425  CG  GLU A 290       0.969  22.310 -18.506  1.00  0.00           C  
ATOM   4426  CD  GLU A 290      -0.453  21.906 -18.859  1.00  0.00           C  
ATOM   4427  OE1 GLU A 290      -0.880  22.177 -20.019  1.00  0.00           O  
ATOM   4428  OE2 GLU A 290      -1.018  21.252 -17.918  1.00  0.00           O1-
ATOM   4429  H   GLU A 290       3.463  23.301 -17.240  1.00  0.00           H  
ATOM   4430  HA  GLU A 290       3.464  21.608 -19.713  1.00  0.00           H  
ATOM   4431  HB2 GLU A 290       1.806  24.141 -19.255  1.00  0.00           H  
ATOM   4432  HB3 GLU A 290       1.601  22.929 -20.502  1.00  0.00           H  
ATOM   4433  HG2 GLU A 290       1.440  21.346 -18.271  1.00  0.00           H  
ATOM   4434  HG3 GLU A 290       0.917  22.868 -17.561  1.00  0.00           H  
ATOM   4435  N   PHE A 291       5.679  22.948 -19.714  1.00  0.00           N  
ATOM   4436  CA  PHE A 291       6.930  23.639 -20.000  1.00  0.00           C  
ATOM   4437  C   PHE A 291       8.031  22.571 -20.011  1.00  0.00           C  
ATOM   4438  O   PHE A 291       8.749  22.335 -19.040  1.00  0.00           O  
ATOM   4439  CB  PHE A 291       7.251  24.659 -18.892  1.00  0.00           C  
ATOM   4440  CG  PHE A 291       7.132  26.092 -19.337  1.00  0.00           C  
ATOM   4441  CD1 PHE A 291       7.983  26.601 -20.327  1.00  0.00           C  
ATOM   4442  CD2 PHE A 291       6.234  26.948 -18.691  1.00  0.00           C  
ATOM   4443  CE1 PHE A 291       7.938  27.950 -20.658  1.00  0.00           C  
ATOM   4444  CE2 PHE A 291       6.213  28.304 -18.996  1.00  0.00           C  
ATOM   4445  CZ  PHE A 291       7.074  28.802 -19.971  1.00  0.00           C  
ATOM   4446  H   PHE A 291       5.726  21.999 -19.341  1.00  0.00           H  
ATOM   4447  HA  PHE A 291       6.841  24.099 -20.988  1.00  0.00           H  
ATOM   4448  HB2 PHE A 291       6.613  24.484 -18.014  1.00  0.00           H  
ATOM   4449  HB3 PHE A 291       8.279  24.561 -18.519  1.00  0.00           H  
ATOM   4450  HD1 PHE A 291       8.712  25.959 -20.816  1.00  0.00           H  
ATOM   4451  HD2 PHE A 291       5.574  26.554 -17.922  1.00  0.00           H  
ATOM   4452  HE1 PHE A 291       8.607  28.340 -21.419  1.00  0.00           H  
ATOM   4453  HE2 PHE A 291       5.539  28.969 -18.464  1.00  0.00           H  
ATOM   4454  HZ  PHE A 291       7.085  29.865 -20.185  1.00  0.00           H  
ATOM   4455  N   THR A 292       8.125  21.834 -21.165  1.00  0.00           N  
ATOM   4456  CA  THR A 292       9.086  20.733 -21.280  1.00  0.00           C  
ATOM   4457  C   THR A 292      10.465  21.353 -21.556  1.00  0.00           C  
ATOM   4458  O   THR A 292      10.589  22.543 -21.878  1.00  0.00           O  
ATOM   4459  CB  THR A 292       8.716  19.782 -22.426  1.00  0.00           C  
ATOM   4460  OG1 THR A 292       8.761  20.486 -23.668  1.00  0.00           O  
ATOM   4461  CG2 THR A 292       7.370  19.101 -22.260  1.00  0.00           C  
ATOM   4462  H   THR A 292       7.565  22.090 -21.994  1.00  0.00           H  
ATOM   4463  HA  THR A 292       9.129  20.209 -20.326  1.00  0.00           H  
ATOM   4464  HB  THR A 292       9.455  18.986 -22.525  1.00  0.00           H  
ATOM   4465 HG21 THR A 292       7.395  18.387 -21.434  1.00  0.00           H  
ATOM   4466 HG22 THR A 292       6.574  19.821 -22.070  1.00  0.00           H  
ATOM   4467 HG23 THR A 292       7.105  18.558 -23.173  1.00  0.00           H  
ATOM   4468  HG1 THR A 292       8.086  21.222 -23.649  1.00  0.00           H  
ATOM   4469  N   PRO A 293      11.564  20.510 -21.571  1.00  0.00           N  
ATOM   4470  CA  PRO A 293      12.848  20.979 -22.088  1.00  0.00           C  
ATOM   4471  C   PRO A 293      12.736  21.530 -23.513  1.00  0.00           C  
ATOM   4472  O   PRO A 293      13.529  22.374 -23.930  1.00  0.00           O  
ATOM   4473  CB  PRO A 293      13.759  19.756 -22.023  1.00  0.00           C  
ATOM   4474  CG  PRO A 293      13.180  18.967 -20.856  1.00  0.00           C  
ATOM   4475  CD  PRO A 293      11.683  19.156 -21.043  1.00  0.00           C  
ATOM   4476  HA  PRO A 293      13.201  21.771 -21.421  1.00  0.00           H  
ATOM   4477  HB2 PRO A 293      13.701  19.163 -22.944  1.00  0.00           H  
ATOM   4478  HB3 PRO A 293      14.808  20.026 -21.867  1.00  0.00           H  
ATOM   4479  HG2 PRO A 293      13.476  17.917 -20.862  1.00  0.00           H  
ATOM   4480  HG3 PRO A 293      13.504  19.413 -19.907  1.00  0.00           H  
ATOM   4481  HD2 PRO A 293      11.313  18.452 -21.793  1.00  0.00           H  
ATOM   4482  HD3 PRO A 293      11.117  19.039 -20.116  1.00  0.00           H  
ATOM   4483  N   PHE A 294      11.708  21.030 -24.291  1.00  0.00           N  
ATOM   4484  CA  PHE A 294      11.492  21.532 -25.650  1.00  0.00           C  
ATOM   4485  C   PHE A 294      11.111  23.018 -25.507  1.00  0.00           C  
ATOM   4486  O   PHE A 294      11.656  23.893 -26.181  1.00  0.00           O  
ATOM   4487  CB  PHE A 294      10.374  20.737 -26.336  1.00  0.00           C  
ATOM   4488  CG  PHE A 294      10.243  20.789 -27.840  1.00  0.00           C  
ATOM   4489  CD1 PHE A 294       9.203  20.034 -28.413  1.00  0.00           C  
ATOM   4490  CD2 PHE A 294      11.087  21.513 -28.689  1.00  0.00           C  
ATOM   4491  CE1 PHE A 294       9.018  19.987 -29.794  1.00  0.00           C  
ATOM   4492  CE2 PHE A 294      10.896  21.466 -30.074  1.00  0.00           C  
ATOM   4493  CZ  PHE A 294       9.868  20.705 -30.627  1.00  0.00           C  
ATOM   4494  H   PHE A 294      11.071  20.329 -23.910  1.00  0.00           H  
ATOM   4495  HA  PHE A 294      12.448  21.454 -26.179  1.00  0.00           H  
ATOM   4496  HB2 PHE A 294      10.497  19.677 -26.072  1.00  0.00           H  
ATOM   4497  HB3 PHE A 294       9.404  21.055 -25.937  1.00  0.00           H  
ATOM   4498  HD1 PHE A 294       8.527  19.463 -27.775  1.00  0.00           H  
ATOM   4499  HD2 PHE A 294      11.909  22.113 -28.307  1.00  0.00           H  
ATOM   4500  HE1 PHE A 294       8.215  19.389 -30.217  1.00  0.00           H  
ATOM   4501  HE2 PHE A 294      11.560  22.018 -30.733  1.00  0.00           H  
ATOM   4502  HZ  PHE A 294       9.729  20.664 -31.705  1.00  0.00           H  
ATOM   4503  N   ASP A 295      10.118  23.302 -24.586  1.00  0.00           N  
ATOM   4504  CA  ASP A 295       9.554  24.644 -24.439  1.00  0.00           C  
ATOM   4505  C   ASP A 295      10.599  25.580 -23.823  1.00  0.00           C  
ATOM   4506  O   ASP A 295      10.726  26.761 -24.152  1.00  0.00           O  
ATOM   4507  CB  ASP A 295       8.325  24.645 -23.543  1.00  0.00           C  
ATOM   4508  CG  ASP A 295       7.305  23.687 -24.107  1.00  0.00           C  
ATOM   4509  OD1 ASP A 295       6.580  24.135 -25.059  1.00  0.00           O  
ATOM   4510  OD2 ASP A 295       7.313  22.512 -23.602  1.00  0.00           O1-
ATOM   4511  H   ASP A 295       9.787  22.545 -23.982  1.00  0.00           H  
ATOM   4512  HA  ASP A 295       9.335  25.017 -25.441  1.00  0.00           H  
ATOM   4513  HB2 ASP A 295       8.586  24.343 -22.525  1.00  0.00           H  
ATOM   4514  HB3 ASP A 295       7.893  25.650 -23.476  1.00  0.00           H  
ATOM   4515  N   VAL A 296      11.325  25.005 -22.796  1.00  0.00           N  
ATOM   4516  CA  VAL A 296      12.388  25.750 -22.134  1.00  0.00           C  
ATOM   4517  C   VAL A 296      13.465  26.091 -23.182  1.00  0.00           C  
ATOM   4518  O   VAL A 296      13.918  27.237 -23.269  1.00  0.00           O  
ATOM   4519  CB  VAL A 296      12.936  24.972 -20.921  1.00  0.00           C  
ATOM   4520  CG1 VAL A 296      14.240  25.554 -20.375  1.00  0.00           C  
ATOM   4521  CG2 VAL A 296      11.894  24.941 -19.793  1.00  0.00           C  
ATOM   4522  H   VAL A 296      11.107  24.041 -22.494  1.00  0.00           H  
ATOM   4523  HA  VAL A 296      11.957  26.705 -21.806  1.00  0.00           H  
ATOM   4524  HB  VAL A 296      13.144  23.941 -21.221  1.00  0.00           H  
ATOM   4525 HG11 VAL A 296      14.567  25.009 -19.482  1.00  0.00           H  
ATOM   4526 HG12 VAL A 296      15.050  25.483 -21.108  1.00  0.00           H  
ATOM   4527 HG13 VAL A 296      14.112  26.605 -20.101  1.00  0.00           H  
ATOM   4528 HG21 VAL A 296      12.262  24.363 -18.940  1.00  0.00           H  
ATOM   4529 HG22 VAL A 296      11.666  25.952 -19.436  1.00  0.00           H  
ATOM   4530 HG23 VAL A 296      10.956  24.484 -20.119  1.00  0.00           H  
ATOM   4531  N   VAL A 297      13.946  25.067 -23.975  1.00  0.00           N  
ATOM   4532  CA  VAL A 297      15.014  25.308 -24.954  1.00  0.00           C  
ATOM   4533  C   VAL A 297      14.507  26.238 -26.078  1.00  0.00           C  
ATOM   4534  O   VAL A 297      15.283  27.048 -26.603  1.00  0.00           O  
ATOM   4535  CB  VAL A 297      15.615  23.990 -25.496  1.00  0.00           C  
ATOM   4536  CG1 VAL A 297      16.531  24.186 -26.707  1.00  0.00           C  
ATOM   4537  CG2 VAL A 297      16.430  23.288 -24.397  1.00  0.00           C  
ATOM   4538  H   VAL A 297      13.576  24.110 -23.875  1.00  0.00           H  
ATOM   4539  HA  VAL A 297      15.797  25.871 -24.429  1.00  0.00           H  
ATOM   4540  HB  VAL A 297      14.802  23.328 -25.815  1.00  0.00           H  
ATOM   4541 HG11 VAL A 297      16.972  23.231 -27.018  1.00  0.00           H  
ATOM   4542 HG12 VAL A 297      15.980  24.576 -27.568  1.00  0.00           H  
ATOM   4543 HG13 VAL A 297      17.352  24.871 -26.474  1.00  0.00           H  
ATOM   4544 HG21 VAL A 297      16.762  22.301 -24.735  1.00  0.00           H  
ATOM   4545 HG22 VAL A 297      17.320  23.871 -24.134  1.00  0.00           H  
ATOM   4546 HG23 VAL A 297      15.850  23.148 -23.481  1.00  0.00           H  
ATOM   4547  N   ARG A 298      13.201  26.052 -26.485  1.00  0.00           N  
ATOM   4548  CA  ARG A 298      12.567  26.871 -27.521  1.00  0.00           C  
ATOM   4549  C   ARG A 298      12.711  28.352 -27.137  1.00  0.00           C  
ATOM   4550  O   ARG A 298      13.167  29.175 -27.935  1.00  0.00           O  
ATOM   4551  CB  ARG A 298      11.098  26.460 -27.703  1.00  0.00           C  
ATOM   4552  CG  ARG A 298      10.366  27.155 -28.849  1.00  0.00           C  
ATOM   4553  CD  ARG A 298       8.965  26.564 -29.050  1.00  0.00           C  
ATOM   4554  NE  ARG A 298       8.053  26.949 -27.962  1.00  0.00           N  
ATOM   4555  CZ  ARG A 298       7.398  26.148 -27.097  1.00  0.00           C  
ATOM   4556  NH1 ARG A 298       6.618  26.689 -26.143  1.00  0.00           N  
ATOM   4557  NH2 ARG A 298       7.469  24.808 -27.127  1.00  0.00           N1+
ATOM   4558  H   ARG A 298      12.662  25.271 -26.087  1.00  0.00           H  
ATOM   4559  HA  ARG A 298      13.126  26.699 -28.445  1.00  0.00           H  
ATOM   4560  HB2 ARG A 298      11.064  25.384 -27.907  1.00  0.00           H  
ATOM   4561  HB3 ARG A 298      10.543  26.624 -26.774  1.00  0.00           H  
ATOM   4562  HG2 ARG A 298      10.293  28.231 -28.659  1.00  0.00           H  
ATOM   4563  HG3 ARG A 298      10.940  27.015 -29.770  1.00  0.00           H  
ATOM   4564  HD2 ARG A 298       8.533  26.960 -29.975  1.00  0.00           H  
ATOM   4565  HD3 ARG A 298       9.010  25.476 -29.147  1.00  0.00           H  
ATOM   4566  HE  ARG A 298       7.892  27.941 -27.826  1.00  0.00           H  
ATOM   4567 HH11 ARG A 298       6.187  26.040 -25.482  1.00  0.00           H  
ATOM   4568 HH12 ARG A 298       6.429  27.709 -26.069  1.00  0.00           H  
ATOM   4569 HH21 ARG A 298       7.945  24.287 -27.844  1.00  0.00           H  
ATOM   4570 HH22 ARG A 298       7.010  24.314 -26.309  1.00  0.00           H  
ATOM   4571  N   GLN A 299      12.281  28.673 -25.856  1.00  0.00           N  
ATOM   4572  CA  GLN A 299      12.324  30.052 -25.376  1.00  0.00           C  
ATOM   4573  C   GLN A 299      13.747  30.510 -24.974  1.00  0.00           C  
ATOM   4574  O   GLN A 299      14.041  31.707 -25.018  1.00  0.00           O  
ATOM   4575  CB  GLN A 299      11.316  30.262 -24.236  1.00  0.00           C  
ATOM   4576  CG  GLN A 299      11.142  31.739 -23.842  1.00  0.00           C  
ATOM   4577  CD  GLN A 299       9.839  32.053 -23.127  1.00  0.00           C  
ATOM   4578  OE1 GLN A 299       9.245  33.126 -23.234  1.00  0.00           O  
ATOM   4579  NE2 GLN A 299       9.377  31.108 -22.265  1.00  0.00           N  
ATOM   4580  H   GLN A 299      11.922  27.929 -25.246  1.00  0.00           H  
ATOM   4581  HA  GLN A 299      12.032  30.683 -26.226  1.00  0.00           H  
ATOM   4582  HB2 GLN A 299      10.345  29.854 -24.548  1.00  0.00           H  
ATOM   4583  HB3 GLN A 299      11.626  29.682 -23.357  1.00  0.00           H  
ATOM   4584  HG2 GLN A 299      11.966  32.060 -23.196  1.00  0.00           H  
ATOM   4585  HG3 GLN A 299      11.161  32.364 -24.742  1.00  0.00           H  
ATOM   4586 HE21 GLN A 299       9.897  30.280 -22.005  1.00  0.00           H  
ATOM   4587 HE22 GLN A 299       8.457  31.255 -21.833  1.00  0.00           H  
ATOM   4588  N   CYS A 300      14.599  29.563 -24.427  1.00  0.00           N  
ATOM   4589  CA  CYS A 300      15.937  29.951 -23.955  1.00  0.00           C  
ATOM   4590  C   CYS A 300      16.943  30.167 -25.097  1.00  0.00           C  
ATOM   4591  O   CYS A 300      17.863  30.980 -24.979  1.00  0.00           O  
ATOM   4592  CB  CYS A 300      16.581  28.939 -23.001  1.00  0.00           C  
ATOM   4593  SG  CYS A 300      15.737  28.897 -21.395  1.00  0.00           S  
ATOM   4594  H   CYS A 300      14.276  28.592 -24.314  1.00  0.00           H  
ATOM   4595  HA  CYS A 300      15.837  30.925 -23.456  1.00  0.00           H  
ATOM   4596  HB2 CYS A 300      16.574  27.932 -23.429  1.00  0.00           H  
ATOM   4597  HB3 CYS A 300      17.627  29.201 -22.808  1.00  0.00           H  
ATOM   4598  HG  CYS A 300      14.602  28.364 -21.885  1.00  0.00           H  
ATOM   4599  N   SER A 301      16.866  29.274 -26.152  1.00  0.00           N  
ATOM   4600  CA  SER A 301      17.823  29.359 -27.263  1.00  0.00           C  
ATOM   4601  C   SER A 301      17.242  30.083 -28.489  1.00  0.00           C  
ATOM   4602  O   SER A 301      17.881  30.239 -29.529  1.00  0.00           O  
ATOM   4603  CB  SER A 301      18.437  28.004 -27.608  1.00  0.00           C  
ATOM   4604  OG  SER A 301      17.481  27.056 -28.055  1.00  0.00           O  
ATOM   4605  H   SER A 301      16.125  28.565 -26.169  1.00  0.00           H  
ATOM   4606  HA  SER A 301      18.654  30.000 -26.942  1.00  0.00           H  
ATOM   4607  HB2 SER A 301      19.189  28.108 -28.397  1.00  0.00           H  
ATOM   4608  HB3 SER A 301      18.933  27.579 -26.729  1.00  0.00           H  
ATOM   4609  HG  SER A 301      16.693  27.078 -27.468  1.00  0.00           H  
ATOM   4610  N   GLY A 302      15.978  30.603 -28.290  1.00  0.00           N  
ATOM   4611  CA  GLY A 302      15.332  31.500 -29.227  1.00  0.00           C  
ATOM   4612  C   GLY A 302      14.914  30.822 -30.520  1.00  0.00           C  
ATOM   4613  O   GLY A 302      15.019  31.389 -31.608  1.00  0.00           O  
ATOM   4614  H   GLY A 302      15.498  30.358 -27.430  1.00  0.00           H  
ATOM   4615  HA2 GLY A 302      14.445  31.916 -28.741  1.00  0.00           H  
ATOM   4616  HA3 GLY A 302      16.031  32.309 -29.463  1.00  0.00           H  
ATOM   4617  N   VAL A 303      14.297  29.595 -30.377  1.00  0.00           N  
ATOM   4618  CA  VAL A 303      14.086  28.757 -31.548  1.00  0.00           C  
ATOM   4619  C   VAL A 303      12.696  29.048 -32.152  1.00  0.00           C  
ATOM   4620  O   VAL A 303      11.633  28.670 -31.663  1.00  0.00           O  
ATOM   4621  CB  VAL A 303      14.269  27.248 -31.281  1.00  0.00           C  
ATOM   4622  CG1 VAL A 303      14.545  26.525 -32.606  1.00  0.00           C  
ATOM   4623  CG2 VAL A 303      15.427  26.954 -30.329  1.00  0.00           C  
ATOM   4624  H   VAL A 303      13.983  29.305 -29.438  1.00  0.00           H  
ATOM   4625  HA  VAL A 303      14.851  29.045 -32.281  1.00  0.00           H  
ATOM   4626  HB  VAL A 303      13.354  26.832 -30.844  1.00  0.00           H  
ATOM   4627 HG11 VAL A 303      14.621  25.444 -32.449  1.00  0.00           H  
ATOM   4628 HG12 VAL A 303      13.750  26.714 -33.332  1.00  0.00           H  
ATOM   4629 HG13 VAL A 303      15.487  26.861 -33.053  1.00  0.00           H  
ATOM   4630 HG21 VAL A 303      15.563  25.875 -30.199  1.00  0.00           H  
ATOM   4631 HG22 VAL A 303      16.368  27.372 -30.704  1.00  0.00           H  
ATOM   4632 HG23 VAL A 303      15.235  27.377 -29.341  1.00  0.00           H  
ATOM   4633  N   THR A 304      12.783  29.789 -33.311  1.00  0.00           N  
ATOM   4634  CA  THR A 304      11.706  29.977 -34.272  1.00  0.00           C  
ATOM   4635  C   THR A 304      11.872  28.909 -35.372  1.00  0.00           C  
ATOM   4636  O   THR A 304      12.938  28.353 -35.633  1.00  0.00           O  
ATOM   4637  CB  THR A 304      11.745  31.389 -34.880  1.00  0.00           C  
ATOM   4638  OG1 THR A 304      13.091  31.712 -35.244  1.00  0.00           O  
ATOM   4639  CG2 THR A 304      11.240  32.434 -33.889  1.00  0.00           C  
ATOM   4640  H   THR A 304      13.666  30.232 -33.563  1.00  0.00           H  
ATOM   4641  HA  THR A 304      10.745  29.793 -33.778  1.00  0.00           H  
ATOM   4642  HB  THR A 304      11.136  31.434 -35.790  1.00  0.00           H  
ATOM   4643 HG21 THR A 304      10.214  32.219 -33.573  1.00  0.00           H  
ATOM   4644 HG22 THR A 304      11.881  32.481 -33.001  1.00  0.00           H  
ATOM   4645 HG23 THR A 304      11.260  33.431 -34.342  1.00  0.00           H  
ATOM   4646  HG1 THR A 304      13.134  32.662 -35.456  1.00  0.00           H  
ATOM   4647  N   PHE A 305      10.712  28.618 -36.078  1.00  0.00           N  
ATOM   4648  CA  PHE A 305      10.668  27.503 -37.035  1.00  0.00           C  
ATOM   4649  C   PHE A 305       9.930  27.939 -38.316  1.00  0.00           C  
ATOM   4650  O   PHE A 305       9.282  27.153 -39.016  1.00  0.00           O  
ATOM   4651  CB  PHE A 305       9.947  26.293 -36.421  1.00  0.00           C  
ATOM   4652  CG  PHE A 305      10.596  25.720 -35.187  1.00  0.00           C  
ATOM   4653  CD1 PHE A 305      11.682  24.843 -35.299  1.00  0.00           C  
ATOM   4654  CD2 PHE A 305      10.127  26.048 -33.910  1.00  0.00           C  
ATOM   4655  CE1 PHE A 305      12.247  24.259 -34.167  1.00  0.00           C  
ATOM   4656  CE2 PHE A 305      10.717  25.489 -32.777  1.00  0.00           C  
ATOM   4657  CZ  PHE A 305      11.761  24.579 -32.904  1.00  0.00           C  
ATOM   4658  H   PHE A 305       9.859  29.147 -35.919  1.00  0.00           H  
ATOM   4659  HA  PHE A 305      11.687  27.228 -37.331  1.00  0.00           H  
ATOM   4660  HB2 PHE A 305       9.868  25.495 -37.167  1.00  0.00           H  
ATOM   4661  HB3 PHE A 305       8.910  26.566 -36.182  1.00  0.00           H  
ATOM   4662  HD1 PHE A 305      12.091  24.602 -36.276  1.00  0.00           H  
ATOM   4663  HD2 PHE A 305       9.302  26.743 -33.784  1.00  0.00           H  
ATOM   4664  HE1 PHE A 305      13.081  23.571 -34.270  1.00  0.00           H  
ATOM   4665  HE2 PHE A 305      10.351  25.756 -31.791  1.00  0.00           H  
ATOM   4666  HZ  PHE A 305      12.212  24.141 -32.020  1.00  0.00           H  
ATOM   4667  N   NME A   0      10.134  29.259 -38.667  1.00  0.00           N  
ATOM   4668  CH3 NME A   0       9.530  29.872 -39.825  1.00  0.00           C  
ATOM   4669  H   NME A   0      10.767  29.816 -38.097  1.00  0.00           H  
ATOM   4670 HH31 NME A   0      10.149  29.647 -40.697  1.00  0.00           H  
ATOM   4671 HH32 NME A   0       8.523  29.478 -39.979  1.00  0.00           H  
ATOM   4672 HH33 NME A   0       9.491  30.952 -39.666  1.00  0.00           H  
TER    4673      NME A   0 
HETATM 4674  C1    *   900     -20.883  17.052 -29.068  1.00  0.00           C  
HETATM 4675  C2    *   900     -20.858  17.640 -30.342  1.00  0.00           C  
HETATM 4676  C3    *   900     -21.703  15.935 -28.804  1.00  0.00           C  
HETATM 4677  C4    *   900     -19.986  17.647 -28.060  1.00  0.00           C  
HETATM 4678  O5    *   900     -20.175  18.797 -30.648  1.00  0.00           O  
HETATM 4679  C6    *   900     -21.566  17.072 -31.402  1.00  0.00           C  
HETATM 4680  C7    *   900     -22.383  15.356 -29.896  1.00  0.00           C  
HETATM 4681  C8    *   900     -21.936  15.400 -27.399  1.00  0.00           C  
HETATM 4682  C9    *   900     -19.306  18.900 -28.385  1.00  0.00           C  
HETATM 4683  O10   *   900     -19.726  17.154 -26.969  1.00  0.00           O  
HETATM 4684  C11   *   900     -19.477  19.428 -29.653  1.00  0.00           C  
HETATM 4685  C12   *   900     -22.313  15.921 -31.178  1.00  0.00           C  
HETATM 4686  O13   *   900     -23.167  14.252 -29.669  1.00  0.00           O  
HETATM 4687  C14   *   900     -22.728  16.375 -26.557  1.00  0.00           C  
HETATM 4688  C15   *   900     -18.489  19.541 -27.436  1.00  0.00           C  
HETATM 4689  C16   *   900     -18.874  20.641 -29.968  1.00  0.00           C  
HETATM 4690  O17   *   900     -22.985  15.340 -32.220  1.00  0.00           O  
HETATM 4691  C18   *   900     -22.477  16.811 -25.306  1.00  0.00           C  
HETATM 4692  C19   *   900     -17.877  20.771 -27.730  1.00  0.00           C  
HETATM 4693  O20   *   900     -18.250  18.937 -26.215  1.00  0.00           O  
HETATM 4694  C21   *   900     -18.085  21.299 -29.017  1.00  0.00           C  
HETATM 4695  C22   *   900     -21.348  16.333 -24.436  1.00  0.00           C  
HETATM 4696  C23   *   900     -23.341  17.873 -24.675  1.00  0.00           C  
HETATM 4697  C24   *   900     -17.029  21.465 -26.693  1.00  0.00           C  
HETATM 4698  O25   *   900     -17.506  22.461 -29.453  1.00  0.00           O  
HETATM 4699  C26   *   900     -17.542  22.792 -26.212  1.00  0.00           C  
HETATM 4700  C27   *   900     -18.454  23.022 -25.245  1.00  0.00           C  
HETATM 4701  C28   *   900     -19.224  21.965 -24.507  1.00  0.00           C  
HETATM 4702  C29   *   900     -18.756  24.423 -24.789  1.00  0.00           C  
HETATM 4703  C30   *   900     -22.505  13.057 -30.078  1.00  0.00           C  
HETATM 4704  H1    *   900     -21.525  17.526 -32.390  1.00  0.00           H  
HETATM 4705  H2    *   900     -20.976  15.118 -26.960  1.00  0.00           H  
HETATM 4706  H3    *   900     -22.508  14.466 -27.427  1.00  0.00           H  
HETATM 4707  H4    *   900     -23.609  16.776 -27.059  1.00  0.00           H  
HETATM 4708  H5    *   900     -19.001  21.075 -30.957  1.00  0.00           H  
HETATM 4709  H6    *   900     -22.537  15.578 -33.073  1.00  0.00           H  
HETATM 4710  H7    *   900     -18.865  18.151 -26.162  1.00  0.00           H  
HETATM 4711  H8    *   900     -20.790  15.500 -24.869  1.00  0.00           H  
HETATM 4712  H9    *   900     -21.739  15.985 -23.474  1.00  0.00           H  
HETATM 4713  H10   *   900     -20.644  17.150 -24.246  1.00  0.00           H  
HETATM 4714  H11   *   900     -24.190  18.150 -25.309  1.00  0.00           H  
HETATM 4715  H12   *   900     -22.750  18.777 -24.495  1.00  0.00           H  
HETATM 4716  H13   *   900     -23.739  17.528 -23.716  1.00  0.00           H  
HETATM 4717  H14   *   900     -16.871  20.823 -25.825  1.00  0.00           H  
HETATM 4718  H15   *   900     -16.018  21.598 -27.098  1.00  0.00           H  
HETATM 4719  H16   *   900     -16.654  22.620 -28.965  1.00  0.00           H  
HETATM 4720  H17   *   900     -17.043  23.652 -26.655  1.00  0.00           H  
HETATM 4721  H18   *   900     -19.071  22.064 -23.428  1.00  0.00           H  
HETATM 4722  H19   *   900     -18.934  20.950 -24.780  1.00  0.00           H  
HETATM 4723  H20   *   900     -20.294  22.070 -24.712  1.00  0.00           H  
HETATM 4724  H21   *   900     -19.788  24.688 -25.036  1.00  0.00           H  
HETATM 4725  H22   *   900     -18.092  25.160 -25.247  1.00  0.00           H  
HETATM 4726  H23   *   900     -18.628  24.508 -23.705  1.00  0.00           H  
HETATM 4727  H24   *   900     -23.069  12.207 -29.689  1.00  0.00           H  
HETATM 4728  H25   *   900     -21.486  13.003 -29.679  1.00  0.00           H  
HETATM 4729  H26   *   900     -22.489  12.960 -31.162  1.00  0.00           H  
CONECT 4667 4668 4669
CONECT 4668 4667 4670 4671 4672
CONECT 4669 4667
CONECT 4670 4668
CONECT 4671 4668
CONECT 4672 4668
CONECT 4674 4675 4675 4676 4677
CONECT 4675 4674 4674 4678 4679
CONECT 4676 4674 4680 4680 4681
CONECT 4677 4674 4682 4683 4683
CONECT 4678 4675 4684
CONECT 4679 4675 4685 4685 4704
CONECT 4680 4676 4676 4685 4686
CONECT 4681 4676 4687 4705 4706
CONECT 4682 4677 4684 4684 4688
CONECT 4683 4677 4677
CONECT 4684 4678 4682 4682 4689
CONECT 4685 4679 4679 4680 4690
CONECT 4686 4680 4703
CONECT 4687 4681 4691 4691 4707
CONECT 4688 4682 4692 4692 4693
CONECT 4689 4684 4694 4694 4708
CONECT 4690 4685 4709
CONECT 4691 4687 4687 4695 4696
CONECT 4692 4688 4688 4694 4697
CONECT 4693 4688 4710
CONECT 4694 4689 4689 4692 4698
CONECT 4695 4691 4711 4712 4713
CONECT 4696 4691 4714 4715 4716
CONECT 4697 4692 4699 4717 4718
CONECT 4698 4694 4719
CONECT 4699 4697 4700 4700 4720
CONECT 4700 4699 4699 4701 4702
CONECT 4701 4700 4721 4722 4723
CONECT 4702 4700 4724 4725 4726
CONECT 4703 4686 4727 4728 4729
CONECT 4704 4679
CONECT 4705 4681
CONECT 4706 4681
CONECT 4707 4687
CONECT 4708 4689
CONECT 4709 4690
CONECT 4710 4693
CONECT 4711 4695
CONECT 4712 4695
CONECT 4713 4695
CONECT 4714 4696
CONECT 4715 4696
CONECT 4716 4696
CONECT 4717 4697
CONECT 4718 4697
CONECT 4719 4698
CONECT 4720 4699
CONECT 4721 4701
CONECT 4722 4701
CONECT 4723 4701
CONECT 4724 4702
CONECT 4725 4702
CONECT 4726 4702
CONECT 4727 4703
CONECT 4728 4703
CONECT 4729 4703
END
