# Supplementary material for: Antiviral drug discovery by targeting the SARS-CoV-2 polyprotein processing by inhibition of the main protease
Source: PeerJ. 2022 Feb 8;10:e12929. doi: 10.7717/peerj.12929 (PMC8833224; doi:10.7717/peerj.12929)
Supplement: Supplemental Information 6 [file peerj-10-12929-s006.pdb]

REMARK  99                                                                      
REMARK  99 MOE v2014.09 (Chemical Computing Group Inc.) Tue Jun 16 00:58:39 2020
HELIX    1   1 SER A   10  LYS A   12  5               Generated by MOE    3
HELIX    2   2 GLU A   14  CYS A   16  5               Generated by MOE    3
HELIX    3   3 ARG A   40  ILE A   43  5               Generated by MOE    4
HELIX    4   4 TYR A   54  LEU A   58  1               Generated by MOE    5
HELIX    5   5 ASN A   63  ASN A   65  5               Generated by MOE    3
HELIX    6   6 THR A  201  ASN A  214  1               Generated by MOE   14
HELIX    7   7 ASN A  228  ALA A  234  1               Generated by MOE    7
HELIX    8   8 MET A  235  TYR A  237  5               Generated by MOE    3
HELIX    9   9 GLN A  244  ASP A  248  1               Generated by MOE    5
HELIX   10  10 GLY A  251  THR A  257  1               Generated by MOE    7
HELIX   11  11 VAL A  261  ASN A  274  1               Generated by MOE   14
HELIX   12  12 PRO A  293  CYS A  300  1               Generated by MOE    8
SHEET    1       MET A  17  CYS A  22                  Generated by MOE
SHEET    2       THR A  25  LEU A  32                  Generated by MOE
SHEET    3       VAL A  35  PRO A  39                  Generated by MOE
SHEET    4       LEU A  67  ALA A  70                  Generated by MOE
SHEET    5       VAL A  73  GLN A  83                  Generated by MOE
SHEET    6       VAL A  86  VAL A  91                  Generated by MOE
SHEET    7       TYR A 101  PHE A 103                  Generated by MOE
SHEET    8       THR A 111  TYR A 118                  Generated by MOE
SHEET    9       SER A 121  ALA A 129                  Generated by MOE
SHEET   10       VAL A 148  ASP A 153                  Generated by MOE
SHEET   11       CYS A 156  CYS A 156                  Generated by MOE
SHEET   12       VAL A 157  PHE A 159                  Generated by MOE
SHEET   13       CYS A 160  GLU A 166                  Generated by MOE
SHEET   14       HIE A 172  THR A 175                  Generated by MOE
ATOM      1  N   SER A   1      16.559  37.474 -21.496  1.00  0.00           N1+
ATOM      2  CA  SER A   1      15.835  37.281 -20.189  1.00  0.00           C  
ATOM      3  C   SER A   1      14.369  37.681 -20.374  1.00  0.00           C  
ATOM      4  O   SER A   1      13.985  38.184 -21.431  1.00  0.00           O  
ATOM      5  CB  SER A   1      16.547  38.165 -19.170  1.00  0.00           C  
ATOM      6  OG  SER A   1      17.060  39.305 -19.884  1.00  0.00           O  
ATOM      7  H1  SER A   1      15.891  37.401 -22.278  1.00  0.00           H  
ATOM      8  H2  SER A   1      16.912  38.455 -21.461  1.00  0.00           H  
ATOM      9  H3  SER A   1      17.351  36.837 -21.621  1.00  0.00           H  
ATOM     10  HA  SER A   1      15.890  36.216 -19.947  1.00  0.00           H  
ATOM     11  HB2 SER A   1      15.889  38.513 -18.368  1.00  0.00           H  
ATOM     12  HB3 SER A   1      17.402  37.638 -18.735  1.00  0.00           H  
ATOM     13  HG  SER A   1      17.446  39.904 -19.213  1.00  0.00           H  
ATOM     14  N   GLY A   2      13.540  37.334 -19.338  1.00  0.00           N  
ATOM     15  CA  GLY A   2      12.099  37.419 -19.432  1.00  0.00           C  
ATOM     16  C   GLY A   2      11.642  36.021 -19.836  1.00  0.00           C  
ATOM     17  O   GLY A   2      12.395  35.192 -20.353  1.00  0.00           O  
ATOM     18  H   GLY A   2      13.944  36.908 -18.486  1.00  0.00           H  
ATOM     19  HA2 GLY A   2      11.703  37.686 -18.449  1.00  0.00           H  
ATOM     20  HA3 GLY A   2      11.786  38.142 -20.189  1.00  0.00           H  
ATOM     21  N   PHE A   3      10.331  35.736 -19.531  1.00  0.00           N  
ATOM     22  CA  PHE A   3       9.786  34.405 -19.796  1.00  0.00           C  
ATOM     23  C   PHE A   3       8.272  34.571 -19.798  1.00  0.00           C  
ATOM     24  O   PHE A   3       7.668  35.099 -18.865  1.00  0.00           O  
ATOM     25  CB  PHE A   3      10.199  33.420 -18.691  1.00  0.00           C  
ATOM     26  CG  PHE A   3      10.544  32.029 -19.172  1.00  0.00           C  
ATOM     27  CD1 PHE A   3      11.607  31.814 -20.062  1.00  0.00           C  
ATOM     28  CD2 PHE A   3       9.883  30.918 -18.637  1.00  0.00           C  
ATOM     29  CE1 PHE A   3      12.018  30.521 -20.392  1.00  0.00           C  
ATOM     30  CE2 PHE A   3      10.290  29.626 -18.972  1.00  0.00           C  
ATOM     31  CZ  PHE A   3      11.350  29.427 -19.852  1.00  0.00           C  
ATOM     32  H   PHE A   3       9.731  36.426 -19.086  1.00  0.00           H  
ATOM     33  HA  PHE A   3      10.141  34.093 -20.784  1.00  0.00           H  
ATOM     34  HB2 PHE A   3      11.084  33.788 -18.157  1.00  0.00           H  
ATOM     35  HB3 PHE A   3       9.417  33.355 -17.923  1.00  0.00           H  
ATOM     36  HD1 PHE A   3      12.147  32.653 -20.493  1.00  0.00           H  
ATOM     37  HD2 PHE A   3       9.066  31.047 -17.931  1.00  0.00           H  
ATOM     38  HE1 PHE A   3      12.870  30.373 -21.050  1.00  0.00           H  
ATOM     39  HE2 PHE A   3       9.791  28.774 -18.519  1.00  0.00           H  
ATOM     40  HZ  PHE A   3      11.680  28.418 -20.085  1.00  0.00           H  
ATOM     41  N   ARG A   4       7.662  34.111 -20.938  1.00  0.00           N  
ATOM     42  CA  ARG A   4       6.215  34.020 -21.071  1.00  0.00           C  
ATOM     43  C   ARG A   4       5.950  32.536 -21.406  1.00  0.00           C  
ATOM     44  O   ARG A   4       6.849  31.755 -21.743  1.00  0.00           O  
ATOM     45  CB  ARG A   4       5.703  34.965 -22.167  1.00  0.00           C  
ATOM     46  CG  ARG A   4       6.119  36.446 -22.032  1.00  0.00           C  
ATOM     47  CD  ARG A   4       5.475  37.200 -20.863  1.00  0.00           C  
ATOM     48  NE  ARG A   4       5.793  38.654 -20.929  1.00  0.00           N  
ATOM     49  CZ  ARG A   4       4.990  39.646 -20.443  1.00  0.00           C  
ATOM     50  NH1 ARG A   4       3.884  39.368 -19.717  1.00  0.00           N  
ATOM     51  NH2 ARG A   4       5.270  40.950 -20.704  1.00  0.00           N1+
ATOM     52  H   ARG A   4       8.231  33.774 -21.726  1.00  0.00           H  
ATOM     53  HA  ARG A   4       5.731  34.245 -20.114  1.00  0.00           H  
ATOM     54  HB2 ARG A   4       6.072  34.607 -23.138  1.00  0.00           H  
ATOM     55  HB3 ARG A   4       4.609  34.902 -22.224  1.00  0.00           H  
ATOM     56  HG2 ARG A   4       7.210  36.536 -21.972  1.00  0.00           H  
ATOM     57  HG3 ARG A   4       5.833  36.957 -22.961  1.00  0.00           H  
ATOM     58  HD2 ARG A   4       4.390  37.076 -20.923  1.00  0.00           H  
ATOM     59  HD3 ARG A   4       5.839  36.824 -19.904  1.00  0.00           H  
ATOM     60  HE  ARG A   4       6.613  38.938 -21.450  1.00  0.00           H  
ATOM     61 HH11 ARG A   4       3.279  40.101 -19.368  1.00  0.00           H  
ATOM     62 HH12 ARG A   4       3.642  38.417 -19.471  1.00  0.00           H  
ATOM     63 HH21 ARG A   4       4.671  41.701 -20.377  1.00  0.00           H  
ATOM     64 HH22 ARG A   4       6.102  41.207 -21.221  1.00  0.00           H  
ATOM     65  N   LYS A   5       4.633  32.117 -21.378  1.00  0.00           N  
ATOM     66  CA  LYS A   5       4.260  30.770 -21.846  1.00  0.00           C  
ATOM     67  C   LYS A   5       4.213  30.819 -23.391  1.00  0.00           C  
ATOM     68  O   LYS A   5       3.188  30.667 -24.047  1.00  0.00           O  
ATOM     69  CB  LYS A   5       2.986  30.271 -21.145  1.00  0.00           C  
ATOM     70  CG  LYS A   5       2.737  28.770 -21.379  1.00  0.00           C  
ATOM     71  CD  LYS A   5       1.707  28.140 -20.425  1.00  0.00           C  
ATOM     72  CE  LYS A   5       2.295  27.835 -19.051  1.00  0.00           C  
ATOM     73  NZ  LYS A   5       1.284  27.201 -18.176  1.00  0.00           N1+
ATOM     74  H   LYS A   5       3.914  32.748 -21.036  1.00  0.00           H  
ATOM     75  HA  LYS A   5       5.074  30.089 -21.585  1.00  0.00           H  
ATOM     76  HB2 LYS A   5       3.087  30.457 -20.070  1.00  0.00           H  
ATOM     77  HB3 LYS A   5       2.114  30.844 -21.482  1.00  0.00           H  
ATOM     78  HG2 LYS A   5       2.371  28.650 -22.403  1.00  0.00           H  
ATOM     79  HG3 LYS A   5       3.677  28.210 -21.314  1.00  0.00           H  
ATOM     80  HD2 LYS A   5       0.832  28.795 -20.333  1.00  0.00           H  
ATOM     81  HD3 LYS A   5       1.355  27.201 -20.870  1.00  0.00           H  
ATOM     82  HE2 LYS A   5       3.132  27.135 -19.114  1.00  0.00           H  
ATOM     83  HE3 LYS A   5       2.619  28.747 -18.542  1.00  0.00           H  
ATOM     84  HZ1 LYS A   5       0.414  27.737 -18.089  1.00  0.00           H  
ATOM     85  HZ2 LYS A   5       1.103  26.215 -18.401  1.00  0.00           H  
ATOM     86  HZ3 LYS A   5       1.656  27.209 -17.139  1.00  0.00           H  
ATOM     87  N   MET A   6       5.463  31.032 -23.961  1.00  0.00           N  
ATOM     88  CA  MET A   6       5.685  31.266 -25.388  1.00  0.00           C  
ATOM     89  C   MET A   6       5.403  29.994 -26.199  1.00  0.00           C  
ATOM     90  O   MET A   6       5.948  28.912 -25.975  1.00  0.00           O  
ATOM     91  CB  MET A   6       7.135  31.723 -25.621  1.00  0.00           C  
ATOM     92  CG  MET A   6       7.434  32.057 -27.081  1.00  0.00           C  
ATOM     93  SD  MET A   6       9.182  32.515 -27.330  1.00  0.00           S  
ATOM     94  CE  MET A   6       9.128  34.223 -26.733  1.00  0.00           C  
ATOM     95  H   MET A   6       6.275  31.048 -23.337  1.00  0.00           H  
ATOM     96  HA  MET A   6       4.993  32.062 -25.687  1.00  0.00           H  
ATOM     97  HB2 MET A   6       7.316  32.604 -24.996  1.00  0.00           H  
ATOM     98  HB3 MET A   6       7.821  30.938 -25.275  1.00  0.00           H  
ATOM     99  HG2 MET A   6       7.257  31.183 -27.715  1.00  0.00           H  
ATOM    100  HG3 MET A   6       6.786  32.861 -27.446  1.00  0.00           H  
ATOM    101  HE1 MET A   6      10.125  34.663 -26.823  1.00  0.00           H  
ATOM    102  HE2 MET A   6       8.435  34.814 -27.338  1.00  0.00           H  
ATOM    103  HE3 MET A   6       8.827  34.266 -25.685  1.00  0.00           H  
ATOM    104  N   ALA A   7       4.485  30.186 -27.211  1.00  0.00           N  
ATOM    105  CA  ALA A   7       3.918  29.101 -28.021  1.00  0.00           C  
ATOM    106  C   ALA A   7       4.668  28.968 -29.366  1.00  0.00           C  
ATOM    107  O   ALA A   7       5.622  29.688 -29.663  1.00  0.00           O  
ATOM    108  CB  ALA A   7       2.438  29.422 -28.239  1.00  0.00           C  
ATOM    109  H   ALA A   7       4.167  31.120 -27.446  1.00  0.00           H  
ATOM    110  HA  ALA A   7       4.027  28.157 -27.477  1.00  0.00           H  
ATOM    111  HB1 ALA A   7       1.906  28.622 -28.753  1.00  0.00           H  
ATOM    112  HB2 ALA A   7       1.932  29.595 -27.283  1.00  0.00           H  
ATOM    113  HB3 ALA A   7       2.320  30.330 -28.844  1.00  0.00           H  
ATOM    114  N   PHE A   8       4.154  27.996 -30.212  1.00  0.00           N  
ATOM    115  CA  PHE A   8       4.538  27.841 -31.616  1.00  0.00           C  
ATOM    116  C   PHE A   8       3.470  28.647 -32.378  1.00  0.00           C  
ATOM    117  O   PHE A   8       2.266  28.388 -32.244  1.00  0.00           O  
ATOM    118  CB  PHE A   8       4.425  26.398 -32.132  1.00  0.00           C  
ATOM    119  CG  PHE A   8       5.366  25.385 -31.533  1.00  0.00           C  
ATOM    120  CD1 PHE A   8       6.634  25.173 -32.085  1.00  0.00           C  
ATOM    121  CD2 PHE A   8       4.953  24.586 -30.459  1.00  0.00           C  
ATOM    122  CE1 PHE A   8       7.455  24.159 -31.589  1.00  0.00           C  
ATOM    123  CE2 PHE A   8       5.785  23.588 -29.956  1.00  0.00           C  
ATOM    124  CZ  PHE A   8       7.034  23.371 -30.525  1.00  0.00           C  
ATOM    125  H   PHE A   8       3.402  27.371 -29.886  1.00  0.00           H  
ATOM    126  HA  PHE A   8       5.550  28.220 -31.756  1.00  0.00           H  
ATOM    127  HB2 PHE A   8       3.401  26.027 -32.007  1.00  0.00           H  
ATOM    128  HB3 PHE A   8       4.580  26.404 -33.219  1.00  0.00           H  
ATOM    129  HD1 PHE A   8       6.976  25.770 -32.927  1.00  0.00           H  
ATOM    130  HD2 PHE A   8       3.965  24.709 -30.025  1.00  0.00           H  
ATOM    131  HE1 PHE A   8       8.420  23.952 -32.043  1.00  0.00           H  
ATOM    132  HE2 PHE A   8       5.453  22.944 -29.148  1.00  0.00           H  
ATOM    133  HZ  PHE A   8       7.666  22.574 -30.147  1.00  0.00           H  
ATOM    134  N   PRO A   9       3.886  29.636 -33.245  1.00  0.00           N  
ATOM    135  CA  PRO A   9       2.911  30.368 -34.052  1.00  0.00           C  
ATOM    136  C   PRO A   9       2.314  29.454 -35.130  1.00  0.00           C  
ATOM    137  O   PRO A   9       2.989  28.727 -35.859  1.00  0.00           O  
ATOM    138  CB  PRO A   9       3.717  31.484 -34.729  1.00  0.00           C  
ATOM    139  CG  PRO A   9       4.994  31.581 -33.904  1.00  0.00           C  
ATOM    140  CD  PRO A   9       5.228  30.153 -33.440  1.00  0.00           C  
ATOM    141  HA  PRO A   9       2.136  30.769 -33.390  1.00  0.00           H  
ATOM    142  HB2 PRO A   9       3.967  31.237 -35.768  1.00  0.00           H  
ATOM    143  HB3 PRO A   9       3.167  32.431 -34.744  1.00  0.00           H  
ATOM    144  HG2 PRO A   9       5.838  31.986 -34.469  1.00  0.00           H  
ATOM    145  HG3 PRO A   9       4.820  32.231 -33.037  1.00  0.00           H  
ATOM    146  HD2 PRO A   9       5.712  29.549 -34.215  1.00  0.00           H  
ATOM    147  HD3 PRO A   9       5.823  30.122 -32.526  1.00  0.00           H  
ATOM    148  N   SER A  10       0.955  29.580 -35.259  1.00  0.00           N  
ATOM    149  CA  SER A  10       0.105  28.749 -36.100  1.00  0.00           C  
ATOM    150  C   SER A  10      -0.002  29.223 -37.556  1.00  0.00           C  
ATOM    151  O   SER A  10      -0.864  28.777 -38.323  1.00  0.00           O  
ATOM    152  CB  SER A  10      -1.275  28.675 -35.450  1.00  0.00           C  
ATOM    153  OG  SER A  10      -1.613  29.957 -34.909  1.00  0.00           O  
ATOM    154  H   SER A  10       0.428  30.266 -34.716  1.00  0.00           H  
ATOM    155  HA  SER A  10       0.546  27.747 -36.159  1.00  0.00           H  
ATOM    156  HB2 SER A  10      -2.063  28.332 -36.124  1.00  0.00           H  
ATOM    157  HB3 SER A  10      -1.251  27.992 -34.598  1.00  0.00           H  
ATOM    158  HG  SER A  10      -1.972  30.520 -35.682  1.00  0.00           H  
ATOM    159  N   GLY A  11       1.056  29.967 -38.036  1.00  0.00           N  
ATOM    160  CA  GLY A  11       1.088  30.447 -39.408  1.00  0.00           C  
ATOM    161  C   GLY A  11       1.246  29.331 -40.441  1.00  0.00           C  
ATOM    162  O   GLY A  11       1.002  29.512 -41.633  1.00  0.00           O  
ATOM    163  H   GLY A  11       1.809  30.213 -37.401  1.00  0.00           H  
ATOM    164  HA2 GLY A  11       0.151  30.977 -39.609  1.00  0.00           H  
ATOM    165  HA3 GLY A  11       1.932  31.136 -39.503  1.00  0.00           H  
ATOM    166  N   LYS A  12       1.713  28.130 -39.939  1.00  0.00           N  
ATOM    167  CA  LYS A  12       1.762  26.931 -40.763  1.00  0.00           C  
ATOM    168  C   LYS A  12       0.394  26.216 -40.789  1.00  0.00           C  
ATOM    169  O   LYS A  12       0.161  25.332 -41.615  1.00  0.00           O  
ATOM    170  CB  LYS A  12       2.803  25.915 -40.260  1.00  0.00           C  
ATOM    171  CG  LYS A  12       4.260  26.302 -40.554  1.00  0.00           C  
ATOM    172  CD  LYS A  12       5.190  25.116 -40.250  1.00  0.00           C  
ATOM    173  CE  LYS A  12       6.674  25.358 -40.500  1.00  0.00           C  
ATOM    174  NZ  LYS A  12       7.152  26.455 -39.648  1.00  0.00           N1+
ATOM    175  H   LYS A  12       1.995  28.094 -38.963  1.00  0.00           H  
ATOM    176  HA  LYS A  12       1.984  27.221 -41.797  1.00  0.00           H  
ATOM    177  HB2 LYS A  12       2.680  25.754 -39.180  1.00  0.00           H  
ATOM    178  HB3 LYS A  12       2.608  24.945 -40.735  1.00  0.00           H  
ATOM    179  HG2 LYS A  12       4.367  26.583 -41.608  1.00  0.00           H  
ATOM    180  HG3 LYS A  12       4.532  27.174 -39.949  1.00  0.00           H  
ATOM    181  HD2 LYS A  12       5.048  24.808 -39.206  1.00  0.00           H  
ATOM    182  HD3 LYS A  12       4.888  24.267 -40.874  1.00  0.00           H  
ATOM    183  HE2 LYS A  12       7.260  24.475 -40.234  1.00  0.00           H  
ATOM    184  HE3 LYS A  12       6.881  25.635 -41.538  1.00  0.00           H  
ATOM    185  HZ1 LYS A  12       6.882  27.384 -39.986  1.00  0.00           H  
ATOM    186  HZ2 LYS A  12       6.862  26.382 -38.665  1.00  0.00           H  
ATOM    187  HZ3 LYS A  12       8.203  26.528 -39.556  1.00  0.00           H  
ATOM    188  N   VAL A  13      -0.462  26.509 -39.743  1.00  0.00           N  
ATOM    189  CA  VAL A  13      -1.630  25.682 -39.451  1.00  0.00           C  
ATOM    190  C   VAL A  13      -2.923  26.380 -39.885  1.00  0.00           C  
ATOM    191  O   VAL A  13      -3.862  25.745 -40.371  1.00  0.00           O  
ATOM    192  CB  VAL A  13      -1.670  25.263 -37.971  1.00  0.00           C  
ATOM    193  CG1 VAL A  13      -2.870  24.355 -37.687  1.00  0.00           C  
ATOM    194  CG2 VAL A  13      -0.384  24.519 -37.600  1.00  0.00           C  
ATOM    195  H   VAL A  13      -0.294  27.339 -39.172  1.00  0.00           H  
ATOM    196  HA  VAL A  13      -1.558  24.774 -40.059  1.00  0.00           H  
ATOM    197  HB  VAL A  13      -1.753  26.150 -37.332  1.00  0.00           H  
ATOM    198 HG11 VAL A  13      -2.858  24.003 -36.650  1.00  0.00           H  
ATOM    199 HG12 VAL A  13      -3.816  24.878 -37.841  1.00  0.00           H  
ATOM    200 HG13 VAL A  13      -2.872  23.485 -38.350  1.00  0.00           H  
ATOM    201 HG21 VAL A  13      -0.469  24.086 -36.604  1.00  0.00           H  
ATOM    202 HG22 VAL A  13      -0.178  23.702 -38.299  1.00  0.00           H  
ATOM    203 HG23 VAL A  13       0.480  25.192 -37.598  1.00  0.00           H  
ATOM    204  N   GLU A  14      -3.028  27.727 -39.626  1.00  0.00           N  
ATOM    205  CA  GLU A  14      -4.304  28.428 -39.816  1.00  0.00           C  
ATOM    206  C   GLU A  14      -4.882  28.247 -41.238  1.00  0.00           C  
ATOM    207  O   GLU A  14      -6.090  28.279 -41.468  1.00  0.00           O  
ATOM    208  CB  GLU A  14      -4.123  29.909 -39.469  1.00  0.00           C  
ATOM    209  CG  GLU A  14      -4.100  30.091 -37.953  1.00  0.00           C  
ATOM    210  CD  GLU A  14      -3.407  31.367 -37.508  1.00  0.00           C  
ATOM    211  OE1 GLU A  14      -3.892  32.444 -37.950  1.00  0.00           O  
ATOM    212  OE2 GLU A  14      -2.430  31.175 -36.717  1.00  0.00           O1-
ATOM    213  H   GLU A  14      -2.229  28.232 -39.216  1.00  0.00           H  
ATOM    214  HA  GLU A  14      -5.028  27.955 -39.140  1.00  0.00           H  
ATOM    215  HB2 GLU A  14      -3.196  30.292 -39.915  1.00  0.00           H  
ATOM    216  HB3 GLU A  14      -4.933  30.510 -39.897  1.00  0.00           H  
ATOM    217  HG2 GLU A  14      -5.119  30.104 -37.562  1.00  0.00           H  
ATOM    218  HG3 GLU A  14      -3.603  29.242 -37.474  1.00  0.00           H  
ATOM    219  N   GLY A  15      -3.942  28.064 -42.232  1.00  0.00           N  
ATOM    220  CA  GLY A  15      -4.309  27.848 -43.614  1.00  0.00           C  
ATOM    221  C   GLY A  15      -4.786  26.433 -43.948  1.00  0.00           C  
ATOM    222  O   GLY A  15      -5.178  26.167 -45.085  1.00  0.00           O  
ATOM    223  H   GLY A  15      -2.962  28.080 -41.962  1.00  0.00           H  
ATOM    224  HA2 GLY A  15      -5.107  28.548 -43.881  1.00  0.00           H  
ATOM    225  HA3 GLY A  15      -3.425  28.061 -44.223  1.00  0.00           H  
ATOM    226  N   CYS A  16      -4.726  25.499 -42.933  1.00  0.00           N  
ATOM    227  CA  CYS A  16      -5.132  24.105 -43.126  1.00  0.00           C  
ATOM    228  C   CYS A  16      -6.596  23.887 -42.761  1.00  0.00           C  
ATOM    229  O   CYS A  16      -7.132  22.788 -42.912  1.00  0.00           O  
ATOM    230  CB  CYS A  16      -4.335  23.127 -42.255  1.00  0.00           C  
ATOM    231  SG  CYS A  16      -2.550  23.216 -42.523  1.00  0.00           S  
ATOM    232  H   CYS A  16      -4.393  25.779 -41.999  1.00  0.00           H  
ATOM    233  HA  CYS A  16      -5.024  23.849 -44.185  1.00  0.00           H  
ATOM    234  HB2 CYS A  16      -4.514  23.335 -41.196  1.00  0.00           H  
ATOM    235  HB3 CYS A  16      -4.649  22.095 -42.443  1.00  0.00           H  
ATOM    236  HG  CYS A  16      -2.421  24.528 -42.266  1.00  0.00           H  
ATOM    237  N   MET A  17      -7.251  24.935 -42.158  1.00  0.00           N  
ATOM    238  CA  MET A  17      -8.582  24.744 -41.598  1.00  0.00           C  
ATOM    239  C   MET A  17      -9.649  24.955 -42.686  1.00  0.00           C  
ATOM    240  O   MET A  17      -9.514  25.782 -43.588  1.00  0.00           O  
ATOM    241  CB  MET A  17      -8.845  25.688 -40.422  1.00  0.00           C  
ATOM    242  CG  MET A  17      -7.957  25.439 -39.199  1.00  0.00           C  
ATOM    243  SD  MET A  17      -8.029  23.764 -38.467  1.00  0.00           S  
ATOM    244  CE  MET A  17      -9.811  23.566 -38.271  1.00  0.00           C  
ATOM    245  H   MET A  17      -6.799  25.849 -42.139  1.00  0.00           H  
ATOM    246  HA  MET A  17      -8.658  23.705 -41.265  1.00  0.00           H  
ATOM    247  HB2 MET A  17      -8.686  26.725 -40.749  1.00  0.00           H  
ATOM    248  HB3 MET A  17      -9.900  25.639 -40.126  1.00  0.00           H  
ATOM    249  HG2 MET A  17      -6.909  25.626 -39.459  1.00  0.00           H  
ATOM    250  HG3 MET A  17      -8.211  26.163 -38.420  1.00  0.00           H  
ATOM    251  HE1 MET A  17     -10.009  22.664 -37.688  1.00  0.00           H  
ATOM    252  HE2 MET A  17     -10.250  24.419 -37.753  1.00  0.00           H  
ATOM    253  HE3 MET A  17     -10.296  23.458 -39.241  1.00  0.00           H  
ATOM    254  N   VAL A  18     -10.785  24.175 -42.503  1.00  0.00           N  
ATOM    255  CA  VAL A  18     -12.029  24.361 -43.255  1.00  0.00           C  
ATOM    256  C   VAL A  18     -13.255  24.103 -42.344  1.00  0.00           C  
ATOM    257  O   VAL A  18     -13.189  23.477 -41.280  1.00  0.00           O  
ATOM    258  CB  VAL A  18     -12.140  23.461 -44.512  1.00  0.00           C  
ATOM    259  CG1 VAL A  18     -11.155  23.879 -45.597  1.00  0.00           C  
ATOM    260  CG2 VAL A  18     -11.986  21.971 -44.201  1.00  0.00           C  
ATOM    261  H   VAL A  18     -10.764  23.398 -41.824  1.00  0.00           H  
ATOM    262  HA  VAL A  18     -12.077  25.415 -43.561  1.00  0.00           H  
ATOM    263  HB  VAL A  18     -13.141  23.585 -44.944  1.00  0.00           H  
ATOM    264 HG11 VAL A  18     -11.327  23.301 -46.510  1.00  0.00           H  
ATOM    265 HG12 VAL A  18     -11.270  24.938 -45.848  1.00  0.00           H  
ATOM    266 HG13 VAL A  18     -10.123  23.714 -45.278  1.00  0.00           H  
ATOM    267 HG21 VAL A  18     -12.113  21.376 -45.112  1.00  0.00           H  
ATOM    268 HG22 VAL A  18     -10.999  21.741 -43.792  1.00  0.00           H  
ATOM    269 HG23 VAL A  18     -12.740  21.633 -43.483  1.00  0.00           H  
ATOM    270  N   GLN A  19     -14.456  24.564 -42.869  1.00  0.00           N  
ATOM    271  CA  GLN A  19     -15.742  24.284 -42.237  1.00  0.00           C  
ATOM    272  C   GLN A  19     -16.246  22.984 -42.865  1.00  0.00           C  
ATOM    273  O   GLN A  19     -16.262  22.817 -44.088  1.00  0.00           O  
ATOM    274  CB  GLN A  19     -16.764  25.371 -42.574  1.00  0.00           C  
ATOM    275  CG  GLN A  19     -18.054  25.249 -41.761  1.00  0.00           C  
ATOM    276  CD  GLN A  19     -19.132  26.107 -42.377  1.00  0.00           C  
ATOM    277  NE2 GLN A  19     -20.384  25.560 -42.346  1.00  0.00           N  
ATOM    278  OE1 GLN A  19     -18.914  27.211 -42.868  1.00  0.00           O  
ATOM    279  H   GLN A  19     -14.457  25.078 -43.760  1.00  0.00           H  
ATOM    280  HA  GLN A  19     -15.606  24.176 -41.156  1.00  0.00           H  
ATOM    281  HB2 GLN A  19     -16.329  26.365 -42.436  1.00  0.00           H  
ATOM    282  HB3 GLN A  19     -17.009  25.318 -43.640  1.00  0.00           H  
ATOM    283  HG2 GLN A  19     -18.405  24.214 -41.726  1.00  0.00           H  
ATOM    284  HG3 GLN A  19     -17.893  25.580 -40.729  1.00  0.00           H  
ATOM    285 HE21 GLN A  19     -21.138  26.093 -42.762  1.00  0.00           H  
ATOM    286 HE22 GLN A  19     -20.630  24.656 -41.942  1.00  0.00           H  
ATOM    287  N   VAL A  20     -16.769  22.082 -41.958  1.00  0.00           N  
ATOM    288  CA  VAL A  20     -17.489  20.888 -42.393  1.00  0.00           C  
ATOM    289  C   VAL A  20     -18.892  21.007 -41.788  1.00  0.00           C  
ATOM    290  O   VAL A  20     -19.140  21.438 -40.655  1.00  0.00           O  
ATOM    291  CB  VAL A  20     -16.791  19.590 -41.956  1.00  0.00           C  
ATOM    292  CG1 VAL A  20     -17.555  18.354 -42.438  1.00  0.00           C  
ATOM    293  CG2 VAL A  20     -15.355  19.535 -42.480  1.00  0.00           C  
ATOM    294  H   VAL A  20     -16.698  22.237 -40.940  1.00  0.00           H  
ATOM    295  HA  VAL A  20     -17.570  20.905 -43.484  1.00  0.00           H  
ATOM    296  HB  VAL A  20     -16.751  19.555 -40.863  1.00  0.00           H  
ATOM    297 HG11 VAL A  20     -17.029  17.440 -42.153  1.00  0.00           H  
ATOM    298 HG12 VAL A  20     -18.552  18.295 -41.993  1.00  0.00           H  
ATOM    299 HG13 VAL A  20     -17.667  18.354 -43.528  1.00  0.00           H  
ATOM    300 HG21 VAL A  20     -14.870  18.596 -42.197  1.00  0.00           H  
ATOM    301 HG22 VAL A  20     -15.330  19.611 -43.571  1.00  0.00           H  
ATOM    302 HG23 VAL A  20     -14.751  20.350 -42.071  1.00  0.00           H  
ATOM    303  N   THR A  21     -19.903  20.597 -42.635  1.00  0.00           N  
ATOM    304  CA  THR A  21     -21.308  20.638 -42.235  1.00  0.00           C  
ATOM    305  C   THR A  21     -22.067  19.483 -42.889  1.00  0.00           C  
ATOM    306  O   THR A  21     -21.784  19.011 -43.992  1.00  0.00           O  
ATOM    307  CB  THR A  21     -21.874  22.049 -42.520  1.00  0.00           C  
ATOM    308  OG1 THR A  21     -21.356  22.982 -41.530  1.00  0.00           O  
ATOM    309  CG2 THR A  21     -23.390  22.162 -42.485  1.00  0.00           C  
ATOM    310  H   THR A  21     -19.689  20.288 -43.599  1.00  0.00           H  
ATOM    311  HA  THR A  21     -21.327  20.459 -41.155  1.00  0.00           H  
ATOM    312  HB  THR A  21     -21.518  22.405 -43.494  1.00  0.00           H  
ATOM    313 HG21 THR A  21     -23.861  21.566 -43.273  1.00  0.00           H  
ATOM    314 HG22 THR A  21     -23.789  21.849 -41.515  1.00  0.00           H  
ATOM    315 HG23 THR A  21     -23.695  23.205 -42.622  1.00  0.00           H  
ATOM    316  HG1 THR A  21     -20.508  22.578 -41.224  1.00  0.00           H  
ATOM    317  N   CYS A  22     -23.116  19.021 -42.107  1.00  0.00           N  
ATOM    318  CA  CYS A  22     -23.946  17.907 -42.544  1.00  0.00           C  
ATOM    319  C   CYS A  22     -25.360  18.132 -42.008  1.00  0.00           C  
ATOM    320  O   CYS A  22     -25.592  18.265 -40.803  1.00  0.00           O  
ATOM    321  CB  CYS A  22     -23.367  16.606 -41.986  1.00  0.00           C  
ATOM    322  SG  CYS A  22     -24.338  15.156 -42.475  1.00  0.00           S  
ATOM    323  H   CYS A  22     -23.305  19.438 -41.180  1.00  0.00           H  
ATOM    324  HA  CYS A  22     -23.956  17.888 -43.639  1.00  0.00           H  
ATOM    325  HB2 CYS A  22     -22.338  16.464 -42.335  1.00  0.00           H  
ATOM    326  HB3 CYS A  22     -23.334  16.633 -40.892  1.00  0.00           H  
ATOM    327  HG  CYS A  22     -24.146  15.312 -43.805  1.00  0.00           H  
ATOM    328  N   GLY A  23     -26.356  18.160 -42.970  1.00  0.00           N  
ATOM    329  CA  GLY A  23     -27.765  18.182 -42.612  1.00  0.00           C  
ATOM    330  C   GLY A  23     -28.171  19.499 -41.950  1.00  0.00           C  
ATOM    331  O   GLY A  23     -28.595  20.462 -42.579  1.00  0.00           O  
ATOM    332  H   GLY A  23     -26.118  18.132 -43.959  1.00  0.00           H  
ATOM    333  HA2 GLY A  23     -28.354  18.043 -43.523  1.00  0.00           H  
ATOM    334  HA3 GLY A  23     -27.968  17.346 -41.934  1.00  0.00           H  
ATOM    335  N   THR A  24     -27.927  19.535 -40.591  1.00  0.00           N  
ATOM    336  CA  THR A  24     -28.198  20.711 -39.762  1.00  0.00           C  
ATOM    337  C   THR A  24     -27.373  20.671 -38.452  1.00  0.00           C  
ATOM    338  O   THR A  24     -27.777  21.192 -37.405  1.00  0.00           O  
ATOM    339  CB  THR A  24     -29.703  20.941 -39.498  1.00  0.00           C  
ATOM    340  OG1 THR A  24     -29.908  22.194 -38.835  1.00  0.00           O  
ATOM    341  CG2 THR A  24     -30.368  19.831 -38.689  1.00  0.00           C  
ATOM    342  H   THR A  24     -27.492  18.720 -40.154  1.00  0.00           H  
ATOM    343  HA  THR A  24     -27.815  21.583 -40.311  1.00  0.00           H  
ATOM    344  HB  THR A  24     -30.225  21.016 -40.458  1.00  0.00           H  
ATOM    345 HG21 THR A  24     -30.268  18.859 -39.181  1.00  0.00           H  
ATOM    346 HG22 THR A  24     -29.954  19.758 -37.679  1.00  0.00           H  
ATOM    347 HG23 THR A  24     -31.436  20.046 -38.567  1.00  0.00           H  
ATOM    348  HG1 THR A  24     -29.434  22.155 -37.981  1.00  0.00           H  
ATOM    349  N   THR A  25     -26.095  20.165 -38.615  1.00  0.00           N  
ATOM    350  CA  THR A  25     -25.045  20.183 -37.585  1.00  0.00           C  
ATOM    351  C   THR A  25     -23.715  20.428 -38.359  1.00  0.00           C  
ATOM    352  O   THR A  25     -23.545  20.050 -39.521  1.00  0.00           O  
ATOM    353  CB  THR A  25     -25.093  18.908 -36.715  1.00  0.00           C  
ATOM    354  OG1 THR A  25     -26.300  18.903 -35.900  1.00  0.00           O  
ATOM    355  CG2 THR A  25     -23.929  18.791 -35.739  1.00  0.00           C  
ATOM    356  H   THR A  25     -25.838  19.742 -39.514  1.00  0.00           H  
ATOM    357  HA  THR A  25     -25.238  21.058 -36.956  1.00  0.00           H  
ATOM    358  HB  THR A  25     -25.136  18.025 -37.361  1.00  0.00           H  
ATOM    359 HG21 THR A  25     -22.967  18.733 -36.251  1.00  0.00           H  
ATOM    360 HG22 THR A  25     -23.911  19.643 -35.050  1.00  0.00           H  
ATOM    361 HG23 THR A  25     -24.041  17.893 -35.120  1.00  0.00           H  
ATOM    362  HG1 THR A  25     -26.485  17.935 -35.737  1.00  0.00           H  
ATOM    363  N   THR A  26     -22.786  21.162 -37.643  1.00  0.00           N  
ATOM    364  CA  THR A  26     -21.587  21.832 -38.206  1.00  0.00           C  
ATOM    365  C   THR A  26     -20.420  21.601 -37.227  1.00  0.00           C  
ATOM    366  O   THR A  26     -20.617  21.567 -36.008  1.00  0.00           O  
ATOM    367  CB  THR A  26     -21.854  23.361 -38.330  1.00  0.00           C  
ATOM    368  OG1 THR A  26     -22.740  23.638 -39.424  1.00  0.00           O  
ATOM    369  CG2 THR A  26     -20.615  24.234 -38.522  1.00  0.00           C  
ATOM    370  H   THR A  26     -22.903  21.266 -36.638  1.00  0.00           H  
ATOM    371  HA  THR A  26     -21.371  21.387 -39.177  1.00  0.00           H  
ATOM    372  HB  THR A  26     -22.370  23.710 -37.427  1.00  0.00           H  
ATOM    373 HG21 THR A  26     -19.987  24.251 -37.627  1.00  0.00           H  
ATOM    374 HG22 THR A  26     -20.011  23.892 -39.367  1.00  0.00           H  
ATOM    375 HG23 THR A  26     -20.907  25.267 -38.745  1.00  0.00           H  
ATOM    376  HG1 THR A  26     -22.272  23.402 -40.262  1.00  0.00           H  
ATOM    377  N   LEU A  27     -19.159  21.546 -37.822  1.00  0.00           N  
ATOM    378  CA  LEU A  27     -17.915  21.616 -37.040  1.00  0.00           C  
ATOM    379  C   LEU A  27     -16.732  21.940 -37.971  1.00  0.00           C  
ATOM    380  O   LEU A  27     -16.867  22.169 -39.179  1.00  0.00           O  
ATOM    381  CB  LEU A  27     -17.718  20.414 -36.103  1.00  0.00           C  
ATOM    382  CG  LEU A  27     -16.969  19.165 -36.606  1.00  0.00           C  
ATOM    383  CD1 LEU A  27     -17.409  17.959 -35.774  1.00  0.00           C  
ATOM    384  CD2 LEU A  27     -17.115  18.868 -38.090  1.00  0.00           C  
ATOM    385  H   LEU A  27     -19.066  21.501 -38.853  1.00  0.00           H  
ATOM    386  HA  LEU A  27     -18.040  22.503 -36.402  1.00  0.00           H  
ATOM    387  HB2 LEU A  27     -17.175  20.772 -35.218  1.00  0.00           H  
ATOM    388  HB3 LEU A  27     -18.693  20.102 -35.710  1.00  0.00           H  
ATOM    389  HG  LEU A  27     -15.900  19.308 -36.413  1.00  0.00           H  
ATOM    390 HD11 LEU A  27     -16.904  17.050 -36.104  1.00  0.00           H  
ATOM    391 HD12 LEU A  27     -17.167  18.110 -34.720  1.00  0.00           H  
ATOM    392 HD13 LEU A  27     -18.488  17.791 -35.847  1.00  0.00           H  
ATOM    393 HD21 LEU A  27     -16.874  17.827 -38.320  1.00  0.00           H  
ATOM    394 HD22 LEU A  27     -18.124  19.076 -38.443  1.00  0.00           H  
ATOM    395 HD23 LEU A  27     -16.424  19.476 -38.675  1.00  0.00           H  
ATOM    396  N   ASN A  28     -15.502  22.008 -37.346  1.00  0.00           N  
ATOM    397  CA  ASN A  28     -14.315  22.368 -38.114  1.00  0.00           C  
ATOM    398  C   ASN A  28     -13.673  21.068 -38.651  1.00  0.00           C  
ATOM    399  O   ASN A  28     -13.780  19.981 -38.077  1.00  0.00           O  
ATOM    400  CB  ASN A  28     -13.309  23.144 -37.273  1.00  0.00           C  
ATOM    401  CG  ASN A  28     -13.939  24.376 -36.670  1.00  0.00           C  
ATOM    402  OD1 ASN A  28     -14.218  25.384 -37.312  1.00  0.00           O  
ATOM    403  ND2 ASN A  28     -14.193  24.301 -35.331  1.00  0.00           N  
ATOM    404  H   ASN A  28     -15.384  21.753 -36.356  1.00  0.00           H  
ATOM    405  HA  ASN A  28     -14.623  22.983 -38.968  1.00  0.00           H  
ATOM    406  HB2 ASN A  28     -12.879  22.514 -36.486  1.00  0.00           H  
ATOM    407  HB3 ASN A  28     -12.477  23.475 -37.899  1.00  0.00           H  
ATOM    408 HD21 ASN A  28     -13.948  23.505 -34.742  1.00  0.00           H  
ATOM    409 HD22 ASN A  28     -14.651  25.087 -34.879  1.00  0.00           H  
ATOM    410  N   GLY A  29     -12.885  21.250 -39.780  1.00  0.00           N  
ATOM    411  CA  GLY A  29     -12.032  20.192 -40.289  1.00  0.00           C  
ATOM    412  C   GLY A  29     -10.675  20.734 -40.732  1.00  0.00           C  
ATOM    413  O   GLY A  29     -10.516  21.869 -41.183  1.00  0.00           O  
ATOM    414  H   GLY A  29     -12.896  22.145 -40.297  1.00  0.00           H  
ATOM    415  HA2 GLY A  29     -11.899  19.430 -39.518  1.00  0.00           H  
ATOM    416  HA3 GLY A  29     -12.525  19.746 -41.157  1.00  0.00           H  
ATOM    417  N   LEU A  30      -9.665  19.801 -40.622  1.00  0.00           N  
ATOM    418  CA  LEU A  30      -8.284  20.069 -41.027  1.00  0.00           C  
ATOM    419  C   LEU A  30      -8.135  19.506 -42.452  1.00  0.00           C  
ATOM    420  O   LEU A  30      -8.415  18.329 -42.692  1.00  0.00           O  
ATOM    421  CB  LEU A  30      -7.330  19.343 -40.065  1.00  0.00           C  
ATOM    422  CG  LEU A  30      -5.844  19.692 -40.255  1.00  0.00           C  
ATOM    423  CD1 LEU A  30      -5.521  21.068 -39.679  1.00  0.00           C  
ATOM    424  CD2 LEU A  30      -4.967  18.638 -39.577  1.00  0.00           C  
ATOM    425  H   LEU A  30      -9.894  18.856 -40.288  1.00  0.00           H  
ATOM    426  HA  LEU A  30      -8.116  21.149 -41.014  1.00  0.00           H  
ATOM    427  HB2 LEU A  30      -7.623  19.558 -39.028  1.00  0.00           H  
ATOM    428  HB3 LEU A  30      -7.459  18.262 -40.190  1.00  0.00           H  
ATOM    429  HG  LEU A  30      -5.598  19.692 -41.323  1.00  0.00           H  
ATOM    430 HD11 LEU A  30      -4.457  21.297 -39.796  1.00  0.00           H  
ATOM    431 HD12 LEU A  30      -6.090  21.850 -40.188  1.00  0.00           H  
ATOM    432 HD13 LEU A  30      -5.756  21.121 -38.611  1.00  0.00           H  
ATOM    433 HD21 LEU A  30      -3.908  18.857 -39.739  1.00  0.00           H  
ATOM    434 HD22 LEU A  30      -5.145  18.605 -38.498  1.00  0.00           H  
ATOM    435 HD23 LEU A  30      -5.165  17.642 -39.988  1.00  0.00           H  
ATOM    436  N   TRP A  31      -7.706  20.412 -43.402  1.00  0.00           N  
ATOM    437  CA  TRP A  31      -7.589  20.135 -44.845  1.00  0.00           C  
ATOM    438  C   TRP A  31      -6.102  20.007 -45.212  1.00  0.00           C  
ATOM    439  O   TRP A  31      -5.303  20.938 -45.080  1.00  0.00           O  
ATOM    440  CB  TRP A  31      -8.209  21.304 -45.625  1.00  0.00           C  
ATOM    441  CG  TRP A  31      -8.411  21.122 -47.100  1.00  0.00           C  
ATOM    442  CD1 TRP A  31      -8.425  19.949 -47.831  1.00  0.00           C  
ATOM    443  CD2 TRP A  31      -8.650  22.186 -48.039  1.00  0.00           C  
ATOM    444  NE1 TRP A  31      -8.714  20.250 -49.137  1.00  0.00           N  
ATOM    445  CE2 TRP A  31      -8.861  21.607 -49.288  1.00  0.00           C  
ATOM    446  CE3 TRP A  31      -8.697  23.594 -47.945  1.00  0.00           C  
ATOM    447  CZ2 TRP A  31      -9.142  22.358 -50.434  1.00  0.00           C  
ATOM    448  CZ3 TRP A  31      -8.976  24.362 -49.083  1.00  0.00           C  
ATOM    449  CH2 TRP A  31      -9.196  23.748 -50.310  1.00  0.00           C  
ATOM    450  H   TRP A  31      -7.437  21.367 -43.107  1.00  0.00           H  
ATOM    451  HA  TRP A  31      -8.120  19.206 -45.059  1.00  0.00           H  
ATOM    452  HB2 TRP A  31      -9.195  21.517 -45.196  1.00  0.00           H  
ATOM    453  HB3 TRP A  31      -7.609  22.210 -45.470  1.00  0.00           H  
ATOM    454  HD1 TRP A  31      -8.276  18.917 -47.542  1.00  0.00           H  
ATOM    455  HE1 TRP A  31      -8.805  19.582 -49.891  1.00  0.00           H  
ATOM    456  HE3 TRP A  31      -8.506  24.091 -46.998  1.00  0.00           H  
ATOM    457  HZ2 TRP A  31      -9.304  21.878 -51.392  1.00  0.00           H  
ATOM    458  HZ3 TRP A  31      -9.021  25.446 -49.000  1.00  0.00           H  
ATOM    459  HH2 TRP A  31      -9.407  24.348 -51.191  1.00  0.00           H  
ATOM    460  N   LEU A  32      -5.741  18.763 -45.694  1.00  0.00           N  
ATOM    461  CA  LEU A  32      -4.385  18.415 -46.120  1.00  0.00           C  
ATOM    462  C   LEU A  32      -4.532  17.638 -47.437  1.00  0.00           C  
ATOM    463  O   LEU A  32      -5.324  16.698 -47.563  1.00  0.00           O  
ATOM    464  CB  LEU A  32      -3.700  17.527 -45.073  1.00  0.00           C  
ATOM    465  CG  LEU A  32      -3.515  18.188 -43.692  1.00  0.00           C  
ATOM    466  CD1 LEU A  32      -3.069  17.143 -42.673  1.00  0.00           C  
ATOM    467  CD2 LEU A  32      -2.503  19.330 -43.728  1.00  0.00           C  
ATOM    468  H   LEU A  32      -6.447  18.016 -45.772  1.00  0.00           H  
ATOM    469  HA  LEU A  32      -3.811  19.330 -46.296  1.00  0.00           H  
ATOM    470  HB2 LEU A  32      -4.293  16.610 -44.947  1.00  0.00           H  
ATOM    471  HB3 LEU A  32      -2.726  17.202 -45.460  1.00  0.00           H  
ATOM    472  HG  LEU A  32      -4.474  18.587 -43.344  1.00  0.00           H  
ATOM    473 HD11 LEU A  32      -2.904  17.598 -41.691  1.00  0.00           H  
ATOM    474 HD12 LEU A  32      -3.833  16.369 -42.555  1.00  0.00           H  
ATOM    475 HD13 LEU A  32      -2.138  16.660 -42.982  1.00  0.00           H  
ATOM    476 HD21 LEU A  32      -2.378  19.768 -42.732  1.00  0.00           H  
ATOM    477 HD22 LEU A  32      -1.523  18.978 -44.064  1.00  0.00           H  
ATOM    478 HD23 LEU A  32      -2.822  20.132 -44.399  1.00  0.00           H  
ATOM    479  N   ASP A  33      -3.766  18.115 -48.489  1.00  0.00           N  
ATOM    480  CA  ASP A  33      -3.849  17.532 -49.833  1.00  0.00           C  
ATOM    481  C   ASP A  33      -5.305  17.737 -50.293  1.00  0.00           C  
ATOM    482  O   ASP A  33      -5.798  18.867 -50.358  1.00  0.00           O  
ATOM    483  CB  ASP A  33      -3.304  16.114 -49.922  1.00  0.00           C  
ATOM    484  CG  ASP A  33      -1.792  16.180 -49.822  1.00  0.00           C  
ATOM    485  OD1 ASP A  33      -1.210  16.771 -50.773  1.00  0.00           O  
ATOM    486  OD2 ASP A  33      -1.291  15.608 -48.805  1.00  0.00           O1-
ATOM    487  H   ASP A  33      -3.115  18.895 -48.369  1.00  0.00           H  
ATOM    488  HA  ASP A  33      -3.260  18.200 -50.476  1.00  0.00           H  
ATOM    489  HB2 ASP A  33      -3.714  15.456 -49.148  1.00  0.00           H  
ATOM    490  HB3 ASP A  33      -3.539  15.662 -50.893  1.00  0.00           H  
ATOM    491  N   ASP A  34      -6.052  16.621 -50.550  1.00  0.00           N  
ATOM    492  CA  ASP A  34      -7.479  16.623 -50.862  1.00  0.00           C  
ATOM    493  C   ASP A  34      -8.310  15.965 -49.750  1.00  0.00           C  
ATOM    494  O   ASP A  34      -9.506  15.697 -49.906  1.00  0.00           O  
ATOM    495  CB  ASP A  34      -7.735  15.928 -52.196  1.00  0.00           C  
ATOM    496  CG  ASP A  34      -7.362  14.458 -52.086  1.00  0.00           C  
ATOM    497  OD1 ASP A  34      -6.334  14.199 -51.398  1.00  0.00           O  
ATOM    498  OD2 ASP A  34      -8.110  13.637 -52.707  1.00  0.00           O1-
ATOM    499  H   ASP A  34      -5.654  15.672 -50.545  1.00  0.00           H  
ATOM    500  HA  ASP A  34      -7.827  17.658 -50.924  1.00  0.00           H  
ATOM    501  HB2 ASP A  34      -8.787  16.021 -52.475  1.00  0.00           H  
ATOM    502  HB3 ASP A  34      -7.135  16.380 -52.993  1.00  0.00           H  
ATOM    503  N   VAL A  35      -7.636  15.745 -48.565  1.00  0.00           N  
ATOM    504  CA  VAL A  35      -8.238  15.005 -47.472  1.00  0.00           C  
ATOM    505  C   VAL A  35      -8.519  16.002 -46.337  1.00  0.00           C  
ATOM    506  O   VAL A  35      -7.654  16.719 -45.831  1.00  0.00           O  
ATOM    507  CB  VAL A  35      -7.354  13.839 -46.974  1.00  0.00           C  
ATOM    508  CG1 VAL A  35      -8.146  12.938 -46.017  1.00  0.00           C  
ATOM    509  CG2 VAL A  35      -6.819  12.985 -48.128  1.00  0.00           C  
ATOM    510  H   VAL A  35      -6.684  16.124 -48.436  1.00  0.00           H  
ATOM    511  HA  VAL A  35      -9.181  14.582 -47.830  1.00  0.00           H  
ATOM    512  HB  VAL A  35      -6.490  14.243 -46.435  1.00  0.00           H  
ATOM    513 HG11 VAL A  35      -7.522  12.115 -45.651  1.00  0.00           H  
ATOM    514 HG12 VAL A  35      -8.504  13.493 -45.145  1.00  0.00           H  
ATOM    515 HG13 VAL A  35      -9.018  12.499 -46.516  1.00  0.00           H  
ATOM    516 HG21 VAL A  35      -6.273  12.115 -47.747  1.00  0.00           H  
ATOM    517 HG22 VAL A  35      -7.631  12.622 -48.766  1.00  0.00           H  
ATOM    518 HG23 VAL A  35      -6.121  13.556 -48.747  1.00  0.00           H  
ATOM    519  N   VAL A  36      -9.841  15.997 -45.929  1.00  0.00           N  
ATOM    520  CA  VAL A  36     -10.332  16.769 -44.800  1.00  0.00           C  
ATOM    521  C   VAL A  36     -10.559  15.767 -43.655  1.00  0.00           C  
ATOM    522  O   VAL A  36     -11.267  14.763 -43.774  1.00  0.00           O  
ATOM    523  CB  VAL A  36     -11.623  17.532 -45.143  1.00  0.00           C  
ATOM    524  CG1 VAL A  36     -12.181  18.277 -43.929  1.00  0.00           C  
ATOM    525  CG2 VAL A  36     -11.379  18.532 -46.274  1.00  0.00           C  
ATOM    526  H   VAL A  36     -10.525  15.397 -46.413  1.00  0.00           H  
ATOM    527  HA  VAL A  36      -9.561  17.488 -44.529  1.00  0.00           H  
ATOM    528  HB  VAL A  36     -12.383  16.824 -45.484  1.00  0.00           H  
ATOM    529 HG11 VAL A  36     -13.050  18.878 -44.215  1.00  0.00           H  
ATOM    530 HG12 VAL A  36     -12.508  17.583 -43.148  1.00  0.00           H  
ATOM    531 HG13 VAL A  36     -11.432  18.949 -43.497  1.00  0.00           H  
ATOM    532 HG21 VAL A  36     -12.314  19.013 -46.568  1.00  0.00           H  
ATOM    533 HG22 VAL A  36     -10.683  19.315 -45.961  1.00  0.00           H  
ATOM    534 HG23 VAL A  36     -10.971  18.044 -47.163  1.00  0.00           H  
ATOM    535  N   TYR A  37      -9.894  16.130 -42.493  1.00  0.00           N  
ATOM    536  CA  TYR A  37      -9.948  15.336 -41.268  1.00  0.00           C  
ATOM    537  C   TYR A  37     -10.845  16.140 -40.335  1.00  0.00           C  
ATOM    538  O   TYR A  37     -10.619  17.332 -40.095  1.00  0.00           O  
ATOM    539  CB  TYR A  37      -8.573  15.180 -40.594  1.00  0.00           C  
ATOM    540  CG  TYR A  37      -7.569  14.389 -41.397  1.00  0.00           C  
ATOM    541  CD1 TYR A  37      -6.997  14.944 -42.552  1.00  0.00           C  
ATOM    542  CD2 TYR A  37      -7.179  13.102 -41.004  1.00  0.00           C  
ATOM    543  CE1 TYR A  37      -6.130  14.199 -43.349  1.00  0.00           C  
ATOM    544  CE2 TYR A  37      -6.278  12.372 -41.782  1.00  0.00           C  
ATOM    545  CZ  TYR A  37      -5.801  12.904 -42.974  1.00  0.00           C  
ATOM    546  OH  TYR A  37      -5.014  12.122 -43.772  1.00  0.00           O  
ATOM    547  H   TYR A  37      -9.350  17.012 -42.492  1.00  0.00           H  
ATOM    548  HA  TYR A  37     -10.385  14.356 -41.481  1.00  0.00           H  
ATOM    549  HB2 TYR A  37      -8.133  16.160 -40.382  1.00  0.00           H  
ATOM    550  HB3 TYR A  37      -8.707  14.703 -39.613  1.00  0.00           H  
ATOM    551  HD1 TYR A  37      -7.237  15.961 -42.853  1.00  0.00           H  
ATOM    552  HD2 TYR A  37      -7.561  12.654 -40.089  1.00  0.00           H  
ATOM    553  HE1 TYR A  37      -5.731  14.647 -44.253  1.00  0.00           H  
ATOM    554  HE2 TYR A  37      -5.961  11.385 -41.460  1.00  0.00           H  
ATOM    555  HH  TYR A  37      -4.887  12.597 -44.614  1.00  0.00           H  
ATOM    556  N   CYS A  38     -11.924  15.458 -39.803  1.00  0.00           N  
ATOM    557  CA  CYS A  38     -12.810  16.082 -38.814  1.00  0.00           C  
ATOM    558  C   CYS A  38     -13.332  15.029 -37.809  1.00  0.00           C  
ATOM    559  O   CYS A  38     -13.387  13.824 -38.086  1.00  0.00           O  
ATOM    560  CB  CYS A  38     -13.961  16.848 -39.476  1.00  0.00           C  
ATOM    561  SG  CYS A  38     -15.048  15.807 -40.506  1.00  0.00           S  
ATOM    562  H   CYS A  38     -12.137  14.490 -40.085  1.00  0.00           H  
ATOM    563  HA  CYS A  38     -12.197  16.801 -38.263  1.00  0.00           H  
ATOM    564  HB2 CYS A  38     -14.586  17.336 -38.725  1.00  0.00           H  
ATOM    565  HB3 CYS A  38     -13.560  17.628 -40.130  1.00  0.00           H  
ATOM    566  HG  CYS A  38     -14.066  15.198 -41.189  1.00  0.00           H  
ATOM    567  N   PRO A  39     -13.790  15.479 -36.588  1.00  0.00           N  
ATOM    568  CA  PRO A  39     -14.505  14.569 -35.701  1.00  0.00           C  
ATOM    569  C   PRO A  39     -15.835  14.116 -36.320  1.00  0.00           C  
ATOM    570  O   PRO A  39     -16.451  14.738 -37.180  1.00  0.00           O  
ATOM    571  CB  PRO A  39     -14.765  15.381 -34.438  1.00  0.00           C  
ATOM    572  CG  PRO A  39     -13.730  16.492 -34.499  1.00  0.00           C  
ATOM    573  CD  PRO A  39     -13.628  16.788 -35.986  1.00  0.00           C  
ATOM    574  HA  PRO A  39     -13.862  13.703 -35.503  1.00  0.00           H  
ATOM    575  HB2 PRO A  39     -15.767  15.815 -34.461  1.00  0.00           H  
ATOM    576  HB3 PRO A  39     -14.687  14.781 -33.528  1.00  0.00           H  
ATOM    577  HG2 PRO A  39     -14.024  17.359 -33.911  1.00  0.00           H  
ATOM    578  HG3 PRO A  39     -12.768  16.126 -34.119  1.00  0.00           H  
ATOM    579  HD2 PRO A  39     -14.446  17.425 -36.328  1.00  0.00           H  
ATOM    580  HD3 PRO A  39     -12.677  17.236 -36.266  1.00  0.00           H  
ATOM    581  N   ARG A  40     -16.276  12.926 -35.788  1.00  0.00           N  
ATOM    582  CA  ARG A  40     -17.320  12.133 -36.423  1.00  0.00           C  
ATOM    583  C   ARG A  40     -18.763  12.476 -36.023  1.00  0.00           C  
ATOM    584  O   ARG A  40     -19.733  11.958 -36.576  1.00  0.00           O  
ATOM    585  CB  ARG A  40     -17.029  10.631 -36.278  1.00  0.00           C  
ATOM    586  CG  ARG A  40     -16.882  10.190 -34.827  1.00  0.00           C  
ATOM    587  CD  ARG A  40     -16.554   8.711 -34.693  1.00  0.00           C  
ATOM    588  NE  ARG A  40     -16.413   8.393 -33.267  1.00  0.00           N  
ATOM    589  CZ  ARG A  40     -16.556   7.131 -32.795  1.00  0.00           C  
ATOM    590  NH1 ARG A  40     -16.372   6.063 -33.606  1.00  0.00           N  
ATOM    591  NH2 ARG A  40     -16.882   6.895 -31.502  1.00  0.00           N1+
ATOM    592  H   ARG A  40     -15.861  12.591 -34.926  1.00  0.00           H  
ATOM    593  HA  ARG A  40     -17.273  12.374 -37.487  1.00  0.00           H  
ATOM    594  HB2 ARG A  40     -17.824  10.048 -36.758  1.00  0.00           H  
ATOM    595  HB3 ARG A  40     -16.096  10.398 -36.807  1.00  0.00           H  
ATOM    596  HG2 ARG A  40     -16.077  10.744 -34.335  1.00  0.00           H  
ATOM    597  HG3 ARG A  40     -17.798  10.416 -34.270  1.00  0.00           H  
ATOM    598  HD2 ARG A  40     -17.371   8.113 -35.108  1.00  0.00           H  
ATOM    599  HD3 ARG A  40     -15.619   8.475 -35.206  1.00  0.00           H  
ATOM    600  HE  ARG A  40     -16.413   9.194 -32.560  1.00  0.00           H  
ATOM    601 HH11 ARG A  40     -16.638   5.134 -33.314  1.00  0.00           H  
ATOM    602 HH12 ARG A  40     -15.697   6.120 -34.392  1.00  0.00           H  
ATOM    603 HH21 ARG A  40     -16.998   5.965 -31.133  1.00  0.00           H  
ATOM    604 HH22 ARG A  40     -16.990   7.699 -30.802  1.00  0.00           H  
ATOM    605  N   HIE A  41     -18.897  13.398 -35.011  1.00  0.00           N  
ATOM    606  CA  HIE A  41     -20.189  13.771 -34.436  1.00  0.00           C  
ATOM    607  C   HIE A  41     -20.810  15.010 -35.110  1.00  0.00           C  
ATOM    608  O   HIE A  41     -21.836  15.544 -34.685  1.00  0.00           O  
ATOM    609  CB  HIE A  41     -20.139  13.868 -32.908  1.00  0.00           C  
ATOM    610  CG  HIE A  41     -19.035  14.708 -32.359  1.00  0.00           C  
ATOM    611  ND1 HIE A  41     -18.320  15.570 -33.152  1.00  0.00           N  
ATOM    612  CD2 HIE A  41     -18.547  14.743 -31.069  1.00  0.00           C  
ATOM    613  CE1 HIE A  41     -17.488  16.173 -32.337  1.00  0.00           C  
ATOM    614  NE2 HIE A  41     -17.600  15.726 -31.054  1.00  0.00           N  
ATOM    615  H   HIE A  41     -18.069  13.873 -34.649  1.00  0.00           H  
ATOM    616  HA  HIE A  41     -20.895  12.968 -34.683  1.00  0.00           H  
ATOM    617  HB2 HIE A  41     -21.093  14.248 -32.528  1.00  0.00           H  
ATOM    618  HB3 HIE A  41     -20.016  12.857 -32.502  1.00  0.00           H  
ATOM    619  HD2 HIE A  41     -18.815  14.192 -30.181  1.00  0.00           H  
ATOM    620  HE2 HIE A  41     -17.072  16.068 -30.253  1.00  0.00           H  
ATOM    621  HE1 HIE A  41     -16.783  16.931 -32.623  1.00  0.00           H  
ATOM    622  N   VAL A  42     -20.280  15.322 -36.353  1.00  0.00           N  
ATOM    623  CA  VAL A  42     -20.876  16.341 -37.218  1.00  0.00           C  
ATOM    624  C   VAL A  42     -22.254  15.903 -37.739  1.00  0.00           C  
ATOM    625  O   VAL A  42     -23.094  16.705 -38.139  1.00  0.00           O  
ATOM    626  CB  VAL A  42     -19.952  16.704 -38.403  1.00  0.00           C  
ATOM    627  CG1 VAL A  42     -19.738  15.575 -39.412  1.00  0.00           C  
ATOM    628  CG2 VAL A  42     -20.443  17.956 -39.139  1.00  0.00           C  
ATOM    629  H   VAL A  42     -19.430  14.845 -36.641  1.00  0.00           H  
ATOM    630  HA  VAL A  42     -21.038  17.224 -36.588  1.00  0.00           H  
ATOM    631  HB  VAL A  42     -18.970  16.924 -37.979  1.00  0.00           H  
ATOM    632 HG11 VAL A  42     -18.942  15.839 -40.116  1.00  0.00           H  
ATOM    633 HG12 VAL A  42     -19.444  14.648 -38.913  1.00  0.00           H  
ATOM    634 HG13 VAL A  42     -20.641  15.383 -39.999  1.00  0.00           H  
ATOM    635 HG21 VAL A  42     -19.709  18.280 -39.883  1.00  0.00           H  
ATOM    636 HG22 VAL A  42     -21.379  17.778 -39.677  1.00  0.00           H  
ATOM    637 HG23 VAL A  42     -20.603  18.782 -38.440  1.00  0.00           H  
ATOM    638  N   ILE A  43     -22.433  14.542 -37.856  1.00  0.00           N  
ATOM    639  CA  ILE A  43     -23.570  13.965 -38.559  1.00  0.00           C  
ATOM    640  C   ILE A  43     -24.894  13.848 -37.758  1.00  0.00           C  
ATOM    641  O   ILE A  43     -25.913  13.397 -38.299  1.00  0.00           O  
ATOM    642  CB  ILE A  43     -23.209  12.601 -39.212  1.00  0.00           C  
ATOM    643  CG1 ILE A  43     -22.979  11.478 -38.179  1.00  0.00           C  
ATOM    644  CG2 ILE A  43     -22.020  12.748 -40.164  1.00  0.00           C  
ATOM    645  CD1 ILE A  43     -22.542  10.162 -38.813  1.00  0.00           C  
ATOM    646  H   ILE A  43     -21.737  13.926 -37.437  1.00  0.00           H  
ATOM    647  HA  ILE A  43     -23.813  14.664 -39.369  1.00  0.00           H  
ATOM    648  HB  ILE A  43     -24.064  12.290 -39.825  1.00  0.00           H  
ATOM    649 HG12 ILE A  43     -22.233  11.775 -37.435  1.00  0.00           H  
ATOM    650 HG13 ILE A  43     -23.910  11.301 -37.631  1.00  0.00           H  
ATOM    651 HG21 ILE A  43     -22.145  13.611 -40.823  1.00  0.00           H  
ATOM    652 HG22 ILE A  43     -21.081  12.866 -39.615  1.00  0.00           H  
ATOM    653 HG23 ILE A  43     -21.927  11.866 -40.803  1.00  0.00           H  
ATOM    654 HD11 ILE A  43     -22.640   9.344 -38.096  1.00  0.00           H  
ATOM    655 HD12 ILE A  43     -23.155   9.920 -39.685  1.00  0.00           H  
ATOM    656 HD13 ILE A  43     -21.494  10.202 -39.128  1.00  0.00           H  
ATOM    657  N   CYS A  44     -24.836  14.259 -36.449  1.00  0.00           N  
ATOM    658  CA  CYS A  44     -25.888  14.001 -35.452  1.00  0.00           C  
ATOM    659  C   CYS A  44     -27.038  15.044 -35.481  1.00  0.00           C  
ATOM    660  O   CYS A  44     -26.864  16.237 -35.745  1.00  0.00           O  
ATOM    661  CB  CYS A  44     -25.315  13.990 -34.025  1.00  0.00           C  
ATOM    662  SG  CYS A  44     -24.143  12.615 -33.764  1.00  0.00           S  
ATOM    663  H   CYS A  44     -23.997  14.761 -36.162  1.00  0.00           H  
ATOM    664  HA  CYS A  44     -26.321  13.021 -35.693  1.00  0.00           H  
ATOM    665  HB2 CYS A  44     -24.786  14.927 -33.818  1.00  0.00           H  
ATOM    666  HB3 CYS A  44     -26.113  13.897 -33.281  1.00  0.00           H  
ATOM    667  HG  CYS A  44     -23.324  12.922 -34.779  1.00  0.00           H  
ATOM    668  N   THR A  45     -28.266  14.486 -35.137  1.00  0.00           N  
ATOM    669  CA  THR A  45     -29.538  15.218 -35.053  1.00  0.00           C  
ATOM    670  C   THR A  45     -29.885  15.374 -33.548  1.00  0.00           C  
ATOM    671  O   THR A  45     -29.024  15.720 -32.733  1.00  0.00           O  
ATOM    672  CB  THR A  45     -30.625  14.539 -35.922  1.00  0.00           C  
ATOM    673  OG1 THR A  45     -31.042  13.279 -35.385  1.00  0.00           O  
ATOM    674  CG2 THR A  45     -30.185  14.323 -37.366  1.00  0.00           C  
ATOM    675  H   THR A  45     -28.359  13.471 -34.893  1.00  0.00           H  
ATOM    676  HA  THR A  45     -29.373  16.233 -35.436  1.00  0.00           H  
ATOM    677  HB  THR A  45     -31.516  15.179 -35.934  1.00  0.00           H  
ATOM    678 HG21 THR A  45     -29.851  15.258 -37.825  1.00  0.00           H  
ATOM    679 HG22 THR A  45     -29.379  13.584 -37.435  1.00  0.00           H  
ATOM    680 HG23 THR A  45     -31.017  13.924 -37.957  1.00  0.00           H  
ATOM    681  HG1 THR A  45     -30.213  12.766 -35.113  1.00  0.00           H  
ATOM    682  N   SER A  46     -31.197  15.162 -33.173  1.00  0.00           N  
ATOM    683  CA  SER A  46     -31.675  15.466 -31.821  1.00  0.00           C  
ATOM    684  C   SER A  46     -31.450  14.328 -30.818  1.00  0.00           C  
ATOM    685  O   SER A  46     -31.269  14.553 -29.620  1.00  0.00           O  
ATOM    686  CB  SER A  46     -33.158  15.842 -31.853  1.00  0.00           C  
ATOM    687  OG  SER A  46     -33.900  14.908 -32.638  1.00  0.00           O  
ATOM    688  H   SER A  46     -31.887  14.768 -33.814  1.00  0.00           H  
ATOM    689  HA  SER A  46     -31.103  16.323 -31.445  1.00  0.00           H  
ATOM    690  HB2 SER A  46     -33.594  15.908 -30.850  1.00  0.00           H  
ATOM    691  HB3 SER A  46     -33.278  16.818 -32.335  1.00  0.00           H  
ATOM    692  HG  SER A  46     -34.345  14.268 -31.978  1.00  0.00           H  
ATOM    693  N   GLU A  47     -31.647  13.054 -31.311  1.00  0.00           N  
ATOM    694  CA  GLU A  47     -31.635  11.873 -30.442  1.00  0.00           C  
ATOM    695  C   GLU A  47     -30.219  11.271 -30.344  1.00  0.00           C  
ATOM    696  O   GLU A  47     -29.841  10.554 -29.416  1.00  0.00           O  
ATOM    697  CB  GLU A  47     -32.579  10.768 -30.950  1.00  0.00           C  
ATOM    698  CG  GLU A  47     -33.941  11.238 -31.451  1.00  0.00           C  
ATOM    699  CD  GLU A  47     -34.595  12.278 -30.548  1.00  0.00           C  
ATOM    700  OE1 GLU A  47     -34.811  11.923 -29.359  1.00  0.00           O  
ATOM    701  OE2 GLU A  47     -34.818  13.390 -31.120  1.00  0.00           O1-
ATOM    702  H   GLU A  47     -31.851  12.957 -32.302  1.00  0.00           H  
ATOM    703  HA  GLU A  47     -31.925  12.181 -29.431  1.00  0.00           H  
ATOM    704  HB2 GLU A  47     -32.100  10.210 -31.766  1.00  0.00           H  
ATOM    705  HB3 GLU A  47     -32.722  10.038 -30.143  1.00  0.00           H  
ATOM    706  HG2 GLU A  47     -33.835  11.648 -32.463  1.00  0.00           H  
ATOM    707  HG3 GLU A  47     -34.617  10.380 -31.539  1.00  0.00           H  
ATOM    708  N   ASP A  48     -29.457  11.482 -31.480  1.00  0.00           N  
ATOM    709  CA  ASP A  48     -28.295  10.663 -31.788  1.00  0.00           C  
ATOM    710  C   ASP A  48     -27.131  11.004 -30.855  1.00  0.00           C  
ATOM    711  O   ASP A  48     -26.155  10.266 -30.751  1.00  0.00           O  
ATOM    712  CB  ASP A  48     -27.779  10.843 -33.207  1.00  0.00           C  
ATOM    713  CG  ASP A  48     -28.900  10.969 -34.209  1.00  0.00           C  
ATOM    714  OD1 ASP A  48     -29.501   9.913 -34.529  1.00  0.00           O  
ATOM    715  OD2 ASP A  48     -29.098  12.174 -34.587  1.00  0.00           O1-
ATOM    716  H   ASP A  48     -29.755  12.200 -32.137  1.00  0.00           H  
ATOM    717  HA  ASP A  48     -28.572   9.617 -31.606  1.00  0.00           H  
ATOM    718  HB2 ASP A  48     -27.155  11.741 -33.275  1.00  0.00           H  
ATOM    719  HB3 ASP A  48     -27.127  10.005 -33.475  1.00  0.00           H  
ATOM    720  N   MET A  49     -27.212  12.230 -30.231  1.00  0.00           N  
ATOM    721  CA  MET A  49     -26.104  12.767 -29.461  1.00  0.00           C  
ATOM    722  C   MET A  49     -25.878  11.893 -28.213  1.00  0.00           C  
ATOM    723  O   MET A  49     -24.798  11.859 -27.622  1.00  0.00           O  
ATOM    724  CB  MET A  49     -26.384  14.210 -29.017  1.00  0.00           C  
ATOM    725  CG  MET A  49     -26.589  15.149 -30.204  1.00  0.00           C  
ATOM    726  SD  MET A  49     -26.822  16.884 -29.684  1.00  0.00           S  
ATOM    727  CE  MET A  49     -28.532  16.774 -29.094  1.00  0.00           C  
ATOM    728  H   MET A  49     -28.079  12.748 -30.342  1.00  0.00           H  
ATOM    729  HA  MET A  49     -25.199  12.710 -30.078  1.00  0.00           H  
ATOM    730  HB2 MET A  49     -27.270  14.221 -28.370  1.00  0.00           H  
ATOM    731  HB3 MET A  49     -25.544  14.562 -28.404  1.00  0.00           H  
ATOM    732  HG2 MET A  49     -25.714  15.122 -30.859  1.00  0.00           H  
ATOM    733  HG3 MET A  49     -27.448  14.850 -30.810  1.00  0.00           H  
ATOM    734  HE1 MET A  49     -28.871  17.771 -28.802  1.00  0.00           H  
ATOM    735  HE2 MET A  49     -29.183  16.408 -29.889  1.00  0.00           H  
ATOM    736  HE3 MET A  49     -28.604  16.120 -28.222  1.00  0.00           H  
ATOM    737  N   LEU A  50     -27.020  11.269 -27.737  1.00  0.00           N  
ATOM    738  CA  LEU A  50     -27.020  10.492 -26.503  1.00  0.00           C  
ATOM    739  C   LEU A  50     -26.413   9.103 -26.744  1.00  0.00           C  
ATOM    740  O   LEU A  50     -25.754   8.528 -25.873  1.00  0.00           O  
ATOM    741  CB  LEU A  50     -28.452  10.381 -25.959  1.00  0.00           C  
ATOM    742  CG  LEU A  50     -28.601   9.624 -24.623  1.00  0.00           C  
ATOM    743  CD1 LEU A  50     -27.763  10.235 -23.500  1.00  0.00           C  
ATOM    744  CD2 LEU A  50     -30.075   9.593 -24.211  1.00  0.00           C  
ATOM    745  H   LEU A  50     -27.880  11.365 -28.284  1.00  0.00           H  
ATOM    746  HA  LEU A  50     -26.373  11.017 -25.791  1.00  0.00           H  
ATOM    747  HB2 LEU A  50     -28.861  11.394 -25.843  1.00  0.00           H  
ATOM    748  HB3 LEU A  50     -29.085   9.886 -26.709  1.00  0.00           H  
ATOM    749  HG  LEU A  50     -28.280   8.584 -24.763  1.00  0.00           H  
ATOM    750 HD11 LEU A  50     -27.984  11.301 -23.375  1.00  0.00           H  
ATOM    751 HD12 LEU A  50     -27.964   9.734 -22.547  1.00  0.00           H  
ATOM    752 HD13 LEU A  50     -26.694  10.127 -23.699  1.00  0.00           H  
ATOM    753 HD21 LEU A  50     -30.462  10.603 -24.039  1.00  0.00           H  
ATOM    754 HD22 LEU A  50     -30.687   9.123 -24.988  1.00  0.00           H  
ATOM    755 HD23 LEU A  50     -30.210   9.017 -23.289  1.00  0.00           H  
ATOM    756  N   ASN A  51     -26.786   8.474 -27.920  1.00  0.00           N  
ATOM    757  CA  ASN A  51     -26.324   7.116 -28.198  1.00  0.00           C  
ATOM    758  C   ASN A  51     -26.355   6.865 -29.708  1.00  0.00           C  
ATOM    759  O   ASN A  51     -27.331   6.349 -30.257  1.00  0.00           O  
ATOM    760  CB  ASN A  51     -27.175   6.085 -27.451  1.00  0.00           C  
ATOM    761  CG  ASN A  51     -26.375   4.829 -27.184  1.00  0.00           C  
ATOM    762  ND2 ASN A  51     -27.133   3.699 -27.073  1.00  0.00           N  
ATOM    763  OD1 ASN A  51     -25.154   4.810 -27.024  1.00  0.00           O  
ATOM    764  H   ASN A  51     -27.370   8.968 -28.596  1.00  0.00           H  
ATOM    765  HA  ASN A  51     -25.292   7.058 -27.858  1.00  0.00           H  
ATOM    766  HB2 ASN A  51     -27.478   6.464 -26.467  1.00  0.00           H  
ATOM    767  HB3 ASN A  51     -28.098   5.844 -27.989  1.00  0.00           H  
ATOM    768 HD21 ASN A  51     -28.140   3.697 -27.198  1.00  0.00           H  
ATOM    769 HD22 ASN A  51     -26.690   2.815 -26.854  1.00  0.00           H  
ATOM    770  N   PRO A  52     -25.281   7.325 -30.443  1.00  0.00           N  
ATOM    771  CA  PRO A  52     -25.270   7.250 -31.894  1.00  0.00           C  
ATOM    772  C   PRO A  52     -24.847   5.864 -32.412  1.00  0.00           C  
ATOM    773  O   PRO A  52     -23.964   5.185 -31.895  1.00  0.00           O  
ATOM    774  CB  PRO A  52     -24.210   8.267 -32.327  1.00  0.00           C  
ATOM    775  CG  PRO A  52     -23.226   8.257 -31.164  1.00  0.00           C  
ATOM    776  CD  PRO A  52     -24.094   7.997 -29.947  1.00  0.00           C  
ATOM    777  HA  PRO A  52     -26.258   7.513 -32.287  1.00  0.00           H  
ATOM    778  HB2 PRO A  52     -23.725   8.021 -33.277  1.00  0.00           H  
ATOM    779  HB3 PRO A  52     -24.652   9.262 -32.431  1.00  0.00           H  
ATOM    780  HG2 PRO A  52     -22.511   7.437 -31.284  1.00  0.00           H  
ATOM    781  HG3 PRO A  52     -22.664   9.190 -31.074  1.00  0.00           H  
ATOM    782  HD2 PRO A  52     -23.584   7.367 -29.214  1.00  0.00           H  
ATOM    783  HD3 PRO A  52     -24.402   8.930 -29.470  1.00  0.00           H  
ATOM    784  N   ASN A  53     -25.482   5.537 -33.590  1.00  0.00           N  
ATOM    785  CA  ASN A  53     -25.021   4.470 -34.470  1.00  0.00           C  
ATOM    786  C   ASN A  53     -24.462   5.226 -35.677  1.00  0.00           C  
ATOM    787  O   ASN A  53     -25.178   5.798 -36.501  1.00  0.00           O  
ATOM    788  CB  ASN A  53     -26.160   3.541 -34.868  1.00  0.00           C  
ATOM    789  CG  ASN A  53     -25.607   2.398 -35.688  1.00  0.00           C  
ATOM    790  OD1 ASN A  53     -24.878   2.566 -36.662  1.00  0.00           O  
ATOM    791  ND2 ASN A  53     -25.983   1.152 -35.277  1.00  0.00           N  
ATOM    792  H   ASN A  53     -26.277   6.092 -33.895  1.00  0.00           H  
ATOM    793  HA  ASN A  53     -24.221   3.903 -33.981  1.00  0.00           H  
ATOM    794  HB2 ASN A  53     -26.660   3.157 -33.971  1.00  0.00           H  
ATOM    795  HB3 ASN A  53     -26.921   4.054 -35.466  1.00  0.00           H  
ATOM    796 HD21 ASN A  53     -26.591   0.977 -34.487  1.00  0.00           H  
ATOM    797 HD22 ASN A  53     -25.628   0.352 -35.788  1.00  0.00           H  
ATOM    798  N   TYR A  54     -23.083   5.291 -35.716  1.00  0.00           N  
ATOM    799  CA  TYR A  54     -22.403   6.186 -36.648  1.00  0.00           C  
ATOM    800  C   TYR A  54     -22.549   5.599 -38.060  1.00  0.00           C  
ATOM    801  O   TYR A  54     -22.833   6.302 -39.031  1.00  0.00           O  
ATOM    802  CB  TYR A  54     -20.928   6.414 -36.282  1.00  0.00           C  
ATOM    803  CG  TYR A  54     -20.738   7.383 -35.130  1.00  0.00           C  
ATOM    804  CD1 TYR A  54     -20.993   8.747 -35.320  1.00  0.00           C  
ATOM    805  CD2 TYR A  54     -20.295   6.956 -33.867  1.00  0.00           C  
ATOM    806  CE1 TYR A  54     -20.814   9.658 -34.281  1.00  0.00           C  
ATOM    807  CE2 TYR A  54     -20.099   7.880 -32.825  1.00  0.00           C  
ATOM    808  CZ  TYR A  54     -20.362   9.228 -33.041  1.00  0.00           C  
ATOM    809  OH  TYR A  54     -20.205  10.184 -32.081  1.00  0.00           O  
ATOM    810  H   TYR A  54     -22.520   4.684 -35.120  1.00  0.00           H  
ATOM    811  HA  TYR A  54     -22.954   7.134 -36.649  1.00  0.00           H  
ATOM    812  HB2 TYR A  54     -20.434   5.465 -36.045  1.00  0.00           H  
ATOM    813  HB3 TYR A  54     -20.389   6.818 -37.149  1.00  0.00           H  
ATOM    814  HD1 TYR A  54     -21.343   9.114 -36.280  1.00  0.00           H  
ATOM    815  HD2 TYR A  54     -20.092   5.901 -33.689  1.00  0.00           H  
ATOM    816  HE1 TYR A  54     -21.039  10.707 -34.440  1.00  0.00           H  
ATOM    817  HE2 TYR A  54     -19.755   7.536 -31.854  1.00  0.00           H  
ATOM    818  HH  TYR A  54     -20.006   9.807 -31.187  1.00  0.00           H  
ATOM    819  N   GLU A  55     -22.293   4.255 -38.162  1.00  0.00           N  
ATOM    820  CA  GLU A  55     -22.394   3.480 -39.388  1.00  0.00           C  
ATOM    821  C   GLU A  55     -23.757   3.718 -40.072  1.00  0.00           C  
ATOM    822  O   GLU A  55     -23.835   4.014 -41.268  1.00  0.00           O  
ATOM    823  CB  GLU A  55     -22.216   1.971 -39.111  1.00  0.00           C  
ATOM    824  CG  GLU A  55     -20.884   1.571 -38.463  1.00  0.00           C  
ATOM    825  CD  GLU A  55     -20.858   1.744 -36.939  1.00  0.00           C  
ATOM    826  OE1 GLU A  55     -20.598   0.713 -36.265  1.00  0.00           O  
ATOM    827  OE2 GLU A  55     -21.074   2.931 -36.538  1.00  0.00           O1-
ATOM    828  H   GLU A  55     -21.922   3.761 -37.314  1.00  0.00           H  
ATOM    829  HA  GLU A  55     -21.609   3.841 -40.063  1.00  0.00           H  
ATOM    830  HB2 GLU A  55     -23.039   1.602 -38.485  1.00  0.00           H  
ATOM    831  HB3 GLU A  55     -22.303   1.442 -40.069  1.00  0.00           H  
ATOM    832  HG2 GLU A  55     -20.695   0.514 -38.687  1.00  0.00           H  
ATOM    833  HG3 GLU A  55     -20.056   2.140 -38.900  1.00  0.00           H  
ATOM    834  N   ASP A  56     -24.870   3.550 -39.269  1.00  0.00           N  
ATOM    835  CA  ASP A  56     -26.234   3.651 -39.798  1.00  0.00           C  
ATOM    836  C   ASP A  56     -26.539   5.101 -40.237  1.00  0.00           C  
ATOM    837  O   ASP A  56     -27.354   5.369 -41.122  1.00  0.00           O  
ATOM    838  CB  ASP A  56     -27.227   3.177 -38.748  1.00  0.00           C  
ATOM    839  CG  ASP A  56     -28.606   3.103 -39.363  1.00  0.00           C  
ATOM    840  OD1 ASP A  56     -29.416   4.012 -38.978  1.00  0.00           O  
ATOM    841  OD2 ASP A  56     -28.818   2.186 -40.194  1.00  0.00           O1-
ATOM    842  H   ASP A  56     -24.736   3.319 -38.273  1.00  0.00           H  
ATOM    843  HA  ASP A  56     -26.274   3.025 -40.697  1.00  0.00           H  
ATOM    844  HB2 ASP A  56     -26.962   2.178 -38.384  1.00  0.00           H  
ATOM    845  HB3 ASP A  56     -27.237   3.852 -37.885  1.00  0.00           H  
ATOM    846  N   LEU A  57     -25.928   6.103 -39.513  1.00  0.00           N  
ATOM    847  CA  LEU A  57     -26.094   7.508 -39.871  1.00  0.00           C  
ATOM    848  C   LEU A  57     -25.275   7.832 -41.132  1.00  0.00           C  
ATOM    849  O   LEU A  57     -25.734   8.526 -42.042  1.00  0.00           O  
ATOM    850  CB  LEU A  57     -25.668   8.447 -38.733  1.00  0.00           C  
ATOM    851  CG  LEU A  57     -26.715   8.577 -37.614  1.00  0.00           C  
ATOM    852  CD1 LEU A  57     -26.063   9.113 -36.339  1.00  0.00           C  
ATOM    853  CD2 LEU A  57     -27.860   9.507 -38.026  1.00  0.00           C  
ATOM    854  H   LEU A  57     -25.348   5.838 -38.711  1.00  0.00           H  
ATOM    855  HA  LEU A  57     -27.143   7.669 -40.137  1.00  0.00           H  
ATOM    856  HB2 LEU A  57     -24.725   8.084 -38.308  1.00  0.00           H  
ATOM    857  HB3 LEU A  57     -25.459   9.447 -39.135  1.00  0.00           H  
ATOM    858  HG  LEU A  57     -27.130   7.587 -37.388  1.00  0.00           H  
ATOM    859 HD11 LEU A  57     -26.782   9.100 -35.517  1.00  0.00           H  
ATOM    860 HD12 LEU A  57     -25.209   8.499 -36.037  1.00  0.00           H  
ATOM    861 HD13 LEU A  57     -25.711  10.142 -36.468  1.00  0.00           H  
ATOM    862 HD21 LEU A  57     -28.626   9.544 -37.245  1.00  0.00           H  
ATOM    863 HD22 LEU A  57     -27.500  10.529 -38.191  1.00  0.00           H  
ATOM    864 HD23 LEU A  57     -28.343   9.174 -38.947  1.00  0.00           H  
ATOM    865  N   LEU A  58     -23.971   7.394 -41.116  1.00  0.00           N  
ATOM    866  CA  LEU A  58     -22.993   7.749 -42.144  1.00  0.00           C  
ATOM    867  C   LEU A  58     -23.407   7.237 -43.532  1.00  0.00           C  
ATOM    868  O   LEU A  58     -23.115   7.861 -44.556  1.00  0.00           O  
ATOM    869  CB  LEU A  58     -21.616   7.184 -41.759  1.00  0.00           C  
ATOM    870  CG  LEU A  58     -20.446   7.606 -42.665  1.00  0.00           C  
ATOM    871  CD1 LEU A  58     -20.263   9.121 -42.668  1.00  0.00           C  
ATOM    872  CD2 LEU A  58     -19.160   6.923 -42.196  1.00  0.00           C  
ATOM    873  H   LEU A  58     -23.657   6.818 -40.318  1.00  0.00           H  
ATOM    874  HA  LEU A  58     -22.981   8.843 -42.183  1.00  0.00           H  
ATOM    875  HB2 LEU A  58     -21.381   7.498 -40.733  1.00  0.00           H  
ATOM    876  HB3 LEU A  58     -21.669   6.087 -41.738  1.00  0.00           H  
ATOM    877  HG  LEU A  58     -20.637   7.275 -43.692  1.00  0.00           H  
ATOM    878 HD11 LEU A  58     -19.354   9.408 -43.206  1.00  0.00           H  
ATOM    879 HD12 LEU A  58     -21.105   9.611 -43.164  1.00  0.00           H  
ATOM    880 HD13 LEU A  58     -20.197   9.518 -41.650  1.00  0.00           H  
ATOM    881 HD21 LEU A  58     -18.313   7.208 -42.828  1.00  0.00           H  
ATOM    882 HD22 LEU A  58     -18.923   7.194 -41.163  1.00  0.00           H  
ATOM    883 HD23 LEU A  58     -19.260   5.833 -42.244  1.00  0.00           H  
ATOM    884  N   ILE A  59     -24.031   5.998 -43.536  1.00  0.00           N  
ATOM    885  CA  ILE A  59     -24.517   5.418 -44.795  1.00  0.00           C  
ATOM    886  C   ILE A  59     -25.754   6.165 -45.351  1.00  0.00           C  
ATOM    887  O   ILE A  59     -26.087   6.073 -46.532  1.00  0.00           O  
ATOM    888  CB  ILE A  59     -24.751   3.893 -44.665  1.00  0.00           C  
ATOM    889  CG1 ILE A  59     -24.820   3.149 -46.016  1.00  0.00           C  
ATOM    890  CG2 ILE A  59     -26.012   3.563 -43.858  1.00  0.00           C  
ATOM    891  CD1 ILE A  59     -23.557   3.268 -46.858  1.00  0.00           C  
ATOM    892  H   ILE A  59     -24.124   5.476 -42.654  1.00  0.00           H  
ATOM    893  HA  ILE A  59     -23.714   5.602 -45.517  1.00  0.00           H  
ATOM    894  HB  ILE A  59     -23.898   3.474 -44.113  1.00  0.00           H  
ATOM    895 HG12 ILE A  59     -24.990   2.082 -45.820  1.00  0.00           H  
ATOM    896 HG13 ILE A  59     -25.679   3.491 -46.604  1.00  0.00           H  
ATOM    897 HG21 ILE A  59     -26.065   2.489 -43.647  1.00  0.00           H  
ATOM    898 HG22 ILE A  59     -26.010   4.085 -42.901  1.00  0.00           H  
ATOM    899 HG23 ILE A  59     -26.924   3.841 -44.395  1.00  0.00           H  
ATOM    900 HD11 ILE A  59     -23.616   2.593 -47.718  1.00  0.00           H  
ATOM    901 HD12 ILE A  59     -23.426   4.281 -47.248  1.00  0.00           H  
ATOM    902 HD13 ILE A  59     -22.669   2.999 -46.277  1.00  0.00           H  
ATOM    903  N   ARG A  60     -26.488   6.890 -44.430  1.00  0.00           N  
ATOM    904  CA  ARG A  60     -27.646   7.691 -44.826  1.00  0.00           C  
ATOM    905  C   ARG A  60     -27.182   9.011 -45.467  1.00  0.00           C  
ATOM    906  O   ARG A  60     -27.878   9.619 -46.283  1.00  0.00           O  
ATOM    907  CB  ARG A  60     -28.568   8.035 -43.642  1.00  0.00           C  
ATOM    908  CG  ARG A  60     -29.778   7.103 -43.531  1.00  0.00           C  
ATOM    909  CD  ARG A  60     -30.751   7.589 -42.455  1.00  0.00           C  
ATOM    910  NE  ARG A  60     -30.187   7.478 -41.107  1.00  0.00           N  
ATOM    911  CZ  ARG A  60     -30.161   6.333 -40.382  1.00  0.00           C  
ATOM    912  NH1 ARG A  60     -30.727   5.187 -40.806  1.00  0.00           N  
ATOM    913  NH2 ARG A  60     -29.541   6.299 -39.190  1.00  0.00           N1+
ATOM    914  H   ARG A  60     -26.185   6.878 -43.460  1.00  0.00           H  
ATOM    915  HA  ARG A  60     -28.190   7.142 -45.604  1.00  0.00           H  
ATOM    916  HB2 ARG A  60     -28.018   8.013 -42.697  1.00  0.00           H  
ATOM    917  HB3 ARG A  60     -28.946   9.061 -43.752  1.00  0.00           H  
ATOM    918  HG2 ARG A  60     -30.307   7.077 -44.491  1.00  0.00           H  
ATOM    919  HG3 ARG A  60     -29.442   6.083 -43.312  1.00  0.00           H  
ATOM    920  HD2 ARG A  60     -31.010   8.642 -42.616  1.00  0.00           H  
ATOM    921  HD3 ARG A  60     -31.695   7.034 -42.493  1.00  0.00           H  
ATOM    922  HE  ARG A  60     -29.751   8.286 -40.685  1.00  0.00           H  
ATOM    923 HH11 ARG A  60     -30.480   4.357 -40.231  1.00  0.00           H  
ATOM    924 HH12 ARG A  60     -31.186   5.066 -41.692  1.00  0.00           H  
ATOM    925 HH21 ARG A  60     -29.430   5.297 -38.836  1.00  0.00           H  
ATOM    926 HH22 ARG A  60     -29.003   7.020 -38.749  1.00  0.00           H  
ATOM    927  N   LYS A  61     -26.026   9.551 -44.931  1.00  0.00           N  
ATOM    928  CA  LYS A  61     -25.499  10.830 -45.376  1.00  0.00           C  
ATOM    929  C   LYS A  61     -24.707  10.563 -46.680  1.00  0.00           C  
ATOM    930  O   LYS A  61     -23.659   9.909 -46.718  1.00  0.00           O  
ATOM    931  CB  LYS A  61     -24.576  11.481 -44.345  1.00  0.00           C  
ATOM    932  CG  LYS A  61     -25.094  11.607 -42.910  1.00  0.00           C  
ATOM    933  CD  LYS A  61     -26.546  12.062 -42.755  1.00  0.00           C  
ATOM    934  CE  LYS A  61     -26.946  12.168 -41.286  1.00  0.00           C  
ATOM    935  NZ  LYS A  61     -26.496  13.450 -40.712  1.00  0.00           N1+
ATOM    936  H   LYS A  61     -25.542   9.003 -44.217  1.00  0.00           H  
ATOM    937  HA  LYS A  61     -26.341  11.500 -45.588  1.00  0.00           H  
ATOM    938  HB2 LYS A  61     -23.644  10.907 -44.286  1.00  0.00           H  
ATOM    939  HB3 LYS A  61     -24.299  12.478 -44.711  1.00  0.00           H  
ATOM    940  HG2 LYS A  61     -24.967  10.644 -42.414  1.00  0.00           H  
ATOM    941  HG3 LYS A  61     -24.423  12.277 -42.366  1.00  0.00           H  
ATOM    942  HD2 LYS A  61     -26.713  13.011 -43.278  1.00  0.00           H  
ATOM    943  HD3 LYS A  61     -27.206  11.321 -43.220  1.00  0.00           H  
ATOM    944  HE2 LYS A  61     -28.034  12.144 -41.167  1.00  0.00           H  
ATOM    945  HE3 LYS A  61     -26.507  11.368 -40.683  1.00  0.00           H  
ATOM    946  HZ1 LYS A  61     -25.601  13.804 -41.082  1.00  0.00           H  
ATOM    947  HZ2 LYS A  61     -27.191  14.197 -40.827  1.00  0.00           H  
ATOM    948  HZ3 LYS A  61     -26.372  13.372 -39.668  1.00  0.00           H  
ATOM    949  N   SER A  62     -25.308  11.077 -47.818  1.00  0.00           N  
ATOM    950  CA  SER A  62     -24.704  10.936 -49.142  1.00  0.00           C  
ATOM    951  C   SER A  62     -23.694  12.081 -49.345  1.00  0.00           C  
ATOM    952  O   SER A  62     -23.600  13.047 -48.585  1.00  0.00           O  
ATOM    953  CB  SER A  62     -25.744  10.919 -50.266  1.00  0.00           C  
ATOM    954  OG  SER A  62     -26.202  12.232 -50.579  1.00  0.00           O  
ATOM    955  H   SER A  62     -26.191  11.592 -47.753  1.00  0.00           H  
ATOM    956  HA  SER A  62     -24.154   9.987 -49.156  1.00  0.00           H  
ATOM    957  HB2 SER A  62     -25.302  10.513 -51.182  1.00  0.00           H  
ATOM    958  HB3 SER A  62     -26.607  10.296 -50.009  1.00  0.00           H  
ATOM    959  HG  SER A  62     -26.730  12.537 -49.800  1.00  0.00           H  
ATOM    960  N   ASN A  63     -22.926  11.994 -50.497  1.00  0.00           N  
ATOM    961  CA  ASN A  63     -21.817  12.922 -50.733  1.00  0.00           C  
ATOM    962  C   ASN A  63     -22.294  14.372 -50.844  1.00  0.00           C  
ATOM    963  O   ASN A  63     -21.518  15.306 -50.647  1.00  0.00           O  
ATOM    964  CB  ASN A  63     -21.060  12.581 -52.012  1.00  0.00           C  
ATOM    965  CG  ASN A  63     -19.905  11.629 -51.793  1.00  0.00           C  
ATOM    966  ND2 ASN A  63     -19.287  11.287 -52.961  1.00  0.00           N  
ATOM    967  OD1 ASN A  63     -19.537  11.179 -50.711  1.00  0.00           O  
ATOM    968  H   ASN A  63     -23.121  11.264 -51.175  1.00  0.00           H  
ATOM    969  HA  ASN A  63     -21.172  12.879 -49.846  1.00  0.00           H  
ATOM    970  HB2 ASN A  63     -21.733  12.146 -52.761  1.00  0.00           H  
ATOM    971  HB3 ASN A  63     -20.633  13.486 -52.461  1.00  0.00           H  
ATOM    972 HD21 ASN A  63     -18.492  10.642 -52.984  1.00  0.00           H  
ATOM    973 HD22 ASN A  63     -19.550  11.675 -53.858  1.00  0.00           H  
ATOM    974  N   HIS A  64     -23.605  14.546 -51.251  1.00  0.00           N  
ATOM    975  CA  HIS A  64     -24.168  15.896 -51.399  1.00  0.00           C  
ATOM    976  C   HIS A  64     -24.538  16.469 -50.019  1.00  0.00           C  
ATOM    977  O   HIS A  64     -24.792  17.659 -49.841  1.00  0.00           O  
ATOM    978  CB  HIS A  64     -25.412  15.879 -52.296  1.00  0.00           C  
ATOM    979  CG  HIS A  64     -25.849  17.247 -52.691  1.00  0.00           C  
ATOM    980  CD2 HIS A  64     -27.005  17.919 -52.352  1.00  0.00           C  
ATOM    981  ND1 HIS A  64     -25.042  18.041 -53.477  1.00  0.00           N  
ATOM    982  NE2 HIS A  64     -26.887  19.149 -52.935  1.00  0.00           N  
ATOM    983  CE1 HIS A  64     -25.696  19.173 -53.606  1.00  0.00           C  
ATOM    984  H   HIS A  64     -24.192  13.729 -51.416  1.00  0.00           H  
ATOM    985  HA  HIS A  64     -23.386  16.540 -51.819  1.00  0.00           H  
ATOM    986  HB2 HIS A  64     -25.196  15.312 -53.211  1.00  0.00           H  
ATOM    987  HB3 HIS A  64     -26.235  15.354 -51.794  1.00  0.00           H  
ATOM    988  HD2 HIS A  64     -27.865  17.651 -51.753  1.00  0.00           H  
ATOM    989  HE2 HIS A  64     -27.557  19.905 -52.879  1.00  0.00           H  
ATOM    990  HE1 HIS A  64     -25.364  20.038 -54.162  1.00  0.00           H  
ATOM    991  N   ASN A  65     -24.649  15.525 -49.013  1.00  0.00           N  
ATOM    992  CA  ASN A  65     -25.129  15.852 -47.675  1.00  0.00           C  
ATOM    993  C   ASN A  65     -23.935  15.928 -46.700  1.00  0.00           C  
ATOM    994  O   ASN A  65     -24.092  16.018 -45.482  1.00  0.00           O  
ATOM    995  CB  ASN A  65     -26.188  14.879 -47.157  1.00  0.00           C  
ATOM    996  CG  ASN A  65     -27.127  14.341 -48.215  1.00  0.00           C  
ATOM    997  OD1 ASN A  65     -27.218  13.130 -48.436  1.00  0.00           O  
ATOM    998  ND2 ASN A  65     -27.859  15.258 -48.918  1.00  0.00           N  
ATOM    999  H   ASN A  65     -24.347  14.561 -49.186  1.00  0.00           H  
ATOM   1000  HA  ASN A  65     -25.563  16.859 -47.702  1.00  0.00           H  
ATOM   1001  HB2 ASN A  65     -25.702  14.013 -46.688  1.00  0.00           H  
ATOM   1002  HB3 ASN A  65     -26.785  15.355 -46.370  1.00  0.00           H  
ATOM   1003 HD21 ASN A  65     -27.804  16.259 -48.753  1.00  0.00           H  
ATOM   1004 HD22 ASN A  65     -28.501  14.946 -49.640  1.00  0.00           H  
ATOM   1005  N   PHE A  66     -22.713  16.029 -47.334  1.00  0.00           N  
ATOM   1006  CA  PHE A  66     -21.488  16.467 -46.689  1.00  0.00           C  
ATOM   1007  C   PHE A  66     -21.097  17.730 -47.444  1.00  0.00           C  
ATOM   1008  O   PHE A  66     -20.744  17.714 -48.623  1.00  0.00           O  
ATOM   1009  CB  PHE A  66     -20.340  15.467 -46.798  1.00  0.00           C  
ATOM   1010  CG  PHE A  66     -20.384  14.469 -45.676  1.00  0.00           C  
ATOM   1011  CD1 PHE A  66     -19.826  14.796 -44.430  1.00  0.00           C  
ATOM   1012  CD2 PHE A  66     -21.033  13.245 -45.844  1.00  0.00           C  
ATOM   1013  CE1 PHE A  66     -19.916  13.903 -43.368  1.00  0.00           C  
ATOM   1014  CE2 PHE A  66     -21.111  12.353 -44.780  1.00  0.00           C  
ATOM   1015  CZ  PHE A  66     -20.556  12.681 -43.546  1.00  0.00           C  
ATOM   1016  H   PHE A  66     -22.678  15.839 -48.335  1.00  0.00           H  
ATOM   1017  HA  PHE A  66     -21.701  16.709 -45.641  1.00  0.00           H  
ATOM   1018  HB2 PHE A  66     -20.342  14.953 -47.768  1.00  0.00           H  
ATOM   1019  HB3 PHE A  66     -19.381  15.993 -46.734  1.00  0.00           H  
ATOM   1020  HD1 PHE A  66     -19.323  15.749 -44.285  1.00  0.00           H  
ATOM   1021  HD2 PHE A  66     -21.495  12.994 -46.796  1.00  0.00           H  
ATOM   1022  HE1 PHE A  66     -19.483  14.157 -42.406  1.00  0.00           H  
ATOM   1023  HE2 PHE A  66     -21.625  11.407 -44.909  1.00  0.00           H  
ATOM   1024  HZ  PHE A  66     -20.634  11.988 -42.716  1.00  0.00           H  
ATOM   1025  N   LEU A  67     -21.225  18.867 -46.684  1.00  0.00           N  
ATOM   1026  CA  LEU A  67     -20.908  20.206 -47.156  1.00  0.00           C  
ATOM   1027  C   LEU A  67     -19.565  20.512 -46.493  1.00  0.00           C  
ATOM   1028  O   LEU A  67     -19.386  20.390 -45.277  1.00  0.00           O  
ATOM   1029  CB  LEU A  67     -22.009  21.173 -46.697  1.00  0.00           C  
ATOM   1030  CG  LEU A  67     -21.768  22.661 -46.997  1.00  0.00           C  
ATOM   1031  CD1 LEU A  67     -21.592  22.929 -48.486  1.00  0.00           C  
ATOM   1032  CD2 LEU A  67     -22.935  23.493 -46.459  1.00  0.00           C  
ATOM   1033  H   LEU A  67     -21.513  18.803 -45.697  1.00  0.00           H  
ATOM   1034  HA  LEU A  67     -20.817  20.195 -48.247  1.00  0.00           H  
ATOM   1035  HB2 LEU A  67     -22.958  20.858 -47.153  1.00  0.00           H  
ATOM   1036  HB3 LEU A  67     -22.155  21.070 -45.614  1.00  0.00           H  
ATOM   1037  HG  LEU A  67     -20.860  22.984 -46.474  1.00  0.00           H  
ATOM   1038 HD11 LEU A  67     -21.469  24.000 -48.680  1.00  0.00           H  
ATOM   1039 HD12 LEU A  67     -20.703  22.424 -48.871  1.00  0.00           H  
ATOM   1040 HD13 LEU A  67     -22.459  22.580 -49.056  1.00  0.00           H  
ATOM   1041 HD21 LEU A  67     -22.779  24.559 -46.656  1.00  0.00           H  
ATOM   1042 HD22 LEU A  67     -23.881  23.200 -46.927  1.00  0.00           H  
ATOM   1043 HD23 LEU A  67     -23.038  23.366 -45.377  1.00  0.00           H  
ATOM   1044  N   VAL A  68     -18.583  20.926 -47.372  1.00  0.00           N  
ATOM   1045  CA  VAL A  68     -17.285  21.397 -46.907  1.00  0.00           C  
ATOM   1046  C   VAL A  68     -17.117  22.779 -47.548  1.00  0.00           C  
ATOM   1047  O   VAL A  68     -17.316  22.971 -48.752  1.00  0.00           O  
ATOM   1048  CB  VAL A  68     -16.145  20.442 -47.300  1.00  0.00           C  
ATOM   1049  CG1 VAL A  68     -14.795  20.968 -46.808  1.00  0.00           C  
ATOM   1050  CG2 VAL A  68     -16.367  19.036 -46.731  1.00  0.00           C  
ATOM   1051  H   VAL A  68     -18.739  20.919 -48.380  1.00  0.00           H  
ATOM   1052  HA  VAL A  68     -17.322  21.498 -45.821  1.00  0.00           H  
ATOM   1053  HB  VAL A  68     -16.105  20.358 -48.392  1.00  0.00           H  
ATOM   1054 HG11 VAL A  68     -13.991  20.302 -47.129  1.00  0.00           H  
ATOM   1055 HG12 VAL A  68     -14.574  21.960 -47.212  1.00  0.00           H  
ATOM   1056 HG13 VAL A  68     -14.765  21.032 -45.715  1.00  0.00           H  
ATOM   1057 HG21 VAL A  68     -15.538  18.372 -47.000  1.00  0.00           H  
ATOM   1058 HG22 VAL A  68     -16.442  19.057 -45.640  1.00  0.00           H  
ATOM   1059 HG23 VAL A  68     -17.286  18.589 -47.121  1.00  0.00           H  
ATOM   1060  N   GLN A  69     -16.733  23.776 -46.663  1.00  0.00           N  
ATOM   1061  CA  GLN A  69     -16.597  25.152 -47.117  1.00  0.00           C  
ATOM   1062  C   GLN A  69     -15.264  25.722 -46.652  1.00  0.00           C  
ATOM   1063  O   GLN A  69     -14.865  25.633 -45.486  1.00  0.00           O  
ATOM   1064  CB  GLN A  69     -17.726  26.063 -46.624  1.00  0.00           C  
ATOM   1065  CG  GLN A  69     -19.078  25.720 -47.242  1.00  0.00           C  
ATOM   1066  CD  GLN A  69     -20.137  26.672 -46.739  1.00  0.00           C  
ATOM   1067  OE1 GLN A  69     -20.897  26.404 -45.815  1.00  0.00           O  
ATOM   1068  NE2 GLN A  69     -20.165  27.877 -47.378  1.00  0.00           N  
ATOM   1069  H   GLN A  69     -16.530  23.546 -45.675  1.00  0.00           H  
ATOM   1070  HA  GLN A  69     -16.608  25.151 -48.209  1.00  0.00           H  
ATOM   1071  HB2 GLN A  69     -17.808  26.014 -45.534  1.00  0.00           H  
ATOM   1072  HB3 GLN A  69     -17.477  27.107 -46.856  1.00  0.00           H  
ATOM   1073  HG2 GLN A  69     -19.034  25.780 -48.334  1.00  0.00           H  
ATOM   1074  HG3 GLN A  69     -19.381  24.703 -46.979  1.00  0.00           H  
ATOM   1075 HE21 GLN A  69     -20.826  28.571 -47.061  1.00  0.00           H  
ATOM   1076 HE22 GLN A  69     -19.558  28.134 -48.164  1.00  0.00           H  
ATOM   1077  N   ALA A  70     -14.590  26.416 -47.644  1.00  0.00           N  
ATOM   1078  CA  ALA A  70     -13.351  27.125 -47.357  1.00  0.00           C  
ATOM   1079  C   ALA A  70     -13.785  28.560 -47.056  1.00  0.00           C  
ATOM   1080  O   ALA A  70     -13.883  29.427 -47.930  1.00  0.00           O  
ATOM   1081  CB  ALA A  70     -12.401  27.051 -48.542  1.00  0.00           C  
ATOM   1082  H   ALA A  70     -14.981  26.473 -48.601  1.00  0.00           H  
ATOM   1083  HA  ALA A  70     -12.869  26.701 -46.470  1.00  0.00           H  
ATOM   1084  HB1 ALA A  70     -11.489  27.625 -48.345  1.00  0.00           H  
ATOM   1085  HB2 ALA A  70     -12.118  26.013 -48.746  1.00  0.00           H  
ATOM   1086  HB3 ALA A  70     -12.857  27.453 -49.454  1.00  0.00           H  
ATOM   1087  N   GLY A  71     -14.265  28.759 -45.774  1.00  0.00           N  
ATOM   1088  CA  GLY A  71     -14.747  30.040 -45.256  1.00  0.00           C  
ATOM   1089  C   GLY A  71     -16.125  30.437 -45.807  1.00  0.00           C  
ATOM   1090  O   GLY A  71     -16.983  30.995 -45.127  1.00  0.00           O  
ATOM   1091  H   GLY A  71     -14.279  27.965 -45.137  1.00  0.00           H  
ATOM   1092  HA2 GLY A  71     -14.810  29.950 -44.168  1.00  0.00           H  
ATOM   1093  HA3 GLY A  71     -14.027  30.819 -45.524  1.00  0.00           H  
ATOM   1094  N   ASN A  72     -16.238  30.281 -47.171  1.00  0.00           N  
ATOM   1095  CA  ASN A  72     -17.433  30.596 -47.936  1.00  0.00           C  
ATOM   1096  C   ASN A  72     -17.559  29.583 -49.088  1.00  0.00           C  
ATOM   1097  O   ASN A  72     -18.609  28.966 -49.284  1.00  0.00           O  
ATOM   1098  CB  ASN A  72     -17.337  32.026 -48.459  1.00  0.00           C  
ATOM   1099  CG  ASN A  72     -18.700  32.565 -48.797  1.00  0.00           C  
ATOM   1100  OD1 ASN A  72     -19.091  32.703 -49.951  1.00  0.00           O  
ATOM   1101  ND2 ASN A  72     -19.467  32.897 -47.716  1.00  0.00           N  
ATOM   1102  H   ASN A  72     -15.402  29.938 -47.648  1.00  0.00           H  
ATOM   1103  HA  ASN A  72     -18.299  30.463 -47.278  1.00  0.00           H  
ATOM   1104  HB2 ASN A  72     -16.897  32.690 -47.703  1.00  0.00           H  
ATOM   1105  HB3 ASN A  72     -16.700  32.104 -49.348  1.00  0.00           H  
ATOM   1106 HD21 ASN A  72     -20.383  33.301 -47.876  1.00  0.00           H  
ATOM   1107 HD22 ASN A  72     -19.161  32.759 -46.756  1.00  0.00           H  
ATOM   1108  N   VAL A  73     -16.449  29.470 -49.907  1.00  0.00           N  
ATOM   1109  CA  VAL A  73     -16.496  28.739 -51.177  1.00  0.00           C  
ATOM   1110  C   VAL A  73     -16.597  27.238 -50.861  1.00  0.00           C  
ATOM   1111  O   VAL A  73     -15.882  26.686 -50.023  1.00  0.00           O  
ATOM   1112  CB  VAL A  73     -15.252  29.038 -52.045  1.00  0.00           C  
ATOM   1113  CG1 VAL A  73     -15.250  28.230 -53.348  1.00  0.00           C  
ATOM   1114  CG2 VAL A  73     -15.162  30.531 -52.388  1.00  0.00           C  
ATOM   1115  H   VAL A  73     -15.568  29.897 -49.631  1.00  0.00           H  
ATOM   1116  HA  VAL A  73     -17.406  29.062 -51.699  1.00  0.00           H  
ATOM   1117  HB  VAL A  73     -14.348  28.767 -51.482  1.00  0.00           H  
ATOM   1118 HG11 VAL A  73     -14.396  28.506 -53.975  1.00  0.00           H  
ATOM   1119 HG12 VAL A  73     -15.170  27.157 -53.152  1.00  0.00           H  
ATOM   1120 HG13 VAL A  73     -16.164  28.407 -53.925  1.00  0.00           H  
ATOM   1121 HG21 VAL A  73     -14.287  30.733 -53.015  1.00  0.00           H  
ATOM   1122 HG22 VAL A  73     -16.052  30.866 -52.932  1.00  0.00           H  
ATOM   1123 HG23 VAL A  73     -15.063  31.145 -51.487  1.00  0.00           H  
ATOM   1124  N   GLN A  74     -17.569  26.581 -51.598  1.00  0.00           N  
ATOM   1125  CA  GLN A  74     -17.918  25.190 -51.345  1.00  0.00           C  
ATOM   1126  C   GLN A  74     -16.968  24.260 -52.110  1.00  0.00           C  
ATOM   1127  O   GLN A  74     -16.637  24.452 -53.279  1.00  0.00           O  
ATOM   1128  CB  GLN A  74     -19.371  24.893 -51.752  1.00  0.00           C  
ATOM   1129  CG  GLN A  74     -19.706  23.403 -51.665  1.00  0.00           C  
ATOM   1130  CD  GLN A  74     -21.167  23.091 -51.864  1.00  0.00           C  
ATOM   1131  OE1 GLN A  74     -22.056  23.934 -51.908  1.00  0.00           O  
ATOM   1132  NE2 GLN A  74     -21.405  21.742 -51.967  1.00  0.00           N  
ATOM   1133  H   GLN A  74     -18.049  27.065 -52.349  1.00  0.00           H  
ATOM   1134  HA  GLN A  74     -17.807  25.014 -50.271  1.00  0.00           H  
ATOM   1135  HB2 GLN A  74     -20.046  25.474 -51.110  1.00  0.00           H  
ATOM   1136  HB3 GLN A  74     -19.556  25.238 -52.778  1.00  0.00           H  
ATOM   1137  HG2 GLN A  74     -19.157  22.851 -52.436  1.00  0.00           H  
ATOM   1138  HG3 GLN A  74     -19.413  23.007 -50.688  1.00  0.00           H  
ATOM   1139 HE21 GLN A  74     -20.668  21.046 -51.901  1.00  0.00           H  
ATOM   1140 HE22 GLN A  74     -22.354  21.417 -52.110  1.00  0.00           H  
ATOM   1141  N   LEU A  75     -16.621  23.131 -51.384  1.00  0.00           N  
ATOM   1142  CA  LEU A  75     -15.855  22.034 -51.972  1.00  0.00           C  
ATOM   1143  C   LEU A  75     -16.816  20.831 -52.042  1.00  0.00           C  
ATOM   1144  O   LEU A  75     -17.641  20.591 -51.154  1.00  0.00           O  
ATOM   1145  CB  LEU A  75     -14.637  21.646 -51.123  1.00  0.00           C  
ATOM   1146  CG  LEU A  75     -13.815  22.809 -50.532  1.00  0.00           C  
ATOM   1147  CD1 LEU A  75     -12.632  22.238 -49.750  1.00  0.00           C  
ATOM   1148  CD2 LEU A  75     -13.306  23.788 -51.587  1.00  0.00           C  
ATOM   1149  H   LEU A  75     -16.938  23.023 -50.408  1.00  0.00           H  
ATOM   1150  HA  LEU A  75     -15.537  22.304 -52.985  1.00  0.00           H  
ATOM   1151  HB2 LEU A  75     -14.968  21.016 -50.289  1.00  0.00           H  
ATOM   1152  HB3 LEU A  75     -13.986  21.002 -51.731  1.00  0.00           H  
ATOM   1153  HG  LEU A  75     -14.442  23.364 -49.823  1.00  0.00           H  
ATOM   1154 HD11 LEU A  75     -12.077  23.037 -49.248  1.00  0.00           H  
ATOM   1155 HD12 LEU A  75     -12.965  21.534 -48.983  1.00  0.00           H  
ATOM   1156 HD13 LEU A  75     -11.949  21.701 -50.414  1.00  0.00           H  
ATOM   1157 HD21 LEU A  75     -12.671  24.554 -51.131  1.00  0.00           H  
ATOM   1158 HD22 LEU A  75     -12.717  23.274 -52.350  1.00  0.00           H  
ATOM   1159 HD23 LEU A  75     -14.125  24.307 -52.090  1.00  0.00           H  
ATOM   1160  N   ARG A  76     -16.659  19.994 -53.131  1.00  0.00           N  
ATOM   1161  CA  ARG A  76     -17.491  18.801 -53.280  1.00  0.00           C  
ATOM   1162  C   ARG A  76     -16.667  17.600 -52.793  1.00  0.00           C  
ATOM   1163  O   ARG A  76     -15.532  17.347 -53.204  1.00  0.00           O  
ATOM   1164  CB  ARG A  76     -17.955  18.604 -54.723  1.00  0.00           C  
ATOM   1165  CG  ARG A  76     -18.800  17.345 -54.936  1.00  0.00           C  
ATOM   1166  CD  ARG A  76     -19.217  17.213 -56.394  1.00  0.00           C  
ATOM   1167  NE  ARG A  76     -19.494  15.811 -56.750  1.00  0.00           N  
ATOM   1168  CZ  ARG A  76     -20.709  15.214 -56.805  1.00  0.00           C  
ATOM   1169  NH1 ARG A  76     -21.835  15.817 -56.368  1.00  0.00           N  
ATOM   1170  NH2 ARG A  76     -20.795  13.976 -57.345  1.00  0.00           N1+
ATOM   1171  H   ARG A  76     -15.925  20.167 -53.827  1.00  0.00           H  
ATOM   1172  HA  ARG A  76     -18.382  18.912 -52.651  1.00  0.00           H  
ATOM   1173  HB2 ARG A  76     -18.517  19.488 -55.049  1.00  0.00           H  
ATOM   1174  HB3 ARG A  76     -17.082  18.530 -55.370  1.00  0.00           H  
ATOM   1175  HG2 ARG A  76     -18.217  16.460 -54.659  1.00  0.00           H  
ATOM   1176  HG3 ARG A  76     -19.687  17.357 -54.293  1.00  0.00           H  
ATOM   1177  HD2 ARG A  76     -20.079  17.843 -56.636  1.00  0.00           H  
ATOM   1178  HD3 ARG A  76     -18.406  17.533 -57.058  1.00  0.00           H  
ATOM   1179  HE  ARG A  76     -18.696  15.290 -57.094  1.00  0.00           H  
ATOM   1180 HH11 ARG A  76     -22.748  15.388 -56.454  1.00  0.00           H  
ATOM   1181 HH12 ARG A  76     -21.789  16.746 -55.968  1.00  0.00           H  
ATOM   1182 HH21 ARG A  76     -21.690  13.519 -57.464  1.00  0.00           H  
ATOM   1183 HH22 ARG A  76     -19.979  13.516 -57.731  1.00  0.00           H  
ATOM   1184  N   VAL A  77     -17.354  16.811 -51.885  1.00  0.00           N  
ATOM   1185  CA  VAL A  77     -16.815  15.570 -51.344  1.00  0.00           C  
ATOM   1186  C   VAL A  77     -17.042  14.508 -52.429  1.00  0.00           C  
ATOM   1187  O   VAL A  77     -18.153  14.296 -52.919  1.00  0.00           O  
ATOM   1188  CB  VAL A  77     -17.505  15.199 -50.016  1.00  0.00           C  
ATOM   1189  CG1 VAL A  77     -17.061  13.833 -49.493  1.00  0.00           C  
ATOM   1190  CG2 VAL A  77     -17.197  16.254 -48.949  1.00  0.00           C  
ATOM   1191  H   VAL A  77     -18.281  17.088 -51.576  1.00  0.00           H  
ATOM   1192  HA  VAL A  77     -15.748  15.707 -51.176  1.00  0.00           H  
ATOM   1193  HB  VAL A  77     -18.592  15.164 -50.162  1.00  0.00           H  
ATOM   1194 HG11 VAL A  77     -17.540  13.617 -48.534  1.00  0.00           H  
ATOM   1195 HG12 VAL A  77     -17.339  13.031 -50.183  1.00  0.00           H  
ATOM   1196 HG13 VAL A  77     -15.978  13.803 -49.341  1.00  0.00           H  
ATOM   1197 HG21 VAL A  77     -16.118  16.367 -48.804  1.00  0.00           H  
ATOM   1198 HG22 VAL A  77     -17.611  17.230 -49.222  1.00  0.00           H  
ATOM   1199 HG23 VAL A  77     -17.622  15.970 -47.985  1.00  0.00           H  
ATOM   1200  N   ILE A  78     -15.891  13.816 -52.782  1.00  0.00           N  
ATOM   1201  CA  ILE A  78     -15.936  12.733 -53.755  1.00  0.00           C  
ATOM   1202  C   ILE A  78     -16.111  11.407 -53.008  1.00  0.00           C  
ATOM   1203  O   ILE A  78     -16.779  10.487 -53.491  1.00  0.00           O  
ATOM   1204  CB  ILE A  78     -14.761  12.719 -54.761  1.00  0.00           C  
ATOM   1205  CG1 ILE A  78     -13.367  12.681 -54.106  1.00  0.00           C  
ATOM   1206  CG2 ILE A  78     -14.898  13.917 -55.710  1.00  0.00           C  
ATOM   1207  CD1 ILE A  78     -12.230  12.461 -55.097  1.00  0.00           C  
ATOM   1208  H   ILE A  78     -15.003  14.024 -52.303  1.00  0.00           H  
ATOM   1209  HA  ILE A  78     -16.863  12.848 -54.333  1.00  0.00           H  
ATOM   1210  HB  ILE A  78     -14.865  11.809 -55.368  1.00  0.00           H  
ATOM   1211 HG12 ILE A  78     -13.175  13.616 -53.574  1.00  0.00           H  
ATOM   1212 HG13 ILE A  78     -13.323  11.871 -53.372  1.00  0.00           H  
ATOM   1213 HG21 ILE A  78     -14.170  13.872 -56.525  1.00  0.00           H  
ATOM   1214 HG22 ILE A  78     -15.892  13.939 -56.171  1.00  0.00           H  
ATOM   1215 HG23 ILE A  78     -14.756  14.860 -55.174  1.00  0.00           H  
ATOM   1216 HD11 ILE A  78     -11.284  12.345 -54.559  1.00  0.00           H  
ATOM   1217 HD12 ILE A  78     -12.395  11.557 -55.691  1.00  0.00           H  
ATOM   1218 HD13 ILE A  78     -12.116  13.310 -55.776  1.00  0.00           H  
ATOM   1219  N   GLY A  79     -15.443  11.294 -51.804  1.00  0.00           N  
ATOM   1220  CA  GLY A  79     -15.582  10.115 -50.969  1.00  0.00           C  
ATOM   1221  C   GLY A  79     -15.596  10.512 -49.501  1.00  0.00           C  
ATOM   1222  O   GLY A  79     -14.829  11.366 -49.050  1.00  0.00           O  
ATOM   1223  H   GLY A  79     -14.853  12.075 -51.490  1.00  0.00           H  
ATOM   1224  HA2 GLY A  79     -16.491   9.566 -51.232  1.00  0.00           H  
ATOM   1225  HA3 GLY A  79     -14.715   9.473 -51.146  1.00  0.00           H  
ATOM   1226  N   HIP A  80     -16.500   9.806 -48.727  1.00  0.00           N  
ATOM   1227  CA  HIP A  80     -16.608  10.009 -47.285  1.00  0.00           C  
ATOM   1228  C   HIP A  80     -16.413   8.652 -46.616  1.00  0.00           C  
ATOM   1229  O   HIP A  80     -16.975   7.641 -47.035  1.00  0.00           O  
ATOM   1230  CB  HIP A  80     -17.890  10.700 -46.839  1.00  0.00           C  
ATOM   1231  CG  HIP A  80     -19.169  10.082 -47.256  1.00  0.00           C  
ATOM   1232  ND1 HIP A  80     -19.703  10.199 -48.527  1.00  0.00           N1+
ATOM   1233  CD2 HIP A  80     -20.155   9.460 -46.520  1.00  0.00           C  
ATOM   1234  CE1 HIP A  80     -20.975   9.794 -48.541  1.00  0.00           C  
ATOM   1235  NE2 HIP A  80     -21.281   9.419 -47.303  1.00  0.00           N  
ATOM   1236  H   HIP A  80     -17.092   9.093 -49.150  1.00  0.00           H  
ATOM   1237  HA  HIP A  80     -15.776  10.652 -46.977  1.00  0.00           H  
ATOM   1238  HB2 HIP A  80     -17.900  10.780 -45.745  1.00  0.00           H  
ATOM   1239  HB3 HIP A  80     -17.900  11.723 -47.231  1.00  0.00           H  
ATOM   1240  HD1 HIP A  80     -19.298  10.659 -49.366  1.00  0.00           H  
ATOM   1241  HD2 HIP A  80     -20.262   9.160 -45.497  1.00  0.00           H  
ATOM   1242  HE2 HIP A  80     -22.256   9.271 -46.967  1.00  0.00           H  
ATOM   1243  HE1 HIP A  80     -21.640   9.818 -49.389  1.00  0.00           H  
ATOM   1244  N   SER A  81     -15.537   8.683 -45.550  1.00  0.00           N  
ATOM   1245  CA  SER A  81     -15.065   7.475 -44.882  1.00  0.00           C  
ATOM   1246  C   SER A  81     -14.783   7.790 -43.412  1.00  0.00           C  
ATOM   1247  O   SER A  81     -14.650   8.941 -42.989  1.00  0.00           O  
ATOM   1248  CB  SER A  81     -13.788   6.985 -45.577  1.00  0.00           C  
ATOM   1249  OG  SER A  81     -12.755   7.978 -45.586  1.00  0.00           O  
ATOM   1250  H   SER A  81     -15.148   9.572 -45.217  1.00  0.00           H  
ATOM   1251  HA  SER A  81     -15.842   6.705 -44.939  1.00  0.00           H  
ATOM   1252  HB2 SER A  81     -13.384   6.095 -45.084  1.00  0.00           H  
ATOM   1253  HB3 SER A  81     -13.996   6.727 -46.621  1.00  0.00           H  
ATOM   1254  HG  SER A  81     -13.164   8.875 -45.606  1.00  0.00           H  
ATOM   1255  N   MET A  82     -14.638   6.680 -42.600  1.00  0.00           N  
ATOM   1256  CA  MET A  82     -14.370   6.830 -41.172  1.00  0.00           C  
ATOM   1257  C   MET A  82     -13.171   5.957 -40.798  1.00  0.00           C  
ATOM   1258  O   MET A  82     -12.974   4.853 -41.301  1.00  0.00           O  
ATOM   1259  CB  MET A  82     -15.605   6.436 -40.346  1.00  0.00           C  
ATOM   1260  CG  MET A  82     -15.538   6.985 -38.920  1.00  0.00           C  
ATOM   1261  SD  MET A  82     -17.103   6.802 -38.018  1.00  0.00           S  
ATOM   1262  CE  MET A  82     -17.103   5.010 -37.763  1.00  0.00           C  
ATOM   1263  H   MET A  82     -14.701   5.734 -42.968  1.00  0.00           H  
ATOM   1264  HA  MET A  82     -14.112   7.875 -40.975  1.00  0.00           H  
ATOM   1265  HB2 MET A  82     -16.500   6.830 -40.842  1.00  0.00           H  
ATOM   1266  HB3 MET A  82     -15.709   5.344 -40.330  1.00  0.00           H  
ATOM   1267  HG2 MET A  82     -14.735   6.524 -38.339  1.00  0.00           H  
ATOM   1268  HG3 MET A  82     -15.356   8.061 -38.956  1.00  0.00           H  
ATOM   1269  HE1 MET A  82     -17.946   4.742 -37.120  1.00  0.00           H  
ATOM   1270  HE2 MET A  82     -17.218   4.484 -38.713  1.00  0.00           H  
ATOM   1271  HE3 MET A  82     -16.179   4.693 -37.271  1.00  0.00           H  
ATOM   1272  N   GLN A  83     -12.398   6.498 -39.787  1.00  0.00           N  
ATOM   1273  CA  GLN A  83     -11.263   5.777 -39.219  1.00  0.00           C  
ATOM   1274  C   GLN A  83     -11.511   5.860 -37.717  1.00  0.00           C  
ATOM   1275  O   GLN A  83     -11.310   6.896 -37.082  1.00  0.00           O  
ATOM   1276  CB  GLN A  83      -9.945   6.433 -39.640  1.00  0.00           C  
ATOM   1277  CG  GLN A  83      -8.713   5.750 -39.044  1.00  0.00           C  
ATOM   1278  CD  GLN A  83      -7.410   6.256 -39.645  1.00  0.00           C  
ATOM   1279  OE1 GLN A  83      -7.331   6.833 -40.730  1.00  0.00           O  
ATOM   1280  NE2 GLN A  83      -6.313   5.994 -38.889  1.00  0.00           N  
ATOM   1281  H   GLN A  83     -12.621   7.427 -39.394  1.00  0.00           H  
ATOM   1282  HA  GLN A  83     -11.279   4.731 -39.543  1.00  0.00           H  
ATOM   1283  HB2 GLN A  83      -9.886   6.407 -40.735  1.00  0.00           H  
ATOM   1284  HB3 GLN A  83      -9.938   7.494 -39.356  1.00  0.00           H  
ATOM   1285  HG2 GLN A  83      -8.694   5.896 -37.959  1.00  0.00           H  
ATOM   1286  HG3 GLN A  83      -8.755   4.670 -39.231  1.00  0.00           H  
ATOM   1287 HE21 GLN A  83      -6.377   5.653 -37.935  1.00  0.00           H  
ATOM   1288 HE22 GLN A  83      -5.329   6.181 -39.213  1.00  0.00           H  
ATOM   1289  N   ASN A  84     -12.099   4.740 -37.164  1.00  0.00           N  
ATOM   1290  CA  ASN A  84     -12.255   4.606 -35.716  1.00  0.00           C  
ATOM   1291  C   ASN A  84     -13.067   5.774 -35.072  1.00  0.00           C  
ATOM   1292  O   ASN A  84     -14.304   5.765 -35.045  1.00  0.00           O  
ATOM   1293  CB  ASN A  84     -10.924   4.306 -35.012  1.00  0.00           C  
ATOM   1294  CG  ASN A  84     -10.433   2.895 -35.265  1.00  0.00           C  
ATOM   1295  OD1 ASN A  84     -10.868   2.159 -36.146  1.00  0.00           O  
ATOM   1296  ND2 ASN A  84      -9.423   2.500 -34.427  1.00  0.00           N  
ATOM   1297  H   ASN A  84     -12.389   3.963 -37.753  1.00  0.00           H  
ATOM   1298  HA  ASN A  84     -12.904   3.728 -35.587  1.00  0.00           H  
ATOM   1299  HB2 ASN A  84     -10.133   4.985 -35.350  1.00  0.00           H  
ATOM   1300  HB3 ASN A  84     -11.037   4.426 -33.929  1.00  0.00           H  
ATOM   1301 HD21 ASN A  84      -9.028   1.576 -34.554  1.00  0.00           H  
ATOM   1302 HD22 ASN A  84      -9.035   3.069 -33.667  1.00  0.00           H  
ATOM   1303  N   CYS A  85     -12.316   6.842 -34.597  1.00  0.00           N  
ATOM   1304  CA  CYS A  85     -12.897   7.978 -33.868  1.00  0.00           C  
ATOM   1305  C   CYS A  85     -12.858   9.342 -34.603  1.00  0.00           C  
ATOM   1306  O   CYS A  85     -13.114  10.406 -34.022  1.00  0.00           O  
ATOM   1307  CB  CYS A  85     -12.276   8.172 -32.471  1.00  0.00           C  
ATOM   1308  SG  CYS A  85     -12.032   6.625 -31.539  1.00  0.00           S  
ATOM   1309  H   CYS A  85     -11.298   6.854 -34.740  1.00  0.00           H  
ATOM   1310  HA  CYS A  85     -13.956   7.756 -33.723  1.00  0.00           H  
ATOM   1311  HB2 CYS A  85     -11.297   8.654 -32.558  1.00  0.00           H  
ATOM   1312  HB3 CYS A  85     -12.906   8.836 -31.868  1.00  0.00           H  
ATOM   1313  HG  CYS A  85     -11.110   6.131 -32.386  1.00  0.00           H  
ATOM   1314  N   VAL A  86     -12.571   9.284 -35.950  1.00  0.00           N  
ATOM   1315  CA  VAL A  86     -12.498  10.475 -36.824  1.00  0.00           C  
ATOM   1316  C   VAL A  86     -13.181  10.158 -38.168  1.00  0.00           C  
ATOM   1317  O   VAL A  86     -13.155   9.028 -38.664  1.00  0.00           O  
ATOM   1318  CB  VAL A  86     -11.008  10.894 -37.002  1.00  0.00           C  
ATOM   1319  CG1 VAL A  86     -10.655  11.610 -38.309  1.00  0.00           C  
ATOM   1320  CG2 VAL A  86     -10.561  11.787 -35.841  1.00  0.00           C  
ATOM   1321  H   VAL A  86     -12.374   8.364 -36.368  1.00  0.00           H  
ATOM   1322  HA  VAL A  86     -13.064  11.286 -36.349  1.00  0.00           H  
ATOM   1323  HB  VAL A  86     -10.397   9.985 -36.985  1.00  0.00           H  
ATOM   1324 HG11 VAL A  86      -9.584  11.838 -38.343  1.00  0.00           H  
ATOM   1325 HG12 VAL A  86     -10.869  10.983 -39.177  1.00  0.00           H  
ATOM   1326 HG13 VAL A  86     -11.191  12.556 -38.411  1.00  0.00           H  
ATOM   1327 HG21 VAL A  86      -9.492  12.018 -35.912  1.00  0.00           H  
ATOM   1328 HG22 VAL A  86     -11.110  12.735 -35.850  1.00  0.00           H  
ATOM   1329 HG23 VAL A  86     -10.727  11.305 -34.874  1.00  0.00           H  
ATOM   1330  N   LEU A  87     -13.714  11.273 -38.811  1.00  0.00           N  
ATOM   1331  CA  LEU A  87     -14.274  11.210 -40.156  1.00  0.00           C  
ATOM   1332  C   LEU A  87     -13.223  11.787 -41.115  1.00  0.00           C  
ATOM   1333  O   LEU A  87     -12.593  12.825 -40.904  1.00  0.00           O  
ATOM   1334  CB  LEU A  87     -15.583  11.991 -40.326  1.00  0.00           C  
ATOM   1335  CG  LEU A  87     -16.860  11.165 -40.089  1.00  0.00           C  
ATOM   1336  CD1 LEU A  87     -18.086  12.075 -40.183  1.00  0.00           C  
ATOM   1337  CD2 LEU A  87     -17.031  10.021 -41.084  1.00  0.00           C  
ATOM   1338  H   LEU A  87     -13.652  12.211 -38.383  1.00  0.00           H  
ATOM   1339  HA  LEU A  87     -14.416  10.157 -40.405  1.00  0.00           H  
ATOM   1340  HB2 LEU A  87     -15.583  12.846 -39.639  1.00  0.00           H  
ATOM   1341  HB3 LEU A  87     -15.636  12.412 -41.340  1.00  0.00           H  
ATOM   1342  HG  LEU A  87     -16.818  10.733 -39.086  1.00  0.00           H  
ATOM   1343 HD11 LEU A  87     -18.994  11.530 -39.907  1.00  0.00           H  
ATOM   1344 HD12 LEU A  87     -17.992  12.936 -39.517  1.00  0.00           H  
ATOM   1345 HD13 LEU A  87     -18.213  12.455 -41.201  1.00  0.00           H  
ATOM   1346 HD21 LEU A  87     -17.972   9.497 -40.897  1.00  0.00           H  
ATOM   1347 HD22 LEU A  87     -17.036  10.382 -42.117  1.00  0.00           H  
ATOM   1348 HD23 LEU A  87     -16.240   9.279 -40.981  1.00  0.00           H  
ATOM   1349  N   LYS A  88     -13.081  11.013 -42.256  1.00  0.00           N  
ATOM   1350  CA  LYS A  88     -12.106  11.321 -43.292  1.00  0.00           C  
ATOM   1351  C   LYS A  88     -12.888  11.510 -44.599  1.00  0.00           C  
ATOM   1352  O   LYS A  88     -13.509  10.599 -45.158  1.00  0.00           O  
ATOM   1353  CB  LYS A  88     -11.060  10.205 -43.422  1.00  0.00           C  
ATOM   1354  CG  LYS A  88     -10.188  10.113 -42.165  1.00  0.00           C  
ATOM   1355  CD  LYS A  88      -9.223   8.930 -42.172  1.00  0.00           C  
ATOM   1356  CE  LYS A  88      -7.951   9.162 -42.971  1.00  0.00           C  
ATOM   1357  NZ  LYS A  88      -7.090   7.957 -42.872  1.00  0.00           N1+
ATOM   1358  H   LYS A  88     -13.686  10.192 -42.417  1.00  0.00           H  
ATOM   1359  HA  LYS A  88     -11.590  12.252 -43.036  1.00  0.00           H  
ATOM   1360  HB2 LYS A  88     -11.560   9.243 -43.584  1.00  0.00           H  
ATOM   1361  HB3 LYS A  88     -10.429  10.390 -44.299  1.00  0.00           H  
ATOM   1362  HG2 LYS A  88      -9.641  11.051 -42.012  1.00  0.00           H  
ATOM   1363  HG3 LYS A  88     -10.842   9.983 -41.296  1.00  0.00           H  
ATOM   1364  HD2 LYS A  88      -8.938   8.756 -41.129  1.00  0.00           H  
ATOM   1365  HD3 LYS A  88      -9.736   8.027 -42.521  1.00  0.00           H  
ATOM   1366  HE2 LYS A  88      -8.141   9.335 -44.034  1.00  0.00           H  
ATOM   1367  HE3 LYS A  88      -7.374   9.989 -42.562  1.00  0.00           H  
ATOM   1368  HZ1 LYS A  88      -7.108   7.543 -41.889  1.00  0.00           H  
ATOM   1369  HZ2 LYS A  88      -7.388   7.191 -43.491  1.00  0.00           H  
ATOM   1370  HZ3 LYS A  88      -6.105   8.171 -43.072  1.00  0.00           H  
ATOM   1371  N   LEU A  89     -12.870  12.817 -45.060  1.00  0.00           N  
ATOM   1372  CA  LEU A  89     -13.592  13.232 -46.258  1.00  0.00           C  
ATOM   1373  C   LEU A  89     -12.553  13.581 -47.333  1.00  0.00           C  
ATOM   1374  O   LEU A  89     -11.617  14.359 -47.122  1.00  0.00           O  
ATOM   1375  CB  LEU A  89     -14.480  14.458 -46.001  1.00  0.00           C  
ATOM   1376  CG  LEU A  89     -15.367  14.382 -44.745  1.00  0.00           C  
ATOM   1377  CD1 LEU A  89     -16.125  15.699 -44.572  1.00  0.00           C  
ATOM   1378  CD2 LEU A  89     -16.356  13.221 -44.795  1.00  0.00           C  
ATOM   1379  H   LEU A  89     -12.314  13.529 -44.561  1.00  0.00           H  
ATOM   1380  HA  LEU A  89     -14.215  12.403 -46.605  1.00  0.00           H  
ATOM   1381  HB2 LEU A  89     -13.848  15.347 -45.914  1.00  0.00           H  
ATOM   1382  HB3 LEU A  89     -15.104  14.630 -46.888  1.00  0.00           H  
ATOM   1383  HG  LEU A  89     -14.731  14.252 -43.860  1.00  0.00           H  
ATOM   1384 HD11 LEU A  89     -16.756  15.661 -43.679  1.00  0.00           H  
ATOM   1385 HD12 LEU A  89     -15.430  16.537 -44.456  1.00  0.00           H  
ATOM   1386 HD13 LEU A  89     -16.768  15.907 -45.434  1.00  0.00           H  
ATOM   1387 HD21 LEU A  89     -16.963  13.192 -43.884  1.00  0.00           H  
ATOM   1388 HD22 LEU A  89     -17.031  13.322 -45.650  1.00  0.00           H  
ATOM   1389 HD23 LEU A  89     -15.846  12.258 -44.870  1.00  0.00           H  
ATOM   1390  N   LYS A  90     -12.792  12.964 -48.551  1.00  0.00           N  
ATOM   1391  CA  LYS A  90     -11.940  13.177 -49.712  1.00  0.00           C  
ATOM   1392  C   LYS A  90     -12.758  14.079 -50.648  1.00  0.00           C  
ATOM   1393  O   LYS A  90     -13.867  13.751 -51.086  1.00  0.00           O  
ATOM   1394  CB  LYS A  90     -11.592  11.842 -50.378  1.00  0.00           C  
ATOM   1395  CG  LYS A  90     -10.332  11.960 -51.242  1.00  0.00           C  
ATOM   1396  CD  LYS A  90      -9.960  10.622 -51.887  1.00  0.00           C  
ATOM   1397  CE  LYS A  90      -8.514  10.550 -52.364  1.00  0.00           C  
ATOM   1398  NZ  LYS A  90      -8.241  11.505 -53.444  1.00  0.00           N1+
ATOM   1399  H   LYS A  90     -13.615  12.355 -48.686  1.00  0.00           H  
ATOM   1400  HA  LYS A  90     -11.027  13.680 -49.384  1.00  0.00           H  
ATOM   1401  HB2 LYS A  90     -11.412  11.086 -49.602  1.00  0.00           H  
ATOM   1402  HB3 LYS A  90     -12.427  11.475 -50.986  1.00  0.00           H  
ATOM   1403  HG2 LYS A  90     -10.493  12.713 -52.022  1.00  0.00           H  
ATOM   1404  HG3 LYS A  90      -9.504  12.307 -50.612  1.00  0.00           H  
ATOM   1405  HD2 LYS A  90     -10.104   9.816 -51.156  1.00  0.00           H  
ATOM   1406  HD3 LYS A  90     -10.645  10.415 -52.719  1.00  0.00           H  
ATOM   1407  HE2 LYS A  90      -7.809  10.767 -51.555  1.00  0.00           H  
ATOM   1408  HE3 LYS A  90      -8.294   9.557 -52.766  1.00  0.00           H  
ATOM   1409  HZ1 LYS A  90      -8.870  11.469 -54.248  1.00  0.00           H  
ATOM   1410  HZ2 LYS A  90      -8.289  12.534 -53.073  1.00  0.00           H  
ATOM   1411  HZ3 LYS A  90      -7.266  11.481 -53.761  1.00  0.00           H  
ATOM   1412  N   VAL A  91     -12.150  15.290 -50.907  1.00  0.00           N  
ATOM   1413  CA  VAL A  91     -12.767  16.344 -51.702  1.00  0.00           C  
ATOM   1414  C   VAL A  91     -12.164  16.342 -53.115  1.00  0.00           C  
ATOM   1415  O   VAL A  91     -11.089  15.821 -53.403  1.00  0.00           O  
ATOM   1416  CB  VAL A  91     -12.737  17.739 -51.029  1.00  0.00           C  
ATOM   1417  CG1 VAL A  91     -13.846  17.880 -49.983  1.00  0.00           C  
ATOM   1418  CG2 VAL A  91     -11.405  18.066 -50.363  1.00  0.00           C  
ATOM   1419  H   VAL A  91     -11.196  15.462 -50.564  1.00  0.00           H  
ATOM   1420  HA  VAL A  91     -13.811  16.062 -51.849  1.00  0.00           H  
ATOM   1421  HB  VAL A  91     -12.917  18.503 -51.796  1.00  0.00           H  
ATOM   1422 HG11 VAL A  91     -13.790  18.852 -49.483  1.00  0.00           H  
ATOM   1423 HG12 VAL A  91     -14.831  17.811 -50.449  1.00  0.00           H  
ATOM   1424 HG13 VAL A  91     -13.772  17.102 -49.215  1.00  0.00           H  
ATOM   1425 HG21 VAL A  91     -11.345  19.135 -50.135  1.00  0.00           H  
ATOM   1426 HG22 VAL A  91     -11.287  17.525 -49.419  1.00  0.00           H  
ATOM   1427 HG23 VAL A  91     -10.567  17.804 -51.008  1.00  0.00           H  
ATOM   1428  N   ASP A  92     -12.957  16.991 -54.047  1.00  0.00           N  
ATOM   1429  CA  ASP A  92     -12.534  17.145 -55.440  1.00  0.00           C  
ATOM   1430  C   ASP A  92     -11.290  18.047 -55.534  1.00  0.00           C  
ATOM   1431  O   ASP A  92     -10.363  17.845 -56.313  1.00  0.00           O  
ATOM   1432  CB  ASP A  92     -13.669  17.695 -56.300  1.00  0.00           C  
ATOM   1433  CG  ASP A  92     -14.337  19.031 -55.947  1.00  0.00           C  
ATOM   1434  OD1 ASP A  92     -13.873  19.680 -54.956  1.00  0.00           O  
ATOM   1435  OD2 ASP A  92     -15.310  19.328 -56.695  1.00  0.00           O1-
ATOM   1436  H   ASP A  92     -13.883  17.352 -53.765  1.00  0.00           H  
ATOM   1437  HA  ASP A  92     -12.241  16.151 -55.801  1.00  0.00           H  
ATOM   1438  HB2 ASP A  92     -13.308  17.794 -57.332  1.00  0.00           H  
ATOM   1439  HB3 ASP A  92     -14.477  16.952 -56.322  1.00  0.00           H  
ATOM   1440  N   THR A  93     -11.414  19.172 -54.764  1.00  0.00           N  
ATOM   1441  CA  THR A  93     -10.465  20.261 -54.657  1.00  0.00           C  
ATOM   1442  C   THR A  93      -9.388  19.852 -53.638  1.00  0.00           C  
ATOM   1443  O   THR A  93      -9.653  19.297 -52.573  1.00  0.00           O  
ATOM   1444  CB  THR A  93     -11.204  21.518 -54.155  1.00  0.00           C  
ATOM   1445  OG1 THR A  93     -12.438  21.742 -54.857  1.00  0.00           O  
ATOM   1446  CG2 THR A  93     -10.368  22.781 -54.331  1.00  0.00           C  
ATOM   1447  H   THR A  93     -12.318  19.243 -54.278  1.00  0.00           H  
ATOM   1448  HA  THR A  93     -10.027  20.420 -55.649  1.00  0.00           H  
ATOM   1449  HB  THR A  93     -11.464  21.405 -53.096  1.00  0.00           H  
ATOM   1450 HG21 THR A  93      -9.446  22.745 -53.747  1.00  0.00           H  
ATOM   1451 HG22 THR A  93     -10.110  22.934 -55.385  1.00  0.00           H  
ATOM   1452 HG23 THR A  93     -10.936  23.665 -54.019  1.00  0.00           H  
ATOM   1453  HG1 THR A  93     -12.991  20.904 -54.880  1.00  0.00           H  
ATOM   1454  N   ALA A  94      -8.104  20.233 -53.985  1.00  0.00           N  
ATOM   1455  CA  ALA A  94      -6.946  20.009 -53.123  1.00  0.00           C  
ATOM   1456  C   ALA A  94      -6.521  21.348 -52.490  1.00  0.00           C  
ATOM   1457  O   ALA A  94      -6.801  22.425 -53.016  1.00  0.00           O  
ATOM   1458  CB  ALA A  94      -5.790  19.408 -53.909  1.00  0.00           C  
ATOM   1459  H   ALA A  94      -7.943  20.728 -54.856  1.00  0.00           H  
ATOM   1460  HA  ALA A  94      -7.241  19.326 -52.326  1.00  0.00           H  
ATOM   1461  HB1 ALA A  94      -4.927  19.218 -53.262  1.00  0.00           H  
ATOM   1462  HB2 ALA A  94      -6.086  18.461 -54.372  1.00  0.00           H  
ATOM   1463  HB3 ALA A  94      -5.462  20.082 -54.708  1.00  0.00           H  
ATOM   1464  N   ASN A  95      -5.806  21.225 -51.318  1.00  0.00           N  
ATOM   1465  CA  ASN A  95      -5.358  22.370 -50.535  1.00  0.00           C  
ATOM   1466  C   ASN A  95      -4.007  22.910 -51.061  1.00  0.00           C  
ATOM   1467  O   ASN A  95      -2.964  22.255 -50.933  1.00  0.00           O  
ATOM   1468  CB  ASN A  95      -5.173  21.960 -49.071  1.00  0.00           C  
ATOM   1469  CG  ASN A  95      -4.780  23.138 -48.221  1.00  0.00           C  
ATOM   1470  OD1 ASN A  95      -4.643  24.276 -48.665  1.00  0.00           O  
ATOM   1471  ND2 ASN A  95      -4.538  22.853 -46.914  1.00  0.00           N  
ATOM   1472  H   ASN A  95      -5.616  20.277 -50.955  1.00  0.00           H  
ATOM   1473  HA  ASN A  95      -6.135  23.133 -50.597  1.00  0.00           H  
ATOM   1474  HB2 ASN A  95      -6.089  21.533 -48.670  1.00  0.00           H  
ATOM   1475  HB3 ASN A  95      -4.416  21.180 -48.969  1.00  0.00           H  
ATOM   1476 HD21 ASN A  95      -4.180  23.596 -46.324  1.00  0.00           H  
ATOM   1477 HD22 ASN A  95      -4.689  21.948 -46.459  1.00  0.00           H  
ATOM   1478  N   PRO A  96      -3.991  24.180 -51.622  1.00  0.00           N  
ATOM   1479  CA  PRO A  96      -2.756  24.825 -52.088  1.00  0.00           C  
ATOM   1480  C   PRO A  96      -1.920  25.513 -50.979  1.00  0.00           C  
ATOM   1481  O   PRO A  96      -0.892  26.140 -51.239  1.00  0.00           O  
ATOM   1482  CB  PRO A  96      -3.258  25.881 -53.074  1.00  0.00           C  
ATOM   1483  CG  PRO A  96      -4.570  26.329 -52.440  1.00  0.00           C  
ATOM   1484  CD  PRO A  96      -5.147  25.033 -51.887  1.00  0.00           C  
ATOM   1485  HA  PRO A  96      -2.109  24.084 -52.570  1.00  0.00           H  
ATOM   1486  HB2 PRO A  96      -2.569  26.716 -53.228  1.00  0.00           H  
ATOM   1487  HB3 PRO A  96      -3.461  25.417 -54.047  1.00  0.00           H  
ATOM   1488  HG2 PRO A  96      -4.372  27.033 -51.623  1.00  0.00           H  
ATOM   1489  HG3 PRO A  96      -5.242  26.817 -53.152  1.00  0.00           H  
ATOM   1490  HD2 PRO A  96      -5.730  25.205 -50.978  1.00  0.00           H  
ATOM   1491  HD3 PRO A  96      -5.774  24.546 -52.635  1.00  0.00           H  
ATOM   1492  N   LYS A  97      -2.402  25.353 -49.698  1.00  0.00           N  
ATOM   1493  CA  LYS A  97      -1.695  25.747 -48.482  1.00  0.00           C  
ATOM   1494  C   LYS A  97      -1.536  24.486 -47.604  1.00  0.00           C  
ATOM   1495  O   LYS A  97      -1.746  24.482 -46.392  1.00  0.00           O  
ATOM   1496  CB  LYS A  97      -2.424  26.864 -47.730  1.00  0.00           C  
ATOM   1497  CG  LYS A  97      -2.365  28.211 -48.457  1.00  0.00           C  
ATOM   1498  CD  LYS A  97      -2.969  29.316 -47.587  1.00  0.00           C  
ATOM   1499  CE  LYS A  97      -2.834  30.687 -48.235  1.00  0.00           C  
ATOM   1500  NZ  LYS A  97      -3.377  31.702 -47.297  1.00  0.00           N1+
ATOM   1501  H   LYS A  97      -3.323  24.914 -49.557  1.00  0.00           H  
ATOM   1502  HA  LYS A  97      -0.681  26.076 -48.744  1.00  0.00           H  
ATOM   1503  HB2 LYS A  97      -3.472  26.585 -47.559  1.00  0.00           H  
ATOM   1504  HB3 LYS A  97      -1.969  26.986 -46.738  1.00  0.00           H  
ATOM   1505  HG2 LYS A  97      -1.322  28.458 -48.689  1.00  0.00           H  
ATOM   1506  HG3 LYS A  97      -2.906  28.152 -49.408  1.00  0.00           H  
ATOM   1507  HD2 LYS A  97      -4.026  29.095 -47.397  1.00  0.00           H  
ATOM   1508  HD3 LYS A  97      -2.466  29.324 -46.611  1.00  0.00           H  
ATOM   1509  HE2 LYS A  97      -1.789  30.953 -48.419  1.00  0.00           H  
ATOM   1510  HE3 LYS A  97      -3.407  30.764 -49.163  1.00  0.00           H  
ATOM   1511  HZ1 LYS A  97      -4.381  31.548 -47.127  1.00  0.00           H  
ATOM   1512  HZ2 LYS A  97      -2.903  31.663 -46.382  1.00  0.00           H  
ATOM   1513  HZ3 LYS A  97      -3.269  32.654 -47.672  1.00  0.00           H  
ATOM   1514  N   THR A  98      -0.996  23.405 -48.285  1.00  0.00           N  
ATOM   1515  CA  THR A  98      -0.615  22.162 -47.600  1.00  0.00           C  
ATOM   1516  C   THR A  98       0.832  22.371 -47.081  1.00  0.00           C  
ATOM   1517  O   THR A  98       1.731  22.717 -47.855  1.00  0.00           O  
ATOM   1518  CB  THR A  98      -0.681  20.949 -48.559  1.00  0.00           C  
ATOM   1519  OG1 THR A  98      -2.042  20.689 -48.933  1.00  0.00           O  
ATOM   1520  CG2 THR A  98      -0.179  19.661 -47.925  1.00  0.00           C  
ATOM   1521  H   THR A  98      -0.846  23.491 -49.287  1.00  0.00           H  
ATOM   1522  HA  THR A  98      -1.332  22.017 -46.788  1.00  0.00           H  
ATOM   1523  HB  THR A  98      -0.111  21.141 -49.476  1.00  0.00           H  
ATOM   1524 HG21 THR A  98       0.892  19.701 -47.720  1.00  0.00           H  
ATOM   1525 HG22 THR A  98      -0.716  19.447 -46.995  1.00  0.00           H  
ATOM   1526 HG23 THR A  98      -0.362  18.814 -48.595  1.00  0.00           H  
ATOM   1527  HG1 THR A  98      -2.244  21.292 -49.690  1.00  0.00           H  
ATOM   1528  N   PRO A  99       1.065  22.169 -45.734  1.00  0.00           N  
ATOM   1529  CA  PRO A  99       2.398  22.240 -45.144  1.00  0.00           C  
ATOM   1530  C   PRO A  99       3.111  20.880 -45.269  1.00  0.00           C  
ATOM   1531  O   PRO A  99       2.644  19.923 -45.883  1.00  0.00           O  
ATOM   1532  CB  PRO A  99       2.102  22.570 -43.679  1.00  0.00           C  
ATOM   1533  CG  PRO A  99       0.837  21.761 -43.414  1.00  0.00           C  
ATOM   1534  CD  PRO A  99       0.060  21.902 -44.716  1.00  0.00           C  
ATOM   1535  HA  PRO A  99       3.009  23.004 -45.635  1.00  0.00           H  
ATOM   1536  HB2 PRO A  99       2.902  22.317 -42.979  1.00  0.00           H  
ATOM   1537  HB3 PRO A  99       1.883  23.640 -43.573  1.00  0.00           H  
ATOM   1538  HG2 PRO A  99       1.094  20.710 -43.240  1.00  0.00           H  
ATOM   1539  HG3 PRO A  99       0.286  22.116 -42.540  1.00  0.00           H  
ATOM   1540  HD2 PRO A  99      -0.500  20.998 -44.965  1.00  0.00           H  
ATOM   1541  HD3 PRO A  99      -0.616  22.758 -44.692  1.00  0.00           H  
ATOM   1542  N   LYS A 100       4.324  20.822 -44.614  1.00  0.00           N  
ATOM   1543  CA  LYS A 100       5.134  19.599 -44.534  1.00  0.00           C  
ATOM   1544  C   LYS A 100       4.599  18.881 -43.277  1.00  0.00           C  
ATOM   1545  O   LYS A 100       4.977  19.189 -42.142  1.00  0.00           O  
ATOM   1546  CB  LYS A 100       6.589  20.062 -44.388  1.00  0.00           C  
ATOM   1547  CG  LYS A 100       7.665  18.982 -44.507  1.00  0.00           C  
ATOM   1548  CD  LYS A 100       9.022  19.615 -44.169  1.00  0.00           C  
ATOM   1549  CE  LYS A 100      10.213  18.690 -44.356  1.00  0.00           C  
ATOM   1550  NZ  LYS A 100      11.434  19.397 -43.940  1.00  0.00           N1+
ATOM   1551  H   LYS A 100       4.684  21.644 -44.139  1.00  0.00           H  
ATOM   1552  HA  LYS A 100       4.984  18.988 -45.429  1.00  0.00           H  
ATOM   1553  HB2 LYS A 100       6.792  20.818 -45.161  1.00  0.00           H  
ATOM   1554  HB3 LYS A 100       6.708  20.585 -43.430  1.00  0.00           H  
ATOM   1555  HG2 LYS A 100       7.457  18.153 -43.826  1.00  0.00           H  
ATOM   1556  HG3 LYS A 100       7.677  18.579 -45.526  1.00  0.00           H  
ATOM   1557  HD2 LYS A 100       9.163  20.506 -44.793  1.00  0.00           H  
ATOM   1558  HD3 LYS A 100       8.995  19.960 -43.130  1.00  0.00           H  
ATOM   1559  HE2 LYS A 100      10.138  17.786 -43.746  1.00  0.00           H  
ATOM   1560  HE3 LYS A 100      10.343  18.416 -45.407  1.00  0.00           H  
ATOM   1561  HZ1 LYS A 100      11.451  20.443 -44.208  1.00  0.00           H  
ATOM   1562  HZ2 LYS A 100      11.494  19.584 -42.882  1.00  0.00           H  
ATOM   1563  HZ3 LYS A 100      12.323  18.991 -44.229  1.00  0.00           H  
ATOM   1564  N   TYR A 101       3.558  17.995 -43.494  1.00  0.00           N  
ATOM   1565  CA  TYR A 101       2.859  17.357 -42.375  1.00  0.00           C  
ATOM   1566  C   TYR A 101       3.407  15.963 -42.001  1.00  0.00           C  
ATOM   1567  O   TYR A 101       3.728  15.136 -42.853  1.00  0.00           O  
ATOM   1568  CB  TYR A 101       1.330  17.281 -42.586  1.00  0.00           C  
ATOM   1569  CG  TYR A 101       0.843  16.487 -43.778  1.00  0.00           C  
ATOM   1570  CD1 TYR A 101       0.675  17.106 -45.025  1.00  0.00           C  
ATOM   1571  CD2 TYR A 101       0.512  15.128 -43.657  1.00  0.00           C  
ATOM   1572  CE1 TYR A 101       0.181  16.390 -46.119  1.00  0.00           C  
ATOM   1573  CE2 TYR A 101       0.009  14.415 -44.751  1.00  0.00           C  
ATOM   1574  CZ  TYR A 101      -0.164  15.052 -45.976  1.00  0.00           C  
ATOM   1575  OH  TYR A 101      -0.686  14.327 -47.014  1.00  0.00           O  
ATOM   1576  H   TYR A 101       3.265  17.776 -44.445  1.00  0.00           H  
ATOM   1577  HA  TYR A 101       3.010  18.002 -41.500  1.00  0.00           H  
ATOM   1578  HB2 TYR A 101       0.859  16.867 -41.683  1.00  0.00           H  
ATOM   1579  HB3 TYR A 101       0.934  18.301 -42.673  1.00  0.00           H  
ATOM   1580  HD1 TYR A 101       0.907  18.160 -45.154  1.00  0.00           H  
ATOM   1581  HD2 TYR A 101       0.629  14.612 -42.707  1.00  0.00           H  
ATOM   1582  HE1 TYR A 101       0.071  16.887 -47.077  1.00  0.00           H  
ATOM   1583  HE2 TYR A 101      -0.257  13.367 -44.646  1.00  0.00           H  
ATOM   1584  HH  TYR A 101      -0.930  14.944 -47.802  1.00  0.00           H  
ATOM   1585  N   LYS A 102       3.346  15.691 -40.638  1.00  0.00           N  
ATOM   1586  CA  LYS A 102       3.333  14.338 -40.093  1.00  0.00           C  
ATOM   1587  C   LYS A 102       2.371  14.251 -38.881  1.00  0.00           C  
ATOM   1588  O   LYS A 102       2.015  15.212 -38.196  1.00  0.00           O  
ATOM   1589  CB  LYS A 102       4.731  13.783 -39.791  1.00  0.00           C  
ATOM   1590  CG  LYS A 102       5.472  14.474 -38.640  1.00  0.00           C  
ATOM   1591  CD  LYS A 102       6.880  13.881 -38.467  1.00  0.00           C  
ATOM   1592  CE  LYS A 102       7.753  14.648 -37.480  1.00  0.00           C  
ATOM   1593  NZ  LYS A 102       7.225  14.519 -36.124  1.00  0.00           N1+
ATOM   1594  H   LYS A 102       3.313  16.469 -39.957  1.00  0.00           H  
ATOM   1595  HA  LYS A 102       2.896  13.702 -40.875  1.00  0.00           H  
ATOM   1596  HB2 LYS A 102       4.646  12.715 -39.552  1.00  0.00           H  
ATOM   1597  HB3 LYS A 102       5.341  13.851 -40.701  1.00  0.00           H  
ATOM   1598  HG2 LYS A 102       5.548  15.548 -38.835  1.00  0.00           H  
ATOM   1599  HG3 LYS A 102       4.903  14.351 -37.712  1.00  0.00           H  
ATOM   1600  HD2 LYS A 102       6.799  12.831 -38.157  1.00  0.00           H  
ATOM   1601  HD3 LYS A 102       7.391  13.882 -39.437  1.00  0.00           H  
ATOM   1602  HE2 LYS A 102       8.773  14.254 -37.463  1.00  0.00           H  
ATOM   1603  HE3 LYS A 102       7.784  15.714 -37.719  1.00  0.00           H  
ATOM   1604  HZ1 LYS A 102       6.247  14.882 -36.021  1.00  0.00           H  
ATOM   1605  HZ2 LYS A 102       7.269  13.596 -35.691  1.00  0.00           H  
ATOM   1606  HZ3 LYS A 102       7.681  15.213 -35.421  1.00  0.00           H  
ATOM   1607  N   PHE A 103       1.920  12.968 -38.632  1.00  0.00           N  
ATOM   1608  CA  PHE A 103       0.966  12.655 -37.563  1.00  0.00           C  
ATOM   1609  C   PHE A 103       1.716  11.788 -36.551  1.00  0.00           C  
ATOM   1610  O   PHE A 103       2.696  11.110 -36.863  1.00  0.00           O  
ATOM   1611  CB  PHE A 103      -0.255  11.882 -38.091  1.00  0.00           C  
ATOM   1612  CG  PHE A 103      -1.000  12.511 -39.248  1.00  0.00           C  
ATOM   1613  CD1 PHE A 103      -1.089  13.897 -39.421  1.00  0.00           C  
ATOM   1614  CD2 PHE A 103      -1.667  11.681 -40.161  1.00  0.00           C  
ATOM   1615  CE1 PHE A 103      -1.784  14.442 -40.500  1.00  0.00           C  
ATOM   1616  CE2 PHE A 103      -2.358  12.226 -41.245  1.00  0.00           C  
ATOM   1617  CZ  PHE A 103      -2.407  13.606 -41.421  1.00  0.00           C  
ATOM   1618  H   PHE A 103       2.251  12.185 -39.192  1.00  0.00           H  
ATOM   1619  HA  PHE A 103       0.653  13.578 -37.064  1.00  0.00           H  
ATOM   1620  HB2 PHE A 103       0.078  10.881 -38.399  1.00  0.00           H  
ATOM   1621  HB3 PHE A 103      -0.971  11.728 -37.273  1.00  0.00           H  
ATOM   1622  HD1 PHE A 103      -0.610  14.576 -38.724  1.00  0.00           H  
ATOM   1623  HD2 PHE A 103      -1.647  10.600 -40.037  1.00  0.00           H  
ATOM   1624  HE1 PHE A 103      -1.831  15.520 -40.615  1.00  0.00           H  
ATOM   1625  HE2 PHE A 103      -2.861  11.572 -41.952  1.00  0.00           H  
ATOM   1626  HZ  PHE A 103      -2.940  14.026 -42.270  1.00  0.00           H  
ATOM   1627  N   VAL A 104       1.164  11.781 -35.288  1.00  0.00           N  
ATOM   1628  CA  VAL A 104       1.722  10.998 -34.189  1.00  0.00           C  
ATOM   1629  C   VAL A 104       0.596  10.675 -33.177  1.00  0.00           C  
ATOM   1630  O   VAL A 104      -0.425  11.355 -33.079  1.00  0.00           O  
ATOM   1631  CB  VAL A 104       2.900  11.707 -33.464  1.00  0.00           C  
ATOM   1632  CG1 VAL A 104       4.223  11.587 -34.223  1.00  0.00           C  
ATOM   1633  CG2 VAL A 104       2.614  13.182 -33.172  1.00  0.00           C  
ATOM   1634  H   VAL A 104       0.328  12.326 -35.072  1.00  0.00           H  
ATOM   1635  HA  VAL A 104       2.068  10.042 -34.602  1.00  0.00           H  
ATOM   1636  HB  VAL A 104       3.055  11.210 -32.497  1.00  0.00           H  
ATOM   1637 HG11 VAL A 104       5.053  11.933 -33.597  1.00  0.00           H  
ATOM   1638 HG12 VAL A 104       4.428  10.547 -34.497  1.00  0.00           H  
ATOM   1639 HG13 VAL A 104       4.231  12.197 -35.132  1.00  0.00           H  
ATOM   1640 HG21 VAL A 104       3.417  13.620 -32.569  1.00  0.00           H  
ATOM   1641 HG22 VAL A 104       2.532  13.774 -34.090  1.00  0.00           H  
ATOM   1642 HG23 VAL A 104       1.683  13.288 -32.613  1.00  0.00           H  
ATOM   1643  N   ARG A 105       0.898   9.594 -32.360  1.00  0.00           N  
ATOM   1644  CA  ARG A 105       0.071   9.140 -31.236  1.00  0.00           C  
ATOM   1645  C   ARG A 105       1.048   9.221 -30.058  1.00  0.00           C  
ATOM   1646  O   ARG A 105       1.947   8.398 -29.882  1.00  0.00           O  
ATOM   1647  CB  ARG A 105      -0.451   7.716 -31.471  1.00  0.00           C  
ATOM   1648  CG  ARG A 105      -1.296   7.204 -30.295  1.00  0.00           C  
ATOM   1649  CD  ARG A 105      -2.043   5.910 -30.636  1.00  0.00           C  
ATOM   1650  NE  ARG A 105      -2.932   5.462 -29.545  1.00  0.00           N  
ATOM   1651  CZ  ARG A 105      -4.025   6.172 -29.122  1.00  0.00           C  
ATOM   1652  NH1 ARG A 105      -4.460   7.290 -29.740  1.00  0.00           N  
ATOM   1653  NH2 ARG A 105      -4.732   5.728 -28.052  1.00  0.00           N1+
ATOM   1654  H   ARG A 105       1.754   9.068 -32.517  1.00  0.00           H  
ATOM   1655  HA  ARG A 105      -0.766   9.829 -31.101  1.00  0.00           H  
ATOM   1656  HB2 ARG A 105      -1.054   7.713 -32.387  1.00  0.00           H  
ATOM   1657  HB3 ARG A 105       0.382   7.022 -31.646  1.00  0.00           H  
ATOM   1658  HG2 ARG A 105      -0.654   7.022 -29.425  1.00  0.00           H  
ATOM   1659  HG3 ARG A 105      -1.998   7.984 -29.988  1.00  0.00           H  
ATOM   1660  HD2 ARG A 105      -2.637   5.990 -31.552  1.00  0.00           H  
ATOM   1661  HD3 ARG A 105      -1.318   5.105 -30.804  1.00  0.00           H  
ATOM   1662  HE  ARG A 105      -2.753   4.571 -29.098  1.00  0.00           H  
ATOM   1663 HH11 ARG A 105      -5.209   7.860 -29.362  1.00  0.00           H  
ATOM   1664 HH12 ARG A 105      -4.103   7.649 -30.694  1.00  0.00           H  
ATOM   1665 HH21 ARG A 105      -4.507   4.872 -27.567  1.00  0.00           H  
ATOM   1666 HH22 ARG A 105      -5.549   6.283 -27.726  1.00  0.00           H  
ATOM   1667  N   ILE A 106       0.950  10.401 -29.337  1.00  0.00           N  
ATOM   1668  CA  ILE A 106       1.992  10.773 -28.388  1.00  0.00           C  
ATOM   1669  C   ILE A 106       1.872  10.066 -27.019  1.00  0.00           C  
ATOM   1670  O   ILE A 106       0.852   9.534 -26.592  1.00  0.00           O  
ATOM   1671  CB  ILE A 106       2.143  12.309 -28.207  1.00  0.00           C  
ATOM   1672  CG1 ILE A 106       0.891  12.970 -27.601  1.00  0.00           C  
ATOM   1673  CG2 ILE A 106       2.538  12.965 -29.534  1.00  0.00           C  
ATOM   1674  CD1 ILE A 106       1.171  14.353 -27.031  1.00  0.00           C  
ATOM   1675  H   ILE A 106       0.144  11.019 -29.484  1.00  0.00           H  
ATOM   1676  HA  ILE A 106       2.937  10.408 -28.817  1.00  0.00           H  
ATOM   1677  HB  ILE A 106       2.975  12.485 -27.512  1.00  0.00           H  
ATOM   1678 HG12 ILE A 106       0.107  13.064 -28.357  1.00  0.00           H  
ATOM   1679 HG13 ILE A 106       0.486  12.353 -26.792  1.00  0.00           H  
ATOM   1680 HG21 ILE A 106       2.793  14.020 -29.396  1.00  0.00           H  
ATOM   1681 HG22 ILE A 106       3.415  12.473 -29.967  1.00  0.00           H  
ATOM   1682 HG23 ILE A 106       1.722  12.906 -30.260  1.00  0.00           H  
ATOM   1683 HD11 ILE A 106       1.500  15.054 -27.802  1.00  0.00           H  
ATOM   1684 HD12 ILE A 106       0.259  14.753 -26.582  1.00  0.00           H  
ATOM   1685 HD13 ILE A 106       1.936  14.307 -26.251  1.00  0.00           H  
ATOM   1686  N   GLN A 107       3.036  10.156 -26.277  1.00  0.00           N  
ATOM   1687  CA  GLN A 107       3.134   9.710 -24.886  1.00  0.00           C  
ATOM   1688  C   GLN A 107       2.537  10.839 -24.015  1.00  0.00           C  
ATOM   1689  O   GLN A 107       2.430  11.990 -24.454  1.00  0.00           O  
ATOM   1690  CB  GLN A 107       4.610   9.466 -24.535  1.00  0.00           C  
ATOM   1691  CG  GLN A 107       5.240   8.308 -25.321  1.00  0.00           C  
ATOM   1692  CD  GLN A 107       4.764   6.937 -24.878  1.00  0.00           C  
ATOM   1693  NE2 GLN A 107       5.415   5.894 -25.488  1.00  0.00           N  
ATOM   1694  OE1 GLN A 107       3.892   6.751 -24.036  1.00  0.00           O  
ATOM   1695  H   GLN A 107       3.851  10.598 -26.688  1.00  0.00           H  
ATOM   1696  HA  GLN A 107       2.522   8.810 -24.769  1.00  0.00           H  
ATOM   1697  HB2 GLN A 107       5.183  10.380 -24.749  1.00  0.00           H  
ATOM   1698  HB3 GLN A 107       4.735   9.288 -23.462  1.00  0.00           H  
ATOM   1699  HG2 GLN A 107       5.061   8.412 -26.398  1.00  0.00           H  
ATOM   1700  HG3 GLN A 107       6.326   8.338 -25.168  1.00  0.00           H  
ATOM   1701 HE21 GLN A 107       6.151   6.014 -26.174  1.00  0.00           H  
ATOM   1702 HE22 GLN A 107       5.150   4.949 -25.236  1.00  0.00           H  
ATOM   1703  N   PRO A 108       2.146  10.536 -22.727  1.00  0.00           N  
ATOM   1704  CA  PRO A 108       1.614  11.564 -21.830  1.00  0.00           C  
ATOM   1705  C   PRO A 108       2.708  12.504 -21.284  1.00  0.00           C  
ATOM   1706  O   PRO A 108       3.907  12.214 -21.287  1.00  0.00           O  
ATOM   1707  CB  PRO A 108       0.988  10.768 -20.687  1.00  0.00           C  
ATOM   1708  CG  PRO A 108       1.821   9.491 -20.639  1.00  0.00           C  
ATOM   1709  CD  PRO A 108       2.143   9.221 -22.099  1.00  0.00           C  
ATOM   1710  HA  PRO A 108       0.871  12.167 -22.361  1.00  0.00           H  
ATOM   1711  HB2 PRO A 108       1.016  11.292 -19.729  1.00  0.00           H  
ATOM   1712  HB3 PRO A 108      -0.053  10.521 -20.926  1.00  0.00           H  
ATOM   1713  HG2 PRO A 108       2.746   9.674 -20.079  1.00  0.00           H  
ATOM   1714  HG3 PRO A 108       1.296   8.659 -20.162  1.00  0.00           H  
ATOM   1715  HD2 PRO A 108       3.096   8.707 -22.221  1.00  0.00           H  
ATOM   1716  HD3 PRO A 108       1.357   8.626 -22.577  1.00  0.00           H  
ATOM   1717  N   GLY A 109       2.216  13.682 -20.744  1.00  0.00           N  
ATOM   1718  CA  GLY A 109       3.061  14.613 -20.016  1.00  0.00           C  
ATOM   1719  C   GLY A 109       3.746  15.666 -20.878  1.00  0.00           C  
ATOM   1720  O   GLY A 109       4.479  16.523 -20.384  1.00  0.00           O  
ATOM   1721  H   GLY A 109       1.226  13.956 -20.821  1.00  0.00           H  
ATOM   1722  HA2 GLY A 109       2.424  15.121 -19.288  1.00  0.00           H  
ATOM   1723  HA3 GLY A 109       3.836  14.053 -19.482  1.00  0.00           H  
ATOM   1724  N   GLN A 110       3.519  15.561 -22.233  1.00  0.00           N  
ATOM   1725  CA  GLN A 110       4.248  16.333 -23.235  1.00  0.00           C  
ATOM   1726  C   GLN A 110       3.389  17.529 -23.670  1.00  0.00           C  
ATOM   1727  O   GLN A 110       2.169  17.551 -23.486  1.00  0.00           O  
ATOM   1728  CB  GLN A 110       4.603  15.467 -24.453  1.00  0.00           C  
ATOM   1729  CG  GLN A 110       5.091  14.061 -24.098  1.00  0.00           C  
ATOM   1730  CD  GLN A 110       6.267  14.085 -23.154  1.00  0.00           C  
ATOM   1731  OE1 GLN A 110       7.253  14.792 -23.345  1.00  0.00           O  
ATOM   1732  NE2 GLN A 110       6.170  13.262 -22.069  1.00  0.00           N  
ATOM   1733  H   GLN A 110       2.792  14.917 -22.533  1.00  0.00           H  
ATOM   1734  HA  GLN A 110       5.163  16.720 -22.775  1.00  0.00           H  
ATOM   1735  HB2 GLN A 110       3.727  15.367 -25.106  1.00  0.00           H  
ATOM   1736  HB3 GLN A 110       5.365  15.985 -25.050  1.00  0.00           H  
ATOM   1737  HG2 GLN A 110       4.276  13.475 -23.669  1.00  0.00           H  
ATOM   1738  HG3 GLN A 110       5.408  13.539 -25.009  1.00  0.00           H  
ATOM   1739 HE21 GLN A 110       5.335  12.697 -21.849  1.00  0.00           H  
ATOM   1740 HE22 GLN A 110       6.945  13.209 -21.418  1.00  0.00           H  
ATOM   1741  N   THR A 111       4.098  18.544 -24.288  1.00  0.00           N  
ATOM   1742  CA  THR A 111       3.490  19.824 -24.663  1.00  0.00           C  
ATOM   1743  C   THR A 111       3.339  20.013 -26.183  1.00  0.00           C  
ATOM   1744  O   THR A 111       3.927  19.329 -27.023  1.00  0.00           O  
ATOM   1745  CB  THR A 111       4.288  21.001 -24.091  1.00  0.00           C  
ATOM   1746  OG1 THR A 111       5.667  20.737 -24.336  1.00  0.00           O  
ATOM   1747  CG2 THR A 111       4.061  21.192 -22.600  1.00  0.00           C  
ATOM   1748  H   THR A 111       5.088  18.450 -24.502  1.00  0.00           H  
ATOM   1749  HA  THR A 111       2.480  19.836 -24.261  1.00  0.00           H  
ATOM   1750  HB  THR A 111       4.041  21.940 -24.598  1.00  0.00           H  
ATOM   1751 HG21 THR A 111       3.044  21.536 -22.401  1.00  0.00           H  
ATOM   1752 HG22 THR A 111       4.228  20.267 -22.041  1.00  0.00           H  
ATOM   1753 HG23 THR A 111       4.756  21.936 -22.201  1.00  0.00           H  
ATOM   1754  HG1 THR A 111       6.193  21.487 -23.941  1.00  0.00           H  
ATOM   1755  N   PHE A 112       2.435  21.039 -26.470  1.00  0.00           N  
ATOM   1756  CA  PHE A 112       2.087  21.440 -27.826  1.00  0.00           C  
ATOM   1757  C   PHE A 112       1.322  22.767 -27.820  1.00  0.00           C  
ATOM   1758  O   PHE A 112       0.808  23.236 -26.799  1.00  0.00           O  
ATOM   1759  CB  PHE A 112       1.262  20.360 -28.547  1.00  0.00           C  
ATOM   1760  CG  PHE A 112       0.178  19.730 -27.701  1.00  0.00           C  
ATOM   1761  CD1 PHE A 112       0.395  18.458 -27.158  1.00  0.00           C  
ATOM   1762  CD2 PHE A 112      -1.023  20.394 -27.421  1.00  0.00           C  
ATOM   1763  CE1 PHE A 112      -0.565  17.862 -26.351  1.00  0.00           C  
ATOM   1764  CE2 PHE A 112      -1.978  19.795 -26.595  1.00  0.00           C  
ATOM   1765  CZ  PHE A 112      -1.746  18.530 -26.057  1.00  0.00           C  
ATOM   1766  H   PHE A 112       1.920  21.503 -25.707  1.00  0.00           H  
ATOM   1767  HA  PHE A 112       3.021  21.620 -28.361  1.00  0.00           H  
ATOM   1768  HB2 PHE A 112       0.785  20.746 -29.452  1.00  0.00           H  
ATOM   1769  HB3 PHE A 112       1.950  19.577 -28.887  1.00  0.00           H  
ATOM   1770  HD1 PHE A 112       1.324  17.929 -27.359  1.00  0.00           H  
ATOM   1771  HD2 PHE A 112      -1.215  21.387 -27.819  1.00  0.00           H  
ATOM   1772  HE1 PHE A 112      -0.377  16.878 -25.942  1.00  0.00           H  
ATOM   1773  HE2 PHE A 112      -2.899  20.319 -26.358  1.00  0.00           H  
ATOM   1774  HZ  PHE A 112      -2.472  18.065 -25.399  1.00  0.00           H  
ATOM   1775  N   SER A 113       1.207  23.352 -29.077  1.00  0.00           N  
ATOM   1776  CA  SER A 113       0.411  24.568 -29.250  1.00  0.00           C  
ATOM   1777  C   SER A 113      -0.957  24.124 -29.741  1.00  0.00           C  
ATOM   1778  O   SER A 113      -1.097  23.308 -30.655  1.00  0.00           O  
ATOM   1779  CB  SER A 113       1.033  25.565 -30.234  1.00  0.00           C  
ATOM   1780  OG  SER A 113       2.061  26.365 -29.627  1.00  0.00           O  
ATOM   1781  H   SER A 113       1.624  22.897 -29.910  1.00  0.00           H  
ATOM   1782  HA  SER A 113       0.298  25.053 -28.279  1.00  0.00           H  
ATOM   1783  HB2 SER A 113       1.478  25.042 -31.084  1.00  0.00           H  
ATOM   1784  HB3 SER A 113       0.280  26.262 -30.615  1.00  0.00           H  
ATOM   1785  HG  SER A 113       2.278  25.937 -28.754  1.00  0.00           H  
ATOM   1786  N   VAL A 114      -2.021  24.707 -29.083  1.00  0.00           N  
ATOM   1787  CA  VAL A 114      -3.407  24.437 -29.446  1.00  0.00           C  
ATOM   1788  C   VAL A 114      -3.854  25.649 -30.275  1.00  0.00           C  
ATOM   1789  O   VAL A 114      -3.787  26.807 -29.854  1.00  0.00           O  
ATOM   1790  CB  VAL A 114      -4.297  24.255 -28.206  1.00  0.00           C  
ATOM   1791  CG1 VAL A 114      -5.756  24.003 -28.591  1.00  0.00           C  
ATOM   1792  CG2 VAL A 114      -3.803  23.099 -27.336  1.00  0.00           C  
ATOM   1793  H   VAL A 114      -1.861  25.389 -28.319  1.00  0.00           H  
ATOM   1794  HA  VAL A 114      -3.441  23.534 -30.054  1.00  0.00           H  
ATOM   1795  HB  VAL A 114      -4.255  25.168 -27.604  1.00  0.00           H  
ATOM   1796 HG11 VAL A 114      -6.363  23.812 -27.699  1.00  0.00           H  
ATOM   1797 HG12 VAL A 114      -6.190  24.870 -29.100  1.00  0.00           H  
ATOM   1798 HG13 VAL A 114      -5.850  23.135 -29.252  1.00  0.00           H  
ATOM   1799 HG21 VAL A 114      -4.440  22.982 -26.454  1.00  0.00           H  
ATOM   1800 HG22 VAL A 114      -3.817  22.155 -27.892  1.00  0.00           H  
ATOM   1801 HG23 VAL A 114      -2.784  23.274 -26.979  1.00  0.00           H  
ATOM   1802  N   LEU A 115      -4.370  25.310 -31.516  1.00  0.00           N  
ATOM   1803  CA  LEU A 115      -4.991  26.311 -32.368  1.00  0.00           C  
ATOM   1804  C   LEU A 115      -6.481  26.138 -32.094  1.00  0.00           C  
ATOM   1805  O   LEU A 115      -7.074  25.087 -32.357  1.00  0.00           O  
ATOM   1806  CB  LEU A 115      -4.712  26.089 -33.857  1.00  0.00           C  
ATOM   1807  CG  LEU A 115      -5.407  27.130 -34.764  1.00  0.00           C  
ATOM   1808  CD1 LEU A 115      -4.926  28.551 -34.482  1.00  0.00           C  
ATOM   1809  CD2 LEU A 115      -5.188  26.784 -36.233  1.00  0.00           C  
ATOM   1810  H   LEU A 115      -4.393  24.317 -31.807  1.00  0.00           H  
ATOM   1811  HA  LEU A 115      -4.644  27.301 -32.061  1.00  0.00           H  
ATOM   1812  HB2 LEU A 115      -3.630  26.111 -34.034  1.00  0.00           H  
ATOM   1813  HB3 LEU A 115      -5.047  25.086 -34.148  1.00  0.00           H  
ATOM   1814  HG  LEU A 115      -6.487  27.100 -34.587  1.00  0.00           H  
ATOM   1815 HD11 LEU A 115      -5.249  29.247 -35.259  1.00  0.00           H  
ATOM   1816 HD12 LEU A 115      -5.330  28.921 -33.539  1.00  0.00           H  
ATOM   1817 HD13 LEU A 115      -3.838  28.594 -34.418  1.00  0.00           H  
ATOM   1818 HD21 LEU A 115      -5.747  27.469 -36.878  1.00  0.00           H  
ATOM   1819 HD22 LEU A 115      -4.129  26.852 -36.501  1.00  0.00           H  
ATOM   1820 HD23 LEU A 115      -5.539  25.770 -36.449  1.00  0.00           H  
ATOM   1821  N   ALA A 116      -7.085  27.251 -31.542  1.00  0.00           N  
ATOM   1822  CA  ALA A 116      -8.498  27.310 -31.252  1.00  0.00           C  
ATOM   1823  C   ALA A 116      -9.167  27.949 -32.466  1.00  0.00           C  
ATOM   1824  O   ALA A 116      -8.742  28.960 -33.030  1.00  0.00           O  
ATOM   1825  CB  ALA A 116      -8.805  28.097 -29.991  1.00  0.00           C  
ATOM   1826  H   ALA A 116      -6.512  28.099 -31.371  1.00  0.00           H  
ATOM   1827  HA  ALA A 116      -8.854  26.285 -31.132  1.00  0.00           H  
ATOM   1828  HB1 ALA A 116      -9.880  28.093 -29.782  1.00  0.00           H  
ATOM   1829  HB2 ALA A 116      -8.285  27.667 -29.130  1.00  0.00           H  
ATOM   1830  HB3 ALA A 116      -8.495  29.142 -30.079  1.00  0.00           H  
ATOM   1831  N   CYS A 117     -10.300  27.256 -32.854  1.00  0.00           N  
ATOM   1832  CA  CYS A 117     -11.098  27.600 -34.026  1.00  0.00           C  
ATOM   1833  C   CYS A 117     -12.549  27.705 -33.567  1.00  0.00           C  
ATOM   1834  O   CYS A 117     -12.973  27.077 -32.596  1.00  0.00           O  
ATOM   1835  CB  CYS A 117     -11.024  26.510 -35.102  1.00  0.00           C  
ATOM   1836  SG  CYS A 117      -9.319  26.082 -35.562  1.00  0.00           S  
ATOM   1837  H   CYS A 117     -10.627  26.446 -32.320  1.00  0.00           H  
ATOM   1838  HA  CYS A 117     -10.776  28.566 -34.417  1.00  0.00           H  
ATOM   1839  HB2 CYS A 117     -11.509  25.591 -34.757  1.00  0.00           H  
ATOM   1840  HB3 CYS A 117     -11.556  26.824 -36.006  1.00  0.00           H  
ATOM   1841  HG  CYS A 117      -8.876  25.839 -34.317  1.00  0.00           H  
ATOM   1842  N   TYR A 118     -13.340  28.477 -34.398  1.00  0.00           N  
ATOM   1843  CA  TYR A 118     -14.788  28.534 -34.228  1.00  0.00           C  
ATOM   1844  C   TYR A 118     -15.403  28.556 -35.625  1.00  0.00           C  
ATOM   1845  O   TYR A 118     -15.020  29.329 -36.502  1.00  0.00           O  
ATOM   1846  CB  TYR A 118     -15.266  29.787 -33.469  1.00  0.00           C  
ATOM   1847  CG  TYR A 118     -14.900  29.842 -32.004  1.00  0.00           C  
ATOM   1848  CD1 TYR A 118     -14.377  31.019 -31.451  1.00  0.00           C  
ATOM   1849  CD2 TYR A 118     -15.107  28.746 -31.160  1.00  0.00           C  
ATOM   1850  CE1 TYR A 118     -14.005  31.079 -30.103  1.00  0.00           C  
ATOM   1851  CE2 TYR A 118     -14.711  28.795 -29.824  1.00  0.00           C  
ATOM   1852  CZ  TYR A 118     -14.165  29.958 -29.299  1.00  0.00           C  
ATOM   1853  OH  TYR A 118     -13.813  29.967 -27.978  1.00  0.00           O  
ATOM   1854  H   TYR A 118     -12.924  29.012 -35.177  1.00  0.00           H  
ATOM   1855  HA  TYR A 118     -15.110  27.622 -33.717  1.00  0.00           H  
ATOM   1856  HB2 TYR A 118     -14.870  30.678 -33.976  1.00  0.00           H  
ATOM   1857  HB3 TYR A 118     -16.360  29.862 -33.536  1.00  0.00           H  
ATOM   1858  HD1 TYR A 118     -14.240  31.904 -32.070  1.00  0.00           H  
ATOM   1859  HD2 TYR A 118     -15.554  27.827 -31.530  1.00  0.00           H  
ATOM   1860  HE1 TYR A 118     -13.584  32.002 -29.715  1.00  0.00           H  
ATOM   1861  HE2 TYR A 118     -14.837  27.913 -29.208  1.00  0.00           H  
ATOM   1862  HH  TYR A 118     -13.410  30.836 -27.794  1.00  0.00           H  
ATOM   1863  N   ASN A 119     -16.425  27.650 -35.814  1.00  0.00           N  
ATOM   1864  CA  ASN A 119     -17.310  27.682 -36.983  1.00  0.00           C  
ATOM   1865  C   ASN A 119     -16.628  27.943 -38.346  1.00  0.00           C  
ATOM   1866  O   ASN A 119     -17.109  28.672 -39.215  1.00  0.00           O  
ATOM   1867  CB  ASN A 119     -18.526  28.583 -36.740  1.00  0.00           C  
ATOM   1868  CG  ASN A 119     -19.655  27.785 -36.116  1.00  0.00           C  
ATOM   1869  OD1 ASN A 119     -19.486  26.865 -35.322  1.00  0.00           O  
ATOM   1870  ND2 ASN A 119     -20.910  28.176 -36.498  1.00  0.00           N  
ATOM   1871  H   ASN A 119     -16.649  26.958 -35.088  1.00  0.00           H  
ATOM   1872  HA  ASN A 119     -17.657  26.642 -37.075  1.00  0.00           H  
ATOM   1873  HB2 ASN A 119     -18.286  29.414 -36.066  1.00  0.00           H  
ATOM   1874  HB3 ASN A 119     -18.897  29.020 -37.673  1.00  0.00           H  
ATOM   1875 HD21 ASN A 119     -21.067  28.925 -37.167  1.00  0.00           H  
ATOM   1876 HD22 ASN A 119     -21.718  27.710 -36.102  1.00  0.00           H  
ATOM   1877  N   GLY A 120     -15.528  27.138 -38.580  1.00  0.00           N  
ATOM   1878  CA  GLY A 120     -14.901  27.057 -39.877  1.00  0.00           C  
ATOM   1879  C   GLY A 120     -13.778  28.034 -40.149  1.00  0.00           C  
ATOM   1880  O   GLY A 120     -13.346  28.214 -41.294  1.00  0.00           O  
ATOM   1881  H   GLY A 120     -15.131  26.545 -37.836  1.00  0.00           H  
ATOM   1882  HA2 GLY A 120     -14.501  26.045 -39.985  1.00  0.00           H  
ATOM   1883  HA3 GLY A 120     -15.665  27.226 -40.636  1.00  0.00           H  
ATOM   1884  N   SER A 121     -13.227  28.662 -39.054  1.00  0.00           N  
ATOM   1885  CA  SER A 121     -12.044  29.508 -39.194  1.00  0.00           C  
ATOM   1886  C   SER A 121     -11.366  29.674 -37.825  1.00  0.00           C  
ATOM   1887  O   SER A 121     -11.974  29.473 -36.765  1.00  0.00           O  
ATOM   1888  CB  SER A 121     -12.410  30.846 -39.857  1.00  0.00           C  
ATOM   1889  OG  SER A 121     -12.623  30.699 -41.273  1.00  0.00           O  
ATOM   1890  H   SER A 121     -13.666  28.565 -38.133  1.00  0.00           H  
ATOM   1891  HA  SER A 121     -11.369  28.946 -39.848  1.00  0.00           H  
ATOM   1892  HB2 SER A 121     -13.327  31.260 -39.424  1.00  0.00           H  
ATOM   1893  HB3 SER A 121     -11.620  31.591 -39.730  1.00  0.00           H  
ATOM   1894  HG  SER A 121     -12.944  29.777 -41.435  1.00  0.00           H  
ATOM   1895  N   PRO A 122     -10.032  30.033 -37.820  1.00  0.00           N  
ATOM   1896  CA  PRO A 122      -9.280  30.140 -36.564  1.00  0.00           C  
ATOM   1897  C   PRO A 122      -9.745  31.294 -35.668  1.00  0.00           C  
ATOM   1898  O   PRO A 122     -10.279  32.309 -36.116  1.00  0.00           O  
ATOM   1899  CB  PRO A 122      -7.836  30.398 -36.999  1.00  0.00           C  
ATOM   1900  CG  PRO A 122      -7.794  29.952 -38.454  1.00  0.00           C  
ATOM   1901  CD  PRO A 122      -9.177  30.296 -38.966  1.00  0.00           C  
ATOM   1902  HA  PRO A 122      -9.368  29.189 -36.035  1.00  0.00           H  
ATOM   1903  HB2 PRO A 122      -7.573  31.461 -36.929  1.00  0.00           H  
ATOM   1904  HB3 PRO A 122      -7.130  29.844 -36.377  1.00  0.00           H  
ATOM   1905  HG2 PRO A 122      -7.015  30.453 -39.030  1.00  0.00           H  
ATOM   1906  HG3 PRO A 122      -7.626  28.870 -38.505  1.00  0.00           H  
ATOM   1907  HD2 PRO A 122      -9.257  31.362 -39.204  1.00  0.00           H  
ATOM   1908  HD3 PRO A 122      -9.445  29.710 -39.846  1.00  0.00           H  
ATOM   1909  N   SER A 123      -9.475  31.112 -34.314  1.00  0.00           N  
ATOM   1910  CA  SER A 123      -9.858  32.138 -33.348  1.00  0.00           C  
ATOM   1911  C   SER A 123      -8.986  32.321 -32.097  1.00  0.00           C  
ATOM   1912  O   SER A 123      -9.283  33.212 -31.289  1.00  0.00           O  
ATOM   1913  CB  SER A 123     -11.298  31.904 -32.858  1.00  0.00           C  
ATOM   1914  OG  SER A 123     -11.806  33.023 -32.127  1.00  0.00           O  
ATOM   1915  H   SER A 123      -9.047  30.240 -33.970  1.00  0.00           H  
ATOM   1916  HA  SER A 123      -9.815  33.111 -33.856  1.00  0.00           H  
ATOM   1917  HB2 SER A 123     -11.975  31.732 -33.702  1.00  0.00           H  
ATOM   1918  HB3 SER A 123     -11.348  31.022 -32.209  1.00  0.00           H  
ATOM   1919  HG  SER A 123     -11.100  33.306 -31.506  1.00  0.00           H  
ATOM   1920  N   GLY A 124      -7.934  31.456 -31.896  1.00  0.00           N  
ATOM   1921  CA  GLY A 124      -7.024  31.679 -30.782  1.00  0.00           C  
ATOM   1922  C   GLY A 124      -5.892  30.666 -30.735  1.00  0.00           C  
ATOM   1923  O   GLY A 124      -5.991  29.545 -31.235  1.00  0.00           O  
ATOM   1924  H   GLY A 124      -7.779  30.651 -32.507  1.00  0.00           H  
ATOM   1925  HA2 GLY A 124      -6.619  32.693 -30.871  1.00  0.00           H  
ATOM   1926  HA3 GLY A 124      -7.593  31.612 -29.849  1.00  0.00           H  
ATOM   1927  N   VAL A 125      -4.777  31.105 -30.040  1.00  0.00           N  
ATOM   1928  CA  VAL A 125      -3.607  30.251 -29.849  1.00  0.00           C  
ATOM   1929  C   VAL A 125      -3.209  30.298 -28.365  1.00  0.00           C  
ATOM   1930  O   VAL A 125      -3.241  31.328 -27.690  1.00  0.00           O  
ATOM   1931  CB  VAL A 125      -2.465  30.622 -30.821  1.00  0.00           C  
ATOM   1932  CG1 VAL A 125      -1.846  31.993 -30.537  1.00  0.00           C  
ATOM   1933  CG2 VAL A 125      -1.371  29.550 -30.853  1.00  0.00           C  
ATOM   1934  H   VAL A 125      -4.752  32.039 -29.636  1.00  0.00           H  
ATOM   1935  HA  VAL A 125      -3.923  29.230 -30.079  1.00  0.00           H  
ATOM   1936  HB  VAL A 125      -2.895  30.667 -31.832  1.00  0.00           H  
ATOM   1937 HG11 VAL A 125      -1.113  32.248 -31.311  1.00  0.00           H  
ATOM   1938 HG12 VAL A 125      -2.606  32.780 -30.532  1.00  0.00           H  
ATOM   1939 HG13 VAL A 125      -1.326  32.011 -29.574  1.00  0.00           H  
ATOM   1940 HG21 VAL A 125      -0.633  29.777 -31.630  1.00  0.00           H  
ATOM   1941 HG22 VAL A 125      -0.839  29.484 -29.899  1.00  0.00           H  
ATOM   1942 HG23 VAL A 125      -1.794  28.565 -31.079  1.00  0.00           H  
ATOM   1943  N   TYR A 126      -2.796  29.070 -27.872  1.00  0.00           N  
ATOM   1944  CA  TYR A 126      -2.234  28.900 -26.533  1.00  0.00           C  
ATOM   1945  C   TYR A 126      -1.479  27.554 -26.439  1.00  0.00           C  
ATOM   1946  O   TYR A 126      -1.712  26.617 -27.209  1.00  0.00           O  
ATOM   1947  CB  TYR A 126      -3.268  29.089 -25.407  1.00  0.00           C  
ATOM   1948  CG  TYR A 126      -4.618  28.452 -25.653  1.00  0.00           C  
ATOM   1949  CD1 TYR A 126      -5.728  29.230 -26.029  1.00  0.00           C  
ATOM   1950  CD2 TYR A 126      -4.776  27.070 -25.519  1.00  0.00           C  
ATOM   1951  CE1 TYR A 126      -6.971  28.634 -26.264  1.00  0.00           C  
ATOM   1952  CE2 TYR A 126      -6.015  26.477 -25.752  1.00  0.00           C  
ATOM   1953  CZ  TYR A 126      -7.099  27.258 -26.127  1.00  0.00           C  
ATOM   1954  OH  TYR A 126      -8.279  26.609 -26.332  1.00  0.00           O  
ATOM   1955  H   TYR A 126      -2.898  28.232 -28.457  1.00  0.00           H  
ATOM   1956  HA  TYR A 126      -1.471  29.683 -26.417  1.00  0.00           H  
ATOM   1957  HB2 TYR A 126      -2.874  28.716 -24.454  1.00  0.00           H  
ATOM   1958  HB3 TYR A 126      -3.422  30.165 -25.250  1.00  0.00           H  
ATOM   1959  HD1 TYR A 126      -5.621  30.307 -26.153  1.00  0.00           H  
ATOM   1960  HD2 TYR A 126      -3.932  26.446 -25.242  1.00  0.00           H  
ATOM   1961  HE1 TYR A 126      -7.816  29.249 -26.554  1.00  0.00           H  
ATOM   1962  HE2 TYR A 126      -6.129  25.403 -25.643  1.00  0.00           H  
ATOM   1963  HH  TYR A 126      -9.039  27.240 -26.437  1.00  0.00           H  
ATOM   1964  N   GLN A 127      -0.514  27.497 -25.437  1.00  0.00           N  
ATOM   1965  CA  GLN A 127       0.397  26.344 -25.283  1.00  0.00           C  
ATOM   1966  C   GLN A 127      -0.106  25.536 -24.085  1.00  0.00           C  
ATOM   1967  O   GLN A 127      -0.395  26.081 -23.016  1.00  0.00           O  
ATOM   1968  CB  GLN A 127       1.840  26.820 -25.037  1.00  0.00           C  
ATOM   1969  CG  GLN A 127       2.910  25.715 -25.020  1.00  0.00           C  
ATOM   1970  CD  GLN A 127       3.294  25.224 -26.400  1.00  0.00           C  
ATOM   1971  OE1 GLN A 127       2.762  25.610 -27.438  1.00  0.00           O  
ATOM   1972  NE2 GLN A 127       4.300  24.297 -26.437  1.00  0.00           N  
ATOM   1973  H   GLN A 127      -0.430  28.260 -24.769  1.00  0.00           H  
ATOM   1974  HA  GLN A 127       0.346  25.741 -26.190  1.00  0.00           H  
ATOM   1975  HB2 GLN A 127       2.106  27.572 -25.790  1.00  0.00           H  
ATOM   1976  HB3 GLN A 127       1.877  27.333 -24.071  1.00  0.00           H  
ATOM   1977  HG2 GLN A 127       3.819  26.122 -24.560  1.00  0.00           H  
ATOM   1978  HG3 GLN A 127       2.595  24.860 -24.413  1.00  0.00           H  
ATOM   1979 HE21 GLN A 127       4.559  23.888 -27.326  1.00  0.00           H  
ATOM   1980 HE22 GLN A 127       4.862  23.990 -25.629  1.00  0.00           H  
ATOM   1981  N   CYS A 128      -0.168  24.164 -24.301  1.00  0.00           N  
ATOM   1982  CA  CYS A 128      -0.707  23.241 -23.282  1.00  0.00           C  
ATOM   1983  C   CYS A 128       0.121  21.947 -23.245  1.00  0.00           C  
ATOM   1984  O   CYS A 128       0.934  21.668 -24.129  1.00  0.00           O  
ATOM   1985  CB  CYS A 128      -2.157  22.835 -23.591  1.00  0.00           C  
ATOM   1986  SG  CYS A 128      -3.351  24.194 -23.413  1.00  0.00           S  
ATOM   1987  H   CYS A 128       0.167  23.762 -25.195  1.00  0.00           H  
ATOM   1988  HA  CYS A 128      -0.636  23.714 -22.295  1.00  0.00           H  
ATOM   1989  HB2 CYS A 128      -2.234  22.454 -24.615  1.00  0.00           H  
ATOM   1990  HB3 CYS A 128      -2.496  22.034 -22.927  1.00  0.00           H  
ATOM   1991  HG  CYS A 128      -3.156  24.420 -22.103  1.00  0.00           H  
ATOM   1992  N   ALA A 129      -0.155  21.115 -22.166  1.00  0.00           N  
ATOM   1993  CA  ALA A 129       0.305  19.727 -22.094  1.00  0.00           C  
ATOM   1994  C   ALA A 129      -0.831  18.683 -22.109  1.00  0.00           C  
ATOM   1995  O   ALA A 129      -1.989  18.921 -21.772  1.00  0.00           O  
ATOM   1996  CB  ALA A 129       1.165  19.492 -20.856  1.00  0.00           C  
ATOM   1997  H   ALA A 129      -0.683  21.475 -21.330  1.00  0.00           H  
ATOM   1998  HA  ALA A 129       0.904  19.547 -22.983  1.00  0.00           H  
ATOM   1999  HB1 ALA A 129       1.664  18.518 -20.894  1.00  0.00           H  
ATOM   2000  HB2 ALA A 129       1.935  20.259 -20.757  1.00  0.00           H  
ATOM   2001  HB3 ALA A 129       0.557  19.501 -19.946  1.00  0.00           H  
ATOM   2002  N   MET A 130      -0.375  17.415 -22.449  1.00  0.00           N  
ATOM   2003  CA  MET A 130      -1.197  16.212 -22.367  1.00  0.00           C  
ATOM   2004  C   MET A 130      -1.035  15.731 -20.928  1.00  0.00           C  
ATOM   2005  O   MET A 130      -0.020  15.129 -20.557  1.00  0.00           O  
ATOM   2006  CB  MET A 130      -0.659  15.147 -23.338  1.00  0.00           C  
ATOM   2007  CG  MET A 130      -1.427  13.825 -23.355  1.00  0.00           C  
ATOM   2008  SD  MET A 130      -3.101  13.941 -24.059  1.00  0.00           S  
ATOM   2009  CE  MET A 130      -2.690  14.187 -25.800  1.00  0.00           C  
ATOM   2010  H   MET A 130       0.604  17.325 -22.753  1.00  0.00           H  
ATOM   2011  HA  MET A 130      -2.238  16.469 -22.579  1.00  0.00           H  
ATOM   2012  HB2 MET A 130      -0.616  15.560 -24.346  1.00  0.00           H  
ATOM   2013  HB3 MET A 130       0.385  14.917 -23.083  1.00  0.00           H  
ATOM   2014  HG2 MET A 130      -0.869  13.083 -23.936  1.00  0.00           H  
ATOM   2015  HG3 MET A 130      -1.519  13.422 -22.342  1.00  0.00           H  
ATOM   2016  HE1 MET A 130      -3.609  14.144 -26.386  1.00  0.00           H  
ATOM   2017  HE2 MET A 130      -2.239  15.168 -25.957  1.00  0.00           H  
ATOM   2018  HE3 MET A 130      -2.014  13.405 -26.152  1.00  0.00           H  
ATOM   2019  N   ARG A 131      -2.083  16.036 -20.072  1.00  0.00           N  
ATOM   2020  CA  ARG A 131      -1.978  15.653 -18.673  1.00  0.00           C  
ATOM   2021  C   ARG A 131      -1.998  14.111 -18.668  1.00  0.00           C  
ATOM   2022  O   ARG A 131      -2.642  13.461 -19.504  1.00  0.00           O  
ATOM   2023  CB  ARG A 131      -3.139  16.116 -17.795  1.00  0.00           C  
ATOM   2024  CG  ARG A 131      -3.415  17.612 -17.689  1.00  0.00           C  
ATOM   2025  CD  ARG A 131      -2.247  18.496 -17.284  1.00  0.00           C  
ATOM   2026  NE  ARG A 131      -1.600  18.112 -16.028  1.00  0.00           N  
ATOM   2027  CZ  ARG A 131      -0.476  18.738 -15.563  1.00  0.00           C  
ATOM   2028  NH1 ARG A 131      -0.046  19.897 -16.102  1.00  0.00           N  
ATOM   2029  NH2 ARG A 131       0.219  18.183 -14.549  1.00  0.00           N1+
ATOM   2030  H   ARG A 131      -2.937  16.504 -20.418  1.00  0.00           H  
ATOM   2031  HA  ARG A 131      -1.023  16.039 -18.311  1.00  0.00           H  
ATOM   2032  HB2 ARG A 131      -4.050  15.650 -18.177  1.00  0.00           H  
ATOM   2033  HB3 ARG A 131      -3.008  15.714 -16.783  1.00  0.00           H  
ATOM   2034  HG2 ARG A 131      -3.802  17.979 -18.646  1.00  0.00           H  
ATOM   2035  HG3 ARG A 131      -4.228  17.750 -16.965  1.00  0.00           H  
ATOM   2036  HD2 ARG A 131      -1.493  18.488 -18.079  1.00  0.00           H  
ATOM   2037  HD3 ARG A 131      -2.649  19.503 -17.152  1.00  0.00           H  
ATOM   2038  HE  ARG A 131      -2.057  17.445 -15.330  1.00  0.00           H  
ATOM   2039 HH11 ARG A 131       0.801  20.418 -15.726  1.00  0.00           H  
ATOM   2040 HH12 ARG A 131      -0.599  20.421 -16.845  1.00  0.00           H  
ATOM   2041 HH21 ARG A 131       0.004  17.276 -14.113  1.00  0.00           H  
ATOM   2042 HH22 ARG A 131       1.166  18.582 -14.299  1.00  0.00           H  
ATOM   2043  N   PRO A 132      -1.334  13.461 -17.648  1.00  0.00           N  
ATOM   2044  CA  PRO A 132      -1.174  12.002 -17.648  1.00  0.00           C  
ATOM   2045  C   PRO A 132      -2.434  11.151 -17.476  1.00  0.00           C  
ATOM   2046  O   PRO A 132      -2.384   9.922 -17.482  1.00  0.00           O  
ATOM   2047  CB  PRO A 132      -0.191  11.720 -16.506  1.00  0.00           C  
ATOM   2048  CG  PRO A 132       0.504  13.056 -16.290  1.00  0.00           C  
ATOM   2049  CD  PRO A 132      -0.610  14.056 -16.533  1.00  0.00           C  
ATOM   2050  HA  PRO A 132      -0.749  11.734 -18.617  1.00  0.00           H  
ATOM   2051  HB2 PRO A 132      -0.718  11.421 -15.592  1.00  0.00           H  
ATOM   2052  HB3 PRO A 132       0.515  10.922 -16.758  1.00  0.00           H  
ATOM   2053  HG2 PRO A 132       0.952  13.155 -15.301  1.00  0.00           H  
ATOM   2054  HG3 PRO A 132       1.296  13.184 -17.038  1.00  0.00           H  
ATOM   2055  HD2 PRO A 132      -1.295  14.111 -15.681  1.00  0.00           H  
ATOM   2056  HD3 PRO A 132      -0.222  15.052 -16.744  1.00  0.00           H  
ATOM   2057  N   ASN A 133      -3.612  11.845 -17.367  1.00  0.00           N  
ATOM   2058  CA  ASN A 133      -4.925  11.210 -17.417  1.00  0.00           C  
ATOM   2059  C   ASN A 133      -5.601  11.456 -18.780  1.00  0.00           C  
ATOM   2060  O   ASN A 133      -6.769  11.125 -18.984  1.00  0.00           O  
ATOM   2061  CB  ASN A 133      -5.830  11.672 -16.276  1.00  0.00           C  
ATOM   2062  CG  ASN A 133      -6.092  13.154 -16.366  1.00  0.00           C  
ATOM   2063  OD1 ASN A 133      -5.527  13.894 -17.172  1.00  0.00           O  
ATOM   2064  ND2 ASN A 133      -7.035  13.632 -15.509  1.00  0.00           N  
ATOM   2065  H   ASN A 133      -3.579  12.859 -17.285  1.00  0.00           H  
ATOM   2066  HA  ASN A 133      -4.793  10.125 -17.339  1.00  0.00           H  
ATOM   2067  HB2 ASN A 133      -6.790  11.144 -16.305  1.00  0.00           H  
ATOM   2068  HB3 ASN A 133      -5.357  11.464 -15.311  1.00  0.00           H  
ATOM   2069 HD21 ASN A 133      -7.588  13.043 -14.870  1.00  0.00           H  
ATOM   2070 HD22 ASN A 133      -7.208  14.629 -15.492  1.00  0.00           H  
ATOM   2071  N   PHE A 134      -4.787  12.007 -19.747  1.00  0.00           N  
ATOM   2072  CA  PHE A 134      -5.151  12.175 -21.150  1.00  0.00           C  
ATOM   2073  C   PHE A 134      -6.158  13.317 -21.339  1.00  0.00           C  
ATOM   2074  O   PHE A 134      -6.974  13.348 -22.258  1.00  0.00           O  
ATOM   2075  CB  PHE A 134      -5.637  10.889 -21.815  1.00  0.00           C  
ATOM   2076  CG  PHE A 134      -4.650   9.749 -21.734  1.00  0.00           C  
ATOM   2077  CD1 PHE A 134      -3.501   9.742 -22.539  1.00  0.00           C  
ATOM   2078  CD2 PHE A 134      -4.860   8.690 -20.839  1.00  0.00           C  
ATOM   2079  CE1 PHE A 134      -2.594   8.687 -22.471  1.00  0.00           C  
ATOM   2080  CE2 PHE A 134      -3.942   7.642 -20.759  1.00  0.00           C  
ATOM   2081  CZ  PHE A 134      -2.813   7.639 -21.578  1.00  0.00           C  
ATOM   2082  H   PHE A 134      -3.843  12.331 -19.495  1.00  0.00           H  
ATOM   2083  HA  PHE A 134      -4.228  12.505 -21.641  1.00  0.00           H  
ATOM   2084  HB2 PHE A 134      -6.602  10.578 -21.401  1.00  0.00           H  
ATOM   2085  HB3 PHE A 134      -5.836  11.098 -22.868  1.00  0.00           H  
ATOM   2086  HD1 PHE A 134      -3.306  10.565 -23.222  1.00  0.00           H  
ATOM   2087  HD2 PHE A 134      -5.733   8.686 -20.189  1.00  0.00           H  
ATOM   2088  HE1 PHE A 134      -1.715   8.686 -23.111  1.00  0.00           H  
ATOM   2089  HE2 PHE A 134      -4.100   6.835 -20.047  1.00  0.00           H  
ATOM   2090  HZ  PHE A 134      -2.099   6.823 -21.512  1.00  0.00           H  
ATOM   2091  N   THR A 135      -5.953  14.375 -20.479  1.00  0.00           N  
ATOM   2092  CA  THR A 135      -6.771  15.582 -20.506  1.00  0.00           C  
ATOM   2093  C   THR A 135      -5.887  16.758 -20.915  1.00  0.00           C  
ATOM   2094  O   THR A 135      -4.658  16.748 -20.795  1.00  0.00           O  
ATOM   2095  CB  THR A 135      -7.456  15.864 -19.147  1.00  0.00           C  
ATOM   2096  OG1 THR A 135      -6.520  15.968 -18.070  1.00  0.00           O  
ATOM   2097  CG2 THR A 135      -8.493  14.796 -18.806  1.00  0.00           C  
ATOM   2098  H   THR A 135      -5.164  14.320 -19.836  1.00  0.00           H  
ATOM   2099  HA  THR A 135      -7.546  15.471 -21.274  1.00  0.00           H  
ATOM   2100  HB  THR A 135      -7.970  16.831 -19.196  1.00  0.00           H  
ATOM   2101 HG21 THR A 135      -9.280  14.754 -19.564  1.00  0.00           H  
ATOM   2102 HG22 THR A 135      -8.036  13.805 -18.725  1.00  0.00           H  
ATOM   2103 HG23 THR A 135      -8.951  15.005 -17.834  1.00  0.00           H  
ATOM   2104  HG1 THR A 135      -6.198  15.061 -17.839  1.00  0.00           H  
ATOM   2105  N   ILE A 136      -6.604  17.861 -21.367  1.00  0.00           N  
ATOM   2106  CA  ILE A 136      -5.958  19.172 -21.448  1.00  0.00           C  
ATOM   2107  C   ILE A 136      -6.864  20.201 -20.734  1.00  0.00           C  
ATOM   2108  O   ILE A 136      -8.068  20.014 -20.535  1.00  0.00           O  
ATOM   2109  CB  ILE A 136      -5.536  19.600 -22.882  1.00  0.00           C  
ATOM   2110  CG1 ILE A 136      -6.685  20.195 -23.716  1.00  0.00           C  
ATOM   2111  CG2 ILE A 136      -4.862  18.451 -23.637  1.00  0.00           C  
ATOM   2112  CD1 ILE A 136      -6.239  20.798 -25.041  1.00  0.00           C  
ATOM   2113  H   ILE A 136      -7.599  17.785 -21.645  1.00  0.00           H  
ATOM   2114  HA  ILE A 136      -5.039  19.118 -20.847  1.00  0.00           H  
ATOM   2115  HB  ILE A 136      -4.789  20.397 -22.763  1.00  0.00           H  
ATOM   2116 HG12 ILE A 136      -7.448  19.434 -23.904  1.00  0.00           H  
ATOM   2117 HG13 ILE A 136      -7.149  21.010 -23.154  1.00  0.00           H  
ATOM   2118 HG21 ILE A 136      -4.415  18.808 -24.567  1.00  0.00           H  
ATOM   2119 HG22 ILE A 136      -4.059  18.008 -23.046  1.00  0.00           H  
ATOM   2120 HG23 ILE A 136      -5.576  17.661 -23.896  1.00  0.00           H  
ATOM   2121 HD11 ILE A 136      -7.087  21.281 -25.538  1.00  0.00           H  
ATOM   2122 HD12 ILE A 136      -5.466  21.555 -24.879  1.00  0.00           H  
ATOM   2123 HD13 ILE A 136      -5.843  20.042 -25.723  1.00  0.00           H  
ATOM   2124  N   LYS A 137      -6.210  21.370 -20.376  1.00  0.00           N  
ATOM   2125  CA  LYS A 137      -6.917  22.504 -19.780  1.00  0.00           C  
ATOM   2126  C   LYS A 137      -6.668  23.697 -20.704  1.00  0.00           C  
ATOM   2127  O   LYS A 137      -5.664  24.403 -20.634  1.00  0.00           O  
ATOM   2128  CB  LYS A 137      -6.400  22.758 -18.357  1.00  0.00           C  
ATOM   2129  CG  LYS A 137      -7.179  21.925 -17.332  1.00  0.00           C  
ATOM   2130  CD  LYS A 137      -6.525  21.916 -15.947  1.00  0.00           C  
ATOM   2131  CE  LYS A 137      -5.446  20.847 -15.845  1.00  0.00           C  
ATOM   2132  NZ  LYS A 137      -4.887  20.839 -14.482  1.00  0.00           N1+
ATOM   2133  H   LYS A 137      -5.203  21.457 -20.536  1.00  0.00           H  
ATOM   2134  HA  LYS A 137      -7.995  22.305 -19.752  1.00  0.00           H  
ATOM   2135  HB2 LYS A 137      -5.327  22.536 -18.298  1.00  0.00           H  
ATOM   2136  HB3 LYS A 137      -6.517  23.817 -18.095  1.00  0.00           H  
ATOM   2137  HG2 LYS A 137      -8.184  22.355 -17.241  1.00  0.00           H  
ATOM   2138  HG3 LYS A 137      -7.311  20.895 -17.686  1.00  0.00           H  
ATOM   2139  HD2 LYS A 137      -6.120  22.906 -15.706  1.00  0.00           H  
ATOM   2140  HD3 LYS A 137      -7.303  21.702 -15.203  1.00  0.00           H  
ATOM   2141  HE2 LYS A 137      -5.866  19.852 -16.024  1.00  0.00           H  
ATOM   2142  HE3 LYS A 137      -4.614  21.018 -16.534  1.00  0.00           H  
ATOM   2143  HZ1 LYS A 137      -5.593  20.906 -13.744  1.00  0.00           H  
ATOM   2144  HZ2 LYS A 137      -4.474  19.837 -14.311  1.00  0.00           H  
ATOM   2145  HZ3 LYS A 137      -4.130  21.510 -14.316  1.00  0.00           H  
ATOM   2146  N   GLY A 138      -7.651  23.838 -21.671  1.00  0.00           N  
ATOM   2147  CA  GLY A 138      -7.590  24.858 -22.702  1.00  0.00           C  
ATOM   2148  C   GLY A 138      -8.649  25.924 -22.430  1.00  0.00           C  
ATOM   2149  O   GLY A 138      -8.985  26.278 -21.300  1.00  0.00           O  
ATOM   2150  H   GLY A 138      -8.489  23.246 -21.671  1.00  0.00           H  
ATOM   2151  HA2 GLY A 138      -6.608  25.337 -22.731  1.00  0.00           H  
ATOM   2152  HA3 GLY A 138      -7.784  24.364 -23.659  1.00  0.00           H  
ATOM   2153  N   SER A 139      -9.189  26.489 -23.571  1.00  0.00           N  
ATOM   2154  CA  SER A 139     -10.293  27.439 -23.483  1.00  0.00           C  
ATOM   2155  C   SER A 139     -11.017  27.399 -24.823  1.00  0.00           C  
ATOM   2156  O   SER A 139     -10.436  27.635 -25.886  1.00  0.00           O  
ATOM   2157  CB  SER A 139      -9.823  28.861 -23.198  1.00  0.00           C  
ATOM   2158  OG  SER A 139     -10.966  29.664 -22.913  1.00  0.00           O  
ATOM   2159  H   SER A 139      -8.826  26.241 -24.497  1.00  0.00           H  
ATOM   2160  HA  SER A 139     -10.969  27.109 -22.685  1.00  0.00           H  
ATOM   2161  HB2 SER A 139      -9.162  28.887 -22.326  1.00  0.00           H  
ATOM   2162  HB3 SER A 139      -9.291  29.300 -24.048  1.00  0.00           H  
ATOM   2163  HG  SER A 139     -10.640  30.509 -22.558  1.00  0.00           H  
ATOM   2164  N   PHE A 140     -12.332  26.988 -24.729  1.00  0.00           N  
ATOM   2165  CA  PHE A 140     -13.156  26.754 -25.903  1.00  0.00           C  
ATOM   2166  C   PHE A 140     -14.610  27.041 -25.524  1.00  0.00           C  
ATOM   2167  O   PHE A 140     -15.149  26.553 -24.532  1.00  0.00           O  
ATOM   2168  CB  PHE A 140     -13.102  25.282 -26.351  1.00  0.00           C  
ATOM   2169  CG  PHE A 140     -11.829  24.871 -27.043  1.00  0.00           C  
ATOM   2170  CD1 PHE A 140     -11.600  25.268 -28.363  1.00  0.00           C  
ATOM   2171  CD2 PHE A 140     -10.880  24.065 -26.400  1.00  0.00           C  
ATOM   2172  CE1 PHE A 140     -10.466  24.833 -29.041  1.00  0.00           C  
ATOM   2173  CE2 PHE A 140      -9.727  23.655 -27.074  1.00  0.00           C  
ATOM   2174  CZ  PHE A 140      -9.525  24.032 -28.400  1.00  0.00           C  
ATOM   2175  H   PHE A 140     -12.761  26.837 -23.821  1.00  0.00           H  
ATOM   2176  HA  PHE A 140     -12.830  27.421 -26.708  1.00  0.00           H  
ATOM   2177  HB2 PHE A 140     -13.285  24.617 -25.496  1.00  0.00           H  
ATOM   2178  HB3 PHE A 140     -13.922  25.086 -27.054  1.00  0.00           H  
ATOM   2179  HD1 PHE A 140     -12.310  25.908 -28.882  1.00  0.00           H  
ATOM   2180  HD2 PHE A 140     -11.028  23.747 -25.372  1.00  0.00           H  
ATOM   2181  HE1 PHE A 140     -10.327  25.122 -30.075  1.00  0.00           H  
ATOM   2182  HE2 PHE A 140      -8.991  23.036 -26.568  1.00  0.00           H  
ATOM   2183  HZ  PHE A 140      -8.640  23.702 -28.934  1.00  0.00           H  
ATOM   2184  N   LEU A 141     -15.262  27.857 -26.427  1.00  0.00           N  
ATOM   2185  CA  LEU A 141     -16.716  27.904 -26.485  1.00  0.00           C  
ATOM   2186  C   LEU A 141     -17.163  26.801 -27.469  1.00  0.00           C  
ATOM   2187  O   LEU A 141     -16.386  26.174 -28.192  1.00  0.00           O  
ATOM   2188  CB  LEU A 141     -17.232  29.281 -26.925  1.00  0.00           C  
ATOM   2189  CG  LEU A 141     -16.809  30.447 -26.009  1.00  0.00           C  
ATOM   2190  CD1 LEU A 141     -17.278  31.774 -26.612  1.00  0.00           C  
ATOM   2191  CD2 LEU A 141     -17.361  30.299 -24.591  1.00  0.00           C  
ATOM   2192  H   LEU A 141     -14.724  28.425 -27.084  1.00  0.00           H  
ATOM   2193  HA  LEU A 141     -17.128  27.637 -25.505  1.00  0.00           H  
ATOM   2194  HB2 LEU A 141     -16.885  29.485 -27.945  1.00  0.00           H  
ATOM   2195  HB3 LEU A 141     -18.327  29.260 -26.988  1.00  0.00           H  
ATOM   2196  HG  LEU A 141     -15.715  30.483 -25.947  1.00  0.00           H  
ATOM   2197 HD11 LEU A 141     -16.957  32.618 -25.993  1.00  0.00           H  
ATOM   2198 HD12 LEU A 141     -16.856  31.916 -27.613  1.00  0.00           H  
ATOM   2199 HD13 LEU A 141     -18.369  31.810 -26.695  1.00  0.00           H  
ATOM   2200 HD21 LEU A 141     -17.108  31.173 -23.982  1.00  0.00           H  
ATOM   2201 HD22 LEU A 141     -18.452  30.198 -24.598  1.00  0.00           H  
ATOM   2202 HD23 LEU A 141     -16.940  29.423 -24.088  1.00  0.00           H  
ATOM   2203  N   ASN A 142     -18.524  26.571 -27.494  1.00  0.00           N  
ATOM   2204  CA  ASN A 142     -19.108  25.503 -28.309  1.00  0.00           C  
ATOM   2205  C   ASN A 142     -19.094  25.944 -29.786  1.00  0.00           C  
ATOM   2206  O   ASN A 142     -19.134  27.121 -30.137  1.00  0.00           O  
ATOM   2207  CB  ASN A 142     -20.532  25.189 -27.845  1.00  0.00           C  
ATOM   2208  CG  ASN A 142     -20.758  23.699 -27.891  1.00  0.00           C  
ATOM   2209  OD1 ASN A 142     -20.522  23.029 -28.894  1.00  0.00           O  
ATOM   2210  ND2 ASN A 142     -21.249  23.143 -26.747  1.00  0.00           N  
ATOM   2211  H   ASN A 142     -19.137  27.160 -26.943  1.00  0.00           H  
ATOM   2212  HA  ASN A 142     -18.450  24.632 -28.212  1.00  0.00           H  
ATOM   2213  HB2 ASN A 142     -20.698  25.542 -26.821  1.00  0.00           H  
ATOM   2214  HB3 ASN A 142     -21.288  25.664 -28.480  1.00  0.00           H  
ATOM   2215 HD21 ASN A 142     -21.511  23.671 -25.924  1.00  0.00           H  
ATOM   2216 HD22 ASN A 142     -21.378  22.136 -26.715  1.00  0.00           H  
ATOM   2217  N   GLY A 143     -19.066  24.899 -30.696  1.00  0.00           N  
ATOM   2218  CA  GLY A 143     -18.906  25.144 -32.130  1.00  0.00           C  
ATOM   2219  C   GLY A 143     -17.428  25.180 -32.526  1.00  0.00           C  
ATOM   2220  O   GLY A 143     -17.008  25.772 -33.521  1.00  0.00           O  
ATOM   2221  H   GLY A 143     -19.155  23.932 -30.372  1.00  0.00           H  
ATOM   2222  HA2 GLY A 143     -19.394  24.330 -32.671  1.00  0.00           H  
ATOM   2223  HA3 GLY A 143     -19.370  26.097 -32.399  1.00  0.00           H  
ATOM   2224  N   SER A 144     -16.622  24.423 -31.707  1.00  0.00           N  
ATOM   2225  CA  SER A 144     -15.170  24.402 -31.780  1.00  0.00           C  
ATOM   2226  C   SER A 144     -14.552  23.120 -32.344  1.00  0.00           C  
ATOM   2227  O   SER A 144     -13.370  23.101 -32.715  1.00  0.00           O  
ATOM   2228  CB  SER A 144     -14.621  24.647 -30.374  1.00  0.00           C  
ATOM   2229  OG  SER A 144     -15.551  24.158 -29.396  1.00  0.00           O  
ATOM   2230  H   SER A 144     -17.045  23.893 -30.947  1.00  0.00           H  
ATOM   2231  HA  SER A 144     -14.833  25.205 -32.445  1.00  0.00           H  
ATOM   2232  HB2 SER A 144     -13.658  24.158 -30.207  1.00  0.00           H  
ATOM   2233  HB3 SER A 144     -14.491  25.720 -30.209  1.00  0.00           H  
ATOM   2234  HG  SER A 144     -15.803  24.954 -28.849  1.00  0.00           H  
ATOM   2235  N   CYS A 145     -15.337  21.988 -32.343  1.00  0.00           N  
ATOM   2236  CA  CYS A 145     -14.756  20.650 -32.497  1.00  0.00           C  
ATOM   2237  C   CYS A 145     -14.033  20.500 -33.848  1.00  0.00           C  
ATOM   2238  O   CYS A 145     -14.450  21.009 -34.889  1.00  0.00           O  
ATOM   2239  CB  CYS A 145     -15.812  19.554 -32.389  1.00  0.00           C  
ATOM   2240  SG  CYS A 145     -16.667  19.555 -30.784  1.00  0.00           S  
ATOM   2241  H   CYS A 145     -16.338  22.093 -32.180  1.00  0.00           H  
ATOM   2242  HA  CYS A 145     -14.011  20.542 -31.697  1.00  0.00           H  
ATOM   2243  HB2 CYS A 145     -16.575  19.688 -33.161  1.00  0.00           H  
ATOM   2244  HB3 CYS A 145     -15.352  18.574 -32.532  1.00  0.00           H  
ATOM   2245  HG  CYS A 145     -15.908  18.628 -30.166  1.00  0.00           H  
ATOM   2246  N   GLY A 146     -12.868  19.750 -33.786  1.00  0.00           N  
ATOM   2247  CA  GLY A 146     -11.969  19.597 -34.928  1.00  0.00           C  
ATOM   2248  C   GLY A 146     -10.790  20.575 -34.923  1.00  0.00           C  
ATOM   2249  O   GLY A 146      -9.935  20.566 -35.805  1.00  0.00           O  
ATOM   2250  H   GLY A 146     -12.602  19.265 -32.917  1.00  0.00           H  
ATOM   2251  HA2 GLY A 146     -11.552  18.590 -34.868  1.00  0.00           H  
ATOM   2252  HA3 GLY A 146     -12.521  19.723 -35.860  1.00  0.00           H  
ATOM   2253  N   SER A 147     -10.758  21.388 -33.805  1.00  0.00           N  
ATOM   2254  CA  SER A 147      -9.637  22.258 -33.444  1.00  0.00           C  
ATOM   2255  C   SER A 147      -8.474  21.329 -33.053  1.00  0.00           C  
ATOM   2256  O   SER A 147      -8.631  20.134 -32.765  1.00  0.00           O  
ATOM   2257  CB  SER A 147     -10.010  23.173 -32.278  1.00  0.00           C  
ATOM   2258  OG  SER A 147     -10.998  24.136 -32.657  1.00  0.00           O  
ATOM   2259  H   SER A 147     -11.584  21.350 -33.213  1.00  0.00           H  
ATOM   2260  HA  SER A 147      -9.363  22.833 -34.335  1.00  0.00           H  
ATOM   2261  HB2 SER A 147     -10.400  22.606 -31.426  1.00  0.00           H  
ATOM   2262  HB3 SER A 147      -9.138  23.726 -31.923  1.00  0.00           H  
ATOM   2263  HG  SER A 147     -11.851  23.642 -32.765  1.00  0.00           H  
ATOM   2264  N   VAL A 148      -7.217  21.916 -33.096  1.00  0.00           N  
ATOM   2265  CA  VAL A 148      -6.039  21.059 -33.187  1.00  0.00           C  
ATOM   2266  C   VAL A 148      -4.909  21.499 -32.254  1.00  0.00           C  
ATOM   2267  O   VAL A 148      -4.651  22.680 -32.023  1.00  0.00           O  
ATOM   2268  CB  VAL A 148      -5.495  20.907 -34.633  1.00  0.00           C  
ATOM   2269  CG1 VAL A 148      -6.457  20.114 -35.520  1.00  0.00           C  
ATOM   2270  CG2 VAL A 148      -5.159  22.244 -35.297  1.00  0.00           C  
ATOM   2271  H   VAL A 148      -7.097  22.935 -33.072  1.00  0.00           H  
ATOM   2272  HA  VAL A 148      -6.339  20.061 -32.851  1.00  0.00           H  
ATOM   2273  HB  VAL A 148      -4.562  20.329 -34.585  1.00  0.00           H  
ATOM   2274 HG11 VAL A 148      -5.984  19.873 -36.478  1.00  0.00           H  
ATOM   2275 HG12 VAL A 148      -6.743  19.169 -35.048  1.00  0.00           H  
ATOM   2276 HG13 VAL A 148      -7.363  20.685 -35.735  1.00  0.00           H  
ATOM   2277 HG21 VAL A 148      -4.764  22.083 -36.306  1.00  0.00           H  
ATOM   2278 HG22 VAL A 148      -6.041  22.888 -35.385  1.00  0.00           H  
ATOM   2279 HG23 VAL A 148      -4.394  22.784 -34.732  1.00  0.00           H  
ATOM   2280  N   GLY A 149      -4.186  20.411 -31.786  1.00  0.00           N  
ATOM   2281  CA  GLY A 149      -2.986  20.525 -30.991  1.00  0.00           C  
ATOM   2282  C   GLY A 149      -1.826  20.067 -31.865  1.00  0.00           C  
ATOM   2283  O   GLY A 149      -1.814  18.980 -32.452  1.00  0.00           O  
ATOM   2284  H   GLY A 149      -4.493  19.450 -32.019  1.00  0.00           H  
ATOM   2285  HA2 GLY A 149      -2.860  21.544 -30.637  1.00  0.00           H  
ATOM   2286  HA3 GLY A 149      -3.065  19.862 -30.128  1.00  0.00           H  
ATOM   2287  N   PHE A 150      -0.830  21.019 -31.972  1.00  0.00           N  
ATOM   2288  CA  PHE A 150       0.269  20.832 -32.900  1.00  0.00           C  
ATOM   2289  C   PHE A 150       1.628  21.139 -32.270  1.00  0.00           C  
ATOM   2290  O   PHE A 150       1.794  21.947 -31.354  1.00  0.00           O  
ATOM   2291  CB  PHE A 150       0.051  21.602 -34.215  1.00  0.00           C  
ATOM   2292  CG  PHE A 150       0.227  23.097 -34.102  1.00  0.00           C  
ATOM   2293  CD1 PHE A 150      -0.821  23.910 -33.652  1.00  0.00           C  
ATOM   2294  CD2 PHE A 150       1.459  23.683 -34.431  1.00  0.00           C  
ATOM   2295  CE1 PHE A 150      -0.630  25.281 -33.503  1.00  0.00           C  
ATOM   2296  CE2 PHE A 150       1.639  25.057 -34.300  1.00  0.00           C  
ATOM   2297  CZ  PHE A 150       0.600  25.852 -33.825  1.00  0.00           C  
ATOM   2298  H   PHE A 150      -0.857  21.890 -31.412  1.00  0.00           H  
ATOM   2299  HA  PHE A 150       0.279  19.768 -33.163  1.00  0.00           H  
ATOM   2300  HB2 PHE A 150       0.745  21.225 -34.978  1.00  0.00           H  
ATOM   2301  HB3 PHE A 150      -0.954  21.397 -34.605  1.00  0.00           H  
ATOM   2302  HD1 PHE A 150      -1.782  23.475 -33.377  1.00  0.00           H  
ATOM   2303  HD2 PHE A 150       2.283  23.067 -34.787  1.00  0.00           H  
ATOM   2304  HE1 PHE A 150      -1.426  25.902 -33.102  1.00  0.00           H  
ATOM   2305  HE2 PHE A 150       2.597  25.504 -34.543  1.00  0.00           H  
ATOM   2306  HZ  PHE A 150       0.756  26.917 -33.679  1.00  0.00           H  
ATOM   2307  N   ASN A 151       2.642  20.459 -32.925  1.00  0.00           N  
ATOM   2308  CA  ASN A 151       4.053  20.695 -32.667  1.00  0.00           C  
ATOM   2309  C   ASN A 151       4.711  20.918 -34.027  1.00  0.00           C  
ATOM   2310  O   ASN A 151       4.386  20.295 -35.041  1.00  0.00           O  
ATOM   2311  CB  ASN A 151       4.709  19.493 -31.989  1.00  0.00           C  
ATOM   2312  CG  ASN A 151       4.679  19.647 -30.498  1.00  0.00           C  
ATOM   2313  OD1 ASN A 151       4.522  20.722 -29.931  1.00  0.00           O  
ATOM   2314  ND2 ASN A 151       4.868  18.503 -29.780  1.00  0.00           N  
ATOM   2315  H   ASN A 151       2.415  19.755 -33.647  1.00  0.00           H  
ATOM   2316  HA  ASN A 151       4.155  21.620 -32.089  1.00  0.00           H  
ATOM   2317  HB2 ASN A 151       4.210  18.557 -32.265  1.00  0.00           H  
ATOM   2318  HB3 ASN A 151       5.764  19.406 -32.272  1.00  0.00           H  
ATOM   2319 HD21 ASN A 151       5.051  17.594 -30.191  1.00  0.00           H  
ATOM   2320 HD22 ASN A 151       4.810  18.600 -28.763  1.00  0.00           H  
ATOM   2321  N   ILE A 152       5.740  21.840 -34.013  1.00  0.00           N  
ATOM   2322  CA  ILE A 152       6.554  22.054 -35.203  1.00  0.00           C  
ATOM   2323  C   ILE A 152       7.898  21.379 -34.895  1.00  0.00           C  
ATOM   2324  O   ILE A 152       8.687  21.798 -34.048  1.00  0.00           O  
ATOM   2325  CB  ILE A 152       6.721  23.541 -35.584  1.00  0.00           C  
ATOM   2326  CG1 ILE A 152       5.358  24.268 -35.605  1.00  0.00           C  
ATOM   2327  CG2 ILE A 152       7.404  23.625 -36.957  1.00  0.00           C  
ATOM   2328  CD1 ILE A 152       5.454  25.749 -35.942  1.00  0.00           C  
ATOM   2329  H   ILE A 152       5.972  22.352 -33.166  1.00  0.00           H  
ATOM   2330  HA  ILE A 152       6.082  21.542 -36.048  1.00  0.00           H  
ATOM   2331  HB  ILE A 152       7.369  24.035 -34.851  1.00  0.00           H  
ATOM   2332 HG12 ILE A 152       4.682  23.781 -36.319  1.00  0.00           H  
ATOM   2333 HG13 ILE A 152       4.887  24.186 -34.619  1.00  0.00           H  
ATOM   2334 HG21 ILE A 152       7.611  24.660 -37.236  1.00  0.00           H  
ATOM   2335 HG22 ILE A 152       8.361  23.096 -36.956  1.00  0.00           H  
ATOM   2336 HG23 ILE A 152       6.778  23.184 -37.740  1.00  0.00           H  
ATOM   2337 HD11 ILE A 152       4.487  26.236 -35.786  1.00  0.00           H  
ATOM   2338 HD12 ILE A 152       6.194  26.254 -35.315  1.00  0.00           H  
ATOM   2339 HD13 ILE A 152       5.720  25.902 -36.988  1.00  0.00           H  
ATOM   2340  N   ASP A 153       8.113  20.227 -35.630  1.00  0.00           N  
ATOM   2341  CA  ASP A 153       9.282  19.386 -35.410  1.00  0.00           C  
ATOM   2342  C   ASP A 153      10.228  19.753 -36.561  1.00  0.00           C  
ATOM   2343  O   ASP A 153      10.089  19.332 -37.713  1.00  0.00           O  
ATOM   2344  CB  ASP A 153       8.946  17.909 -35.489  1.00  0.00           C  
ATOM   2345  CG  ASP A 153       8.174  17.319 -34.323  1.00  0.00           C  
ATOM   2346  OD1 ASP A 153       8.026  17.994 -33.274  1.00  0.00           O  
ATOM   2347  OD2 ASP A 153       7.703  16.148 -34.585  1.00  0.00           O1-
ATOM   2348  H   ASP A 153       7.486  19.968 -36.408  1.00  0.00           H  
ATOM   2349  HA  ASP A 153       9.752  19.628 -34.451  1.00  0.00           H  
ATOM   2350  HB2 ASP A 153       8.375  17.705 -36.404  1.00  0.00           H  
ATOM   2351  HB3 ASP A 153       9.875  17.330 -35.567  1.00  0.00           H  
ATOM   2352  N   TYR A 154      11.184  20.691 -36.243  1.00  0.00           N  
ATOM   2353  CA  TYR A 154      12.173  21.169 -37.209  1.00  0.00           C  
ATOM   2354  C   TYR A 154      11.412  22.129 -38.141  1.00  0.00           C  
ATOM   2355  O   TYR A 154      10.923  23.173 -37.701  1.00  0.00           O  
ATOM   2356  CB  TYR A 154      13.013  20.060 -37.869  1.00  0.00           C  
ATOM   2357  CG  TYR A 154      13.619  19.105 -36.860  1.00  0.00           C  
ATOM   2358  CD1 TYR A 154      14.640  19.528 -35.999  1.00  0.00           C  
ATOM   2359  CD2 TYR A 154      13.118  17.799 -36.732  1.00  0.00           C  
ATOM   2360  CE1 TYR A 154      15.128  18.673 -35.008  1.00  0.00           C  
ATOM   2361  CE2 TYR A 154      13.611  16.943 -35.745  1.00  0.00           C  
ATOM   2362  CZ  TYR A 154      14.603  17.390 -34.882  1.00  0.00           C  
ATOM   2363  OH  TYR A 154      15.031  16.535 -33.906  1.00  0.00           O  
ATOM   2364  H   TYR A 154      11.182  21.089 -35.309  1.00  0.00           H  
ATOM   2365  HA  TYR A 154      12.855  21.806 -36.630  1.00  0.00           H  
ATOM   2366  HB2 TYR A 154      12.423  19.480 -38.588  1.00  0.00           H  
ATOM   2367  HB3 TYR A 154      13.819  20.513 -38.460  1.00  0.00           H  
ATOM   2368  HD1 TYR A 154      15.050  20.531 -36.083  1.00  0.00           H  
ATOM   2369  HD2 TYR A 154      12.320  17.452 -37.385  1.00  0.00           H  
ATOM   2370  HE1 TYR A 154      15.908  19.029 -34.342  1.00  0.00           H  
ATOM   2371  HE2 TYR A 154      13.210  15.939 -35.635  1.00  0.00           H  
ATOM   2372  HH  TYR A 154      15.660  17.012 -33.340  1.00  0.00           H  
ATOM   2373  N   ASP A 155      11.177  21.734 -39.433  1.00  0.00           N  
ATOM   2374  CA  ASP A 155      10.274  22.458 -40.325  1.00  0.00           C  
ATOM   2375  C   ASP A 155       8.989  21.646 -40.636  1.00  0.00           C  
ATOM   2376  O   ASP A 155       8.122  22.078 -41.397  1.00  0.00           O  
ATOM   2377  CB  ASP A 155      10.998  22.874 -41.602  1.00  0.00           C  
ATOM   2378  CG  ASP A 155      11.380  21.673 -42.419  1.00  0.00           C  
ATOM   2379  OD1 ASP A 155      11.539  20.546 -41.844  1.00  0.00           O  
ATOM   2380  OD2 ASP A 155      11.442  21.780 -43.682  1.00  0.00           O1-
ATOM   2381  H   ASP A 155      11.587  20.905 -39.868  1.00  0.00           H  
ATOM   2382  HA  ASP A 155       9.927  23.367 -39.818  1.00  0.00           H  
ATOM   2383  HB2 ASP A 155      10.352  23.521 -42.206  1.00  0.00           H  
ATOM   2384  HB3 ASP A 155      11.909  23.435 -41.365  1.00  0.00           H  
ATOM   2385  N   CYS A 156       8.882  20.435 -39.985  1.00  0.00           N  
ATOM   2386  CA  CYS A 156       7.832  19.454 -40.268  1.00  0.00           C  
ATOM   2387  C   CYS A 156       6.786  19.634 -39.170  1.00  0.00           C  
ATOM   2388  O   CYS A 156       7.083  19.750 -37.979  1.00  0.00           O  
ATOM   2389  CB  CYS A 156       8.423  18.043 -40.245  1.00  0.00           C  
ATOM   2390  SG  CYS A 156       7.370  16.817 -41.076  1.00  0.00           S  
ATOM   2391  H   CYS A 156       9.551  20.220 -39.233  1.00  0.00           H  
ATOM   2392  HA  CYS A 156       7.404  19.690 -41.245  1.00  0.00           H  
ATOM   2393  HB2 CYS A 156       9.390  18.033 -40.761  1.00  0.00           H  
ATOM   2394  HB3 CYS A 156       8.598  17.697 -39.221  1.00  0.00           H  
ATOM   2395  HG  CYS A 156       8.246  15.804 -41.021  1.00  0.00           H  
ATOM   2396  N   VAL A 157       5.476  19.659 -39.592  1.00  0.00           N  
ATOM   2397  CA  VAL A 157       4.398  19.866 -38.630  1.00  0.00           C  
ATOM   2398  C   VAL A 157       3.991  18.474 -38.116  1.00  0.00           C  
ATOM   2399  O   VAL A 157       3.705  17.547 -38.874  1.00  0.00           O  
ATOM   2400  CB  VAL A 157       3.180  20.602 -39.223  1.00  0.00           C  
ATOM   2401  CG1 VAL A 157       2.181  20.958 -38.114  1.00  0.00           C  
ATOM   2402  CG2 VAL A 157       3.595  21.890 -39.933  1.00  0.00           C  
ATOM   2403  H   VAL A 157       5.254  19.507 -40.591  1.00  0.00           H  
ATOM   2404  HA  VAL A 157       4.797  20.462 -37.802  1.00  0.00           H  
ATOM   2405  HB  VAL A 157       2.673  19.959 -39.953  1.00  0.00           H  
ATOM   2406 HG11 VAL A 157       1.359  21.560 -38.511  1.00  0.00           H  
ATOM   2407 HG12 VAL A 157       1.750  20.060 -37.662  1.00  0.00           H  
ATOM   2408 HG13 VAL A 157       2.660  21.540 -37.318  1.00  0.00           H  
ATOM   2409 HG21 VAL A 157       2.717  22.427 -40.310  1.00  0.00           H  
ATOM   2410 HG22 VAL A 157       4.129  22.553 -39.245  1.00  0.00           H  
ATOM   2411 HG23 VAL A 157       4.245  21.688 -40.790  1.00  0.00           H  
ATOM   2412  N   SER A 158       3.962  18.385 -36.738  1.00  0.00           N  
ATOM   2413  CA  SER A 158       3.508  17.206 -36.006  1.00  0.00           C  
ATOM   2414  C   SER A 158       2.130  17.562 -35.448  1.00  0.00           C  
ATOM   2415  O   SER A 158       1.984  18.443 -34.594  1.00  0.00           O  
ATOM   2416  CB  SER A 158       4.421  16.865 -34.827  1.00  0.00           C  
ATOM   2417  OG  SER A 158       5.403  15.899 -35.212  1.00  0.00           O  
ATOM   2418  H   SER A 158       4.227  19.201 -36.161  1.00  0.00           H  
ATOM   2419  HA  SER A 158       3.454  16.357 -36.687  1.00  0.00           H  
ATOM   2420  HB2 SER A 158       4.941  17.753 -34.454  1.00  0.00           H  
ATOM   2421  HB3 SER A 158       3.861  16.422 -33.996  1.00  0.00           H  
ATOM   2422  HG  SER A 158       6.196  16.135 -34.637  1.00  0.00           H  
ATOM   2423  N   PHE A 159       1.082  16.863 -36.021  1.00  0.00           N  
ATOM   2424  CA  PHE A 159      -0.292  17.051 -35.549  1.00  0.00           C  
ATOM   2425  C   PHE A 159      -0.587  15.921 -34.544  1.00  0.00           C  
ATOM   2426  O   PHE A 159      -0.681  14.740 -34.884  1.00  0.00           O  
ATOM   2427  CB  PHE A 159      -1.302  17.038 -36.691  1.00  0.00           C  
ATOM   2428  CG  PHE A 159      -1.273  18.296 -37.528  1.00  0.00           C  
ATOM   2429  CD1 PHE A 159      -1.744  19.503 -36.989  1.00  0.00           C  
ATOM   2430  CD2 PHE A 159      -0.816  18.271 -38.855  1.00  0.00           C  
ATOM   2431  CE1 PHE A 159      -1.754  20.663 -37.762  1.00  0.00           C  
ATOM   2432  CE2 PHE A 159      -0.852  19.430 -39.635  1.00  0.00           C  
ATOM   2433  CZ  PHE A 159      -1.318  20.625 -39.087  1.00  0.00           C  
ATOM   2434  H   PHE A 159       1.278  16.201 -36.785  1.00  0.00           H  
ATOM   2435  HA  PHE A 159      -0.351  18.009 -35.019  1.00  0.00           H  
ATOM   2436  HB2 PHE A 159      -1.154  16.159 -37.324  1.00  0.00           H  
ATOM   2437  HB3 PHE A 159      -2.313  16.946 -36.284  1.00  0.00           H  
ATOM   2438  HD1 PHE A 159      -2.124  19.540 -35.970  1.00  0.00           H  
ATOM   2439  HD2 PHE A 159      -0.440  17.348 -39.288  1.00  0.00           H  
ATOM   2440  HE1 PHE A 159      -2.108  21.596 -37.333  1.00  0.00           H  
ATOM   2441  HE2 PHE A 159      -0.525  19.407 -40.673  1.00  0.00           H  
ATOM   2442  HZ  PHE A 159      -1.335  21.532 -39.686  1.00  0.00           H  
ATOM   2443  N   CYS A 160      -0.601  16.346 -33.223  1.00  0.00           N  
ATOM   2444  CA  CYS A 160      -0.548  15.398 -32.102  1.00  0.00           C  
ATOM   2445  C   CYS A 160      -1.855  15.164 -31.321  1.00  0.00           C  
ATOM   2446  O   CYS A 160      -1.948  14.260 -30.482  1.00  0.00           O  
ATOM   2447  CB  CYS A 160       0.592  15.749 -31.139  1.00  0.00           C  
ATOM   2448  SG  CYS A 160       0.661  17.508 -30.688  1.00  0.00           S  
ATOM   2449  H   CYS A 160      -0.631  17.350 -33.010  1.00  0.00           H  
ATOM   2450  HA  CYS A 160      -0.324  14.410 -32.522  1.00  0.00           H  
ATOM   2451  HB2 CYS A 160       0.537  15.160 -30.219  1.00  0.00           H  
ATOM   2452  HB3 CYS A 160       1.550  15.526 -31.619  1.00  0.00           H  
ATOM   2453  HG  CYS A 160      -0.432  17.544 -29.909  1.00  0.00           H  
ATOM   2454  N   TYR A 161      -2.856  16.072 -31.573  1.00  0.00           N  
ATOM   2455  CA  TYR A 161      -4.138  16.075 -30.873  1.00  0.00           C  
ATOM   2456  C   TYR A 161      -5.137  16.788 -31.788  1.00  0.00           C  
ATOM   2457  O   TYR A 161      -4.935  17.938 -32.187  1.00  0.00           O  
ATOM   2458  CB  TYR A 161      -3.967  16.825 -29.541  1.00  0.00           C  
ATOM   2459  CG  TYR A 161      -5.225  17.149 -28.777  1.00  0.00           C  
ATOM   2460  CD1 TYR A 161      -5.740  16.251 -27.843  1.00  0.00           C  
ATOM   2461  CD2 TYR A 161      -5.859  18.391 -28.940  1.00  0.00           C  
ATOM   2462  CE1 TYR A 161      -6.850  16.594 -27.075  1.00  0.00           C  
ATOM   2463  CE2 TYR A 161      -6.985  18.727 -28.184  1.00  0.00           C  
ATOM   2464  CZ  TYR A 161      -7.483  17.815 -27.267  1.00  0.00           C  
ATOM   2465  OH  TYR A 161      -8.585  18.076 -26.513  1.00  0.00           O  
ATOM   2466  H   TYR A 161      -2.689  16.797 -32.274  1.00  0.00           H  
ATOM   2467  HA  TYR A 161      -4.449  15.043 -30.689  1.00  0.00           H  
ATOM   2468  HB2 TYR A 161      -3.302  16.245 -28.886  1.00  0.00           H  
ATOM   2469  HB3 TYR A 161      -3.419  17.758 -29.710  1.00  0.00           H  
ATOM   2470  HD1 TYR A 161      -5.260  15.292 -27.670  1.00  0.00           H  
ATOM   2471  HD2 TYR A 161      -5.461  19.121 -29.640  1.00  0.00           H  
ATOM   2472  HE1 TYR A 161      -7.215  15.910 -26.317  1.00  0.00           H  
ATOM   2473  HE2 TYR A 161      -7.437  19.706 -28.293  1.00  0.00           H  
ATOM   2474  HH  TYR A 161      -9.192  18.714 -26.962  1.00  0.00           H  
ATOM   2475  N   MET A 162      -6.276  16.061 -32.085  1.00  0.00           N  
ATOM   2476  CA  MET A 162      -7.453  16.697 -32.667  1.00  0.00           C  
ATOM   2477  C   MET A 162      -8.520  16.701 -31.558  1.00  0.00           C  
ATOM   2478  O   MET A 162      -8.860  15.691 -30.936  1.00  0.00           O  
ATOM   2479  CB  MET A 162      -7.948  15.984 -33.929  1.00  0.00           C  
ATOM   2480  CG  MET A 162      -9.248  16.591 -34.465  1.00  0.00           C  
ATOM   2481  SD  MET A 162      -9.659  15.915 -36.111  1.00  0.00           S  
ATOM   2482  CE  MET A 162      -8.923  17.225 -37.124  1.00  0.00           C  
ATOM   2483  H   MET A 162      -6.330  15.055 -31.840  1.00  0.00           H  
ATOM   2484  HA  MET A 162      -7.203  17.730 -32.929  1.00  0.00           H  
ATOM   2485  HB2 MET A 162      -7.163  16.057 -34.689  1.00  0.00           H  
ATOM   2486  HB3 MET A 162      -8.096  14.916 -33.727  1.00  0.00           H  
ATOM   2487  HG2 MET A 162     -10.081  16.342 -33.799  1.00  0.00           H  
ATOM   2488  HG3 MET A 162      -9.186  17.683 -34.520  1.00  0.00           H  
ATOM   2489  HE1 MET A 162      -8.841  16.878 -38.154  1.00  0.00           H  
ATOM   2490  HE2 MET A 162      -9.557  18.114 -37.104  1.00  0.00           H  
ATOM   2491  HE3 MET A 162      -7.922  17.478 -36.767  1.00  0.00           H  
ATOM   2492  N   HIE A 163      -9.078  17.950 -31.347  1.00  0.00           N  
ATOM   2493  CA  HIE A 163      -9.996  18.237 -30.246  1.00  0.00           C  
ATOM   2494  C   HIE A 163     -11.419  17.754 -30.593  1.00  0.00           C  
ATOM   2495  O   HIE A 163     -12.052  18.169 -31.568  1.00  0.00           O  
ATOM   2496  CB  HIE A 163     -10.024  19.742 -29.982  1.00  0.00           C  
ATOM   2497  CG  HIE A 163     -10.802  20.105 -28.776  1.00  0.00           C  
ATOM   2498  ND1 HIE A 163     -10.533  19.541 -27.545  1.00  0.00           N  
ATOM   2499  CD2 HIE A 163     -11.858  20.987 -28.703  1.00  0.00           C  
ATOM   2500  CE1 HIE A 163     -11.476  20.029 -26.764  1.00  0.00           C  
ATOM   2501  NE2 HIE A 163     -12.269  20.941 -27.404  1.00  0.00           N  
ATOM   2502  H   HIE A 163      -8.835  18.740 -31.971  1.00  0.00           H  
ATOM   2503  HA  HIE A 163      -9.629  17.694 -29.368  1.00  0.00           H  
ATOM   2504  HB2 HIE A 163      -9.006  20.134 -29.878  1.00  0.00           H  
ATOM   2505  HB3 HIE A 163     -10.456  20.257 -30.849  1.00  0.00           H  
ATOM   2506  HD2 HIE A 163     -12.341  21.615 -29.439  1.00  0.00           H  
ATOM   2507  HE2 HIE A 163     -13.022  21.481 -26.995  1.00  0.00           H  
ATOM   2508  HE1 HIE A 163     -11.640  19.768 -25.731  1.00  0.00           H  
ATOM   2509  N   HIP A 164     -11.906  16.809 -29.692  1.00  0.00           N  
ATOM   2510  CA  HIP A 164     -13.214  16.193 -29.861  1.00  0.00           C  
ATOM   2511  C   HIP A 164     -14.261  16.865 -28.983  1.00  0.00           C  
ATOM   2512  O   HIP A 164     -15.403  17.005 -29.435  1.00  0.00           O  
ATOM   2513  CB  HIP A 164     -13.259  14.680 -29.595  1.00  0.00           C  
ATOM   2514  CG  HIP A 164     -13.036  13.890 -30.833  1.00  0.00           C  
ATOM   2515  CD2 HIP A 164     -13.664  12.770 -31.342  1.00  0.00           C  
ATOM   2516  ND1 HIP A 164     -12.039  14.187 -31.744  1.00  0.00           N1+
ATOM   2517  NE2 HIP A 164     -13.048  12.457 -32.531  1.00  0.00           N  
ATOM   2518  CE1 HIP A 164     -12.094  13.354 -32.789  1.00  0.00           C  
ATOM   2519  H   HIP A 164     -11.363  16.590 -28.850  1.00  0.00           H  
ATOM   2520  HA  HIP A 164     -13.540  16.391 -30.892  1.00  0.00           H  
ATOM   2521  HB2 HIP A 164     -12.521  14.383 -28.850  1.00  0.00           H  
ATOM   2522  HB3 HIP A 164     -14.240  14.384 -29.204  1.00  0.00           H  
ATOM   2523  HD1 HIP A 164     -11.302  14.882 -31.628  1.00  0.00           H  
ATOM   2524  HD2 HIP A 164     -14.465  12.133 -31.014  1.00  0.00           H  
ATOM   2525  HE2 HIP A 164     -13.242  11.624 -33.128  1.00  0.00           H  
ATOM   2526  HE1 HIP A 164     -11.453  13.375 -33.656  1.00  0.00           H  
ATOM   2527  N   MET A 165     -13.937  17.116 -27.664  1.00  0.00           N  
ATOM   2528  CA  MET A 165     -14.939  17.689 -26.763  1.00  0.00           C  
ATOM   2529  C   MET A 165     -14.385  18.108 -25.385  1.00  0.00           C  
ATOM   2530  O   MET A 165     -13.255  17.825 -24.994  1.00  0.00           O  
ATOM   2531  CB  MET A 165     -16.156  16.761 -26.568  1.00  0.00           C  
ATOM   2532  CG  MET A 165     -15.805  15.425 -25.917  1.00  0.00           C  
ATOM   2533  SD  MET A 165     -17.301  14.385 -25.916  1.00  0.00           S  
ATOM   2534  CE  MET A 165     -16.699  13.038 -24.870  1.00  0.00           C  
ATOM   2535  H   MET A 165     -13.003  16.914 -27.282  1.00  0.00           H  
ATOM   2536  HA  MET A 165     -15.290  18.609 -27.251  1.00  0.00           H  
ATOM   2537  HB2 MET A 165     -16.901  17.275 -25.952  1.00  0.00           H  
ATOM   2538  HB3 MET A 165     -16.652  16.584 -27.529  1.00  0.00           H  
ATOM   2539  HG2 MET A 165     -15.021  14.903 -26.474  1.00  0.00           H  
ATOM   2540  HG3 MET A 165     -15.468  15.578 -24.887  1.00  0.00           H  
ATOM   2541  HE1 MET A 165     -16.225  13.430 -23.967  1.00  0.00           H  
ATOM   2542  HE2 MET A 165     -17.549  12.429 -24.563  1.00  0.00           H  
ATOM   2543  HE3 MET A 165     -15.989  12.416 -25.420  1.00  0.00           H  
ATOM   2544  N   GLU A 166     -15.314  18.823 -24.640  1.00  0.00           N  
ATOM   2545  CA  GLU A 166     -15.150  19.150 -23.219  1.00  0.00           C  
ATOM   2546  C   GLU A 166     -15.816  18.030 -22.405  1.00  0.00           C  
ATOM   2547  O   GLU A 166     -16.878  17.505 -22.740  1.00  0.00           O  
ATOM   2548  CB  GLU A 166     -15.828  20.485 -22.913  1.00  0.00           C  
ATOM   2549  CG  GLU A 166     -15.577  20.989 -21.497  1.00  0.00           C  
ATOM   2550  CD  GLU A 166     -16.005  22.449 -21.429  1.00  0.00           C  
ATOM   2551  OE1 GLU A 166     -17.085  22.672 -20.790  1.00  0.00           O  
ATOM   2552  OE2 GLU A 166     -15.221  23.264 -22.000  1.00  0.00           O1-
ATOM   2553  H   GLU A 166     -16.187  19.119 -25.067  1.00  0.00           H  
ATOM   2554  HA  GLU A 166     -14.083  19.190 -22.997  1.00  0.00           H  
ATOM   2555  HB2 GLU A 166     -15.487  21.225 -23.646  1.00  0.00           H  
ATOM   2556  HB3 GLU A 166     -16.911  20.390 -23.057  1.00  0.00           H  
ATOM   2557  HG2 GLU A 166     -16.144  20.403 -20.770  1.00  0.00           H  
ATOM   2558  HG3 GLU A 166     -14.517  20.917 -21.232  1.00  0.00           H  
ATOM   2559  N   LEU A 167     -15.146  17.686 -21.250  1.00  0.00           N  
ATOM   2560  CA  LEU A 167     -15.679  16.692 -20.327  1.00  0.00           C  
ATOM   2561  C   LEU A 167     -16.596  17.391 -19.290  1.00  0.00           C  
ATOM   2562  O   LEU A 167     -16.512  18.597 -19.031  1.00  0.00           O  
ATOM   2563  CB  LEU A 167     -14.549  15.925 -19.625  1.00  0.00           C  
ATOM   2564  CG  LEU A 167     -13.589  15.170 -20.567  1.00  0.00           C  
ATOM   2565  CD1 LEU A 167     -12.606  14.341 -19.740  1.00  0.00           C  
ATOM   2566  CD2 LEU A 167     -14.313  14.256 -21.558  1.00  0.00           C  
ATOM   2567  H   LEU A 167     -14.253  18.150 -21.012  1.00  0.00           H  
ATOM   2568  HA  LEU A 167     -16.303  16.005 -20.904  1.00  0.00           H  
ATOM   2569  HB2 LEU A 167     -13.965  16.628 -19.016  1.00  0.00           H  
ATOM   2570  HB3 LEU A 167     -14.973  15.209 -18.913  1.00  0.00           H  
ATOM   2571  HG  LEU A 167     -13.008  15.902 -21.141  1.00  0.00           H  
ATOM   2572 HD11 LEU A 167     -11.817  13.938 -20.381  1.00  0.00           H  
ATOM   2573 HD12 LEU A 167     -12.126  14.942 -18.964  1.00  0.00           H  
ATOM   2574 HD13 LEU A 167     -13.110  13.503 -19.246  1.00  0.00           H  
ATOM   2575 HD21 LEU A 167     -13.596  13.663 -22.135  1.00  0.00           H  
ATOM   2576 HD22 LEU A 167     -14.986  13.563 -21.042  1.00  0.00           H  
ATOM   2577 HD23 LEU A 167     -14.900  14.835 -22.277  1.00  0.00           H  
ATOM   2578  N   PRO A 168     -17.476  16.594 -18.569  1.00  0.00           N  
ATOM   2579  CA  PRO A 168     -18.406  17.177 -17.588  1.00  0.00           C  
ATOM   2580  C   PRO A 168     -17.751  17.897 -16.405  1.00  0.00           C  
ATOM   2581  O   PRO A 168     -18.393  18.639 -15.664  1.00  0.00           O  
ATOM   2582  CB  PRO A 168     -19.221  15.984 -17.075  1.00  0.00           C  
ATOM   2583  CG  PRO A 168     -19.107  14.956 -18.191  1.00  0.00           C  
ATOM   2584  CD  PRO A 168     -17.685  15.155 -18.686  1.00  0.00           C  
ATOM   2585  HA  PRO A 168     -19.037  17.894 -18.120  1.00  0.00           H  
ATOM   2586  HB2 PRO A 168     -18.792  15.576 -16.151  1.00  0.00           H  
ATOM   2587  HB3 PRO A 168     -20.260  16.255 -16.866  1.00  0.00           H  
ATOM   2588  HG2 PRO A 168     -19.297  13.934 -17.852  1.00  0.00           H  
ATOM   2589  HG3 PRO A 168     -19.821  15.194 -18.988  1.00  0.00           H  
ATOM   2590  HD2 PRO A 168     -16.971  14.656 -18.023  1.00  0.00           H  
ATOM   2591  HD3 PRO A 168     -17.548  14.793 -19.706  1.00  0.00           H  
ATOM   2592  N   THR A 169     -16.426  17.590 -16.210  1.00  0.00           N  
ATOM   2593  CA  THR A 169     -15.578  18.231 -15.213  1.00  0.00           C  
ATOM   2594  C   THR A 169     -14.884  19.497 -15.752  1.00  0.00           C  
ATOM   2595  O   THR A 169     -14.061  20.115 -15.075  1.00  0.00           O  
ATOM   2596  CB  THR A 169     -14.526  17.219 -14.715  1.00  0.00           C  
ATOM   2597  OG1 THR A 169     -14.127  16.402 -15.829  1.00  0.00           O  
ATOM   2598  CG2 THR A 169     -15.097  16.301 -13.639  1.00  0.00           C  
ATOM   2599  H   THR A 169     -15.973  16.873 -16.775  1.00  0.00           H  
ATOM   2600  HA  THR A 169     -16.203  18.578 -14.380  1.00  0.00           H  
ATOM   2601  HB  THR A 169     -13.633  17.720 -14.325  1.00  0.00           H  
ATOM   2602 HG21 THR A 169     -15.421  16.870 -12.763  1.00  0.00           H  
ATOM   2603 HG22 THR A 169     -15.947  15.724 -14.021  1.00  0.00           H  
ATOM   2604 HG23 THR A 169     -14.344  15.572 -13.321  1.00  0.00           H  
ATOM   2605  HG1 THR A 169     -13.430  15.800 -15.514  1.00  0.00           H  
ATOM   2606  N   GLY A 170     -15.266  19.927 -17.005  1.00  0.00           N  
ATOM   2607  CA  GLY A 170     -14.854  21.211 -17.545  1.00  0.00           C  
ATOM   2608  C   GLY A 170     -13.512  21.189 -18.264  1.00  0.00           C  
ATOM   2609  O   GLY A 170     -13.049  22.198 -18.792  1.00  0.00           O  
ATOM   2610  H   GLY A 170     -15.868  19.335 -17.590  1.00  0.00           H  
ATOM   2611  HA2 GLY A 170     -15.622  21.523 -18.259  1.00  0.00           H  
ATOM   2612  HA3 GLY A 170     -14.797  21.943 -16.733  1.00  0.00           H  
ATOM   2613  N   VAL A 171     -12.873  19.967 -18.274  1.00  0.00           N  
ATOM   2614  CA  VAL A 171     -11.571  19.775 -18.910  1.00  0.00           C  
ATOM   2615  C   VAL A 171     -11.788  19.234 -20.333  1.00  0.00           C  
ATOM   2616  O   VAL A 171     -12.820  18.656 -20.680  1.00  0.00           O  
ATOM   2617  CB  VAL A 171     -10.607  18.908 -18.075  1.00  0.00           C  
ATOM   2618  CG1 VAL A 171     -10.342  19.536 -16.704  1.00  0.00           C  
ATOM   2619  CG2 VAL A 171     -11.087  17.468 -17.905  1.00  0.00           C  
ATOM   2620  H   VAL A 171     -13.346  19.182 -17.837  1.00  0.00           H  
ATOM   2621  HA  VAL A 171     -11.109  20.765 -19.026  1.00  0.00           H  
ATOM   2622  HB  VAL A 171      -9.645  18.863 -18.601  1.00  0.00           H  
ATOM   2623 HG11 VAL A 171      -9.561  18.983 -16.171  1.00  0.00           H  
ATOM   2624 HG12 VAL A 171     -10.005  20.572 -16.808  1.00  0.00           H  
ATOM   2625 HG13 VAL A 171     -11.240  19.532 -16.077  1.00  0.00           H  
ATOM   2626 HG21 VAL A 171     -10.379  16.895 -17.298  1.00  0.00           H  
ATOM   2627 HG22 VAL A 171     -12.061  17.416 -17.412  1.00  0.00           H  
ATOM   2628 HG23 VAL A 171     -11.162  16.975 -18.877  1.00  0.00           H  
ATOM   2629  N   HIE A 172     -10.731  19.454 -21.184  1.00  0.00           N  
ATOM   2630  CA  HIE A 172     -10.829  19.310 -22.641  1.00  0.00           C  
ATOM   2631  C   HIE A 172     -10.119  18.011 -23.038  1.00  0.00           C  
ATOM   2632  O   HIE A 172      -9.073  17.641 -22.490  1.00  0.00           O  
ATOM   2633  CB  HIE A 172     -10.229  20.565 -23.299  1.00  0.00           C  
ATOM   2634  CG  HIE A 172     -11.031  21.787 -22.990  1.00  0.00           C  
ATOM   2635  ND1 HIE A 172     -10.489  22.857 -22.303  1.00  0.00           N  
ATOM   2636  CD2 HIE A 172     -12.369  22.008 -23.228  1.00  0.00           C  
ATOM   2637  CE1 HIE A 172     -11.516  23.637 -22.025  1.00  0.00           C  
ATOM   2638  NE2 HIE A 172     -12.691  23.119 -22.494  1.00  0.00           N  
ATOM   2639  H   HIE A 172      -9.811  19.733 -20.812  1.00  0.00           H  
ATOM   2640  HA  HIE A 172     -11.884  19.213 -22.910  1.00  0.00           H  
ATOM   2641  HB2 HIE A 172      -9.223  20.724 -22.907  1.00  0.00           H  
ATOM   2642  HB3 HIE A 172     -10.118  20.442 -24.377  1.00  0.00           H  
ATOM   2643  HD2 HIE A 172     -13.130  21.434 -23.728  1.00  0.00           H  
ATOM   2644  HE2 HIE A 172     -13.650  23.461 -22.325  1.00  0.00           H  
ATOM   2645  HE1 HIE A 172     -11.477  24.561 -21.464  1.00  0.00           H  
ATOM   2646  N   ALA A 173     -10.753  17.271 -24.037  1.00  0.00           N  
ATOM   2647  CA  ALA A 173     -10.204  15.980 -24.453  1.00  0.00           C  
ATOM   2648  C   ALA A 173     -10.406  15.650 -25.950  1.00  0.00           C  
ATOM   2649  O   ALA A 173     -11.256  16.193 -26.666  1.00  0.00           O  
ATOM   2650  CB  ALA A 173     -10.819  14.870 -23.609  1.00  0.00           C  
ATOM   2651  H   ALA A 173     -11.638  17.587 -24.468  1.00  0.00           H  
ATOM   2652  HA  ALA A 173      -9.121  15.996 -24.275  1.00  0.00           H  
ATOM   2653  HB1 ALA A 173     -10.404  13.899 -23.885  1.00  0.00           H  
ATOM   2654  HB2 ALA A 173     -10.631  15.032 -22.543  1.00  0.00           H  
ATOM   2655  HB3 ALA A 173     -11.904  14.822 -23.755  1.00  0.00           H  
ATOM   2656  N   GLY A 174      -9.562  14.641 -26.421  1.00  0.00           N  
ATOM   2657  CA  GLY A 174      -9.589  14.284 -27.819  1.00  0.00           C  
ATOM   2658  C   GLY A 174      -8.758  13.091 -28.273  1.00  0.00           C  
ATOM   2659  O   GLY A 174      -8.428  12.158 -27.543  1.00  0.00           O  
ATOM   2660  H   GLY A 174      -8.915  14.165 -25.794  1.00  0.00           H  
ATOM   2661  HA2 GLY A 174     -10.624  14.054 -28.079  1.00  0.00           H  
ATOM   2662  HA3 GLY A 174      -9.296  15.176 -28.382  1.00  0.00           H  
ATOM   2663  N   THR A 175      -8.522  13.134 -29.637  1.00  0.00           N  
ATOM   2664  CA  THR A 175      -8.043  11.996 -30.427  1.00  0.00           C  
ATOM   2665  C   THR A 175      -6.780  12.385 -31.195  1.00  0.00           C  
ATOM   2666  O   THR A 175      -6.549  13.556 -31.512  1.00  0.00           O  
ATOM   2667  CB  THR A 175      -9.094  11.562 -31.480  1.00  0.00           C  
ATOM   2668  OG1 THR A 175      -9.489  12.668 -32.313  1.00  0.00           O  
ATOM   2669  CG2 THR A 175     -10.356  11.001 -30.847  1.00  0.00           C  
ATOM   2670  H   THR A 175      -8.670  14.004 -30.164  1.00  0.00           H  
ATOM   2671  HA  THR A 175      -7.803  11.168 -29.755  1.00  0.00           H  
ATOM   2672  HB  THR A 175      -8.680  10.797 -32.147  1.00  0.00           H  
ATOM   2673 HG21 THR A 175     -10.150  10.078 -30.306  1.00  0.00           H  
ATOM   2674 HG22 THR A 175     -10.820  11.718 -30.163  1.00  0.00           H  
ATOM   2675 HG23 THR A 175     -11.098  10.780 -31.618  1.00  0.00           H  
ATOM   2676  HG1 THR A 175      -8.691  12.961 -32.799  1.00  0.00           H  
ATOM   2677  N   ASP A 176      -6.022  11.330 -31.660  1.00  0.00           N  
ATOM   2678  CA  ASP A 176      -4.959  11.539 -32.648  1.00  0.00           C  
ATOM   2679  C   ASP A 176      -5.624  11.749 -34.030  1.00  0.00           C  
ATOM   2680  O   ASP A 176      -6.814  11.512 -34.258  1.00  0.00           O  
ATOM   2681  CB  ASP A 176      -3.895  10.445 -32.614  1.00  0.00           C  
ATOM   2682  CG  ASP A 176      -4.458   9.037 -32.633  1.00  0.00           C  
ATOM   2683  OD1 ASP A 176      -5.434   8.839 -33.409  1.00  0.00           O  
ATOM   2684  OD2 ASP A 176      -3.940   8.222 -31.808  1.00  0.00           O1-
ATOM   2685  H   ASP A 176      -6.231  10.367 -31.349  1.00  0.00           H  
ATOM   2686  HA  ASP A 176      -4.468  12.492 -32.407  1.00  0.00           H  
ATOM   2687  HB2 ASP A 176      -3.205  10.540 -33.460  1.00  0.00           H  
ATOM   2688  HB3 ASP A 176      -3.300  10.560 -31.701  1.00  0.00           H  
ATOM   2689  N   LEU A 177      -4.792  12.213 -35.033  1.00  0.00           N  
ATOM   2690  CA  LEU A 177      -5.317  12.451 -36.393  1.00  0.00           C  
ATOM   2691  C   LEU A 177      -5.589  11.103 -37.107  1.00  0.00           C  
ATOM   2692  O   LEU A 177      -6.252  11.012 -38.139  1.00  0.00           O  
ATOM   2693  CB  LEU A 177      -4.346  13.301 -37.224  1.00  0.00           C  
ATOM   2694  CG  LEU A 177      -4.487  14.825 -37.032  1.00  0.00           C  
ATOM   2695  CD1 LEU A 177      -5.771  15.354 -37.673  1.00  0.00           C  
ATOM   2696  CD2 LEU A 177      -4.401  15.260 -35.570  1.00  0.00           C  
ATOM   2697  H   LEU A 177      -3.816  12.410 -34.833  1.00  0.00           H  
ATOM   2698  HA  LEU A 177      -6.295  12.935 -36.294  1.00  0.00           H  
ATOM   2699  HB2 LEU A 177      -3.314  13.013 -36.985  1.00  0.00           H  
ATOM   2700  HB3 LEU A 177      -4.475  13.082 -38.292  1.00  0.00           H  
ATOM   2701  HG  LEU A 177      -3.651  15.291 -37.568  1.00  0.00           H  
ATOM   2702 HD11 LEU A 177      -5.821  16.443 -37.584  1.00  0.00           H  
ATOM   2703 HD12 LEU A 177      -5.803  15.106 -38.738  1.00  0.00           H  
ATOM   2704 HD13 LEU A 177      -6.665  14.940 -37.200  1.00  0.00           H  
ATOM   2705 HD21 LEU A 177      -4.432  16.352 -35.486  1.00  0.00           H  
ATOM   2706 HD22 LEU A 177      -5.231  14.869 -34.977  1.00  0.00           H  
ATOM   2707 HD23 LEU A 177      -3.468  14.915 -35.115  1.00  0.00           H  
ATOM   2708  N   GLU A 178      -4.996  10.033 -36.464  1.00  0.00           N  
ATOM   2709  CA  GLU A 178      -5.203   8.631 -36.810  1.00  0.00           C  
ATOM   2710  C   GLU A 178      -6.530   8.089 -36.230  1.00  0.00           C  
ATOM   2711  O   GLU A 178      -6.865   6.905 -36.348  1.00  0.00           O  
ATOM   2712  CB  GLU A 178      -4.017   7.788 -36.301  1.00  0.00           C  
ATOM   2713  CG  GLU A 178      -2.930   7.601 -37.361  1.00  0.00           C  
ATOM   2714  CD  GLU A 178      -3.239   6.300 -38.093  1.00  0.00           C  
ATOM   2715  OE1 GLU A 178      -2.836   5.251 -37.517  1.00  0.00           O  
ATOM   2716  OE2 GLU A 178      -3.920   6.424 -39.157  1.00  0.00           O1-
ATOM   2717  H   GLU A 178      -4.401  10.238 -35.666  1.00  0.00           H  
ATOM   2718  HA  GLU A 178      -5.307   8.567 -37.900  1.00  0.00           H  
ATOM   2719  HB2 GLU A 178      -3.557   8.279 -35.434  1.00  0.00           H  
ATOM   2720  HB3 GLU A 178      -4.360   6.813 -35.935  1.00  0.00           H  
ATOM   2721  HG2 GLU A 178      -2.870   8.449 -38.052  1.00  0.00           H  
ATOM   2722  HG3 GLU A 178      -1.951   7.501 -36.878  1.00  0.00           H  
ATOM   2723  N   GLY A 179      -7.332   8.999 -35.576  1.00  0.00           N  
ATOM   2724  CA  GLY A 179      -8.664   8.660 -35.189  1.00  0.00           C  
ATOM   2725  C   GLY A 179      -8.723   7.696 -34.032  1.00  0.00           C  
ATOM   2726  O   GLY A 179      -9.752   7.043 -33.838  1.00  0.00           O  
ATOM   2727  H   GLY A 179      -6.960   9.914 -35.317  1.00  0.00           H  
ATOM   2728  HA2 GLY A 179      -9.166   9.578 -34.882  1.00  0.00           H  
ATOM   2729  HA3 GLY A 179      -9.179   8.215 -36.045  1.00  0.00           H  
ATOM   2730  N   ASN A 180      -7.657   7.701 -33.161  1.00  0.00           N  
ATOM   2731  CA  ASN A 180      -7.700   6.926 -31.936  1.00  0.00           C  
ATOM   2732  C   ASN A 180      -7.601   7.855 -30.716  1.00  0.00           C  
ATOM   2733  O   ASN A 180      -6.914   8.877 -30.682  1.00  0.00           O  
ATOM   2734  CB  ASN A 180      -6.664   5.813 -31.940  1.00  0.00           C  
ATOM   2735  CG  ASN A 180      -7.185   4.677 -32.790  1.00  0.00           C  
ATOM   2736  OD1 ASN A 180      -7.919   3.794 -32.349  1.00  0.00           O  
ATOM   2737  ND2 ASN A 180      -6.845   4.725 -34.111  1.00  0.00           N  
ATOM   2738  H   ASN A 180      -6.784   8.252 -33.384  1.00  0.00           H  
ATOM   2739  HA  ASN A 180      -8.691   6.460 -31.867  1.00  0.00           H  
ATOM   2740  HB2 ASN A 180      -5.697   6.151 -32.325  1.00  0.00           H  
ATOM   2741  HB3 ASN A 180      -6.494   5.421 -30.930  1.00  0.00           H  
ATOM   2742 HD21 ASN A 180      -6.327   5.507 -34.506  1.00  0.00           H  
ATOM   2743 HD22 ASN A 180      -7.123   3.989 -34.748  1.00  0.00           H  
ATOM   2744  N   PHE A 181      -8.380   7.444 -29.647  1.00  0.00           N  
ATOM   2745  CA  PHE A 181      -8.599   8.274 -28.465  1.00  0.00           C  
ATOM   2746  C   PHE A 181      -7.358   8.229 -27.562  1.00  0.00           C  
ATOM   2747  O   PHE A 181      -6.654   7.226 -27.419  1.00  0.00           O  
ATOM   2748  CB  PHE A 181      -9.830   7.825 -27.641  1.00  0.00           C  
ATOM   2749  CG  PHE A 181     -11.004   8.777 -27.714  1.00  0.00           C  
ATOM   2750  CD1 PHE A 181     -10.930  10.051 -27.138  1.00  0.00           C  
ATOM   2751  CD2 PHE A 181     -12.207   8.389 -28.317  1.00  0.00           C  
ATOM   2752  CE1 PHE A 181     -12.017  10.928 -27.201  1.00  0.00           C  
ATOM   2753  CE2 PHE A 181     -13.297   9.263 -28.379  1.00  0.00           C  
ATOM   2754  CZ  PHE A 181     -13.201  10.535 -27.822  1.00  0.00           C  
ATOM   2755  H   PHE A 181      -8.839   6.540 -29.676  1.00  0.00           H  
ATOM   2756  HA  PHE A 181      -8.716   9.302 -28.818  1.00  0.00           H  
ATOM   2757  HB2 PHE A 181     -10.155   6.824 -27.954  1.00  0.00           H  
ATOM   2758  HB3 PHE A 181      -9.569   7.720 -26.581  1.00  0.00           H  
ATOM   2759  HD1 PHE A 181     -10.028  10.363 -26.617  1.00  0.00           H  
ATOM   2760  HD2 PHE A 181     -12.316   7.389 -28.725  1.00  0.00           H  
ATOM   2761  HE1 PHE A 181     -11.941  11.907 -26.736  1.00  0.00           H  
ATOM   2762  HE2 PHE A 181     -14.222   8.935 -28.845  1.00  0.00           H  
ATOM   2763  HZ  PHE A 181     -14.055  11.205 -27.843  1.00  0.00           H  
ATOM   2764  N   TYR A 182      -7.165   9.414 -26.884  1.00  0.00           N  
ATOM   2765  CA  TYR A 182      -6.284   9.534 -25.733  1.00  0.00           C  
ATOM   2766  C   TYR A 182      -7.237   9.528 -24.521  1.00  0.00           C  
ATOM   2767  O   TYR A 182      -7.977  10.480 -24.277  1.00  0.00           O  
ATOM   2768  CB  TYR A 182      -5.502  10.849 -25.771  1.00  0.00           C  
ATOM   2769  CG  TYR A 182      -4.526  10.985 -26.914  1.00  0.00           C  
ATOM   2770  CD1 TYR A 182      -3.299  10.310 -26.896  1.00  0.00           C  
ATOM   2771  CD2 TYR A 182      -4.801  11.878 -27.962  1.00  0.00           C  
ATOM   2772  CE1 TYR A 182      -2.338  10.579 -27.873  1.00  0.00           C  
ATOM   2773  CE2 TYR A 182      -3.842  12.148 -28.935  1.00  0.00           C  
ATOM   2774  CZ  TYR A 182      -2.604  11.522 -28.861  1.00  0.00           C  
ATOM   2775  OH  TYR A 182      -1.604  11.861 -29.732  1.00  0.00           O  
ATOM   2776  H   TYR A 182      -7.685  10.252 -27.157  1.00  0.00           H  
ATOM   2777  HA  TYR A 182      -5.606   8.675 -25.686  1.00  0.00           H  
ATOM   2778  HB2 TYR A 182      -6.194  11.702 -25.786  1.00  0.00           H  
ATOM   2779  HB3 TYR A 182      -4.934  10.970 -24.845  1.00  0.00           H  
ATOM   2780  HD1 TYR A 182      -3.053   9.622 -26.090  1.00  0.00           H  
ATOM   2781  HD2 TYR A 182      -5.743  12.417 -27.986  1.00  0.00           H  
ATOM   2782  HE1 TYR A 182      -1.367  10.099 -27.810  1.00  0.00           H  
ATOM   2783  HE2 TYR A 182      -4.062  12.869 -29.715  1.00  0.00           H  
ATOM   2784  HH  TYR A 182      -1.818  12.769 -30.083  1.00  0.00           H  
ATOM   2785  N   GLY A 183      -7.236   8.358 -23.780  1.00  0.00           N  
ATOM   2786  CA  GLY A 183      -8.089   8.174 -22.613  1.00  0.00           C  
ATOM   2787  C   GLY A 183      -9.430   7.564 -23.015  1.00  0.00           C  
ATOM   2788  O   GLY A 183      -9.982   7.842 -24.083  1.00  0.00           O  
ATOM   2789  H   GLY A 183      -6.647   7.580 -24.060  1.00  0.00           H  
ATOM   2790  HA2 GLY A 183      -7.539   7.517 -21.937  1.00  0.00           H  
ATOM   2791  HA3 GLY A 183      -8.276   9.129 -22.120  1.00  0.00           H  
ATOM   2792  N   PRO A 184     -10.039   6.720 -22.112  1.00  0.00           N  
ATOM   2793  CA  PRO A 184     -11.248   5.944 -22.435  1.00  0.00           C  
ATOM   2794  C   PRO A 184     -12.551   6.770 -22.392  1.00  0.00           C  
ATOM   2795  O   PRO A 184     -13.554   6.400 -21.782  1.00  0.00           O  
ATOM   2796  CB  PRO A 184     -11.238   4.839 -21.374  1.00  0.00           C  
ATOM   2797  CG  PRO A 184     -10.650   5.547 -20.157  1.00  0.00           C  
ATOM   2798  CD  PRO A 184      -9.568   6.427 -20.765  1.00  0.00           C  
ATOM   2799  HA  PRO A 184     -11.157   5.528 -23.446  1.00  0.00           H  
ATOM   2800  HB2 PRO A 184     -12.217   4.397 -21.167  1.00  0.00           H  
ATOM   2801  HB3 PRO A 184     -10.563   4.032 -21.685  1.00  0.00           H  
ATOM   2802  HG2 PRO A 184     -11.416   6.168 -19.676  1.00  0.00           H  
ATOM   2803  HG3 PRO A 184     -10.255   4.853 -19.410  1.00  0.00           H  
ATOM   2804  HD2 PRO A 184      -9.402   7.351 -20.205  1.00  0.00           H  
ATOM   2805  HD3 PRO A 184      -8.623   5.879 -20.846  1.00  0.00           H  
ATOM   2806  N   PHE A 185     -12.538   7.887 -23.202  1.00  0.00           N  
ATOM   2807  CA  PHE A 185     -13.712   8.757 -23.357  1.00  0.00           C  
ATOM   2808  C   PHE A 185     -14.553   8.254 -24.535  1.00  0.00           C  
ATOM   2809  O   PHE A 185     -14.060   7.587 -25.446  1.00  0.00           O  
ATOM   2810  CB  PHE A 185     -13.305  10.221 -23.579  1.00  0.00           C  
ATOM   2811  CG  PHE A 185     -12.248  10.698 -22.608  1.00  0.00           C  
ATOM   2812  CD1 PHE A 185     -12.451  10.613 -21.225  1.00  0.00           C  
ATOM   2813  CD2 PHE A 185     -11.021  11.179 -23.078  1.00  0.00           C  
ATOM   2814  CE1 PHE A 185     -11.430  10.955 -20.337  1.00  0.00           C  
ATOM   2815  CE2 PHE A 185     -10.015  11.554 -22.183  1.00  0.00           C  
ATOM   2816  CZ  PHE A 185     -10.211  11.429 -20.813  1.00  0.00           C  
ATOM   2817  H   PHE A 185     -11.672   8.096 -23.718  1.00  0.00           H  
ATOM   2818  HA  PHE A 185     -14.321   8.672 -22.449  1.00  0.00           H  
ATOM   2819  HB2 PHE A 185     -12.936  10.341 -24.603  1.00  0.00           H  
ATOM   2820  HB3 PHE A 185     -14.182  10.876 -23.500  1.00  0.00           H  
ATOM   2821  HD1 PHE A 185     -13.394  10.249 -20.825  1.00  0.00           H  
ATOM   2822  HD2 PHE A 185     -10.812  11.241 -24.143  1.00  0.00           H  
ATOM   2823  HE1 PHE A 185     -11.588  10.851 -19.271  1.00  0.00           H  
ATOM   2824  HE2 PHE A 185      -9.063  11.917 -22.565  1.00  0.00           H  
ATOM   2825  HZ  PHE A 185      -9.410  11.692 -20.126  1.00  0.00           H  
ATOM   2826  N   VAL A 186     -15.887   8.635 -24.535  1.00  0.00           N  
ATOM   2827  CA  VAL A 186     -16.749   8.245 -25.648  1.00  0.00           C  
ATOM   2828  C   VAL A 186     -17.482   9.465 -26.219  1.00  0.00           C  
ATOM   2829  O   VAL A 186     -18.165  10.226 -25.533  1.00  0.00           O  
ATOM   2830  CB  VAL A 186     -17.730   7.098 -25.310  1.00  0.00           C  
ATOM   2831  CG1 VAL A 186     -16.989   5.769 -25.134  1.00  0.00           C  
ATOM   2832  CG2 VAL A 186     -18.599   7.362 -24.079  1.00  0.00           C  
ATOM   2833  H   VAL A 186     -16.291   9.189 -23.759  1.00  0.00           H  
ATOM   2834  HA  VAL A 186     -16.107   7.878 -26.459  1.00  0.00           H  
ATOM   2835  HB  VAL A 186     -18.406   6.979 -26.167  1.00  0.00           H  
ATOM   2836 HG11 VAL A 186     -17.699   4.947 -24.993  1.00  0.00           H  
ATOM   2837 HG12 VAL A 186     -16.387   5.537 -26.020  1.00  0.00           H  
ATOM   2838 HG13 VAL A 186     -16.323   5.790 -24.265  1.00  0.00           H  
ATOM   2839 HG21 VAL A 186     -19.303   6.536 -23.923  1.00  0.00           H  
ATOM   2840 HG22 VAL A 186     -17.998   7.456 -23.170  1.00  0.00           H  
ATOM   2841 HG23 VAL A 186     -19.193   8.270 -24.199  1.00  0.00           H  
ATOM   2842  N   ASP A 187     -17.364   9.607 -27.592  1.00  0.00           N  
ATOM   2843  CA  ASP A 187     -17.941  10.719 -28.343  1.00  0.00           C  
ATOM   2844  C   ASP A 187     -19.436  10.401 -28.567  1.00  0.00           C  
ATOM   2845  O   ASP A 187     -19.916  10.032 -29.637  1.00  0.00           O  
ATOM   2846  CB  ASP A 187     -17.181  11.050 -29.627  1.00  0.00           C  
ATOM   2847  CG  ASP A 187     -16.852   9.891 -30.532  1.00  0.00           C  
ATOM   2848  OD1 ASP A 187     -17.017   8.717 -30.068  1.00  0.00           O  
ATOM   2849  OD2 ASP A 187     -16.367  10.136 -31.679  1.00  0.00           O1-
ATOM   2850  H   ASP A 187     -16.910   8.899 -28.181  1.00  0.00           H  
ATOM   2851  HA  ASP A 187     -17.895  11.610 -27.703  1.00  0.00           H  
ATOM   2852  HB2 ASP A 187     -17.744  11.789 -30.210  1.00  0.00           H  
ATOM   2853  HB3 ASP A 187     -16.223  11.512 -29.356  1.00  0.00           H  
ATOM   2854  N   ARG A 188     -20.153  10.599 -27.402  1.00  0.00           N  
ATOM   2855  CA  ARG A 188     -21.600  10.682 -27.274  1.00  0.00           C  
ATOM   2856  C   ARG A 188     -21.843  11.423 -25.949  1.00  0.00           C  
ATOM   2857  O   ARG A 188     -21.061  11.362 -24.996  1.00  0.00           O  
ATOM   2858  CB  ARG A 188     -22.273   9.309 -27.287  1.00  0.00           C  
ATOM   2859  CG  ARG A 188     -22.319   8.615 -25.923  1.00  0.00           C  
ATOM   2860  CD  ARG A 188     -22.724   7.152 -26.033  1.00  0.00           C  
ATOM   2861  NE  ARG A 188     -21.563   6.359 -26.435  1.00  0.00           N  
ATOM   2862  CZ  ARG A 188     -21.605   5.219 -27.145  1.00  0.00           C  
ATOM   2863  NH1 ARG A 188     -22.752   4.580 -27.445  1.00  0.00           N  
ATOM   2864  NH2 ARG A 188     -20.443   4.702 -27.592  1.00  0.00           N1+
ATOM   2865  H   ARG A 188     -19.612  10.712 -26.533  1.00  0.00           H  
ATOM   2866  HA  ARG A 188     -21.966  11.279 -28.114  1.00  0.00           H  
ATOM   2867  HB2 ARG A 188     -23.311   9.447 -27.608  1.00  0.00           H  
ATOM   2868  HB3 ARG A 188     -21.790   8.662 -28.029  1.00  0.00           H  
ATOM   2869  HG2 ARG A 188     -21.346   8.691 -25.426  1.00  0.00           H  
ATOM   2870  HG3 ARG A 188     -23.056   9.132 -25.305  1.00  0.00           H  
ATOM   2871  HD2 ARG A 188     -23.070   6.768 -25.073  1.00  0.00           H  
ATOM   2872  HD3 ARG A 188     -23.516   7.040 -26.770  1.00  0.00           H  
ATOM   2873  HE  ARG A 188     -20.643   6.749 -26.274  1.00  0.00           H  
ATOM   2874 HH11 ARG A 188     -23.686   4.873 -27.094  1.00  0.00           H  
ATOM   2875 HH12 ARG A 188     -22.769   3.772 -28.054  1.00  0.00           H  
ATOM   2876 HH21 ARG A 188     -19.548   5.151 -27.450  1.00  0.00           H  
ATOM   2877 HH22 ARG A 188     -20.430   3.834 -28.107  1.00  0.00           H  
ATOM   2878  N   GLN A 189     -23.034  12.082 -25.848  1.00  0.00           N  
ATOM   2879  CA  GLN A 189     -23.401  12.915 -24.702  1.00  0.00           C  
ATOM   2880  C   GLN A 189     -23.930  12.037 -23.546  1.00  0.00           C  
ATOM   2881  O   GLN A 189     -25.019  12.246 -23.012  1.00  0.00           O  
ATOM   2882  CB  GLN A 189     -24.444  13.936 -25.173  1.00  0.00           C  
ATOM   2883  CG  GLN A 189     -24.644  15.116 -24.224  1.00  0.00           C  
ATOM   2884  CD  GLN A 189     -25.803  15.976 -24.683  1.00  0.00           C  
ATOM   2885  NE2 GLN A 189     -25.968  17.126 -23.961  1.00  0.00           N  
ATOM   2886  OE1 GLN A 189     -26.560  15.685 -25.604  1.00  0.00           O  
ATOM   2887  H   GLN A 189     -23.718  11.995 -26.619  1.00  0.00           H  
ATOM   2888  HA  GLN A 189     -22.499  13.427 -24.349  1.00  0.00           H  
ATOM   2889  HB2 GLN A 189     -24.145  14.339 -26.150  1.00  0.00           H  
ATOM   2890  HB3 GLN A 189     -25.402  13.426 -25.341  1.00  0.00           H  
ATOM   2891  HG2 GLN A 189     -24.860  14.780 -23.205  1.00  0.00           H  
ATOM   2892  HG3 GLN A 189     -23.736  15.730 -24.191  1.00  0.00           H  
ATOM   2893 HE21 GLN A 189     -26.713  17.761 -24.224  1.00  0.00           H  
ATOM   2894 HE22 GLN A 189     -25.380  17.365 -23.175  1.00  0.00           H  
ATOM   2895  N   THR A 190     -23.061  11.067 -23.078  1.00  0.00           N  
ATOM   2896  CA  THR A 190     -23.435  10.174 -21.976  1.00  0.00           C  
ATOM   2897  C   THR A 190     -22.457  10.263 -20.787  1.00  0.00           C  
ATOM   2898  O   THR A 190     -21.470  11.000 -20.786  1.00  0.00           O  
ATOM   2899  CB  THR A 190     -23.658   8.724 -22.452  1.00  0.00           C  
ATOM   2900  OG1 THR A 190     -24.589   8.078 -21.574  1.00  0.00           O  
ATOM   2901  CG2 THR A 190     -22.390   7.878 -22.496  1.00  0.00           C  
ATOM   2902  H   THR A 190     -22.139  10.996 -23.518  1.00  0.00           H  
ATOM   2903  HA  THR A 190     -24.388  10.533 -21.566  1.00  0.00           H  
ATOM   2904  HB  THR A 190     -24.122   8.725 -23.443  1.00  0.00           H  
ATOM   2905 HG21 THR A 190     -21.613   8.347 -23.105  1.00  0.00           H  
ATOM   2906 HG22 THR A 190     -21.981   7.686 -21.500  1.00  0.00           H  
ATOM   2907 HG23 THR A 190     -22.613   6.887 -22.905  1.00  0.00           H  
ATOM   2908  HG1 THR A 190     -25.482   8.313 -21.900  1.00  0.00           H  
ATOM   2909  N   ALA A 191     -22.815   9.452 -19.717  1.00  0.00           N  
ATOM   2910  CA  ALA A 191     -22.164   9.509 -18.412  1.00  0.00           C  
ATOM   2911  C   ALA A 191     -20.813   8.781 -18.467  1.00  0.00           C  
ATOM   2912  O   ALA A 191     -20.697   7.597 -18.776  1.00  0.00           O  
ATOM   2913  CB  ALA A 191     -23.041   8.875 -17.342  1.00  0.00           C  
ATOM   2914  H   ALA A 191     -23.565   8.770 -19.871  1.00  0.00           H  
ATOM   2915  HA  ALA A 191     -22.009  10.567 -18.172  1.00  0.00           H  
ATOM   2916  HB1 ALA A 191     -22.553   8.918 -16.362  1.00  0.00           H  
ATOM   2917  HB2 ALA A 191     -24.003   9.393 -17.271  1.00  0.00           H  
ATOM   2918  HB3 ALA A 191     -23.247   7.822 -17.565  1.00  0.00           H  
ATOM   2919  N   GLN A 192     -19.736   9.608 -18.198  1.00  0.00           N  
ATOM   2920  CA  GLN A 192     -18.346   9.177 -18.340  1.00  0.00           C  
ATOM   2921  C   GLN A 192     -17.488  10.099 -17.459  1.00  0.00           C  
ATOM   2922  O   GLN A 192     -17.727  11.305 -17.370  1.00  0.00           O  
ATOM   2923  CB  GLN A 192     -17.902   9.199 -19.812  1.00  0.00           C  
ATOM   2924  CG  GLN A 192     -18.043  10.565 -20.494  1.00  0.00           C  
ATOM   2925  CD  GLN A 192     -18.016  10.421 -22.003  1.00  0.00           C  
ATOM   2926  OE1 GLN A 192     -17.004  10.058 -22.602  1.00  0.00           O  
ATOM   2927  NE2 GLN A 192     -19.194  10.728 -22.637  1.00  0.00           N  
ATOM   2928  H   GLN A 192     -19.883  10.575 -17.912  1.00  0.00           H  
ATOM   2929  HA  GLN A 192     -18.274   8.150 -17.961  1.00  0.00           H  
ATOM   2930  HB2 GLN A 192     -16.856   8.874 -19.884  1.00  0.00           H  
ATOM   2931  HB3 GLN A 192     -18.492   8.459 -20.369  1.00  0.00           H  
ATOM   2932  HG2 GLN A 192     -18.962  11.074 -20.193  1.00  0.00           H  
ATOM   2933  HG3 GLN A 192     -17.213  11.222 -20.208  1.00  0.00           H  
ATOM   2934 HE21 GLN A 192     -20.040  10.992 -22.124  1.00  0.00           H  
ATOM   2935 HE22 GLN A 192     -19.253  10.686 -23.659  1.00  0.00           H  
ATOM   2936  N   ALA A 193     -16.456   9.469 -16.787  1.00  0.00           N  
ATOM   2937  CA  ALA A 193     -15.632  10.171 -15.811  1.00  0.00           C  
ATOM   2938  C   ALA A 193     -14.176   9.703 -15.916  1.00  0.00           C  
ATOM   2939  O   ALA A 193     -13.844   8.547 -16.163  1.00  0.00           O  
ATOM   2940  CB  ALA A 193     -16.146   9.936 -14.397  1.00  0.00           C  
ATOM   2941  H   ALA A 193     -16.244   8.487 -16.952  1.00  0.00           H  
ATOM   2942  HA  ALA A 193     -15.676  11.245 -16.030  1.00  0.00           H  
ATOM   2943  HB1 ALA A 193     -15.532  10.466 -13.662  1.00  0.00           H  
ATOM   2944  HB2 ALA A 193     -17.180  10.282 -14.294  1.00  0.00           H  
ATOM   2945  HB3 ALA A 193     -16.125   8.870 -14.140  1.00  0.00           H  
ATOM   2946  N   ALA A 194     -13.271  10.724 -15.693  1.00  0.00           N  
ATOM   2947  CA  ALA A 194     -11.829  10.551 -15.827  1.00  0.00           C  
ATOM   2948  C   ALA A 194     -11.170  10.293 -14.459  1.00  0.00           C  
ATOM   2949  O   ALA A 194     -11.734  10.486 -13.384  1.00  0.00           O  
ATOM   2950  CB  ALA A 194     -11.225  11.814 -16.442  1.00  0.00           C  
ATOM   2951  H   ALA A 194     -13.603  11.637 -15.397  1.00  0.00           H  
ATOM   2952  HA  ALA A 194     -11.633   9.691 -16.479  1.00  0.00           H  
ATOM   2953  HB1 ALA A 194     -10.171  11.669 -16.701  1.00  0.00           H  
ATOM   2954  HB2 ALA A 194     -11.762  12.107 -17.350  1.00  0.00           H  
ATOM   2955  HB3 ALA A 194     -11.281  12.658 -15.744  1.00  0.00           H  
ATOM   2956  N   GLY A 195      -9.838   9.919 -14.574  1.00  0.00           N  
ATOM   2957  CA  GLY A 195      -8.958   9.877 -13.422  1.00  0.00           C  
ATOM   2958  C   GLY A 195      -8.367  11.268 -13.165  1.00  0.00           C  
ATOM   2959  O   GLY A 195      -8.566  12.243 -13.894  1.00  0.00           O  
ATOM   2960  H   GLY A 195      -9.449   9.694 -15.483  1.00  0.00           H  
ATOM   2961  HA2 GLY A 195      -9.508   9.547 -12.537  1.00  0.00           H  
ATOM   2962  HA3 GLY A 195      -8.147   9.176 -13.640  1.00  0.00           H  
ATOM   2963  N   THR A 196      -7.551  11.333 -12.060  1.00  0.00           N  
ATOM   2964  CA  THR A 196      -7.046  12.594 -11.532  1.00  0.00           C  
ATOM   2965  C   THR A 196      -5.842  13.101 -12.338  1.00  0.00           C  
ATOM   2966  O   THR A 196      -5.000  12.368 -12.849  1.00  0.00           O  
ATOM   2967  CB  THR A 196      -6.631  12.433 -10.053  1.00  0.00           C  
ATOM   2968  OG1 THR A 196      -6.016  11.149  -9.862  1.00  0.00           O  
ATOM   2969  CG2 THR A 196      -7.833  12.507  -9.120  1.00  0.00           C  
ATOM   2970  H   THR A 196      -7.249  10.505 -11.553  1.00  0.00           H  
ATOM   2971  HA  THR A 196      -7.844  13.343 -11.621  1.00  0.00           H  
ATOM   2972  HB  THR A 196      -5.909  13.206  -9.766  1.00  0.00           H  
ATOM   2973 HG21 THR A 196      -8.340  13.473  -9.201  1.00  0.00           H  
ATOM   2974 HG22 THR A 196      -8.554  11.711  -9.338  1.00  0.00           H  
ATOM   2975 HG23 THR A 196      -7.517  12.366  -8.080  1.00  0.00           H  
ATOM   2976  HG1 THR A 196      -5.323  11.266  -9.184  1.00  0.00           H  
ATOM   2977  N   ASP A 197      -5.749  14.485 -12.369  1.00  0.00           N  
ATOM   2978  CA  ASP A 197      -4.563  15.186 -12.877  1.00  0.00           C  
ATOM   2979  C   ASP A 197      -3.489  15.045 -11.787  1.00  0.00           C  
ATOM   2980  O   ASP A 197      -3.742  14.785 -10.608  1.00  0.00           O  
ATOM   2981  CB  ASP A 197      -4.904  16.644 -13.140  1.00  0.00           C  
ATOM   2982  CG  ASP A 197      -3.893  17.478 -13.906  1.00  0.00           C  
ATOM   2983  OD1 ASP A 197      -2.830  16.920 -14.325  1.00  0.00           O  
ATOM   2984  OD2 ASP A 197      -4.247  18.691 -14.082  1.00  0.00           O1-
ATOM   2985  H   ASP A 197      -6.515  15.047 -12.018  1.00  0.00           H  
ATOM   2986  HA  ASP A 197      -4.223  14.676 -13.785  1.00  0.00           H  
ATOM   2987  HB2 ASP A 197      -5.840  16.693 -13.715  1.00  0.00           H  
ATOM   2988  HB3 ASP A 197      -5.097  17.157 -12.188  1.00  0.00           H  
ATOM   2989  N   THR A 198      -2.207  15.253 -12.224  1.00  0.00           N  
ATOM   2990  CA  THR A 198      -1.042  14.906 -11.418  1.00  0.00           C  
ATOM   2991  C   THR A 198       0.127  15.689 -11.982  1.00  0.00           C  
ATOM   2992  O   THR A 198       0.187  16.017 -13.172  1.00  0.00           O  
ATOM   2993  CB  THR A 198      -0.785  13.391 -11.355  1.00  0.00           C  
ATOM   2994  OG1 THR A 198       0.381  13.077 -10.596  1.00  0.00           O  
ATOM   2995  CG2 THR A 198      -0.619  12.738 -12.719  1.00  0.00           C  
ATOM   2996  H   THR A 198      -2.065  15.686 -13.151  1.00  0.00           H  
ATOM   2997  HA  THR A 198      -1.220  15.279 -10.403  1.00  0.00           H  
ATOM   2998  HB  THR A 198      -1.630  12.906 -10.852  1.00  0.00           H  
ATOM   2999 HG21 THR A 198      -1.495  12.886 -13.356  1.00  0.00           H  
ATOM   3000 HG22 THR A 198       0.264  13.134 -13.226  1.00  0.00           H  
ATOM   3001 HG23 THR A 198      -0.453  11.661 -12.609  1.00  0.00           H  
ATOM   3002  HG1 THR A 198       0.343  13.547  -9.731  1.00  0.00           H  
ATOM   3003  N   THR A 199       1.054  16.078 -11.038  1.00  0.00           N  
ATOM   3004  CA  THR A 199       2.061  17.061 -11.408  1.00  0.00           C  
ATOM   3005  C   THR A 199       3.245  16.350 -12.098  1.00  0.00           C  
ATOM   3006  O   THR A 199       3.791  15.356 -11.612  1.00  0.00           O  
ATOM   3007  CB  THR A 199       2.533  17.876 -10.200  1.00  0.00           C  
ATOM   3008  OG1 THR A 199       1.487  17.976  -9.224  1.00  0.00           O  
ATOM   3009  CG2 THR A 199       2.948  19.283 -10.617  1.00  0.00           C  
ATOM   3010  H   THR A 199       1.035  15.731 -10.076  1.00  0.00           H  
ATOM   3011  HA  THR A 199       1.573  17.737 -12.113  1.00  0.00           H  
ATOM   3012  HB  THR A 199       3.371  17.369  -9.722  1.00  0.00           H  
ATOM   3013 HG21 THR A 199       3.811  19.263 -11.289  1.00  0.00           H  
ATOM   3014 HG22 THR A 199       2.124  19.801 -11.120  1.00  0.00           H  
ATOM   3015 HG23 THR A 199       3.197  19.894  -9.746  1.00  0.00           H  
ATOM   3016  HG1 THR A 199       1.883  18.358  -8.420  1.00  0.00           H  
ATOM   3017  N   ILE A 200       3.622  16.934 -13.296  1.00  0.00           N  
ATOM   3018  CA  ILE A 200       4.626  16.357 -14.194  1.00  0.00           C  
ATOM   3019  C   ILE A 200       6.009  16.883 -13.742  1.00  0.00           C  
ATOM   3020  O   ILE A 200       6.505  17.955 -14.097  1.00  0.00           O  
ATOM   3021  CB  ILE A 200       4.347  16.710 -15.679  1.00  0.00           C  
ATOM   3022  CG1 ILE A 200       2.925  16.308 -16.136  1.00  0.00           C  
ATOM   3023  CG2 ILE A 200       5.389  16.046 -16.591  1.00  0.00           C  
ATOM   3024  CD1 ILE A 200       2.410  17.199 -17.262  1.00  0.00           C  
ATOM   3025  H   ILE A 200       3.157  17.824 -13.596  1.00  0.00           H  
ATOM   3026  HA  ILE A 200       4.609  15.274 -14.060  1.00  0.00           H  
ATOM   3027  HB  ILE A 200       4.448  17.792 -15.805  1.00  0.00           H  
ATOM   3028 HG12 ILE A 200       2.914  15.269 -16.481  1.00  0.00           H  
ATOM   3029 HG13 ILE A 200       2.208  16.367 -15.312  1.00  0.00           H  
ATOM   3030 HG21 ILE A 200       5.158  16.206 -17.647  1.00  0.00           H  
ATOM   3031 HG22 ILE A 200       6.386  16.456 -16.409  1.00  0.00           H  
ATOM   3032 HG23 ILE A 200       5.438  14.965 -16.424  1.00  0.00           H  
ATOM   3033 HD11 ILE A 200       1.424  16.858 -17.593  1.00  0.00           H  
ATOM   3034 HD12 ILE A 200       2.310  18.234 -16.925  1.00  0.00           H  
ATOM   3035 HD13 ILE A 200       3.080  17.189 -18.124  1.00  0.00           H  
ATOM   3036  N   THR A 201       6.644  16.051 -12.835  1.00  0.00           N  
ATOM   3037  CA  THR A 201       7.854  16.409 -12.081  1.00  0.00           C  
ATOM   3038  C   THR A 201       8.983  16.976 -12.951  1.00  0.00           C  
ATOM   3039  O   THR A 201       9.699  17.905 -12.562  1.00  0.00           O  
ATOM   3040  CB  THR A 201       8.372  15.175 -11.299  1.00  0.00           C  
ATOM   3041  OG1 THR A 201       7.370  14.750 -10.367  1.00  0.00           O  
ATOM   3042  CG2 THR A 201       9.621  15.475 -10.481  1.00  0.00           C  
ATOM   3043  H   THR A 201       6.171  15.183 -12.588  1.00  0.00           H  
ATOM   3044  HA  THR A 201       7.539  17.197 -11.386  1.00  0.00           H  
ATOM   3045  HB  THR A 201       8.566  14.344 -11.989  1.00  0.00           H  
ATOM   3046 HG21 THR A 201      10.464  15.796 -11.098  1.00  0.00           H  
ATOM   3047 HG22 THR A 201       9.421  16.251  -9.734  1.00  0.00           H  
ATOM   3048 HG23 THR A 201       9.931  14.578  -9.940  1.00  0.00           H  
ATOM   3049  HG1 THR A 201       7.387  13.760 -10.266  1.00  0.00           H  
ATOM   3050  N   VAL A 202       9.222  16.330 -14.148  1.00  0.00           N  
ATOM   3051  CA  VAL A 202      10.418  16.648 -14.934  1.00  0.00           C  
ATOM   3052  C   VAL A 202      10.346  18.109 -15.425  1.00  0.00           C  
ATOM   3053  O   VAL A 202      11.343  18.805 -15.615  1.00  0.00           O  
ATOM   3054  CB  VAL A 202      10.631  15.626 -16.072  1.00  0.00           C  
ATOM   3055  CG1 VAL A 202       9.563  15.669 -17.164  1.00  0.00           C  
ATOM   3056  CG2 VAL A 202      12.013  15.780 -16.710  1.00  0.00           C  
ATOM   3057  H   VAL A 202       8.547  15.638 -14.466  1.00  0.00           H  
ATOM   3058  HA  VAL A 202      11.264  16.596 -14.238  1.00  0.00           H  
ATOM   3059  HB  VAL A 202      10.587  14.625 -15.625  1.00  0.00           H  
ATOM   3060 HG11 VAL A 202       9.704  14.843 -17.870  1.00  0.00           H  
ATOM   3061 HG12 VAL A 202       8.557  15.574 -16.748  1.00  0.00           H  
ATOM   3062 HG13 VAL A 202       9.620  16.597 -17.738  1.00  0.00           H  
ATOM   3063 HG21 VAL A 202      12.175  15.002 -17.464  1.00  0.00           H  
ATOM   3064 HG22 VAL A 202      12.125  16.747 -17.210  1.00  0.00           H  
ATOM   3065 HG23 VAL A 202      12.801  15.686 -15.957  1.00  0.00           H  
ATOM   3066  N   ASN A 203       9.064  18.547 -15.706  1.00  0.00           N  
ATOM   3067  CA  ASN A 203       8.795  19.820 -16.375  1.00  0.00           C  
ATOM   3068  C   ASN A 203       8.985  20.963 -15.364  1.00  0.00           C  
ATOM   3069  O   ASN A 203       9.251  22.111 -15.718  1.00  0.00           O  
ATOM   3070  CB  ASN A 203       7.379  19.856 -16.949  1.00  0.00           C  
ATOM   3071  CG  ASN A 203       7.206  18.943 -18.143  1.00  0.00           C  
ATOM   3072  OD1 ASN A 203       8.129  18.383 -18.725  1.00  0.00           O  
ATOM   3073  ND2 ASN A 203       5.915  18.778 -18.554  1.00  0.00           N  
ATOM   3074  H   ASN A 203       8.275  17.958 -15.432  1.00  0.00           H  
ATOM   3075  HA  ASN A 203       9.548  19.951 -17.161  1.00  0.00           H  
ATOM   3076  HB2 ASN A 203       6.653  19.561 -16.185  1.00  0.00           H  
ATOM   3077  HB3 ASN A 203       7.121  20.870 -17.269  1.00  0.00           H  
ATOM   3078 HD21 ASN A 203       5.117  19.286 -18.143  1.00  0.00           H  
ATOM   3079 HD22 ASN A 203       5.695  18.111 -19.292  1.00  0.00           H  
ATOM   3080  N   VAL A 204       8.790  20.629 -14.039  1.00  0.00           N  
ATOM   3081  CA  VAL A 204       8.911  21.606 -12.961  1.00  0.00           C  
ATOM   3082  C   VAL A 204      10.406  21.871 -12.754  1.00  0.00           C  
ATOM   3083  O   VAL A 204      10.843  22.992 -12.488  1.00  0.00           O  
ATOM   3084  CB  VAL A 204       8.246  21.123 -11.657  1.00  0.00           C  
ATOM   3085  CG1 VAL A 204       8.451  22.137 -10.529  1.00  0.00           C  
ATOM   3086  CG2 VAL A 204       6.745  20.900 -11.849  1.00  0.00           C  
ATOM   3087  H   VAL A 204       8.546  19.666 -13.821  1.00  0.00           H  
ATOM   3088  HA  VAL A 204       8.455  22.541 -13.304  1.00  0.00           H  
ATOM   3089  HB  VAL A 204       8.692  20.171 -11.342  1.00  0.00           H  
ATOM   3090 HG11 VAL A 204       7.865  21.861  -9.648  1.00  0.00           H  
ATOM   3091 HG12 VAL A 204       9.501  22.183 -10.224  1.00  0.00           H  
ATOM   3092 HG13 VAL A 204       8.147  23.141 -10.842  1.00  0.00           H  
ATOM   3093 HG21 VAL A 204       6.277  20.565 -10.917  1.00  0.00           H  
ATOM   3094 HG22 VAL A 204       6.244  21.822 -12.158  1.00  0.00           H  
ATOM   3095 HG23 VAL A 204       6.551  20.133 -12.602  1.00  0.00           H  
ATOM   3096  N   LEU A 205      11.224  20.759 -12.797  1.00  0.00           N  
ATOM   3097  CA  LEU A 205      12.671  20.881 -12.611  1.00  0.00           C  
ATOM   3098  C   LEU A 205      13.226  21.720 -13.780  1.00  0.00           C  
ATOM   3099  O   LEU A 205      14.094  22.578 -13.610  1.00  0.00           O  
ATOM   3100  CB  LEU A 205      13.341  19.508 -12.564  1.00  0.00           C  
ATOM   3101  CG  LEU A 205      12.952  18.684 -11.322  1.00  0.00           C  
ATOM   3102  CD1 LEU A 205      13.360  17.225 -11.510  1.00  0.00           C  
ATOM   3103  CD2 LEU A 205      13.588  19.239 -10.049  1.00  0.00           C  
ATOM   3104  H   LEU A 205      10.788  19.849 -12.964  1.00  0.00           H  
ATOM   3105  HA  LEU A 205      12.845  21.453 -11.694  1.00  0.00           H  
ATOM   3106  HB2 LEU A 205      13.068  18.947 -13.467  1.00  0.00           H  
ATOM   3107  HB3 LEU A 205      14.432  19.628 -12.599  1.00  0.00           H  
ATOM   3108  HG  LEU A 205      11.864  18.705 -11.191  1.00  0.00           H  
ATOM   3109 HD11 LEU A 205      13.082  16.634 -10.632  1.00  0.00           H  
ATOM   3110 HD12 LEU A 205      12.856  16.787 -12.377  1.00  0.00           H  
ATOM   3111 HD13 LEU A 205      14.438  17.129 -11.662  1.00  0.00           H  
ATOM   3112 HD21 LEU A 205      13.300  18.631  -9.186  1.00  0.00           H  
ATOM   3113 HD22 LEU A 205      14.681  19.237 -10.117  1.00  0.00           H  
ATOM   3114 HD23 LEU A 205      13.260  20.262  -9.846  1.00  0.00           H  
ATOM   3115  N   ALA A 206      12.682  21.430 -15.021  1.00  0.00           N  
ATOM   3116  CA  ALA A 206      13.037  22.214 -16.199  1.00  0.00           C  
ATOM   3117  C   ALA A 206      12.576  23.674 -16.022  1.00  0.00           C  
ATOM   3118  O   ALA A 206      13.290  24.620 -16.370  1.00  0.00           O  
ATOM   3119  CB  ALA A 206      12.449  21.609 -17.464  1.00  0.00           C  
ATOM   3120  H   ALA A 206      12.030  20.645 -15.114  1.00  0.00           H  
ATOM   3121  HA  ALA A 206      14.132  22.215 -16.265  1.00  0.00           H  
ATOM   3122  HB1 ALA A 206      11.357  21.687 -17.482  1.00  0.00           H  
ATOM   3123  HB2 ALA A 206      12.832  22.121 -18.352  1.00  0.00           H  
ATOM   3124  HB3 ALA A 206      12.708  20.550 -17.553  1.00  0.00           H  
ATOM   3125  N   TRP A 207      11.302  23.880 -15.520  1.00  0.00           N  
ATOM   3126  CA  TRP A 207      10.811  25.247 -15.292  1.00  0.00           C  
ATOM   3127  C   TRP A 207      11.680  25.989 -14.251  1.00  0.00           C  
ATOM   3128  O   TRP A 207      11.920  27.195 -14.358  1.00  0.00           O  
ATOM   3129  CB  TRP A 207       9.339  25.249 -14.872  1.00  0.00           C  
ATOM   3130  CG  TRP A 207       8.707  26.607 -14.904  1.00  0.00           C  
ATOM   3131  CD1 TRP A 207       8.402  27.337 -16.036  1.00  0.00           C  
ATOM   3132  CD2 TRP A 207       8.284  27.387 -13.783  1.00  0.00           C  
ATOM   3133  NE1 TRP A 207       7.792  28.498 -15.652  1.00  0.00           N  
ATOM   3134  CE2 TRP A 207       7.700  28.552 -14.283  1.00  0.00           C  
ATOM   3135  CE3 TRP A 207       8.339  27.206 -12.386  1.00  0.00           C  
ATOM   3136  CZ2 TRP A 207       7.143  29.537 -13.462  1.00  0.00           C  
ATOM   3137  CZ3 TRP A 207       7.791  28.184 -11.553  1.00  0.00           C  
ATOM   3138  CH2 TRP A 207       7.193  29.324 -12.085  1.00  0.00           C  
ATOM   3139  H   TRP A 207      10.669  23.085 -15.378  1.00  0.00           H  
ATOM   3140  HA  TRP A 207      10.936  25.778 -16.245  1.00  0.00           H  
ATOM   3141  HB2 TRP A 207       8.763  24.608 -15.551  1.00  0.00           H  
ATOM   3142  HB3 TRP A 207       9.229  24.809 -13.874  1.00  0.00           H  
ATOM   3143  HD1 TRP A 207       8.560  27.116 -17.083  1.00  0.00           H  
ATOM   3144  HE1 TRP A 207       7.451  29.217 -16.275  1.00  0.00           H  
ATOM   3145  HE3 TRP A 207       8.812  26.325 -11.960  1.00  0.00           H  
ATOM   3146  HZ2 TRP A 207       6.685  30.431 -13.869  1.00  0.00           H  
ATOM   3147  HZ3 TRP A 207       7.832  28.066 -10.475  1.00  0.00           H  
ATOM   3148  HH2 TRP A 207       6.763  30.067 -11.415  1.00  0.00           H  
ATOM   3149  N   LEU A 208      12.104  25.254 -13.161  1.00  0.00           N  
ATOM   3150  CA  LEU A 208      12.926  25.873 -12.130  1.00  0.00           C  
ATOM   3151  C   LEU A 208      14.338  26.192 -12.658  1.00  0.00           C  
ATOM   3152  O   LEU A 208      14.958  27.183 -12.263  1.00  0.00           O  
ATOM   3153  CB  LEU A 208      13.026  25.020 -10.863  1.00  0.00           C  
ATOM   3154  CG  LEU A 208      11.728  24.914 -10.037  1.00  0.00           C  
ATOM   3155  CD1 LEU A 208      11.918  23.887  -8.918  1.00  0.00           C  
ATOM   3156  CD2 LEU A 208      11.303  26.250  -9.431  1.00  0.00           C  
ATOM   3157  H   LEU A 208      11.800  24.278 -13.059  1.00  0.00           H  
ATOM   3158  HA  LEU A 208      12.476  26.845 -11.899  1.00  0.00           H  
ATOM   3159  HB2 LEU A 208      13.364  24.012 -11.137  1.00  0.00           H  
ATOM   3160  HB3 LEU A 208      13.804  25.444 -10.218  1.00  0.00           H  
ATOM   3161  HG  LEU A 208      10.908  24.572 -10.674  1.00  0.00           H  
ATOM   3162 HD11 LEU A 208      11.013  23.806  -8.309  1.00  0.00           H  
ATOM   3163 HD12 LEU A 208      12.134  22.896  -9.333  1.00  0.00           H  
ATOM   3164 HD13 LEU A 208      12.745  24.166  -8.255  1.00  0.00           H  
ATOM   3165 HD21 LEU A 208      10.393  26.129  -8.834  1.00  0.00           H  
ATOM   3166 HD22 LEU A 208      12.079  26.650  -8.773  1.00  0.00           H  
ATOM   3167 HD23 LEU A 208      11.086  26.994 -10.202  1.00  0.00           H  
ATOM   3168  N   TYR A 209      14.901  25.285 -13.529  1.00  0.00           N  
ATOM   3169  CA  TYR A 209      16.188  25.557 -14.161  1.00  0.00           C  
ATOM   3170  C   TYR A 209      16.081  26.781 -15.079  1.00  0.00           C  
ATOM   3171  O   TYR A 209      17.015  27.575 -15.211  1.00  0.00           O  
ATOM   3172  CB  TYR A 209      16.692  24.378 -15.010  1.00  0.00           C  
ATOM   3173  CG  TYR A 209      17.483  23.342 -14.251  1.00  0.00           C  
ATOM   3174  CD1 TYR A 209      18.447  23.734 -13.318  1.00  0.00           C  
ATOM   3175  CD2 TYR A 209      17.357  21.979 -14.558  1.00  0.00           C  
ATOM   3176  CE1 TYR A 209      19.263  22.795 -12.706  1.00  0.00           C  
ATOM   3177  CE2 TYR A 209      18.202  21.036 -13.965  1.00  0.00           C  
ATOM   3178  CZ  TYR A 209      19.168  21.457 -13.061  1.00  0.00           C  
ATOM   3179  OH  TYR A 209      20.072  20.552 -12.575  1.00  0.00           O  
ATOM   3180  H   TYR A 209      14.419  24.397 -13.697  1.00  0.00           H  
ATOM   3181  HA  TYR A 209      16.875  25.850 -13.362  1.00  0.00           H  
ATOM   3182  HB2 TYR A 209      15.845  23.900 -15.516  1.00  0.00           H  
ATOM   3183  HB3 TYR A 209      17.353  24.743 -15.808  1.00  0.00           H  
ATOM   3184  HD1 TYR A 209      18.633  24.779 -13.089  1.00  0.00           H  
ATOM   3185  HD2 TYR A 209      16.618  21.647 -15.284  1.00  0.00           H  
ATOM   3186  HE1 TYR A 209      20.016  23.152 -12.012  1.00  0.00           H  
ATOM   3187  HE2 TYR A 209      18.130  19.991 -14.244  1.00  0.00           H  
ATOM   3188  HH  TYR A 209      20.741  21.085 -12.053  1.00  0.00           H  
ATOM   3189  N   ALA A 210      14.914  26.888 -15.804  1.00  0.00           N  
ATOM   3190  CA  ALA A 210      14.698  28.017 -16.690  1.00  0.00           C  
ATOM   3191  C   ALA A 210      14.778  29.347 -15.925  1.00  0.00           C  
ATOM   3192  O   ALA A 210      15.175  30.383 -16.464  1.00  0.00           O  
ATOM   3193  CB  ALA A 210      13.355  27.932 -17.385  1.00  0.00           C  
ATOM   3194  H   ALA A 210      14.223  26.130 -15.748  1.00  0.00           H  
ATOM   3195  HA  ALA A 210      15.505  28.005 -17.430  1.00  0.00           H  
ATOM   3196  HB1 ALA A 210      13.295  28.715 -18.144  1.00  0.00           H  
ATOM   3197  HB2 ALA A 210      13.214  26.964 -17.871  1.00  0.00           H  
ATOM   3198  HB3 ALA A 210      12.521  28.083 -16.693  1.00  0.00           H  
ATOM   3199  N   ALA A 211      14.299  29.318 -14.627  1.00  0.00           N  
ATOM   3200  CA  ALA A 211      14.333  30.505 -13.775  1.00  0.00           C  
ATOM   3201  C   ALA A 211      15.787  30.950 -13.565  1.00  0.00           C  
ATOM   3202  O   ALA A 211      16.132  32.128 -13.699  1.00  0.00           O  
ATOM   3203  CB  ALA A 211      13.645  30.255 -12.441  1.00  0.00           C  
ATOM   3204  H   ALA A 211      13.883  28.450 -14.287  1.00  0.00           H  
ATOM   3205  HA  ALA A 211      13.827  31.307 -14.316  1.00  0.00           H  
ATOM   3206  HB1 ALA A 211      13.592  31.176 -11.853  1.00  0.00           H  
ATOM   3207  HB2 ALA A 211      12.625  29.883 -12.587  1.00  0.00           H  
ATOM   3208  HB3 ALA A 211      14.183  29.523 -11.833  1.00  0.00           H  
ATOM   3209  N   VAL A 212      16.653  29.926 -13.225  1.00  0.00           N  
ATOM   3210  CA  VAL A 212      18.068  30.167 -12.921  1.00  0.00           C  
ATOM   3211  C   VAL A 212      18.766  30.685 -14.193  1.00  0.00           C  
ATOM   3212  O   VAL A 212      19.653  31.541 -14.146  1.00  0.00           O  
ATOM   3213  CB  VAL A 212      18.748  28.896 -12.367  1.00  0.00           C  
ATOM   3214  CG1 VAL A 212      20.256  29.082 -12.166  1.00  0.00           C  
ATOM   3215  CG2 VAL A 212      18.124  28.482 -11.029  1.00  0.00           C  
ATOM   3216  H   VAL A 212      16.281  28.977 -13.171  1.00  0.00           H  
ATOM   3217  HA  VAL A 212      18.110  30.978 -12.184  1.00  0.00           H  
ATOM   3218  HB  VAL A 212      18.607  28.069 -13.075  1.00  0.00           H  
ATOM   3219 HG11 VAL A 212      20.701  28.188 -11.715  1.00  0.00           H  
ATOM   3220 HG12 VAL A 212      20.769  29.246 -13.118  1.00  0.00           H  
ATOM   3221 HG13 VAL A 212      20.467  29.933 -11.509  1.00  0.00           H  
ATOM   3222 HG21 VAL A 212      18.603  27.574 -10.646  1.00  0.00           H  
ATOM   3223 HG22 VAL A 212      18.241  29.271 -10.278  1.00  0.00           H  
ATOM   3224 HG23 VAL A 212      17.057  28.269 -11.126  1.00  0.00           H  
ATOM   3225  N   ILE A 213      18.389  30.076 -15.378  1.00  0.00           N  
ATOM   3226  CA  ILE A 213      18.936  30.501 -16.675  1.00  0.00           C  
ATOM   3227  C   ILE A 213      18.507  31.952 -16.965  1.00  0.00           C  
ATOM   3228  O   ILE A 213      19.256  32.732 -17.558  1.00  0.00           O  
ATOM   3229  CB  ILE A 213      18.524  29.532 -17.816  1.00  0.00           C  
ATOM   3230  CG1 ILE A 213      19.213  28.162 -17.622  1.00  0.00           C  
ATOM   3231  CG2 ILE A 213      18.871  30.100 -19.200  1.00  0.00           C  
ATOM   3232  CD1 ILE A 213      18.614  27.043 -18.465  1.00  0.00           C  
ATOM   3233  H   ILE A 213      17.734  29.284 -15.333  1.00  0.00           H  
ATOM   3234  HA  ILE A 213      20.029  30.512 -16.569  1.00  0.00           H  
ATOM   3235  HB  ILE A 213      17.438  29.387 -17.778  1.00  0.00           H  
ATOM   3236 HG12 ILE A 213      20.284  28.247 -17.843  1.00  0.00           H  
ATOM   3237 HG13 ILE A 213      19.141  27.855 -16.576  1.00  0.00           H  
ATOM   3238 HG21 ILE A 213      18.655  29.385 -19.998  1.00  0.00           H  
ATOM   3239 HG22 ILE A 213      18.282  30.996 -19.420  1.00  0.00           H  
ATOM   3240 HG23 ILE A 213      19.932  30.363 -19.263  1.00  0.00           H  
ATOM   3241 HD11 ILE A 213      19.113  26.095 -18.234  1.00  0.00           H  
ATOM   3242 HD12 ILE A 213      17.548  26.919 -18.253  1.00  0.00           H  
ATOM   3243 HD13 ILE A 213      18.733  27.225 -19.535  1.00  0.00           H  
ATOM   3244  N   ASN A 214      17.216  32.293 -16.605  1.00  0.00           N  
ATOM   3245  CA  ASN A 214      16.715  33.654 -16.808  1.00  0.00           C  
ATOM   3246  C   ASN A 214      17.426  34.647 -15.869  1.00  0.00           C  
ATOM   3247  O   ASN A 214      17.687  35.795 -16.230  1.00  0.00           O  
ATOM   3248  CB  ASN A 214      15.214  33.753 -16.540  1.00  0.00           C  
ATOM   3249  CG  ASN A 214      14.571  34.550 -17.639  1.00  0.00           C  
ATOM   3250  OD1 ASN A 214      14.689  35.769 -17.753  1.00  0.00           O  
ATOM   3251  ND2 ASN A 214      13.870  33.809 -18.546  1.00  0.00           N  
ATOM   3252  H   ASN A 214      16.604  31.561 -16.223  1.00  0.00           H  
ATOM   3253  HA  ASN A 214      16.973  33.936 -17.837  1.00  0.00           H  
ATOM   3254  HB2 ASN A 214      14.742  32.769 -16.498  1.00  0.00           H  
ATOM   3255  HB3 ASN A 214      14.980  34.252 -15.592  1.00  0.00           H  
ATOM   3256 HD21 ASN A 214      13.787  32.799 -18.491  1.00  0.00           H  
ATOM   3257 HD22 ASN A 214      13.387  34.277 -19.321  1.00  0.00           H  
ATOM   3258  N   GLY A 215      17.577  34.201 -14.571  1.00  0.00           N  
ATOM   3259  CA  GLY A 215      18.181  34.997 -13.526  1.00  0.00           C  
ATOM   3260  C   GLY A 215      17.357  35.189 -12.249  1.00  0.00           C  
ATOM   3261  O   GLY A 215      17.830  35.835 -11.302  1.00  0.00           O  
ATOM   3262  H   GLY A 215      17.255  33.251 -14.340  1.00  0.00           H  
ATOM   3263  HA2 GLY A 215      19.104  34.480 -13.240  1.00  0.00           H  
ATOM   3264  HA3 GLY A 215      18.444  35.989 -13.906  1.00  0.00           H  
ATOM   3265  N   ASP A 216      16.148  34.527 -12.183  1.00  0.00           N  
ATOM   3266  CA  ASP A 216      15.348  34.457 -10.951  1.00  0.00           C  
ATOM   3267  C   ASP A 216      15.865  33.211 -10.200  1.00  0.00           C  
ATOM   3268  O   ASP A 216      16.234  32.176 -10.750  1.00  0.00           O  
ATOM   3269  CB  ASP A 216      13.842  34.377 -11.165  1.00  0.00           C  
ATOM   3270  CG  ASP A 216      13.040  34.356  -9.846  1.00  0.00           C  
ATOM   3271  OD1 ASP A 216      13.701  34.572  -8.780  1.00  0.00           O  
ATOM   3272  OD2 ASP A 216      11.803  34.098  -9.987  1.00  0.00           O1-
ATOM   3273  H   ASP A 216      15.833  33.987 -12.991  1.00  0.00           H  
ATOM   3274  HA  ASP A 216      15.590  35.350 -10.361  1.00  0.00           H  
ATOM   3275  HB2 ASP A 216      13.505  35.240 -11.751  1.00  0.00           H  
ATOM   3276  HB3 ASP A 216      13.587  33.480 -11.741  1.00  0.00           H  
ATOM   3277  N   ARG A 217      15.935  33.416  -8.837  1.00  0.00           N  
ATOM   3278  CA  ARG A 217      16.868  32.684  -7.988  1.00  0.00           C  
ATOM   3279  C   ARG A 217      16.541  32.710  -6.485  1.00  0.00           C  
ATOM   3280  O   ARG A 217      17.294  32.183  -5.660  1.00  0.00           O  
ATOM   3281  CB  ARG A 217      18.281  33.295  -8.129  1.00  0.00           C  
ATOM   3282  CG  ARG A 217      19.031  32.932  -9.417  1.00  0.00           C  
ATOM   3283  CD  ARG A 217      20.226  33.856  -9.617  1.00  0.00           C  
ATOM   3284  NE  ARG A 217      19.748  35.228  -9.855  1.00  0.00           N  
ATOM   3285  CZ  ARG A 217      20.217  36.368  -9.328  1.00  0.00           C  
ATOM   3286  NH1 ARG A 217      21.314  36.409  -8.549  1.00  0.00           N  
ATOM   3287  NH2 ARG A 217      19.582  37.525  -9.610  1.00  0.00           N1+
ATOM   3288  H   ARG A 217      15.254  34.123  -8.491  1.00  0.00           H  
ATOM   3289  HA  ARG A 217      16.873  31.633  -8.300  1.00  0.00           H  
ATOM   3290  HB2 ARG A 217      18.188  34.385  -8.037  1.00  0.00           H  
ATOM   3291  HB3 ARG A 217      18.922  32.987  -7.293  1.00  0.00           H  
ATOM   3292  HG2 ARG A 217      19.364  31.891  -9.374  1.00  0.00           H  
ATOM   3293  HG3 ARG A 217      18.399  33.030 -10.298  1.00  0.00           H  
ATOM   3294  HD2 ARG A 217      20.873  33.821  -8.737  1.00  0.00           H  
ATOM   3295  HD3 ARG A 217      20.802  33.550 -10.496  1.00  0.00           H  
ATOM   3296  HE  ARG A 217      18.875  35.345 -10.400  1.00  0.00           H  
ATOM   3297 HH11 ARG A 217      21.689  37.287  -8.212  1.00  0.00           H  
ATOM   3298 HH12 ARG A 217      21.830  35.566  -8.333  1.00  0.00           H  
ATOM   3299 HH21 ARG A 217      19.888  38.420  -9.255  1.00  0.00           H  
ATOM   3300 HH22 ARG A 217      18.780  37.504 -10.238  1.00  0.00           H  
ATOM   3301  N   TRP A 218      15.370  33.317  -6.084  1.00  0.00           N  
ATOM   3302  CA  TRP A 218      15.181  33.703  -4.678  1.00  0.00           C  
ATOM   3303  C   TRP A 218      15.178  32.524  -3.688  1.00  0.00           C  
ATOM   3304  O   TRP A 218      15.321  32.686  -2.479  1.00  0.00           O  
ATOM   3305  CB  TRP A 218      13.904  34.527  -4.476  1.00  0.00           C  
ATOM   3306  CG  TRP A 218      12.634  33.771  -4.742  1.00  0.00           C  
ATOM   3307  CD1 TRP A 218      11.958  33.701  -5.943  1.00  0.00           C  
ATOM   3308  CD2 TRP A 218      11.871  33.005  -3.798  1.00  0.00           C  
ATOM   3309  NE1 TRP A 218      10.781  33.037  -5.735  1.00  0.00           N  
ATOM   3310  CE2 TRP A 218      10.744  32.526  -4.464  1.00  0.00           C  
ATOM   3311  CE3 TRP A 218      12.017  32.691  -2.431  1.00  0.00           C  
ATOM   3312  CZ2 TRP A 218       9.773  31.731  -3.851  1.00  0.00           C  
ATOM   3313  CZ3 TRP A 218      11.068  31.881  -1.803  1.00  0.00           C  
ATOM   3314  CH2 TRP A 218       9.966  31.408  -2.507  1.00  0.00           C  
ATOM   3315  H   TRP A 218      14.646  33.536  -6.769  1.00  0.00           H  
ATOM   3316  HA  TRP A 218      16.050  34.321  -4.415  1.00  0.00           H  
ATOM   3317  HB2 TRP A 218      13.874  34.914  -3.450  1.00  0.00           H  
ATOM   3318  HB3 TRP A 218      13.934  35.407  -5.132  1.00  0.00           H  
ATOM   3319  HD1 TRP A 218      12.166  34.132  -6.915  1.00  0.00           H  
ATOM   3320  HE1 TRP A 218      10.022  32.951  -6.406  1.00  0.00           H  
ATOM   3321  HE3 TRP A 218      12.864  33.060  -1.859  1.00  0.00           H  
ATOM   3322  HZ2 TRP A 218       8.903  31.380  -4.397  1.00  0.00           H  
ATOM   3323  HZ3 TRP A 218      11.191  31.621  -0.754  1.00  0.00           H  
ATOM   3324  HH2 TRP A 218       9.240  30.785  -1.996  1.00  0.00           H  
ATOM   3325  N   PHE A 219      14.857  31.327  -4.275  1.00  0.00           N  
ATOM   3326  CA  PHE A 219      14.616  30.076  -3.580  1.00  0.00           C  
ATOM   3327  C   PHE A 219      15.863  29.196  -3.464  1.00  0.00           C  
ATOM   3328  O   PHE A 219      15.813  28.120  -2.861  1.00  0.00           O  
ATOM   3329  CB  PHE A 219      13.485  29.280  -4.264  1.00  0.00           C  
ATOM   3330  CG  PHE A 219      13.769  28.930  -5.712  1.00  0.00           C  
ATOM   3331  CD1 PHE A 219      14.526  27.794  -6.029  1.00  0.00           C  
ATOM   3332  CD2 PHE A 219      13.313  29.748  -6.755  1.00  0.00           C  
ATOM   3333  CE1 PHE A 219      14.842  27.494  -7.355  1.00  0.00           C  
ATOM   3334  CE2 PHE A 219      13.633  29.452  -8.081  1.00  0.00           C  
ATOM   3335  CZ  PHE A 219      14.406  28.331  -8.379  1.00  0.00           C  
ATOM   3336  H   PHE A 219      14.805  31.332  -5.287  1.00  0.00           H  
ATOM   3337  HA  PHE A 219      14.313  30.314  -2.553  1.00  0.00           H  
ATOM   3338  HB2 PHE A 219      13.284  28.353  -3.711  1.00  0.00           H  
ATOM   3339  HB3 PHE A 219      12.554  29.859  -4.221  1.00  0.00           H  
ATOM   3340  HD1 PHE A 219      14.876  27.136  -5.237  1.00  0.00           H  
ATOM   3341  HD2 PHE A 219      12.706  30.623  -6.541  1.00  0.00           H  
ATOM   3342  HE1 PHE A 219      15.433  26.611  -7.585  1.00  0.00           H  
ATOM   3343  HE2 PHE A 219      13.279  30.092  -8.885  1.00  0.00           H  
ATOM   3344  HZ  PHE A 219      14.660  28.104  -9.412  1.00  0.00           H  
ATOM   3345  N   LEU A 220      17.003  29.638  -4.118  1.00  0.00           N  
ATOM   3346  CA  LEU A 220      18.180  28.783  -4.202  1.00  0.00           C  
ATOM   3347  C   LEU A 220      18.760  28.536  -2.799  1.00  0.00           C  
ATOM   3348  O   LEU A 220      18.838  29.402  -1.932  1.00  0.00           O  
ATOM   3349  CB  LEU A 220      19.282  29.345  -5.103  1.00  0.00           C  
ATOM   3350  CG  LEU A 220      19.000  29.233  -6.614  1.00  0.00           C  
ATOM   3351  CD1 LEU A 220      20.171  29.841  -7.389  1.00  0.00           C  
ATOM   3352  CD2 LEU A 220      18.790  27.787  -7.065  1.00  0.00           C  
ATOM   3353  H   LEU A 220      17.003  30.565  -4.556  1.00  0.00           H  
ATOM   3354  HA  LEU A 220      17.828  27.816  -4.578  1.00  0.00           H  
ATOM   3355  HB2 LEU A 220      19.458  30.398  -4.846  1.00  0.00           H  
ATOM   3356  HB3 LEU A 220      20.224  28.823  -4.889  1.00  0.00           H  
ATOM   3357  HG  LEU A 220      18.095  29.802  -6.858  1.00  0.00           H  
ATOM   3358 HD11 LEU A 220      19.998  29.785  -8.468  1.00  0.00           H  
ATOM   3359 HD12 LEU A 220      20.310  30.894  -7.124  1.00  0.00           H  
ATOM   3360 HD13 LEU A 220      21.107  29.315  -7.173  1.00  0.00           H  
ATOM   3361 HD21 LEU A 220      18.757  27.722  -8.156  1.00  0.00           H  
ATOM   3362 HD22 LEU A 220      19.596  27.138  -6.709  1.00  0.00           H  
ATOM   3363 HD23 LEU A 220      17.844  27.384  -6.693  1.00  0.00           H  
ATOM   3364  N   ASN A 221      19.137  27.212  -2.622  1.00  0.00           N  
ATOM   3365  CA  ASN A 221      19.223  26.586  -1.307  1.00  0.00           C  
ATOM   3366  C   ASN A 221      20.481  25.691  -1.131  1.00  0.00           C  
ATOM   3367  O   ASN A 221      21.517  25.887  -1.766  1.00  0.00           O  
ATOM   3368  CB  ASN A 221      17.897  25.898  -1.002  1.00  0.00           C  
ATOM   3369  CG  ASN A 221      17.672  24.685  -1.878  1.00  0.00           C  
ATOM   3370  OD1 ASN A 221      17.955  24.626  -3.074  1.00  0.00           O  
ATOM   3371  ND2 ASN A 221      17.070  23.649  -1.220  1.00  0.00           N  
ATOM   3372  H   ASN A 221      19.314  26.609  -3.424  1.00  0.00           H  
ATOM   3373  HA  ASN A 221      19.345  27.389  -0.568  1.00  0.00           H  
ATOM   3374  HB2 ASN A 221      17.859  25.624   0.056  1.00  0.00           H  
ATOM   3375  HB3 ASN A 221      17.054  26.578  -1.168  1.00  0.00           H  
ATOM   3376 HD21 ASN A 221      16.755  23.717  -0.212  1.00  0.00           H  
ATOM   3377 HD22 ASN A 221      16.873  22.781  -1.701  1.00  0.00           H  
ATOM   3378  N   ARG A 222      20.410  24.778  -0.080  1.00  0.00           N  
ATOM   3379  CA  ARG A 222      21.599  24.329   0.659  1.00  0.00           C  
ATOM   3380  C   ARG A 222      21.666  22.820   0.966  1.00  0.00           C  
ATOM   3381  O   ARG A 222      22.275  22.386   1.945  1.00  0.00           O  
ATOM   3382  CB  ARG A 222      21.694  25.156   1.971  1.00  0.00           C  
ATOM   3383  CG  ARG A 222      20.571  24.856   2.988  1.00  0.00           C  
ATOM   3384  CD  ARG A 222      20.497  25.911   4.095  1.00  0.00           C  
ATOM   3385  NE  ARG A 222      19.510  25.596   5.155  1.00  0.00           N  
ATOM   3386  CZ  ARG A 222      18.172  25.457   4.971  1.00  0.00           C  
ATOM   3387  NH1 ARG A 222      17.604  25.711   3.787  1.00  0.00           N  
ATOM   3388  NH2 ARG A 222      17.378  25.066   5.996  1.00  0.00           N1+
ATOM   3389  H   ARG A 222      19.515  24.399   0.214  1.00  0.00           H  
ATOM   3390  HA  ARG A 222      22.484  24.554   0.052  1.00  0.00           H  
ATOM   3391  HB2 ARG A 222      22.662  24.970   2.453  1.00  0.00           H  
ATOM   3392  HB3 ARG A 222      21.671  26.223   1.714  1.00  0.00           H  
ATOM   3393  HG2 ARG A 222      19.612  24.787   2.470  1.00  0.00           H  
ATOM   3394  HG3 ARG A 222      20.738  23.876   3.449  1.00  0.00           H  
ATOM   3395  HD2 ARG A 222      21.470  25.992   4.592  1.00  0.00           H  
ATOM   3396  HD3 ARG A 222      20.258  26.902   3.695  1.00  0.00           H  
ATOM   3397  HE  ARG A 222      19.849  25.502   6.102  1.00  0.00           H  
ATOM   3398 HH11 ARG A 222      18.095  26.094   2.998  1.00  0.00           H  
ATOM   3399 HH12 ARG A 222      16.627  25.344   3.549  1.00  0.00           H  
ATOM   3400 HH21 ARG A 222      16.393  24.941   5.772  1.00  0.00           H  
ATOM   3401 HH22 ARG A 222      17.705  24.883   6.936  1.00  0.00           H  
ATOM   3402  N   PHE A 223      21.125  21.988   0.012  1.00  0.00           N  
ATOM   3403  CA  PHE A 223      21.028  20.540   0.219  1.00  0.00           C  
ATOM   3404  C   PHE A 223      21.358  19.855  -1.110  1.00  0.00           C  
ATOM   3405  O   PHE A 223      21.385  20.467  -2.176  1.00  0.00           O  
ATOM   3406  CB  PHE A 223      19.606  20.137   0.648  1.00  0.00           C  
ATOM   3407  CG  PHE A 223      19.295  20.351   2.109  1.00  0.00           C  
ATOM   3408  CD1 PHE A 223      19.738  19.439   3.076  1.00  0.00           C  
ATOM   3409  CD2 PHE A 223      18.523  21.445   2.516  1.00  0.00           C  
ATOM   3410  CE1 PHE A 223      19.404  19.615   4.422  1.00  0.00           C  
ATOM   3411  CE2 PHE A 223      18.181  21.617   3.858  1.00  0.00           C  
ATOM   3412  CZ  PHE A 223      18.622  20.701   4.812  1.00  0.00           C  
ATOM   3413  H   PHE A 223      20.800  22.370  -0.876  1.00  0.00           H  
ATOM   3414  HA  PHE A 223      21.771  20.219   0.959  1.00  0.00           H  
ATOM   3415  HB2 PHE A 223      18.877  20.695   0.046  1.00  0.00           H  
ATOM   3416  HB3 PHE A 223      19.411  19.079   0.426  1.00  0.00           H  
ATOM   3417  HD1 PHE A 223      20.333  18.577   2.786  1.00  0.00           H  
ATOM   3418  HD2 PHE A 223      18.164  22.164   1.783  1.00  0.00           H  
ATOM   3419  HE1 PHE A 223      19.749  18.903   5.169  1.00  0.00           H  
ATOM   3420  HE2 PHE A 223      17.559  22.459   4.148  1.00  0.00           H  
ATOM   3421  HZ  PHE A 223      18.355  20.830   5.858  1.00  0.00           H  
ATOM   3422  N   THR A 224      21.566  18.493  -1.016  1.00  0.00           N  
ATOM   3423  CA  THR A 224      21.737  17.651  -2.205  1.00  0.00           C  
ATOM   3424  C   THR A 224      21.133  16.297  -1.796  1.00  0.00           C  
ATOM   3425  O   THR A 224      21.481  15.689  -0.782  1.00  0.00           O  
ATOM   3426  CB  THR A 224      23.196  17.600  -2.692  1.00  0.00           C  
ATOM   3427  OG1 THR A 224      23.231  17.245  -4.080  1.00  0.00           O  
ATOM   3428  CG2 THR A 224      24.101  16.636  -1.938  1.00  0.00           C  
ATOM   3429  H   THR A 224      21.621  18.025  -0.115  1.00  0.00           H  
ATOM   3430  HA  THR A 224      21.123  18.092  -2.996  1.00  0.00           H  
ATOM   3431  HB  THR A 224      23.640  18.600  -2.612  1.00  0.00           H  
ATOM   3432 HG21 THR A 224      24.095  16.836  -0.863  1.00  0.00           H  
ATOM   3433 HG22 THR A 224      23.817  15.594  -2.116  1.00  0.00           H  
ATOM   3434 HG23 THR A 224      25.132  16.732  -2.299  1.00  0.00           H  
ATOM   3435  HG1 THR A 224      23.125  18.114  -4.607  1.00  0.00           H  
ATOM   3436  N   THR A 225      20.057  15.909  -2.573  1.00  0.00           N  
ATOM   3437  CA  THR A 225      19.171  14.810  -2.213  1.00  0.00           C  
ATOM   3438  C   THR A 225      19.467  13.589  -3.084  1.00  0.00           C  
ATOM   3439  O   THR A 225      19.972  13.652  -4.202  1.00  0.00           O  
ATOM   3440  CB  THR A 225      17.675  15.203  -2.288  1.00  0.00           C  
ATOM   3441  OG1 THR A 225      16.799  14.141  -1.831  1.00  0.00           O  
ATOM   3442  CG2 THR A 225      17.163  15.641  -3.650  1.00  0.00           C  
ATOM   3443  H   THR A 225      19.890  16.396  -3.468  1.00  0.00           H  
ATOM   3444  HA  THR A 225      19.386  14.515  -1.178  1.00  0.00           H  
ATOM   3445  HB  THR A 225      17.516  16.036  -1.592  1.00  0.00           H  
ATOM   3446 HG21 THR A 225      17.572  16.608  -3.935  1.00  0.00           H  
ATOM   3447 HG22 THR A 225      17.398  14.911  -4.430  1.00  0.00           H  
ATOM   3448 HG23 THR A 225      16.072  15.738  -3.627  1.00  0.00           H  
ATOM   3449  HG1 THR A 225      16.812  13.453  -2.552  1.00  0.00           H  
ATOM   3450  N   THR A 226      18.977  12.417  -2.527  1.00  0.00           N  
ATOM   3451  CA  THR A 226      18.875  11.183  -3.296  1.00  0.00           C  
ATOM   3452  C   THR A 226      17.641  11.371  -4.197  1.00  0.00           C  
ATOM   3453  O   THR A 226      16.800  12.253  -3.991  1.00  0.00           O  
ATOM   3454  CB  THR A 226      18.654   9.934  -2.418  1.00  0.00           C  
ATOM   3455  OG1 THR A 226      17.314   9.957  -1.920  1.00  0.00           O  
ATOM   3456  CG2 THR A 226      19.659   9.809  -1.280  1.00  0.00           C  
ATOM   3457  H   THR A 226      18.637  12.410  -1.569  1.00  0.00           H  
ATOM   3458  HA  THR A 226      19.774  11.078  -3.914  1.00  0.00           H  
ATOM   3459  HB  THR A 226      18.730   9.039  -3.046  1.00  0.00           H  
ATOM   3460 HG21 THR A 226      20.687   9.853  -1.652  1.00  0.00           H  
ATOM   3461 HG22 THR A 226      19.517  10.590  -0.526  1.00  0.00           H  
ATOM   3462 HG23 THR A 226      19.522   8.854  -0.760  1.00  0.00           H  
ATOM   3463  HG1 THR A 226      17.274   9.546  -0.986  1.00  0.00           H  
ATOM   3464  N   LEU A 227      17.518  10.413  -5.190  1.00  0.00           N  
ATOM   3465  CA  LEU A 227      16.329  10.380  -6.037  1.00  0.00           C  
ATOM   3466  C   LEU A 227      15.153   9.858  -5.192  1.00  0.00           C  
ATOM   3467  O   LEU A 227      13.993  10.242  -5.359  1.00  0.00           O  
ATOM   3468  CB  LEU A 227      16.601   9.479  -7.248  1.00  0.00           C  
ATOM   3469  CG  LEU A 227      15.465   9.401  -8.283  1.00  0.00           C  
ATOM   3470  CD1 LEU A 227      15.120  10.764  -8.879  1.00  0.00           C  
ATOM   3471  CD2 LEU A 227      15.849   8.431  -9.405  1.00  0.00           C  
ATOM   3472  H   LEU A 227      18.260   9.736  -5.340  1.00  0.00           H  
ATOM   3473  HA  LEU A 227      16.107  11.410  -6.338  1.00  0.00           H  
ATOM   3474  HB2 LEU A 227      17.515   9.827  -7.749  1.00  0.00           H  
ATOM   3475  HB3 LEU A 227      16.822   8.461  -6.896  1.00  0.00           H  
ATOM   3476  HG  LEU A 227      14.573   9.000  -7.793  1.00  0.00           H  
ATOM   3477 HD11 LEU A 227      14.386  10.655  -9.684  1.00  0.00           H  
ATOM   3478 HD12 LEU A 227      14.683  11.430  -8.129  1.00  0.00           H  
ATOM   3479 HD13 LEU A 227      16.006  11.253  -9.297  1.00  0.00           H  
ATOM   3480 HD21 LEU A 227      15.032   8.327 -10.127  1.00  0.00           H  
ATOM   3481 HD22 LEU A 227      16.736   8.778  -9.945  1.00  0.00           H  
ATOM   3482 HD23 LEU A 227      16.064   7.436  -9.002  1.00  0.00           H  
ATOM   3483  N   ASN A 228      15.471   8.859  -4.291  1.00  0.00           N  
ATOM   3484  CA  ASN A 228      14.435   8.123  -3.569  1.00  0.00           C  
ATOM   3485  C   ASN A 228      13.714   9.067  -2.594  1.00  0.00           C  
ATOM   3486  O   ASN A 228      12.492   9.037  -2.442  1.00  0.00           O  
ATOM   3487  CB  ASN A 228      15.014   6.955  -2.778  1.00  0.00           C  
ATOM   3488  CG  ASN A 228      15.390   5.788  -3.660  1.00  0.00           C  
ATOM   3489  OD1 ASN A 228      15.148   5.699  -4.858  1.00  0.00           O  
ATOM   3490  ND2 ASN A 228      16.061   4.800  -2.992  1.00  0.00           N  
ATOM   3491  H   ASN A 228      16.451   8.639  -4.139  1.00  0.00           H  
ATOM   3492  HA  ASN A 228      13.694   7.786  -4.304  1.00  0.00           H  
ATOM   3493  HB2 ASN A 228      15.901   7.268  -2.212  1.00  0.00           H  
ATOM   3494  HB3 ASN A 228      14.280   6.587  -2.051  1.00  0.00           H  
ATOM   3495 HD21 ASN A 228      16.287   4.832  -2.003  1.00  0.00           H  
ATOM   3496 HD22 ASN A 228      16.360   3.982  -3.510  1.00  0.00           H  
ATOM   3497  N   ASP A 229      14.555   9.883  -1.856  1.00  0.00           N  
ATOM   3498  CA  ASP A 229      14.078  10.733  -0.762  1.00  0.00           C  
ATOM   3499  C   ASP A 229      13.596  12.103  -1.293  1.00  0.00           C  
ATOM   3500  O   ASP A 229      13.369  13.064  -0.552  1.00  0.00           O  
ATOM   3501  CB  ASP A 229      15.130  10.957   0.316  1.00  0.00           C  
ATOM   3502  CG  ASP A 229      15.628   9.592   0.761  1.00  0.00           C  
ATOM   3503  OD1 ASP A 229      16.696   9.231   0.171  1.00  0.00           O  
ATOM   3504  OD2 ASP A 229      14.922   8.998   1.617  1.00  0.00           O1-
ATOM   3505  H   ASP A 229      15.566   9.887  -2.064  1.00  0.00           H  
ATOM   3506  HA  ASP A 229      13.196  10.246  -0.326  1.00  0.00           H  
ATOM   3507  HB2 ASP A 229      15.963  11.563  -0.062  1.00  0.00           H  
ATOM   3508  HB3 ASP A 229      14.709  11.497   1.173  1.00  0.00           H  
ATOM   3509  N   PHE A 230      13.377  12.121  -2.653  1.00  0.00           N  
ATOM   3510  CA  PHE A 230      12.493  13.034  -3.360  1.00  0.00           C  
ATOM   3511  C   PHE A 230      11.273  12.195  -3.794  1.00  0.00           C  
ATOM   3512  O   PHE A 230      10.142  12.462  -3.380  1.00  0.00           O  
ATOM   3513  CB  PHE A 230      13.171  13.715  -4.559  1.00  0.00           C  
ATOM   3514  CG  PHE A 230      12.209  14.638  -5.275  1.00  0.00           C  
ATOM   3515  CD1 PHE A 230      11.966  15.927  -4.785  1.00  0.00           C  
ATOM   3516  CD2 PHE A 230      11.469  14.180  -6.374  1.00  0.00           C  
ATOM   3517  CE1 PHE A 230      10.981  16.731  -5.357  1.00  0.00           C  
ATOM   3518  CE2 PHE A 230      10.469  14.976  -6.930  1.00  0.00           C  
ATOM   3519  CZ  PHE A 230      10.222  16.249  -6.420  1.00  0.00           C  
ATOM   3520  H   PHE A 230      13.842  11.394  -3.189  1.00  0.00           H  
ATOM   3521  HA  PHE A 230      12.132  13.789  -2.651  1.00  0.00           H  
ATOM   3522  HB2 PHE A 230      14.042  14.289  -4.217  1.00  0.00           H  
ATOM   3523  HB3 PHE A 230      13.567  12.977  -5.267  1.00  0.00           H  
ATOM   3524  HD1 PHE A 230      12.531  16.311  -3.942  1.00  0.00           H  
ATOM   3525  HD2 PHE A 230      11.628  13.185  -6.783  1.00  0.00           H  
ATOM   3526  HE1 PHE A 230      10.787  17.721  -4.952  1.00  0.00           H  
ATOM   3527  HE2 PHE A 230       9.855  14.583  -7.734  1.00  0.00           H  
ATOM   3528  HZ  PHE A 230       9.419  16.850  -6.837  1.00  0.00           H  
ATOM   3529  N   ASN A 231      11.512  11.148  -4.671  1.00  0.00           N  
ATOM   3530  CA  ASN A 231      10.411  10.445  -5.353  1.00  0.00           C  
ATOM   3531  C   ASN A 231       9.364   9.928  -4.361  1.00  0.00           C  
ATOM   3532  O   ASN A 231       8.154  10.040  -4.571  1.00  0.00           O  
ATOM   3533  CB  ASN A 231      10.911   9.229  -6.148  1.00  0.00           C  
ATOM   3534  CG  ASN A 231      11.091   9.475  -7.631  1.00  0.00           C  
ATOM   3535  OD1 ASN A 231      10.512  10.333  -8.289  1.00  0.00           O  
ATOM   3536  ND2 ASN A 231      11.932   8.584  -8.234  1.00  0.00           N  
ATOM   3537  H   ASN A 231      12.480  10.886  -4.910  1.00  0.00           H  
ATOM   3538  HA  ASN A 231       9.915  11.187  -5.989  1.00  0.00           H  
ATOM   3539  HB2 ASN A 231      11.843   8.840  -5.725  1.00  0.00           H  
ATOM   3540  HB3 ASN A 231      10.185   8.406  -6.090  1.00  0.00           H  
ATOM   3541 HD21 ASN A 231      12.090   8.639  -9.252  1.00  0.00           H  
ATOM   3542 HD22 ASN A 231      12.420   7.859  -7.725  1.00  0.00           H  
ATOM   3543  N   LEU A 232       9.884   9.243  -3.276  1.00  0.00           N  
ATOM   3544  CA  LEU A 232       9.016   8.514  -2.352  1.00  0.00           C  
ATOM   3545  C   LEU A 232       8.361   9.445  -1.304  1.00  0.00           C  
ATOM   3546  O   LEU A 232       7.534   9.034  -0.490  1.00  0.00           O  
ATOM   3547  CB  LEU A 232       9.770   7.385  -1.635  1.00  0.00           C  
ATOM   3548  CG  LEU A 232      10.406   6.335  -2.571  1.00  0.00           C  
ATOM   3549  CD1 LEU A 232      11.211   5.328  -1.746  1.00  0.00           C  
ATOM   3550  CD2 LEU A 232       9.363   5.599  -3.414  1.00  0.00           C  
ATOM   3551  H   LEU A 232      10.899   9.233  -3.096  1.00  0.00           H  
ATOM   3552  HA  LEU A 232       8.182   8.101  -2.931  1.00  0.00           H  
ATOM   3553  HB2 LEU A 232      10.556   7.826  -1.007  1.00  0.00           H  
ATOM   3554  HB3 LEU A 232       9.087   6.878  -0.941  1.00  0.00           H  
ATOM   3555  HG  LEU A 232      11.104   6.831  -3.255  1.00  0.00           H  
ATOM   3556 HD11 LEU A 232      11.714   4.605  -2.398  1.00  0.00           H  
ATOM   3557 HD12 LEU A 232      11.982   5.836  -1.157  1.00  0.00           H  
ATOM   3558 HD13 LEU A 232      10.567   4.773  -1.056  1.00  0.00           H  
ATOM   3559 HD21 LEU A 232       9.833   4.810  -4.010  1.00  0.00           H  
ATOM   3560 HD22 LEU A 232       8.597   5.136  -2.783  1.00  0.00           H  
ATOM   3561 HD23 LEU A 232       8.865   6.278  -4.113  1.00  0.00           H  
ATOM   3562  N   VAL A 233       8.783  10.758  -1.370  1.00  0.00           N  
ATOM   3563  CA  VAL A 233       8.226  11.818  -0.541  1.00  0.00           C  
ATOM   3564  C   VAL A 233       7.204  12.574  -1.413  1.00  0.00           C  
ATOM   3565  O   VAL A 233       6.070  12.844  -1.015  1.00  0.00           O  
ATOM   3566  CB  VAL A 233       9.331  12.742   0.010  1.00  0.00           C  
ATOM   3567  CG1 VAL A 233       8.741  13.862   0.870  1.00  0.00           C  
ATOM   3568  CG2 VAL A 233      10.345  11.950   0.844  1.00  0.00           C  
ATOM   3569  H   VAL A 233       9.497  10.981  -2.063  1.00  0.00           H  
ATOM   3570  HA  VAL A 233       7.669  11.364   0.288  1.00  0.00           H  
ATOM   3571  HB  VAL A 233       9.876  13.210  -0.819  1.00  0.00           H  
ATOM   3572 HG11 VAL A 233       9.541  14.472   1.301  1.00  0.00           H  
ATOM   3573 HG12 VAL A 233       8.104  14.528   0.279  1.00  0.00           H  
ATOM   3574 HG13 VAL A 233       8.143  13.459   1.694  1.00  0.00           H  
ATOM   3575 HG21 VAL A 233      11.113  12.614   1.256  1.00  0.00           H  
ATOM   3576 HG22 VAL A 233       9.857  11.439   1.681  1.00  0.00           H  
ATOM   3577 HG23 VAL A 233      10.857  11.197   0.238  1.00  0.00           H  
ATOM   3578  N   ALA A 234       7.689  13.001  -2.632  1.00  0.00           N  
ATOM   3579  CA  ALA A 234       6.932  13.886  -3.506  1.00  0.00           C  
ATOM   3580  C   ALA A 234       5.657  13.238  -4.054  1.00  0.00           C  
ATOM   3581  O   ALA A 234       4.684  13.921  -4.398  1.00  0.00           O  
ATOM   3582  CB  ALA A 234       7.791  14.366  -4.661  1.00  0.00           C  
ATOM   3583  H   ALA A 234       8.638  12.715  -2.917  1.00  0.00           H  
ATOM   3584  HA  ALA A 234       6.620  14.742  -2.896  1.00  0.00           H  
ATOM   3585  HB1 ALA A 234       7.247  15.081  -5.287  1.00  0.00           H  
ATOM   3586  HB2 ALA A 234       8.691  14.858  -4.282  1.00  0.00           H  
ATOM   3587  HB3 ALA A 234       8.103  13.531  -5.299  1.00  0.00           H  
ATOM   3588  N   MET A 235       5.653  11.857  -4.154  1.00  0.00           N  
ATOM   3589  CA  MET A 235       4.433  11.199  -4.607  1.00  0.00           C  
ATOM   3590  C   MET A 235       3.243  11.593  -3.697  1.00  0.00           C  
ATOM   3591  O   MET A 235       2.080  11.596  -4.107  1.00  0.00           O  
ATOM   3592  CB  MET A 235       4.566   9.675  -4.638  1.00  0.00           C  
ATOM   3593  CG  MET A 235       3.527   9.058  -5.581  1.00  0.00           C  
ATOM   3594  SD  MET A 235       3.180   7.311  -5.194  1.00  0.00           S  
ATOM   3595  CE  MET A 235       4.801   6.594  -5.554  1.00  0.00           C  
ATOM   3596  H   MET A 235       6.504  11.320  -3.968  1.00  0.00           H  
ATOM   3597  HA  MET A 235       4.225  11.591  -5.609  1.00  0.00           H  
ATOM   3598  HB2 MET A 235       5.566   9.393  -4.987  1.00  0.00           H  
ATOM   3599  HB3 MET A 235       4.460   9.280  -3.619  1.00  0.00           H  
ATOM   3600  HG2 MET A 235       2.566   9.573  -5.509  1.00  0.00           H  
ATOM   3601  HG3 MET A 235       3.855   9.142  -6.623  1.00  0.00           H  
ATOM   3602  HE1 MET A 235       4.734   5.505  -5.474  1.00  0.00           H  
ATOM   3603  HE2 MET A 235       5.115   6.847  -6.569  1.00  0.00           H  
ATOM   3604  HE3 MET A 235       5.547   6.943  -4.836  1.00  0.00           H  
ATOM   3605  N   LYS A 236       3.550  11.899  -2.380  1.00  0.00           N  
ATOM   3606  CA  LYS A 236       2.497  12.211  -1.413  1.00  0.00           C  
ATOM   3607  C   LYS A 236       1.829  13.571  -1.725  1.00  0.00           C  
ATOM   3608  O   LYS A 236       0.768  13.901  -1.197  1.00  0.00           O  
ATOM   3609  CB  LYS A 236       3.076  12.216   0.009  1.00  0.00           C  
ATOM   3610  CG  LYS A 236       2.016  11.966   1.087  1.00  0.00           C  
ATOM   3611  CD  LYS A 236       2.641  11.994   2.486  1.00  0.00           C  
ATOM   3612  CE  LYS A 236       1.629  11.762   3.601  1.00  0.00           C  
ATOM   3613  NZ  LYS A 236       1.148  10.357   3.581  1.00  0.00           N1+
ATOM   3614  H   LYS A 236       4.527  11.916  -2.073  1.00  0.00           H  
ATOM   3615  HA  LYS A 236       1.728  11.437  -1.518  1.00  0.00           H  
ATOM   3616  HB2 LYS A 236       3.839  11.431   0.097  1.00  0.00           H  
ATOM   3617  HB3 LYS A 236       3.582  13.170   0.205  1.00  0.00           H  
ATOM   3618  HG2 LYS A 236       1.230  12.726   1.032  1.00  0.00           H  
ATOM   3619  HG3 LYS A 236       1.544  10.995   0.902  1.00  0.00           H  
ATOM   3620  HD2 LYS A 236       3.445  11.251   2.551  1.00  0.00           H  
ATOM   3621  HD3 LYS A 236       3.105  12.976   2.644  1.00  0.00           H  
ATOM   3622  HE2 LYS A 236       2.089  11.915   4.582  1.00  0.00           H  
ATOM   3623  HE3 LYS A 236       0.750  12.406   3.508  1.00  0.00           H  
ATOM   3624  HZ1 LYS A 236       0.638  10.142   2.714  1.00  0.00           H  
ATOM   3625  HZ2 LYS A 236       1.931   9.693   3.651  1.00  0.00           H  
ATOM   3626  HZ3 LYS A 236       0.511  10.166   4.367  1.00  0.00           H  
ATOM   3627  N   TYR A 237       2.529  14.389  -2.589  1.00  0.00           N  
ATOM   3628  CA  TYR A 237       2.022  15.680  -3.043  1.00  0.00           C  
ATOM   3629  C   TYR A 237       1.311  15.542  -4.415  1.00  0.00           C  
ATOM   3630  O   TYR A 237       0.960  16.535  -5.054  1.00  0.00           O  
ATOM   3631  CB  TYR A 237       3.141  16.725  -3.166  1.00  0.00           C  
ATOM   3632  CG  TYR A 237       3.562  17.379  -1.874  1.00  0.00           C  
ATOM   3633  CD1 TYR A 237       4.484  16.761  -1.018  1.00  0.00           C  
ATOM   3634  CD2 TYR A 237       3.081  18.659  -1.557  1.00  0.00           C  
ATOM   3635  CE1 TYR A 237       4.960  17.442   0.105  1.00  0.00           C  
ATOM   3636  CE2 TYR A 237       3.571  19.344  -0.445  1.00  0.00           C  
ATOM   3637  CZ  TYR A 237       4.525  18.738   0.363  1.00  0.00           C  
ATOM   3638  OH  TYR A 237       5.087  19.428   1.400  1.00  0.00           O  
ATOM   3639  H   TYR A 237       3.423  14.064  -2.967  1.00  0.00           H  
ATOM   3640  HA  TYR A 237       1.255  16.027  -2.340  1.00  0.00           H  
ATOM   3641  HB2 TYR A 237       4.031  16.288  -3.637  1.00  0.00           H  
ATOM   3642  HB3 TYR A 237       2.834  17.530  -3.845  1.00  0.00           H  
ATOM   3643  HD1 TYR A 237       4.867  15.768  -1.239  1.00  0.00           H  
ATOM   3644  HD2 TYR A 237       2.349  19.150  -2.196  1.00  0.00           H  
ATOM   3645  HE1 TYR A 237       5.695  16.977   0.753  1.00  0.00           H  
ATOM   3646  HE2 TYR A 237       3.224  20.351  -0.233  1.00  0.00           H  
ATOM   3647  HH  TYR A 237       5.157  20.380   1.122  1.00  0.00           H  
ATOM   3648  N   ASN A 238       1.051  14.259  -4.849  1.00  0.00           N  
ATOM   3649  CA  ASN A 238       0.368  13.941  -6.111  1.00  0.00           C  
ATOM   3650  C   ASN A 238       1.280  14.246  -7.319  1.00  0.00           C  
ATOM   3651  O   ASN A 238       0.830  14.412  -8.458  1.00  0.00           O  
ATOM   3652  CB  ASN A 238      -0.993  14.632  -6.261  1.00  0.00           C  
ATOM   3653  CG  ASN A 238      -1.838  13.982  -7.340  1.00  0.00           C  
ATOM   3654  OD1 ASN A 238      -1.913  12.768  -7.499  1.00  0.00           O  
ATOM   3655  ND2 ASN A 238      -2.535  14.869  -8.118  1.00  0.00           N  
ATOM   3656  H   ASN A 238       1.353  13.472  -4.273  1.00  0.00           H  
ATOM   3657  HA  ASN A 238       0.240  12.851  -6.097  1.00  0.00           H  
ATOM   3658  HB2 ASN A 238      -1.561  14.565  -5.326  1.00  0.00           H  
ATOM   3659  HB3 ASN A 238      -0.867  15.695  -6.493  1.00  0.00           H  
ATOM   3660 HD21 ASN A 238      -3.095  14.563  -8.920  1.00  0.00           H  
ATOM   3661 HD22 ASN A 238      -2.524  15.869  -7.954  1.00  0.00           H  
ATOM   3662  N   TYR A 239       2.640  14.165  -7.059  1.00  0.00           N  
ATOM   3663  CA  TYR A 239       3.615  14.359  -8.137  1.00  0.00           C  
ATOM   3664  C   TYR A 239       3.869  13.002  -8.811  1.00  0.00           C  
ATOM   3665  O   TYR A 239       3.899  11.941  -8.185  1.00  0.00           O  
ATOM   3666  CB  TYR A 239       4.957  14.939  -7.653  1.00  0.00           C  
ATOM   3667  CG  TYR A 239       4.956  16.448  -7.523  1.00  0.00           C  
ATOM   3668  CD1 TYR A 239       4.053  17.094  -6.672  1.00  0.00           C  
ATOM   3669  CD2 TYR A 239       5.824  17.234  -8.295  1.00  0.00           C  
ATOM   3670  CE1 TYR A 239       3.961  18.484  -6.640  1.00  0.00           C  
ATOM   3671  CE2 TYR A 239       5.743  18.630  -8.263  1.00  0.00           C  
ATOM   3672  CZ  TYR A 239       4.787  19.241  -7.459  1.00  0.00           C  
ATOM   3673  OH  TYR A 239       4.580  20.591  -7.478  1.00  0.00           O  
ATOM   3674  H   TYR A 239       2.967  13.943  -6.119  1.00  0.00           H  
ATOM   3675  HA  TYR A 239       3.170  15.026  -8.884  1.00  0.00           H  
ATOM   3676  HB2 TYR A 239       5.248  14.504  -6.694  1.00  0.00           H  
ATOM   3677  HB3 TYR A 239       5.752  14.652  -8.350  1.00  0.00           H  
ATOM   3678  HD1 TYR A 239       3.373  16.515  -6.059  1.00  0.00           H  
ATOM   3679  HD2 TYR A 239       6.531  16.766  -8.976  1.00  0.00           H  
ATOM   3680  HE1 TYR A 239       3.223  18.969  -6.006  1.00  0.00           H  
ATOM   3681  HE2 TYR A 239       6.405  19.205  -8.901  1.00  0.00           H  
ATOM   3682  HH  TYR A 239       5.241  21.003  -8.058  1.00  0.00           H  
ATOM   3683  N   GLU A 240       4.141  13.086 -10.171  1.00  0.00           N  
ATOM   3684  CA  GLU A 240       4.560  11.891 -10.899  1.00  0.00           C  
ATOM   3685  C   GLU A 240       5.970  11.461 -10.429  1.00  0.00           C  
ATOM   3686  O   GLU A 240       6.850  12.293 -10.164  1.00  0.00           O  
ATOM   3687  CB  GLU A 240       4.663  12.111 -12.418  1.00  0.00           C  
ATOM   3688  CG  GLU A 240       3.313  12.138 -13.129  1.00  0.00           C  
ATOM   3689  CD  GLU A 240       3.609  12.132 -14.629  1.00  0.00           C  
ATOM   3690  OE1 GLU A 240       3.650  10.993 -15.173  1.00  0.00           O  
ATOM   3691  OE2 GLU A 240       3.801  13.264 -15.150  1.00  0.00           O1-
ATOM   3692  H   GLU A 240       4.026  13.974 -10.688  1.00  0.00           H  
ATOM   3693  HA  GLU A 240       3.823  11.117 -10.680  1.00  0.00           H  
ATOM   3694  HB2 GLU A 240       5.209  13.040 -12.625  1.00  0.00           H  
ATOM   3695  HB3 GLU A 240       5.271  11.308 -12.858  1.00  0.00           H  
ATOM   3696  HG2 GLU A 240       2.711  11.261 -12.868  1.00  0.00           H  
ATOM   3697  HG3 GLU A 240       2.743  13.032 -12.857  1.00  0.00           H  
ATOM   3698  N   PRO A 241       6.251  10.104 -10.426  1.00  0.00           N  
ATOM   3699  CA  PRO A 241       7.609   9.622 -10.198  1.00  0.00           C  
ATOM   3700  C   PRO A 241       8.567   9.979 -11.352  1.00  0.00           C  
ATOM   3701  O   PRO A 241       8.270   9.900 -12.543  1.00  0.00           O  
ATOM   3702  CB  PRO A 241       7.482   8.095 -10.118  1.00  0.00           C  
ATOM   3703  CG  PRO A 241       6.003   7.857  -9.845  1.00  0.00           C  
ATOM   3704  CD  PRO A 241       5.321   8.999 -10.579  1.00  0.00           C  
ATOM   3705  HA  PRO A 241       7.959  10.044  -9.250  1.00  0.00           H  
ATOM   3706  HB2 PRO A 241       7.764   7.614 -11.062  1.00  0.00           H  
ATOM   3707  HB3 PRO A 241       8.118   7.674  -9.334  1.00  0.00           H  
ATOM   3708  HG2 PRO A 241       5.660   6.874 -10.178  1.00  0.00           H  
ATOM   3709  HG3 PRO A 241       5.813   7.940  -8.768  1.00  0.00           H  
ATOM   3710  HD2 PRO A 241       5.218   8.790 -11.649  1.00  0.00           H  
ATOM   3711  HD3 PRO A 241       4.340   9.216 -10.152  1.00  0.00           H  
ATOM   3712  N   LEU A 242       9.827  10.324 -10.900  1.00  0.00           N  
ATOM   3713  CA  LEU A 242      10.934  10.704 -11.772  1.00  0.00           C  
ATOM   3714  C   LEU A 242      11.878   9.486 -11.898  1.00  0.00           C  
ATOM   3715  O   LEU A 242      12.260   8.849 -10.912  1.00  0.00           O  
ATOM   3716  CB  LEU A 242      11.669  11.890 -11.128  1.00  0.00           C  
ATOM   3717  CG  LEU A 242      12.608  12.659 -12.070  1.00  0.00           C  
ATOM   3718  CD1 LEU A 242      11.833  13.485 -13.095  1.00  0.00           C  
ATOM   3719  CD2 LEU A 242      13.505  13.589 -11.250  1.00  0.00           C  
ATOM   3720  H   LEU A 242      10.021  10.308  -9.888  1.00  0.00           H  
ATOM   3721  HA  LEU A 242      10.524  10.971 -12.749  1.00  0.00           H  
ATOM   3722  HB2 LEU A 242      10.931  12.592 -10.719  1.00  0.00           H  
ATOM   3723  HB3 LEU A 242      12.242  11.528 -10.265  1.00  0.00           H  
ATOM   3724  HG  LEU A 242      13.247  11.948 -12.603  1.00  0.00           H  
ATOM   3725 HD11 LEU A 242      12.523  14.007 -13.767  1.00  0.00           H  
ATOM   3726 HD12 LEU A 242      11.178  12.861 -13.706  1.00  0.00           H  
ATOM   3727 HD13 LEU A 242      11.210  14.240 -12.610  1.00  0.00           H  
ATOM   3728 HD21 LEU A 242      14.132  14.206 -11.901  1.00  0.00           H  
ATOM   3729 HD22 LEU A 242      12.909  14.255 -10.620  1.00  0.00           H  
ATOM   3730 HD23 LEU A 242      14.168  13.014 -10.596  1.00  0.00           H  
ATOM   3731  N   THR A 243      12.259   9.201 -13.195  1.00  0.00           N  
ATOM   3732  CA  THR A 243      13.219   8.152 -13.570  1.00  0.00           C  
ATOM   3733  C   THR A 243      14.550   8.797 -13.997  1.00  0.00           C  
ATOM   3734  O   THR A 243      14.663   9.997 -14.254  1.00  0.00           O  
ATOM   3735  CB  THR A 243      12.714   7.316 -14.764  1.00  0.00           C  
ATOM   3736  OG1 THR A 243      12.627   8.145 -15.928  1.00  0.00           O  
ATOM   3737  CG2 THR A 243      11.378   6.632 -14.500  1.00  0.00           C  
ATOM   3738  H   THR A 243      11.861   9.759 -13.960  1.00  0.00           H  
ATOM   3739  HA  THR A 243      13.405   7.508 -12.703  1.00  0.00           H  
ATOM   3740  HB  THR A 243      13.442   6.533 -14.995  1.00  0.00           H  
ATOM   3741 HG21 THR A 243      11.451   5.945 -13.651  1.00  0.00           H  
ATOM   3742 HG22 THR A 243      10.584   7.353 -14.292  1.00  0.00           H  
ATOM   3743 HG23 THR A 243      11.063   6.065 -15.383  1.00  0.00           H  
ATOM   3744  HG1 THR A 243      11.844   8.732 -15.817  1.00  0.00           H  
ATOM   3745  N   GLN A 244      15.588   7.903 -14.211  1.00  0.00           N  
ATOM   3746  CA  GLN A 244      16.861   8.374 -14.757  1.00  0.00           C  
ATOM   3747  C   GLN A 244      16.638   8.849 -16.209  1.00  0.00           C  
ATOM   3748  O   GLN A 244      17.264   9.795 -16.689  1.00  0.00           O  
ATOM   3749  CB  GLN A 244      17.934   7.286 -14.678  1.00  0.00           C  
ATOM   3750  CG  GLN A 244      19.330   7.798 -15.038  1.00  0.00           C  
ATOM   3751  CD  GLN A 244      19.810   8.874 -14.085  1.00  0.00           C  
ATOM   3752  OE1 GLN A 244      19.707   8.788 -12.862  1.00  0.00           O  
ATOM   3753  NE2 GLN A 244      20.384   9.956 -14.680  1.00  0.00           N  
ATOM   3754  H   GLN A 244      15.482   6.914 -14.011  1.00  0.00           H  
ATOM   3755  HA  GLN A 244      17.147   9.242 -14.156  1.00  0.00           H  
ATOM   3756  HB2 GLN A 244      17.952   6.869 -13.663  1.00  0.00           H  
ATOM   3757  HB3 GLN A 244      17.678   6.456 -15.349  1.00  0.00           H  
ATOM   3758  HG2 GLN A 244      20.048   6.971 -14.976  1.00  0.00           H  
ATOM   3759  HG3 GLN A 244      19.349   8.152 -16.073  1.00  0.00           H  
ATOM   3760 HE21 GLN A 244      20.465  10.071 -15.732  1.00  0.00           H  
ATOM   3761 HE22 GLN A 244      20.767  10.702 -14.123  1.00  0.00           H  
ATOM   3762  N   ASP A 245      15.737   8.112 -16.937  1.00  0.00           N  
ATOM   3763  CA  ASP A 245      15.318   8.417 -18.298  1.00  0.00           C  
ATOM   3764  C   ASP A 245      14.814   9.876 -18.386  1.00  0.00           C  
ATOM   3765  O   ASP A 245      15.015  10.583 -19.375  1.00  0.00           O  
ATOM   3766  CB  ASP A 245      14.214   7.460 -18.781  1.00  0.00           C  
ATOM   3767  CG  ASP A 245      14.199   6.021 -18.242  1.00  0.00           C  
ATOM   3768  OD1 ASP A 245      14.816   5.844 -17.145  1.00  0.00           O  
ATOM   3769  OD2 ASP A 245      13.556   5.190 -18.945  1.00  0.00           O1-
ATOM   3770  H   ASP A 245      15.360   7.217 -16.567  1.00  0.00           H  
ATOM   3771  HA  ASP A 245      16.209   8.327 -18.930  1.00  0.00           H  
ATOM   3772  HB2 ASP A 245      13.226   7.873 -18.536  1.00  0.00           H  
ATOM   3773  HB3 ASP A 245      14.247   7.424 -19.878  1.00  0.00           H  
ATOM   3774  N   HIE A 246      14.040  10.305 -17.322  1.00  0.00           N  
ATOM   3775  CA  HIE A 246      13.536  11.677 -17.254  1.00  0.00           C  
ATOM   3776  C   HIE A 246      14.686  12.676 -16.963  1.00  0.00           C  
ATOM   3777  O   HIE A 246      14.665  13.841 -17.368  1.00  0.00           O  
ATOM   3778  CB  HIE A 246      12.525  11.866 -16.123  1.00  0.00           C  
ATOM   3779  CG  HIE A 246      11.227  11.156 -16.267  1.00  0.00           C  
ATOM   3780  ND1 HIE A 246      10.925  10.061 -15.470  1.00  0.00           N  
ATOM   3781  CD2 HIE A 246      10.139  11.505 -17.038  1.00  0.00           C  
ATOM   3782  CE1 HIE A 246       9.646   9.829 -15.694  1.00  0.00           C  
ATOM   3783  NE2 HIE A 246       9.133  10.671 -16.638  1.00  0.00           N  
ATOM   3784  H   HIE A 246      13.821   9.618 -16.592  1.00  0.00           H  
ATOM   3785  HA  HIE A 246      13.105  11.932 -18.229  1.00  0.00           H  
ATOM   3786  HB2 HIE A 246      12.972  11.577 -15.166  1.00  0.00           H  
ATOM   3787  HB3 HIE A 246      12.304  12.935 -16.024  1.00  0.00           H  
ATOM   3788  HD2 HIE A 246       9.975  12.291 -17.762  1.00  0.00           H  
ATOM   3789  HE2 HIE A 246       8.176  10.675 -16.966  1.00  0.00           H  
ATOM   3790  HE1 HIE A 246       9.038   9.077 -15.206  1.00  0.00           H  
ATOM   3791  N   VAL A 247      15.620  12.213 -16.051  1.00  0.00           N  
ATOM   3792  CA  VAL A 247      16.704  13.030 -15.511  1.00  0.00           C  
ATOM   3793  C   VAL A 247      17.722  13.294 -16.614  1.00  0.00           C  
ATOM   3794  O   VAL A 247      18.188  14.426 -16.773  1.00  0.00           O  
ATOM   3795  CB  VAL A 247      17.375  12.373 -14.281  1.00  0.00           C  
ATOM   3796  CG1 VAL A 247      18.708  13.023 -13.894  1.00  0.00           C  
ATOM   3797  CG2 VAL A 247      16.447  12.419 -13.066  1.00  0.00           C  
ATOM   3798  H   VAL A 247      15.526  11.247 -15.729  1.00  0.00           H  
ATOM   3799  HA  VAL A 247      16.271  13.999 -15.234  1.00  0.00           H  
ATOM   3800  HB  VAL A 247      17.586  11.326 -14.511  1.00  0.00           H  
ATOM   3801 HG11 VAL A 247      19.108  12.574 -12.978  1.00  0.00           H  
ATOM   3802 HG12 VAL A 247      19.464  12.889 -14.673  1.00  0.00           H  
ATOM   3803 HG13 VAL A 247      18.586  14.094 -13.719  1.00  0.00           H  
ATOM   3804 HG21 VAL A 247      16.863  11.838 -12.235  1.00  0.00           H  
ATOM   3805 HG22 VAL A 247      16.302  13.444 -12.720  1.00  0.00           H  
ATOM   3806 HG23 VAL A 247      15.462  12.016 -13.294  1.00  0.00           H  
ATOM   3807  N   ASP A 248      18.153  12.222 -17.363  1.00  0.00           N  
ATOM   3808  CA  ASP A 248      19.244  12.386 -18.333  1.00  0.00           C  
ATOM   3809  C   ASP A 248      18.904  13.488 -19.370  1.00  0.00           C  
ATOM   3810  O   ASP A 248      19.770  14.177 -19.912  1.00  0.00           O  
ATOM   3811  CB  ASP A 248      19.580  11.083 -19.049  1.00  0.00           C  
ATOM   3812  CG  ASP A 248      20.651  10.276 -18.316  1.00  0.00           C  
ATOM   3813  OD1 ASP A 248      20.609  10.291 -17.050  1.00  0.00           O  
ATOM   3814  OD2 ASP A 248      21.461   9.657 -19.064  1.00  0.00           O1-
ATOM   3815  H   ASP A 248      17.764  11.280 -17.190  1.00  0.00           H  
ATOM   3816  HA  ASP A 248      20.106  12.766 -17.769  1.00  0.00           H  
ATOM   3817  HB2 ASP A 248      18.693  10.451 -19.169  1.00  0.00           H  
ATOM   3818  HB3 ASP A 248      19.957  11.294 -20.058  1.00  0.00           H  
ATOM   3819  N   ILE A 249      17.561  13.644 -19.649  1.00  0.00           N  
ATOM   3820  CA  ILE A 249      17.038  14.623 -20.608  1.00  0.00           C  
ATOM   3821  C   ILE A 249      17.048  16.058 -20.000  1.00  0.00           C  
ATOM   3822  O   ILE A 249      16.772  17.049 -20.681  1.00  0.00           O  
ATOM   3823  CB  ILE A 249      15.648  14.168 -21.140  1.00  0.00           C  
ATOM   3824  CG1 ILE A 249      15.777  12.793 -21.847  1.00  0.00           C  
ATOM   3825  CG2 ILE A 249      15.020  15.184 -22.102  1.00  0.00           C  
ATOM   3826  CD1 ILE A 249      14.444  12.167 -22.239  1.00  0.00           C  
ATOM   3827  H   ILE A 249      16.910  13.037 -19.152  1.00  0.00           H  
ATOM   3828  HA  ILE A 249      17.749  14.660 -21.445  1.00  0.00           H  
ATOM   3829  HB  ILE A 249      14.970  14.054 -20.284  1.00  0.00           H  
ATOM   3830 HG12 ILE A 249      16.402  12.892 -22.743  1.00  0.00           H  
ATOM   3831 HG13 ILE A 249      16.290  12.081 -21.192  1.00  0.00           H  
ATOM   3832 HG21 ILE A 249      14.071  14.826 -22.511  1.00  0.00           H  
ATOM   3833 HG22 ILE A 249      14.783  16.120 -21.593  1.00  0.00           H  
ATOM   3834 HG23 ILE A 249      15.690  15.405 -22.939  1.00  0.00           H  
ATOM   3835 HD11 ILE A 249      14.599  11.135 -22.570  1.00  0.00           H  
ATOM   3836 HD12 ILE A 249      13.750  12.151 -21.393  1.00  0.00           H  
ATOM   3837 HD13 ILE A 249      13.972  12.704 -23.066  1.00  0.00           H  
ATOM   3838  N   LEU A 250      17.435  16.169 -18.679  1.00  0.00           N  
ATOM   3839  CA  LEU A 250      17.727  17.451 -18.052  1.00  0.00           C  
ATOM   3840  C   LEU A 250      19.245  17.716 -18.074  1.00  0.00           C  
ATOM   3841  O   LEU A 250      19.712  18.793 -17.687  1.00  0.00           O  
ATOM   3842  CB  LEU A 250      17.249  17.524 -16.594  1.00  0.00           C  
ATOM   3843  CG  LEU A 250      15.732  17.373 -16.395  1.00  0.00           C  
ATOM   3844  CD1 LEU A 250      15.416  17.280 -14.900  1.00  0.00           C  
ATOM   3845  CD2 LEU A 250      14.960  18.538 -17.012  1.00  0.00           C  
ATOM   3846  H   LEU A 250      17.554  15.323 -18.109  1.00  0.00           H  
ATOM   3847  HA  LEU A 250      17.275  18.255 -18.643  1.00  0.00           H  
ATOM   3848  HB2 LEU A 250      17.766  16.754 -16.009  1.00  0.00           H  
ATOM   3849  HB3 LEU A 250      17.568  18.481 -16.160  1.00  0.00           H  
ATOM   3850  HG  LEU A 250      15.393  16.443 -16.866  1.00  0.00           H  
ATOM   3851 HD11 LEU A 250      14.341  17.160 -14.734  1.00  0.00           H  
ATOM   3852 HD12 LEU A 250      15.919  16.419 -14.448  1.00  0.00           H  
ATOM   3853 HD13 LEU A 250      15.743  18.180 -14.368  1.00  0.00           H  
ATOM   3854 HD21 LEU A 250      13.888  18.442 -16.810  1.00  0.00           H  
ATOM   3855 HD22 LEU A 250      15.293  19.498 -16.605  1.00  0.00           H  
ATOM   3856 HD23 LEU A 250      15.085  18.566 -18.098  1.00  0.00           H  
ATOM   3857  N   GLY A 251      20.042  16.691 -18.534  1.00  0.00           N  
ATOM   3858  CA  GLY A 251      21.486  16.762 -18.480  1.00  0.00           C  
ATOM   3859  C   GLY A 251      22.055  18.037 -19.089  1.00  0.00           C  
ATOM   3860  O   GLY A 251      22.886  18.700 -18.456  1.00  0.00           O  
ATOM   3861  H   GLY A 251      19.614  15.840 -18.901  1.00  0.00           H  
ATOM   3862  HA2 GLY A 251      21.782  16.708 -17.427  1.00  0.00           H  
ATOM   3863  HA3 GLY A 251      21.897  15.896 -19.007  1.00  0.00           H  
ATOM   3864  N   PRO A 252      21.637  18.421 -20.347  1.00  0.00           N  
ATOM   3865  CA  PRO A 252      22.126  19.660 -20.954  1.00  0.00           C  
ATOM   3866  C   PRO A 252      21.820  20.919 -20.131  1.00  0.00           C  
ATOM   3867  O   PRO A 252      22.546  21.910 -20.188  1.00  0.00           O  
ATOM   3868  CB  PRO A 252      21.410  19.720 -22.307  1.00  0.00           C  
ATOM   3869  CG  PRO A 252      21.102  18.260 -22.618  1.00  0.00           C  
ATOM   3870  CD  PRO A 252      20.768  17.682 -21.253  1.00  0.00           C  
ATOM   3871  HA  PRO A 252      23.212  19.567 -21.071  1.00  0.00           H  
ATOM   3872  HB2 PRO A 252      20.475  20.290 -22.242  1.00  0.00           H  
ATOM   3873  HB3 PRO A 252      22.029  20.188 -23.079  1.00  0.00           H  
ATOM   3874  HG2 PRO A 252      20.288  18.139 -23.338  1.00  0.00           H  
ATOM   3875  HG3 PRO A 252      21.997  17.772 -23.024  1.00  0.00           H  
ATOM   3876  HD2 PRO A 252      19.730  17.903 -20.984  1.00  0.00           H  
ATOM   3877  HD3 PRO A 252      20.944  16.606 -21.194  1.00  0.00           H  
ATOM   3878  N   LEU A 253      20.650  20.901 -19.400  1.00  0.00           N  
ATOM   3879  CA  LEU A 253      20.210  22.064 -18.619  1.00  0.00           C  
ATOM   3880  C   LEU A 253      20.959  22.078 -17.267  1.00  0.00           C  
ATOM   3881  O   LEU A 253      21.211  23.110 -16.641  1.00  0.00           O  
ATOM   3882  CB  LEU A 253      18.699  22.039 -18.346  1.00  0.00           C  
ATOM   3883  CG  LEU A 253      17.809  22.089 -19.603  1.00  0.00           C  
ATOM   3884  CD1 LEU A 253      16.339  21.924 -19.202  1.00  0.00           C  
ATOM   3885  CD2 LEU A 253      17.985  23.390 -20.387  1.00  0.00           C  
ATOM   3886  H   LEU A 253      20.098  20.045 -19.374  1.00  0.00           H  
ATOM   3887  HA  LEU A 253      20.500  22.973 -19.155  1.00  0.00           H  
ATOM   3888  HB2 LEU A 253      18.449  21.136 -17.774  1.00  0.00           H  
ATOM   3889  HB3 LEU A 253      18.443  22.884 -17.692  1.00  0.00           H  
ATOM   3890  HG  LEU A 253      18.068  21.251 -20.263  1.00  0.00           H  
ATOM   3891 HD11 LEU A 253      15.689  21.935 -20.084  1.00  0.00           H  
ATOM   3892 HD12 LEU A 253      16.182  20.971 -18.687  1.00  0.00           H  
ATOM   3893 HD13 LEU A 253      16.016  22.728 -18.532  1.00  0.00           H  
ATOM   3894 HD21 LEU A 253      17.293  23.429 -21.235  1.00  0.00           H  
ATOM   3895 HD22 LEU A 253      17.790  24.263 -19.755  1.00  0.00           H  
ATOM   3896 HD23 LEU A 253      18.998  23.479 -20.791  1.00  0.00           H  
ATOM   3897  N   SER A 254      21.220  20.824 -16.755  1.00  0.00           N  
ATOM   3898  CA  SER A 254      21.983  20.635 -15.528  1.00  0.00           C  
ATOM   3899  C   SER A 254      23.422  21.107 -15.790  1.00  0.00           C  
ATOM   3900  O   SER A 254      24.040  21.777 -14.960  1.00  0.00           O  
ATOM   3901  CB  SER A 254      21.974  19.169 -15.084  1.00  0.00           C  
ATOM   3902  OG  SER A 254      21.992  19.067 -13.661  1.00  0.00           O  
ATOM   3903  H   SER A 254      20.837  20.013 -17.259  1.00  0.00           H  
ATOM   3904  HA  SER A 254      21.560  21.293 -14.764  1.00  0.00           H  
ATOM   3905  HB2 SER A 254      21.070  18.653 -15.419  1.00  0.00           H  
ATOM   3906  HB3 SER A 254      22.835  18.612 -15.468  1.00  0.00           H  
ATOM   3907  HG  SER A 254      21.176  19.517 -13.337  1.00  0.00           H  
ATOM   3908  N   ALA A 255      23.975  20.704 -16.994  1.00  0.00           N  
ATOM   3909  CA  ALA A 255      25.326  21.098 -17.382  1.00  0.00           C  
ATOM   3910  C   ALA A 255      25.446  22.610 -17.657  1.00  0.00           C  
ATOM   3911  O   ALA A 255      26.521  23.202 -17.557  1.00  0.00           O  
ATOM   3912  CB  ALA A 255      25.778  20.329 -18.615  1.00  0.00           C  
ATOM   3913  H   ALA A 255      23.436  20.084 -17.616  1.00  0.00           H  
ATOM   3914  HA  ALA A 255      25.986  20.870 -16.536  1.00  0.00           H  
ATOM   3915  HB1 ALA A 255      26.799  20.607 -18.899  1.00  0.00           H  
ATOM   3916  HB2 ALA A 255      25.757  19.249 -18.432  1.00  0.00           H  
ATOM   3917  HB3 ALA A 255      25.129  20.535 -19.473  1.00  0.00           H  
ATOM   3918  N   GLN A 256      24.303  23.217 -18.141  1.00  0.00           N  
ATOM   3919  CA  GLN A 256      24.254  24.659 -18.400  1.00  0.00           C  
ATOM   3920  C   GLN A 256      24.267  25.471 -17.084  1.00  0.00           C  
ATOM   3921  O   GLN A 256      24.690  26.628 -17.055  1.00  0.00           O  
ATOM   3922  CB  GLN A 256      23.003  24.995 -19.231  1.00  0.00           C  
ATOM   3923  CG  GLN A 256      22.863  26.470 -19.608  1.00  0.00           C  
ATOM   3924  CD  GLN A 256      21.730  26.705 -20.593  1.00  0.00           C  
ATOM   3925  NE2 GLN A 256      21.406  28.026 -20.758  1.00  0.00           N  
ATOM   3926  OE1 GLN A 256      21.146  25.823 -21.215  1.00  0.00           O  
ATOM   3927  H   GLN A 256      23.498  22.632 -18.365  1.00  0.00           H  
ATOM   3928  HA  GLN A 256      25.160  24.925 -18.957  1.00  0.00           H  
ATOM   3929  HB2 GLN A 256      23.030  24.398 -20.150  1.00  0.00           H  
ATOM   3930  HB3 GLN A 256      22.100  24.688 -18.690  1.00  0.00           H  
ATOM   3931  HG2 GLN A 256      22.668  27.074 -18.715  1.00  0.00           H  
ATOM   3932  HG3 GLN A 256      23.787  26.833 -20.072  1.00  0.00           H  
ATOM   3933 HE21 GLN A 256      21.854  28.768 -20.232  1.00  0.00           H  
ATOM   3934 HE22 GLN A 256      20.692  28.271 -21.432  1.00  0.00           H  
ATOM   3935  N   THR A 257      23.598  24.897 -16.019  1.00  0.00           N  
ATOM   3936  CA  THR A 257      23.370  25.622 -14.765  1.00  0.00           C  
ATOM   3937  C   THR A 257      24.344  25.241 -13.644  1.00  0.00           C  
ATOM   3938  O   THR A 257      24.566  26.013 -12.707  1.00  0.00           O  
ATOM   3939  CB  THR A 257      21.922  25.488 -14.257  1.00  0.00           C  
ATOM   3940  OG1 THR A 257      21.530  24.117 -14.188  1.00  0.00           O  
ATOM   3941  CG2 THR A 257      20.937  26.249 -15.135  1.00  0.00           C  
ATOM   3942  H   THR A 257      23.255  23.943 -16.115  1.00  0.00           H  
ATOM   3943  HA  THR A 257      23.567  26.686 -14.951  1.00  0.00           H  
ATOM   3944  HB  THR A 257      21.849  25.885 -13.238  1.00  0.00           H  
ATOM   3945 HG21 THR A 257      21.182  27.315 -15.168  1.00  0.00           H  
ATOM   3946 HG22 THR A 257      20.928  25.860 -16.158  1.00  0.00           H  
ATOM   3947 HG23 THR A 257      19.918  26.141 -14.750  1.00  0.00           H  
ATOM   3948  HG1 THR A 257      21.354  23.798 -15.106  1.00  0.00           H  
ATOM   3949  N   GLY A 258      24.795  23.939 -13.627  1.00  0.00           N  
ATOM   3950  CA  GLY A 258      25.764  23.468 -12.651  1.00  0.00           C  
ATOM   3951  C   GLY A 258      25.156  22.979 -11.342  1.00  0.00           C  
ATOM   3952  O   GLY A 258      25.773  22.234 -10.584  1.00  0.00           O  
ATOM   3953  H   GLY A 258      24.466  23.259 -14.326  1.00  0.00           H  
ATOM   3954  HA2 GLY A 258      26.306  22.636 -13.113  1.00  0.00           H  
ATOM   3955  HA3 GLY A 258      26.469  24.274 -12.422  1.00  0.00           H  
ATOM   3956  N   ILE A 259      23.926  23.516 -11.034  1.00  0.00           N  
ATOM   3957  CA  ILE A 259      23.171  23.151  -9.842  1.00  0.00           C  
ATOM   3958  C   ILE A 259      22.468  21.875 -10.317  1.00  0.00           C  
ATOM   3959  O   ILE A 259      21.748  21.820 -11.321  1.00  0.00           O  
ATOM   3960  CB  ILE A 259      22.191  24.270  -9.434  1.00  0.00           C  
ATOM   3961  CG1 ILE A 259      22.948  25.597  -9.195  1.00  0.00           C  
ATOM   3962  CG2 ILE A 259      21.412  23.849  -8.187  1.00  0.00           C  
ATOM   3963  CD1 ILE A 259      22.047  26.770  -8.836  1.00  0.00           C  
ATOM   3964  H   ILE A 259      23.508  24.157 -11.700  1.00  0.00           H  
ATOM   3965  HA  ILE A 259      23.873  22.924  -9.031  1.00  0.00           H  
ATOM   3966  HB  ILE A 259      21.468  24.431 -10.245  1.00  0.00           H  
ATOM   3967 HG12 ILE A 259      23.696  25.465  -8.403  1.00  0.00           H  
ATOM   3968 HG13 ILE A 259      23.497  25.876 -10.101  1.00  0.00           H  
ATOM   3969 HG21 ILE A 259      20.700  24.617  -7.874  1.00  0.00           H  
ATOM   3970 HG22 ILE A 259      20.835  22.941  -8.383  1.00  0.00           H  
ATOM   3971 HG23 ILE A 259      22.088  23.657  -7.346  1.00  0.00           H  
ATOM   3972 HD11 ILE A 259      22.617  27.704  -8.865  1.00  0.00           H  
ATOM   3973 HD12 ILE A 259      21.212  26.859  -9.538  1.00  0.00           H  
ATOM   3974 HD13 ILE A 259      21.647  26.665  -7.825  1.00  0.00           H  
ATOM   3975  N   ALA A 260      22.778  20.748  -9.595  1.00  0.00           N  
ATOM   3976  CA  ALA A 260      22.530  19.435 -10.145  1.00  0.00           C  
ATOM   3977  C   ALA A 260      21.052  19.124  -9.938  1.00  0.00           C  
ATOM   3978  O   ALA A 260      20.337  19.677  -9.097  1.00  0.00           O  
ATOM   3979  CB  ALA A 260      23.405  18.363  -9.510  1.00  0.00           C  
ATOM   3980  H   ALA A 260      23.148  20.796  -8.605  1.00  0.00           H  
ATOM   3981  HA  ALA A 260      22.735  19.471 -11.220  1.00  0.00           H  
ATOM   3982  HB1 ALA A 260      23.287  17.405 -10.027  1.00  0.00           H  
ATOM   3983  HB2 ALA A 260      24.463  18.645  -9.554  1.00  0.00           H  
ATOM   3984  HB3 ALA A 260      23.143  18.196  -8.461  1.00  0.00           H  
ATOM   3985  N   VAL A 261      20.583  18.062 -10.695  1.00  0.00           N  
ATOM   3986  CA  VAL A 261      19.188  17.628 -10.549  1.00  0.00           C  
ATOM   3987  C   VAL A 261      18.976  17.159  -9.086  1.00  0.00           C  
ATOM   3988  O   VAL A 261      17.872  17.186  -8.541  1.00  0.00           O  
ATOM   3989  CB  VAL A 261      18.820  16.545 -11.581  1.00  0.00           C  
ATOM   3990  CG1 VAL A 261      17.392  16.038 -11.375  1.00  0.00           C  
ATOM   3991  CG2 VAL A 261      18.939  17.093 -13.009  1.00  0.00           C  
ATOM   3992  H   VAL A 261      21.183  17.613 -11.385  1.00  0.00           H  
ATOM   3993  HA  VAL A 261      18.560  18.517 -10.689  1.00  0.00           H  
ATOM   3994  HB  VAL A 261      19.505  15.692 -11.483  1.00  0.00           H  
ATOM   3995 HG11 VAL A 261      17.054  15.452 -12.233  1.00  0.00           H  
ATOM   3996 HG12 VAL A 261      17.330  15.390 -10.496  1.00  0.00           H  
ATOM   3997 HG13 VAL A 261      16.694  16.870 -11.245  1.00  0.00           H  
ATOM   3998 HG21 VAL A 261      18.646  16.341 -13.746  1.00  0.00           H  
ATOM   3999 HG22 VAL A 261      18.290  17.963 -13.147  1.00  0.00           H  
ATOM   4000 HG23 VAL A 261      19.965  17.385 -13.243  1.00  0.00           H  
ATOM   4001  N   LEU A 262      20.112  16.707  -8.447  1.00  0.00           N  
ATOM   4002  CA  LEU A 262      20.136  16.234  -7.072  1.00  0.00           C  
ATOM   4003  C   LEU A 262      19.971  17.388  -6.063  1.00  0.00           C  
ATOM   4004  O   LEU A 262      19.649  17.163  -4.893  1.00  0.00           O  
ATOM   4005  CB  LEU A 262      21.451  15.501  -6.769  1.00  0.00           C  
ATOM   4006  CG  LEU A 262      21.758  14.294  -7.680  1.00  0.00           C  
ATOM   4007  CD1 LEU A 262      23.083  13.654  -7.254  1.00  0.00           C  
ATOM   4008  CD2 LEU A 262      20.650  13.241  -7.677  1.00  0.00           C  
ATOM   4009  H   LEU A 262      20.971  16.719  -8.987  1.00  0.00           H  
ATOM   4010  HA  LEU A 262      19.271  15.575  -6.928  1.00  0.00           H  
ATOM   4011  HB2 LEU A 262      22.282  16.216  -6.851  1.00  0.00           H  
ATOM   4012  HB3 LEU A 262      21.448  15.175  -5.721  1.00  0.00           H  
ATOM   4013  HG  LEU A 262      21.884  14.648  -8.710  1.00  0.00           H  
ATOM   4014 HD11 LEU A 262      23.347  12.826  -7.920  1.00  0.00           H  
ATOM   4015 HD12 LEU A 262      23.898  14.385  -7.293  1.00  0.00           H  
ATOM   4016 HD13 LEU A 262      23.025  13.263  -6.233  1.00  0.00           H  
ATOM   4017 HD21 LEU A 262      20.929  12.385  -8.302  1.00  0.00           H  
ATOM   4018 HD22 LEU A 262      20.456  12.867  -6.667  1.00  0.00           H  
ATOM   4019 HD23 LEU A 262      19.715  13.642  -8.080  1.00  0.00           H  
ATOM   4020  N   ASP A 263      20.276  18.651  -6.523  1.00  0.00           N  
ATOM   4021  CA  ASP A 263      20.163  19.849  -5.695  1.00  0.00           C  
ATOM   4022  C   ASP A 263      18.860  20.557  -6.098  1.00  0.00           C  
ATOM   4023  O   ASP A 263      18.135  21.117  -5.274  1.00  0.00           O  
ATOM   4024  CB  ASP A 263      21.313  20.824  -5.849  1.00  0.00           C  
ATOM   4025  CG  ASP A 263      22.637  20.154  -6.134  1.00  0.00           C  
ATOM   4026  OD1 ASP A 263      23.026  19.275  -5.310  1.00  0.00           O  
ATOM   4027  OD2 ASP A 263      23.183  20.559  -7.206  1.00  0.00           O1-
ATOM   4028  H   ASP A 263      20.574  18.762  -7.493  1.00  0.00           H  
ATOM   4029  HA  ASP A 263      20.065  19.548  -4.647  1.00  0.00           H  
ATOM   4030  HB2 ASP A 263      21.101  21.531  -6.656  1.00  0.00           H  
ATOM   4031  HB3 ASP A 263      21.411  21.434  -4.943  1.00  0.00           H  
ATOM   4032  N   MET A 264      18.570  20.593  -7.448  1.00  0.00           N  
ATOM   4033  CA  MET A 264      17.344  21.225  -7.929  1.00  0.00           C  
ATOM   4034  C   MET A 264      16.104  20.419  -7.490  1.00  0.00           C  
ATOM   4035  O   MET A 264      15.001  20.956  -7.354  1.00  0.00           O  
ATOM   4036  CB  MET A 264      17.396  21.404  -9.446  1.00  0.00           C  
ATOM   4037  CG  MET A 264      16.344  22.352 -10.026  1.00  0.00           C  
ATOM   4038  SD  MET A 264      16.273  24.047  -9.346  1.00  0.00           S  
ATOM   4039  CE  MET A 264      18.018  24.506  -9.353  1.00  0.00           C  
ATOM   4040  H   MET A 264      19.245  20.196  -8.119  1.00  0.00           H  
ATOM   4041  HA  MET A 264      17.288  22.191  -7.420  1.00  0.00           H  
ATOM   4042  HB2 MET A 264      18.392  21.758  -9.742  1.00  0.00           H  
ATOM   4043  HB3 MET A 264      17.276  20.427  -9.933  1.00  0.00           H  
ATOM   4044  HG2 MET A 264      16.497  22.440 -11.106  1.00  0.00           H  
ATOM   4045  HG3 MET A 264      15.347  21.919  -9.898  1.00  0.00           H  
ATOM   4046  HE1 MET A 264      18.108  25.559  -9.079  1.00  0.00           H  
ATOM   4047  HE2 MET A 264      18.565  23.917  -8.617  1.00  0.00           H  
ATOM   4048  HE3 MET A 264      18.455  24.373 -10.343  1.00  0.00           H  
ATOM   4049  N   CYS A 265      16.284  19.057  -7.287  1.00  0.00           N  
ATOM   4050  CA  CYS A 265      15.252  18.264  -6.617  1.00  0.00           C  
ATOM   4051  C   CYS A 265      15.116  18.750  -5.173  1.00  0.00           C  
ATOM   4052  O   CYS A 265      14.036  18.719  -4.581  1.00  0.00           O  
ATOM   4053  CB  CYS A 265      15.548  16.764  -6.527  1.00  0.00           C  
ATOM   4054  SG  CYS A 265      15.071  15.840  -8.012  1.00  0.00           S  
ATOM   4055  H   CYS A 265      17.129  18.594  -7.640  1.00  0.00           H  
ATOM   4056  HA  CYS A 265      14.293  18.461  -7.107  1.00  0.00           H  
ATOM   4057  HB2 CYS A 265      16.608  16.582  -6.327  1.00  0.00           H  
ATOM   4058  HB3 CYS A 265      14.982  16.313  -5.705  1.00  0.00           H  
ATOM   4059  HG  CYS A 265      16.057  16.343  -8.776  1.00  0.00           H  
ATOM   4060  N   ALA A 266      16.277  19.118  -4.529  1.00  0.00           N  
ATOM   4061  CA  ALA A 266      16.243  19.556  -3.140  1.00  0.00           C  
ATOM   4062  C   ALA A 266      15.557  20.929  -3.057  1.00  0.00           C  
ATOM   4063  O   ALA A 266      14.849  21.241  -2.096  1.00  0.00           O  
ATOM   4064  CB  ALA A 266      17.617  19.592  -2.499  1.00  0.00           C  
ATOM   4065  H   ALA A 266      17.158  19.123  -5.034  1.00  0.00           H  
ATOM   4066  HA  ALA A 266      15.615  18.843  -2.594  1.00  0.00           H  
ATOM   4067  HB1 ALA A 266      18.236  20.408  -2.880  1.00  0.00           H  
ATOM   4068  HB2 ALA A 266      17.509  19.744  -1.422  1.00  0.00           H  
ATOM   4069  HB3 ALA A 266      18.158  18.653  -2.657  1.00  0.00           H  
ATOM   4070  N   SER A 267      15.829  21.803  -4.092  1.00  0.00           N  
ATOM   4071  CA  SER A 267      15.118  23.075  -4.216  1.00  0.00           C  
ATOM   4072  C   SER A 267      13.607  22.817  -4.353  1.00  0.00           C  
ATOM   4073  O   SER A 267      12.771  23.484  -3.736  1.00  0.00           O  
ATOM   4074  CB  SER A 267      15.581  23.900  -5.420  1.00  0.00           C  
ATOM   4075  OG  SER A 267      16.966  24.233  -5.394  1.00  0.00           O  
ATOM   4076  H   SER A 267      16.594  21.568  -4.744  1.00  0.00           H  
ATOM   4077  HA  SER A 267      15.280  23.630  -3.288  1.00  0.00           H  
ATOM   4078  HB2 SER A 267      15.391  23.370  -6.356  1.00  0.00           H  
ATOM   4079  HB3 SER A 267      15.014  24.833  -5.467  1.00  0.00           H  
ATOM   4080  HG  SER A 267      17.265  24.378  -4.462  1.00  0.00           H  
ATOM   4081  N   LEU A 268      13.237  21.831  -5.255  1.00  0.00           N  
ATOM   4082  CA  LEU A 268      11.824  21.471  -5.402  1.00  0.00           C  
ATOM   4083  C   LEU A 268      11.272  20.863  -4.089  1.00  0.00           C  
ATOM   4084  O   LEU A 268      10.126  21.099  -3.698  1.00  0.00           O  
ATOM   4085  CB  LEU A 268      11.631  20.549  -6.610  1.00  0.00           C  
ATOM   4086  CG  LEU A 268      10.176  20.164  -6.943  1.00  0.00           C  
ATOM   4087  CD1 LEU A 268       9.223  21.354  -7.012  1.00  0.00           C  
ATOM   4088  CD2 LEU A 268      10.143  19.407  -8.276  1.00  0.00           C  
ATOM   4089  H   LEU A 268      13.941  21.388  -5.862  1.00  0.00           H  
ATOM   4090  HA  LEU A 268      11.292  22.415  -5.569  1.00  0.00           H  
ATOM   4091  HB2 LEU A 268      12.076  21.037  -7.487  1.00  0.00           H  
ATOM   4092  HB3 LEU A 268      12.205  19.626  -6.459  1.00  0.00           H  
ATOM   4093  HG  LEU A 268       9.805  19.491  -6.163  1.00  0.00           H  
ATOM   4094 HD11 LEU A 268       8.222  21.020  -7.304  1.00  0.00           H  
ATOM   4095 HD12 LEU A 268       9.122  21.855  -6.046  1.00  0.00           H  
ATOM   4096 HD13 LEU A 268       9.563  22.093  -7.741  1.00  0.00           H  
ATOM   4097 HD21 LEU A 268       9.134  19.042  -8.493  1.00  0.00           H  
ATOM   4098 HD22 LEU A 268      10.455  20.051  -9.105  1.00  0.00           H  
ATOM   4099 HD23 LEU A 268      10.816  18.544  -8.255  1.00  0.00           H  
ATOM   4100  N   LYS A 269      12.096  19.995  -3.406  1.00  0.00           N  
ATOM   4101  CA  LYS A 269      11.673  19.420  -2.130  1.00  0.00           C  
ATOM   4102  C   LYS A 269      11.423  20.524  -1.075  1.00  0.00           C  
ATOM   4103  O   LYS A 269      10.429  20.511  -0.344  1.00  0.00           O  
ATOM   4104  CB  LYS A 269      12.732  18.449  -1.594  1.00  0.00           C  
ATOM   4105  CG  LYS A 269      12.141  17.410  -0.643  1.00  0.00           C  
ATOM   4106  CD  LYS A 269      13.201  16.545   0.046  1.00  0.00           C  
ATOM   4107  CE  LYS A 269      14.281  16.039  -0.901  1.00  0.00           C  
ATOM   4108  NZ  LYS A 269      14.984  14.905  -0.278  1.00  0.00           N1+
ATOM   4109  H   LYS A 269      12.991  19.722  -3.833  1.00  0.00           H  
ATOM   4110  HA  LYS A 269      10.723  18.904  -2.316  1.00  0.00           H  
ATOM   4111  HB2 LYS A 269      13.192  17.918  -2.429  1.00  0.00           H  
ATOM   4112  HB3 LYS A 269      13.538  18.992  -1.086  1.00  0.00           H  
ATOM   4113  HG2 LYS A 269      11.538  17.900   0.128  1.00  0.00           H  
ATOM   4114  HG3 LYS A 269      11.462  16.757  -1.207  1.00  0.00           H  
ATOM   4115  HD2 LYS A 269      13.676  17.127   0.847  1.00  0.00           H  
ATOM   4116  HD3 LYS A 269      12.689  15.707   0.536  1.00  0.00           H  
ATOM   4117  HE2 LYS A 269      13.865  15.662  -1.840  1.00  0.00           H  
ATOM   4118  HE3 LYS A 269      15.033  16.805  -1.111  1.00  0.00           H  
ATOM   4119  HZ1 LYS A 269      15.384  15.113   0.642  1.00  0.00           H  
ATOM   4120  HZ2 LYS A 269      14.315  14.098  -0.185  1.00  0.00           H  
ATOM   4121  HZ3 LYS A 269      15.776  14.558  -0.888  1.00  0.00           H  
ATOM   4122  N   GLU A 270      12.442  21.450  -0.939  1.00  0.00           N  
ATOM   4123  CA  GLU A 270      12.403  22.470   0.110  1.00  0.00           C  
ATOM   4124  C   GLU A 270      11.262  23.454  -0.204  1.00  0.00           C  
ATOM   4125  O   GLU A 270      10.631  24.006   0.700  1.00  0.00           O  
ATOM   4126  CB  GLU A 270      13.785  23.126   0.267  1.00  0.00           C  
ATOM   4127  CG  GLU A 270      13.976  23.928   1.563  1.00  0.00           C  
ATOM   4128  CD  GLU A 270      15.435  24.223   1.944  1.00  0.00           C  
ATOM   4129  OE1 GLU A 270      16.327  23.861   1.116  1.00  0.00           O  
ATOM   4130  OE2 GLU A 270      15.627  24.809   3.065  1.00  0.00           O1-
ATOM   4131  H   GLU A 270      13.255  21.395  -1.568  1.00  0.00           H  
ATOM   4132  HA  GLU A 270      12.135  21.951   1.039  1.00  0.00           H  
ATOM   4133  HB2 GLU A 270      14.538  22.328   0.248  1.00  0.00           H  
ATOM   4134  HB3 GLU A 270      13.995  23.773  -0.595  1.00  0.00           H  
ATOM   4135  HG2 GLU A 270      13.464  24.887   1.456  1.00  0.00           H  
ATOM   4136  HG3 GLU A 270      13.522  23.390   2.403  1.00  0.00           H  
ATOM   4137  N   LEU A 271      11.003  23.696  -1.542  1.00  0.00           N  
ATOM   4138  CA  LEU A 271       9.872  24.520  -1.963  1.00  0.00           C  
ATOM   4139  C   LEU A 271       8.531  23.858  -1.601  1.00  0.00           C  
ATOM   4140  O   LEU A 271       7.579  24.543  -1.215  1.00  0.00           O  
ATOM   4141  CB  LEU A 271       9.861  24.797  -3.476  1.00  0.00           C  
ATOM   4142  CG  LEU A 271      10.731  25.994  -3.907  1.00  0.00           C  
ATOM   4143  CD1 LEU A 271      10.914  25.975  -5.428  1.00  0.00           C  
ATOM   4144  CD2 LEU A 271      10.099  27.325  -3.489  1.00  0.00           C  
ATOM   4145  H   LEU A 271      11.638  23.317  -2.253  1.00  0.00           H  
ATOM   4146  HA  LEU A 271       9.921  25.449  -1.385  1.00  0.00           H  
ATOM   4147  HB2 LEU A 271      10.181  23.894  -4.009  1.00  0.00           H  
ATOM   4148  HB3 LEU A 271       8.833  24.985  -3.815  1.00  0.00           H  
ATOM   4149  HG  LEU A 271      11.721  25.918  -3.443  1.00  0.00           H  
ATOM   4150 HD11 LEU A 271      11.521  26.822  -5.760  1.00  0.00           H  
ATOM   4151 HD12 LEU A 271      11.419  25.058  -5.750  1.00  0.00           H  
ATOM   4152 HD13 LEU A 271       9.950  26.029  -5.945  1.00  0.00           H  
ATOM   4153 HD21 LEU A 271      10.043  27.421  -2.401  1.00  0.00           H  
ATOM   4154 HD22 LEU A 271      10.686  28.170  -3.862  1.00  0.00           H  
ATOM   4155 HD23 LEU A 271       9.085  27.422  -3.891  1.00  0.00           H  
ATOM   4156  N   LEU A 272       8.411  22.503  -1.844  1.00  0.00           N  
ATOM   4157  CA  LEU A 272       7.161  21.802  -1.543  1.00  0.00           C  
ATOM   4158  C   LEU A 272       6.934  21.697  -0.025  1.00  0.00           C  
ATOM   4159  O   LEU A 272       5.801  21.631   0.461  1.00  0.00           O  
ATOM   4160  CB  LEU A 272       7.148  20.398  -2.161  1.00  0.00           C  
ATOM   4161  CG  LEU A 272       6.940  20.404  -3.686  1.00  0.00           C  
ATOM   4162  CD1 LEU A 272       7.222  19.013  -4.259  1.00  0.00           C  
ATOM   4163  CD2 LEU A 272       5.528  20.848  -4.066  1.00  0.00           C  
ATOM   4164  H   LEU A 272       9.202  21.994  -2.257  1.00  0.00           H  
ATOM   4165  HA  LEU A 272       6.340  22.419  -1.923  1.00  0.00           H  
ATOM   4166  HB2 LEU A 272       8.091  19.890  -1.921  1.00  0.00           H  
ATOM   4167  HB3 LEU A 272       6.358  19.795  -1.701  1.00  0.00           H  
ATOM   4168  HG  LEU A 272       7.643  21.107  -4.145  1.00  0.00           H  
ATOM   4169 HD11 LEU A 272       7.133  19.017  -5.349  1.00  0.00           H  
ATOM   4170 HD12 LEU A 272       8.239  18.690  -4.013  1.00  0.00           H  
ATOM   4171 HD13 LEU A 272       6.524  18.268  -3.862  1.00  0.00           H  
ATOM   4172 HD21 LEU A 272       5.436  20.903  -5.151  1.00  0.00           H  
ATOM   4173 HD22 LEU A 272       4.774  20.148  -3.693  1.00  0.00           H  
ATOM   4174 HD23 LEU A 272       5.289  21.843  -3.683  1.00  0.00           H  
ATOM   4175  N   GLN A 273       8.074  21.531   0.734  1.00  0.00           N  
ATOM   4176  CA  GLN A 273       8.013  21.437   2.189  1.00  0.00           C  
ATOM   4177  C   GLN A 273       7.810  22.804   2.876  1.00  0.00           C  
ATOM   4178  O   GLN A 273       7.133  22.876   3.906  1.00  0.00           O  
ATOM   4179  CB  GLN A 273       9.212  20.665   2.757  1.00  0.00           C  
ATOM   4180  CG  GLN A 273       9.106  19.175   2.406  1.00  0.00           C  
ATOM   4181  CD  GLN A 273      10.236  18.324   2.950  1.00  0.00           C  
ATOM   4182  OE1 GLN A 273      11.103  18.708   3.724  1.00  0.00           O  
ATOM   4183  NE2 GLN A 273      10.187  17.021   2.523  1.00  0.00           N  
ATOM   4184  H   GLN A 273       8.979  21.436   0.257  1.00  0.00           H  
ATOM   4185  HA  GLN A 273       7.104  20.874   2.431  1.00  0.00           H  
ATOM   4186  HB2 GLN A 273      10.155  21.079   2.379  1.00  0.00           H  
ATOM   4187  HB3 GLN A 273       9.244  20.777   3.849  1.00  0.00           H  
ATOM   4188  HG2 GLN A 273       8.171  18.768   2.812  1.00  0.00           H  
ATOM   4189  HG3 GLN A 273       9.073  19.037   1.320  1.00  0.00           H  
ATOM   4190 HE21 GLN A 273       9.481  16.666   1.887  1.00  0.00           H  
ATOM   4191 HE22 GLN A 273      10.884  16.371   2.867  1.00  0.00           H  
ATOM   4192  N   ASN A 274       8.492  23.898   2.370  1.00  0.00           N  
ATOM   4193  CA  ASN A 274       8.286  25.226   2.966  1.00  0.00           C  
ATOM   4194  C   ASN A 274       7.026  25.927   2.425  1.00  0.00           C  
ATOM   4195  O   ASN A 274       6.352  26.680   3.133  1.00  0.00           O  
ATOM   4196  CB  ASN A 274       9.465  26.172   2.728  1.00  0.00           C  
ATOM   4197  CG  ASN A 274      10.540  25.978   3.767  1.00  0.00           C  
ATOM   4198  OD1 ASN A 274      10.305  25.834   4.962  1.00  0.00           O  
ATOM   4199  ND2 ASN A 274      11.814  26.053   3.281  1.00  0.00           N  
ATOM   4200  H   ASN A 274       9.158  23.794   1.594  1.00  0.00           H  
ATOM   4201  HA  ASN A 274       8.111  25.085   4.039  1.00  0.00           H  
ATOM   4202  HB2 ASN A 274       9.865  26.075   1.715  1.00  0.00           H  
ATOM   4203  HB3 ASN A 274       9.148  27.219   2.829  1.00  0.00           H  
ATOM   4204 HD21 ASN A 274      12.020  26.232   2.304  1.00  0.00           H  
ATOM   4205 HD22 ASN A 274      12.594  25.918   3.915  1.00  0.00           H  
ATOM   4206  N   GLY A 275       6.840  25.822   1.059  1.00  0.00           N  
ATOM   4207  CA  GLY A 275       5.836  26.604   0.367  1.00  0.00           C  
ATOM   4208  C   GLY A 275       6.338  28.019   0.038  1.00  0.00           C  
ATOM   4209  O   GLY A 275       7.094  28.668   0.764  1.00  0.00           O  
ATOM   4210  H   GLY A 275       7.407  25.179   0.499  1.00  0.00           H  
ATOM   4211  HA2 GLY A 275       5.569  26.075  -0.552  1.00  0.00           H  
ATOM   4212  HA3 GLY A 275       4.940  26.697   0.990  1.00  0.00           H  
ATOM   4213  N   MET A 276       5.767  28.570  -1.104  1.00  0.00           N  
ATOM   4214  CA  MET A 276       6.147  29.902  -1.571  1.00  0.00           C  
ATOM   4215  C   MET A 276       5.622  31.024  -0.657  1.00  0.00           C  
ATOM   4216  O   MET A 276       6.035  32.180  -0.753  1.00  0.00           O  
ATOM   4217  CB  MET A 276       5.677  30.195  -3.002  1.00  0.00           C  
ATOM   4218  CG  MET A 276       6.332  29.288  -4.042  1.00  0.00           C  
ATOM   4219  SD  MET A 276       6.086  29.997  -5.705  1.00  0.00           S  
ATOM   4220  CE  MET A 276       6.164  28.480  -6.682  1.00  0.00           C  
ATOM   4221  H   MET A 276       5.106  28.019  -1.642  1.00  0.00           H  
ATOM   4222  HA  MET A 276       7.239  29.954  -1.518  1.00  0.00           H  
ATOM   4223  HB2 MET A 276       4.585  30.103  -3.064  1.00  0.00           H  
ATOM   4224  HB3 MET A 276       5.916  31.242  -3.229  1.00  0.00           H  
ATOM   4225  HG2 MET A 276       7.408  29.208  -3.868  1.00  0.00           H  
ATOM   4226  HG3 MET A 276       5.894  28.286  -3.992  1.00  0.00           H  
ATOM   4227  HE1 MET A 276       6.166  28.733  -7.746  1.00  0.00           H  
ATOM   4228  HE2 MET A 276       7.076  27.925  -6.450  1.00  0.00           H  
ATOM   4229  HE3 MET A 276       5.292  27.856  -6.474  1.00  0.00           H  
ATOM   4230  N   ASN A 277       4.581  30.679   0.178  1.00  0.00           N  
ATOM   4231  CA  ASN A 277       4.069  31.544   1.252  1.00  0.00           C  
ATOM   4232  C   ASN A 277       3.547  32.915   0.763  1.00  0.00           C  
ATOM   4233  O   ASN A 277       3.487  33.909   1.483  1.00  0.00           O  
ATOM   4234  CB  ASN A 277       5.066  31.666   2.409  1.00  0.00           C  
ATOM   4235  CG  ASN A 277       4.940  30.466   3.322  1.00  0.00           C  
ATOM   4236  ND2 ASN A 277       5.749  29.414   3.006  1.00  0.00           N  
ATOM   4237  OD1 ASN A 277       4.136  30.424   4.249  1.00  0.00           O  
ATOM   4238  H   ASN A 277       4.213  29.735   0.106  1.00  0.00           H  
ATOM   4239  HA  ASN A 277       3.168  31.026   1.609  1.00  0.00           H  
ATOM   4240  HB2 ASN A 277       6.099  31.755   2.052  1.00  0.00           H  
ATOM   4241  HB3 ASN A 277       4.871  32.549   3.027  1.00  0.00           H  
ATOM   4242 HD21 ASN A 277       6.412  29.426   2.226  1.00  0.00           H  
ATOM   4243 HD22 ASN A 277       5.735  28.533   3.525  1.00  0.00           H  
ATOM   4244  N   GLY A 278       3.003  32.868  -0.507  1.00  0.00           N  
ATOM   4245  CA  GLY A 278       2.369  34.007  -1.157  1.00  0.00           C  
ATOM   4246  C   GLY A 278       3.209  34.675  -2.251  1.00  0.00           C  
ATOM   4247  O   GLY A 278       2.756  35.579  -2.953  1.00  0.00           O  
ATOM   4248  H   GLY A 278       3.064  31.998  -1.026  1.00  0.00           H  
ATOM   4249  HA2 GLY A 278       1.450  33.635  -1.621  1.00  0.00           H  
ATOM   4250  HA3 GLY A 278       2.114  34.767  -0.413  1.00  0.00           H  
ATOM   4251  N   ARG A 279       4.497  34.201  -2.376  1.00  0.00           N  
ATOM   4252  CA  ARG A 279       5.400  34.693  -3.404  1.00  0.00           C  
ATOM   4253  C   ARG A 279       5.147  33.970  -4.746  1.00  0.00           C  
ATOM   4254  O   ARG A 279       4.390  33.012  -4.873  1.00  0.00           O  
ATOM   4255  CB  ARG A 279       6.862  34.512  -2.983  1.00  0.00           C  
ATOM   4256  CG  ARG A 279       7.279  35.467  -1.857  1.00  0.00           C  
ATOM   4257  CD  ARG A 279       8.752  35.284  -1.500  1.00  0.00           C  
ATOM   4258  NE  ARG A 279       9.603  35.329  -2.696  1.00  0.00           N  
ATOM   4259  CZ  ARG A 279       9.856  36.417  -3.459  1.00  0.00           C  
ATOM   4260  NH1 ARG A 279       9.555  37.658  -3.039  1.00  0.00           N  
ATOM   4261  NH2 ARG A 279      10.433  36.282  -4.667  1.00  0.00           N1+
ATOM   4262  H   ARG A 279       4.820  33.476  -1.732  1.00  0.00           H  
ATOM   4263  HA  ARG A 279       5.190  35.758  -3.571  1.00  0.00           H  
ATOM   4264  HB2 ARG A 279       7.046  33.475  -2.680  1.00  0.00           H  
ATOM   4265  HB3 ARG A 279       7.513  34.683  -3.846  1.00  0.00           H  
ATOM   4266  HG2 ARG A 279       7.106  36.500  -2.181  1.00  0.00           H  
ATOM   4267  HG3 ARG A 279       6.668  35.300  -0.963  1.00  0.00           H  
ATOM   4268  HD2 ARG A 279       9.100  36.030  -0.778  1.00  0.00           H  
ATOM   4269  HD3 ARG A 279       8.901  34.302  -1.038  1.00  0.00           H  
ATOM   4270  HE  ARG A 279       9.984  34.448  -3.024  1.00  0.00           H  
ATOM   4271 HH11 ARG A 279       9.753  38.476  -3.601  1.00  0.00           H  
ATOM   4272 HH12 ARG A 279       9.176  37.807  -2.115  1.00  0.00           H  
ATOM   4273 HH21 ARG A 279      10.628  37.065  -5.280  1.00  0.00           H  
ATOM   4274 HH22 ARG A 279      10.641  35.366  -5.040  1.00  0.00           H  
ATOM   4275  N   THR A 280       5.874  34.517  -5.784  1.00  0.00           N  
ATOM   4276  CA  THR A 280       5.944  33.951  -7.129  1.00  0.00           C  
ATOM   4277  C   THR A 280       7.399  33.497  -7.399  1.00  0.00           C  
ATOM   4278  O   THR A 280       8.345  33.748  -6.649  1.00  0.00           O  
ATOM   4279  CB  THR A 280       5.547  35.015  -8.171  1.00  0.00           C  
ATOM   4280  OG1 THR A 280       6.372  36.171  -7.975  1.00  0.00           O  
ATOM   4281  CG2 THR A 280       4.089  35.442  -8.048  1.00  0.00           C  
ATOM   4282  H   THR A 280       6.419  35.364  -5.664  1.00  0.00           H  
ATOM   4283  HA  THR A 280       5.295  33.073  -7.194  1.00  0.00           H  
ATOM   4284  HB  THR A 280       5.732  34.660  -9.189  1.00  0.00           H  
ATOM   4285 HG21 THR A 280       3.413  34.591  -8.150  1.00  0.00           H  
ATOM   4286 HG22 THR A 280       3.894  35.936  -7.090  1.00  0.00           H  
ATOM   4287 HG23 THR A 280       3.842  36.172  -8.827  1.00  0.00           H  
ATOM   4288  HG1 THR A 280       6.122  36.820  -8.657  1.00  0.00           H  
ATOM   4289  N   ILE A 281       7.543  32.816  -8.591  1.00  0.00           N  
ATOM   4290  CA  ILE A 281       8.828  32.557  -9.264  1.00  0.00           C  
ATOM   4291  C   ILE A 281       8.575  33.055 -10.696  1.00  0.00           C  
ATOM   4292  O   ILE A 281       7.506  32.810 -11.273  1.00  0.00           O  
ATOM   4293  CB  ILE A 281       9.184  31.048  -9.250  1.00  0.00           C  
ATOM   4294  CG1 ILE A 281       9.533  30.580  -7.824  1.00  0.00           C  
ATOM   4295  CG2 ILE A 281      10.335  30.722 -10.214  1.00  0.00           C  
ATOM   4296  CD1 ILE A 281       9.675  29.072  -7.680  1.00  0.00           C  
ATOM   4297  H   ILE A 281       6.697  32.485  -9.071  1.00  0.00           H  
ATOM   4298  HA  ILE A 281       9.610  33.155  -8.788  1.00  0.00           H  
ATOM   4299  HB  ILE A 281       8.303  30.486  -9.579  1.00  0.00           H  
ATOM   4300 HG12 ILE A 281      10.471  31.045  -7.509  1.00  0.00           H  
ATOM   4301 HG13 ILE A 281       8.758  30.908  -7.126  1.00  0.00           H  
ATOM   4302 HG21 ILE A 281      10.583  29.657 -10.201  1.00  0.00           H  
ATOM   4303 HG22 ILE A 281      10.072  30.959 -11.248  1.00  0.00           H  
ATOM   4304 HG23 ILE A 281      11.239  31.282  -9.953  1.00  0.00           H  
ATOM   4305 HD11 ILE A 281       9.749  28.802  -6.622  1.00  0.00           H  
ATOM   4306 HD12 ILE A 281       8.817  28.548  -8.109  1.00  0.00           H  
ATOM   4307 HD13 ILE A 281      10.581  28.712  -8.172  1.00  0.00           H  
ATOM   4308  N   LEU A 282       9.604  33.765 -11.291  1.00  0.00           N  
ATOM   4309  CA  LEU A 282       9.602  34.252 -12.684  1.00  0.00           C  
ATOM   4310  C   LEU A 282       8.440  35.209 -13.064  1.00  0.00           C  
ATOM   4311  O   LEU A 282       8.625  36.274 -13.653  1.00  0.00           O  
ATOM   4312  CB  LEU A 282       9.594  33.091 -13.701  1.00  0.00           C  
ATOM   4313  CG  LEU A 282      10.979  32.521 -14.041  1.00  0.00           C  
ATOM   4314  CD1 LEU A 282      10.796  31.227 -14.841  1.00  0.00           C  
ATOM   4315  CD2 LEU A 282      11.806  33.522 -14.850  1.00  0.00           C  
ATOM   4316  H   LEU A 282      10.477  33.947 -10.724  1.00  0.00           H  
ATOM   4317  HA  LEU A 282      10.516  34.849 -12.775  1.00  0.00           H  
ATOM   4318  HB2 LEU A 282       8.959  32.277 -13.331  1.00  0.00           H  
ATOM   4319  HB3 LEU A 282       9.128  33.421 -14.640  1.00  0.00           H  
ATOM   4320  HG  LEU A 282      11.517  32.284 -13.116  1.00  0.00           H  
ATOM   4321 HD11 LEU A 282      11.750  30.834 -15.202  1.00  0.00           H  
ATOM   4322 HD12 LEU A 282      10.333  30.454 -14.219  1.00  0.00           H  
ATOM   4323 HD13 LEU A 282      10.153  31.390 -15.710  1.00  0.00           H  
ATOM   4324 HD21 LEU A 282      12.730  33.063 -15.207  1.00  0.00           H  
ATOM   4325 HD22 LEU A 282      11.254  33.881 -15.724  1.00  0.00           H  
ATOM   4326 HD23 LEU A 282      12.087  34.390 -14.248  1.00  0.00           H  
ATOM   4327  N   GLY A 283       7.189  34.660 -12.880  1.00  0.00           N  
ATOM   4328  CA  GLY A 283       5.947  35.262 -13.310  1.00  0.00           C  
ATOM   4329  C   GLY A 283       4.717  34.352 -13.185  1.00  0.00           C  
ATOM   4330  O   GLY A 283       3.702  34.570 -13.850  1.00  0.00           O  
ATOM   4331  H   GLY A 283       7.177  33.755 -12.399  1.00  0.00           H  
ATOM   4332  HA2 GLY A 283       5.780  36.156 -12.700  1.00  0.00           H  
ATOM   4333  HA3 GLY A 283       6.058  35.565 -14.356  1.00  0.00           H  
ATOM   4334  N   SER A 284       4.774  33.404 -12.178  1.00  0.00           N  
ATOM   4335  CA  SER A 284       3.639  32.541 -11.846  1.00  0.00           C  
ATOM   4336  C   SER A 284       3.710  32.311 -10.328  1.00  0.00           C  
ATOM   4337  O   SER A 284       4.771  32.310  -9.699  1.00  0.00           O  
ATOM   4338  CB  SER A 284       3.651  31.196 -12.593  1.00  0.00           C  
ATOM   4339  OG  SER A 284       2.415  30.495 -12.412  1.00  0.00           O  
ATOM   4340  H   SER A 284       5.607  33.284 -11.596  1.00  0.00           H  
ATOM   4341  HA  SER A 284       2.712  33.080 -12.073  1.00  0.00           H  
ATOM   4342  HB2 SER A 284       3.790  31.364 -13.666  1.00  0.00           H  
ATOM   4343  HB3 SER A 284       4.457  30.551 -12.235  1.00  0.00           H  
ATOM   4344  HG  SER A 284       2.365  29.782 -13.136  1.00  0.00           H  
ATOM   4345  N   ALA A 285       2.468  32.100  -9.752  1.00  0.00           N  
ATOM   4346  CA  ALA A 285       2.286  31.813  -8.326  1.00  0.00           C  
ATOM   4347  C   ALA A 285       2.204  30.301  -8.082  1.00  0.00           C  
ATOM   4348  O   ALA A 285       2.090  29.815  -6.959  1.00  0.00           O  
ATOM   4349  CB  ALA A 285       1.026  32.489  -7.805  1.00  0.00           C  
ATOM   4350  H   ALA A 285       1.643  32.122 -10.347  1.00  0.00           H  
ATOM   4351  HA  ALA A 285       3.160  32.177  -7.777  1.00  0.00           H  
ATOM   4352  HB1 ALA A 285       0.902  32.315  -6.731  1.00  0.00           H  
ATOM   4353  HB2 ALA A 285       1.063  33.570  -7.974  1.00  0.00           H  
ATOM   4354  HB3 ALA A 285       0.133  32.102  -8.308  1.00  0.00           H  
ATOM   4355  N   LEU A 286       2.236  29.559  -9.239  1.00  0.00           N  
ATOM   4356  CA  LEU A 286       2.219  28.115  -9.274  1.00  0.00           C  
ATOM   4357  C   LEU A 286       3.588  27.661  -9.801  1.00  0.00           C  
ATOM   4358  O   LEU A 286       4.383  28.399 -10.378  1.00  0.00           O  
ATOM   4359  CB  LEU A 286       1.107  27.597 -10.200  1.00  0.00           C  
ATOM   4360  CG  LEU A 286      -0.319  28.030  -9.804  1.00  0.00           C  
ATOM   4361  CD1 LEU A 286      -1.317  27.542 -10.859  1.00  0.00           C  
ATOM   4362  CD2 LEU A 286      -0.724  27.503  -8.427  1.00  0.00           C  
ATOM   4363  H   LEU A 286       2.322  30.038 -10.135  1.00  0.00           H  
ATOM   4364  HA  LEU A 286       2.101  27.717  -8.260  1.00  0.00           H  
ATOM   4365  HB2 LEU A 286       1.308  27.943 -11.223  1.00  0.00           H  
ATOM   4366  HB3 LEU A 286       1.147  26.500 -10.244  1.00  0.00           H  
ATOM   4367  HG  LEU A 286      -0.371  29.125  -9.784  1.00  0.00           H  
ATOM   4368 HD11 LEU A 286      -2.333  27.872 -10.615  1.00  0.00           H  
ATOM   4369 HD12 LEU A 286      -1.065  27.942 -11.847  1.00  0.00           H  
ATOM   4370 HD13 LEU A 286      -1.323  26.449 -10.926  1.00  0.00           H  
ATOM   4371 HD21 LEU A 286      -1.763  27.769  -8.201  1.00  0.00           H  
ATOM   4372 HD22 LEU A 286      -0.636  26.413  -8.378  1.00  0.00           H  
ATOM   4373 HD23 LEU A 286      -0.102  27.932  -7.637  1.00  0.00           H  
ATOM   4374  N   LEU A 287       3.799  26.308  -9.633  1.00  0.00           N  
ATOM   4375  CA  LEU A 287       4.885  25.594 -10.289  1.00  0.00           C  
ATOM   4376  C   LEU A 287       4.238  25.092 -11.585  1.00  0.00           C  
ATOM   4377  O   LEU A 287       3.251  24.353 -11.566  1.00  0.00           O  
ATOM   4378  CB  LEU A 287       5.353  24.414  -9.428  1.00  0.00           C  
ATOM   4379  CG  LEU A 287       6.049  24.840  -8.119  1.00  0.00           C  
ATOM   4380  CD1 LEU A 287       6.169  23.648  -7.169  1.00  0.00           C  
ATOM   4381  CD2 LEU A 287       7.434  25.433  -8.374  1.00  0.00           C  
ATOM   4382  H   LEU A 287       3.147  25.762  -9.078  1.00  0.00           H  
ATOM   4383  HA  LEU A 287       5.704  26.279 -10.518  1.00  0.00           H  
ATOM   4384  HB2 LEU A 287       4.487  23.783  -9.181  1.00  0.00           H  
ATOM   4385  HB3 LEU A 287       6.024  23.779 -10.018  1.00  0.00           H  
ATOM   4386  HG  LEU A 287       5.438  25.596  -7.612  1.00  0.00           H  
ATOM   4387 HD11 LEU A 287       6.687  23.929  -6.246  1.00  0.00           H  
ATOM   4388 HD12 LEU A 287       5.178  23.275  -6.892  1.00  0.00           H  
ATOM   4389 HD13 LEU A 287       6.723  22.829  -7.636  1.00  0.00           H  
ATOM   4390 HD21 LEU A 287       7.927  25.688  -7.429  1.00  0.00           H  
ATOM   4391 HD22 LEU A 287       8.080  24.729  -8.907  1.00  0.00           H  
ATOM   4392 HD23 LEU A 287       7.369  26.350  -8.962  1.00  0.00           H  
ATOM   4393  N   GLU A 288       4.793  25.574 -12.755  1.00  0.00           N  
ATOM   4394  CA  GLU A 288       4.252  25.196 -14.054  1.00  0.00           C  
ATOM   4395  C   GLU A 288       4.907  23.855 -14.428  1.00  0.00           C  
ATOM   4396  O   GLU A 288       6.105  23.636 -14.236  1.00  0.00           O  
ATOM   4397  CB  GLU A 288       4.587  26.195 -15.168  1.00  0.00           C  
ATOM   4398  CG  GLU A 288       4.149  27.629 -14.901  1.00  0.00           C  
ATOM   4399  CD  GLU A 288       2.655  27.929 -15.026  1.00  0.00           C  
ATOM   4400  OE1 GLU A 288       2.239  28.789 -14.186  1.00  0.00           O  
ATOM   4401  OE2 GLU A 288       2.056  27.363 -16.003  1.00  0.00           O1-
ATOM   4402  H   GLU A 288       5.595  26.197 -12.727  1.00  0.00           H  
ATOM   4403  HA  GLU A 288       3.167  25.073 -13.967  1.00  0.00           H  
ATOM   4404  HB2 GLU A 288       5.671  26.197 -15.328  1.00  0.00           H  
ATOM   4405  HB3 GLU A 288       4.146  25.836 -16.106  1.00  0.00           H  
ATOM   4406  HG2 GLU A 288       4.505  27.959 -13.919  1.00  0.00           H  
ATOM   4407  HG3 GLU A 288       4.638  28.279 -15.639  1.00  0.00           H  
ATOM   4408  N   ASP A 289       4.055  22.963 -15.044  1.00  0.00           N  
ATOM   4409  CA  ASP A 289       4.518  21.679 -15.548  1.00  0.00           C  
ATOM   4410  C   ASP A 289       4.037  21.411 -16.988  1.00  0.00           C  
ATOM   4411  O   ASP A 289       4.098  20.296 -17.508  1.00  0.00           O  
ATOM   4412  CB  ASP A 289       4.170  20.568 -14.573  1.00  0.00           C  
ATOM   4413  CG  ASP A 289       2.725  20.148 -14.610  1.00  0.00           C  
ATOM   4414  OD1 ASP A 289       1.890  20.890 -15.210  1.00  0.00           O  
ATOM   4415  OD2 ASP A 289       2.429  19.041 -14.048  1.00  0.00           O1-
ATOM   4416  H   ASP A 289       3.056  23.151 -15.112  1.00  0.00           H  
ATOM   4417  HA  ASP A 289       5.610  21.735 -15.616  1.00  0.00           H  
ATOM   4418  HB2 ASP A 289       4.777  19.691 -14.800  1.00  0.00           H  
ATOM   4419  HB3 ASP A 289       4.400  20.867 -13.545  1.00  0.00           H  
ATOM   4420  N   GLU A 290       3.720  22.560 -17.691  1.00  0.00           N  
ATOM   4421  CA  GLU A 290       3.307  22.570 -19.099  1.00  0.00           C  
ATOM   4422  C   GLU A 290       4.355  23.460 -19.765  1.00  0.00           C  
ATOM   4423  O   GLU A 290       4.118  24.524 -20.325  1.00  0.00           O  
ATOM   4424  CB  GLU A 290       1.854  23.019 -19.267  1.00  0.00           C  
ATOM   4425  CG  GLU A 290       0.944  22.218 -18.340  1.00  0.00           C  
ATOM   4426  CD  GLU A 290      -0.466  21.816 -18.736  1.00  0.00           C  
ATOM   4427  OE1 GLU A 290      -0.866  22.102 -19.903  1.00  0.00           O  
ATOM   4428  OE2 GLU A 290      -1.064  21.155 -17.820  1.00  0.00           O1-
ATOM   4429  H   GLU A 290       3.794  23.438 -17.188  1.00  0.00           H  
ATOM   4430  HA  GLU A 290       3.417  21.559 -19.510  1.00  0.00           H  
ATOM   4431  HB2 GLU A 290       1.753  24.086 -19.034  1.00  0.00           H  
ATOM   4432  HB3 GLU A 290       1.562  22.906 -20.316  1.00  0.00           H  
ATOM   4433  HG2 GLU A 290       1.422  21.252 -18.130  1.00  0.00           H  
ATOM   4434  HG3 GLU A 290       0.876  22.747 -17.380  1.00  0.00           H  
ATOM   4435  N   PHE A 291       5.617  22.893 -19.597  1.00  0.00           N  
ATOM   4436  CA  PHE A 291       6.878  23.538 -19.940  1.00  0.00           C  
ATOM   4437  C   PHE A 291       7.944  22.437 -19.912  1.00  0.00           C  
ATOM   4438  O   PHE A 291       8.618  22.186 -18.913  1.00  0.00           O  
ATOM   4439  CB  PHE A 291       7.257  24.586 -18.880  1.00  0.00           C  
ATOM   4440  CG  PHE A 291       7.067  26.004 -19.342  1.00  0.00           C  
ATOM   4441  CD1 PHE A 291       7.883  26.528 -20.353  1.00  0.00           C  
ATOM   4442  CD2 PHE A 291       6.139  26.831 -18.701  1.00  0.00           C  
ATOM   4443  CE1 PHE A 291       7.784  27.869 -20.703  1.00  0.00           C  
ATOM   4444  CE2 PHE A 291       6.067  28.182 -19.025  1.00  0.00           C  
ATOM   4445  CZ  PHE A 291       6.899  28.699 -20.015  1.00  0.00           C  
ATOM   4446  H   PHE A 291       5.655  21.972 -19.162  1.00  0.00           H  
ATOM   4447  HA  PHE A 291       6.784  23.959 -20.944  1.00  0.00           H  
ATOM   4448  HB2 PHE A 291       6.699  24.414 -17.950  1.00  0.00           H  
ATOM   4449  HB3 PHE A 291       8.316  24.517 -18.593  1.00  0.00           H  
ATOM   4450  HD1 PHE A 291       8.627  25.905 -20.844  1.00  0.00           H  
ATOM   4451  HD2 PHE A 291       5.500  26.422 -17.924  1.00  0.00           H  
ATOM   4452  HE1 PHE A 291       8.428  28.272 -21.477  1.00  0.00           H  
ATOM   4453  HE2 PHE A 291       5.374  28.830 -18.496  1.00  0.00           H  
ATOM   4454  HZ  PHE A 291       6.875  29.759 -20.239  1.00  0.00           H  
ATOM   4455  N   THR A 292       8.040  21.683 -21.054  1.00  0.00           N  
ATOM   4456  CA  THR A 292       8.964  20.547 -21.140  1.00  0.00           C  
ATOM   4457  C   THR A 292      10.363  21.107 -21.425  1.00  0.00           C  
ATOM   4458  O   THR A 292      10.534  22.283 -21.775  1.00  0.00           O  
ATOM   4459  CB  THR A 292       8.561  19.588 -22.269  1.00  0.00           C  
ATOM   4460  OG1 THR A 292       8.629  20.269 -23.525  1.00  0.00           O  
ATOM   4461  CG2 THR A 292       7.190  18.962 -22.087  1.00  0.00           C  
ATOM   4462  H   THR A 292       7.501  21.947 -21.898  1.00  0.00           H  
ATOM   4463  HA  THR A 292       8.989  20.044 -20.175  1.00  0.00           H  
ATOM   4464  HB  THR A 292       9.270  18.765 -22.353  1.00  0.00           H  
ATOM   4465 HG21 THR A 292       7.180  18.276 -21.236  1.00  0.00           H  
ATOM   4466 HG22 THR A 292       6.421  19.718 -21.925  1.00  0.00           H  
ATOM   4467 HG23 THR A 292       6.909  18.401 -22.984  1.00  0.00           H  
ATOM   4468  HG1 THR A 292       7.958  21.007 -23.530  1.00  0.00           H  
ATOM   4469  N   PRO A 293      11.426  20.222 -21.430  1.00  0.00           N  
ATOM   4470  CA  PRO A 293      12.714  20.631 -21.994  1.00  0.00           C  
ATOM   4471  C   PRO A 293      12.587  21.170 -23.428  1.00  0.00           C  
ATOM   4472  O   PRO A 293      13.391  21.991 -23.870  1.00  0.00           O  
ATOM   4473  CB  PRO A 293      13.577  19.375 -21.914  1.00  0.00           C  
ATOM   4474  CG  PRO A 293      13.000  18.647 -20.704  1.00  0.00           C  
ATOM   4475  CD  PRO A 293      11.507  18.881 -20.861  1.00  0.00           C  
ATOM   4476  HA  PRO A 293      13.115  21.423 -21.353  1.00  0.00           H  
ATOM   4477  HB2 PRO A 293      13.469  18.757 -22.814  1.00  0.00           H  
ATOM   4478  HB3 PRO A 293      14.640  19.609 -21.793  1.00  0.00           H  
ATOM   4479  HG2 PRO A 293      13.257  17.587 -20.671  1.00  0.00           H  
ATOM   4480  HG3 PRO A 293      13.360  19.119 -19.783  1.00  0.00           H  
ATOM   4481  HD2 PRO A 293      11.093  18.168 -21.579  1.00  0.00           H  
ATOM   4482  HD3 PRO A 293      10.958  18.817 -19.919  1.00  0.00           H  
ATOM   4483  N   PHE A 294      11.539  20.698 -24.194  1.00  0.00           N  
ATOM   4484  CA  PHE A 294      11.343  21.197 -25.560  1.00  0.00           C  
ATOM   4485  C   PHE A 294      11.018  22.698 -25.429  1.00  0.00           C  
ATOM   4486  O   PHE A 294      11.589  23.547 -26.115  1.00  0.00           O  
ATOM   4487  CB  PHE A 294      10.200  20.439 -26.249  1.00  0.00           C  
ATOM   4488  CG  PHE A 294      10.074  20.504 -27.755  1.00  0.00           C  
ATOM   4489  CD1 PHE A 294       9.024  19.771 -28.337  1.00  0.00           C  
ATOM   4490  CD2 PHE A 294      10.928  21.224 -28.597  1.00  0.00           C  
ATOM   4491  CE1 PHE A 294       8.839  19.741 -29.720  1.00  0.00           C  
ATOM   4492  CE2 PHE A 294      10.736  21.198 -29.984  1.00  0.00           C  
ATOM   4493  CZ  PHE A 294       9.698  20.456 -30.545  1.00  0.00           C  
ATOM   4494  H   PHE A 294      10.876  20.027 -23.806  1.00  0.00           H  
ATOM   4495  HA  PHE A 294      12.296  21.081 -26.087  1.00  0.00           H  
ATOM   4496  HB2 PHE A 294      10.294  19.375 -25.990  1.00  0.00           H  
ATOM   4497  HB3 PHE A 294       9.240  20.781 -25.847  1.00  0.00           H  
ATOM   4498  HD1 PHE A 294       8.339  19.204 -27.707  1.00  0.00           H  
ATOM   4499  HD2 PHE A 294      11.760  21.806 -28.209  1.00  0.00           H  
ATOM   4500  HE1 PHE A 294       8.028  19.159 -30.150  1.00  0.00           H  
ATOM   4501  HE2 PHE A 294      11.407  21.751 -30.635  1.00  0.00           H  
ATOM   4502  HZ  PHE A 294       9.558  20.429 -31.623  1.00  0.00           H  
ATOM   4503  N   ASP A 295      10.040  23.022 -24.504  1.00  0.00           N  
ATOM   4504  CA  ASP A 295       9.531  24.385 -24.367  1.00  0.00           C  
ATOM   4505  C   ASP A 295      10.610  25.271 -23.742  1.00  0.00           C  
ATOM   4506  O   ASP A 295      10.788  26.447 -24.066  1.00  0.00           O  
ATOM   4507  CB  ASP A 295       8.299  24.445 -23.478  1.00  0.00           C  
ATOM   4508  CG  ASP A 295       7.242  23.512 -24.016  1.00  0.00           C  
ATOM   4509  OD1 ASP A 295       6.527  23.962 -24.974  1.00  0.00           O  
ATOM   4510  OD2 ASP A 295       7.209  22.353 -23.475  1.00  0.00           O1-
ATOM   4511  H   ASP A 295       9.689  22.282 -23.889  1.00  0.00           H  
ATOM   4512  HA  ASP A 295       9.334  24.764 -25.371  1.00  0.00           H  
ATOM   4513  HB2 ASP A 295       8.547  24.161 -22.452  1.00  0.00           H  
ATOM   4514  HB3 ASP A 295       7.902  25.467 -23.436  1.00  0.00           H  
ATOM   4515  N   VAL A 296      11.295  24.676 -22.700  1.00  0.00           N  
ATOM   4516  CA  VAL A 296      12.335  25.412 -21.999  1.00  0.00           C  
ATOM   4517  C   VAL A 296      13.469  25.714 -22.992  1.00  0.00           C  
ATOM   4518  O   VAL A 296      14.023  26.816 -22.998  1.00  0.00           O  
ATOM   4519  CB  VAL A 296      12.778  24.664 -20.730  1.00  0.00           C  
ATOM   4520  CG1 VAL A 296      14.082  25.199 -20.139  1.00  0.00           C  
ATOM   4521  CG2 VAL A 296      11.668  24.756 -19.673  1.00  0.00           C  
ATOM   4522  H   VAL A 296      11.055  23.710 -22.418  1.00  0.00           H  
ATOM   4523  HA  VAL A 296      11.908  26.386 -21.724  1.00  0.00           H  
ATOM   4524  HB  VAL A 296      12.939  23.608 -20.967  1.00  0.00           H  
ATOM   4525 HG11 VAL A 296      14.323  24.689 -19.200  1.00  0.00           H  
ATOM   4526 HG12 VAL A 296      14.924  25.038 -20.819  1.00  0.00           H  
ATOM   4527 HG13 VAL A 296      14.007  26.269 -19.931  1.00  0.00           H  
ATOM   4528 HG21 VAL A 296      11.947  24.217 -18.767  1.00  0.00           H  
ATOM   4529 HG22 VAL A 296      11.471  25.797 -19.393  1.00  0.00           H  
ATOM   4530 HG23 VAL A 296      10.730  24.324 -20.035  1.00  0.00           H  
ATOM   4531  N   VAL A 297      13.888  24.701 -23.829  1.00  0.00           N  
ATOM   4532  CA  VAL A 297      14.987  24.919 -24.778  1.00  0.00           C  
ATOM   4533  C   VAL A 297      14.521  25.897 -25.876  1.00  0.00           C  
ATOM   4534  O   VAL A 297      15.321  26.697 -26.377  1.00  0.00           O  
ATOM   4535  CB  VAL A 297      15.543  23.594 -25.345  1.00  0.00           C  
ATOM   4536  CG1 VAL A 297      16.482  23.786 -26.539  1.00  0.00           C  
ATOM   4537  CG2 VAL A 297      16.315  22.834 -24.254  1.00  0.00           C  
ATOM   4538  H   VAL A 297      13.441  23.775 -23.789  1.00  0.00           H  
ATOM   4539  HA  VAL A 297      15.784  25.439 -24.229  1.00  0.00           H  
ATOM   4540  HB  VAL A 297      14.710  22.972 -25.692  1.00  0.00           H  
ATOM   4541 HG11 VAL A 297      16.891  22.824 -26.869  1.00  0.00           H  
ATOM   4542 HG12 VAL A 297      15.957  24.219 -27.396  1.00  0.00           H  
ATOM   4543 HG13 VAL A 297      17.324  24.434 -26.277  1.00  0.00           H  
ATOM   4544 HG21 VAL A 297      16.604  21.839 -24.608  1.00  0.00           H  
ATOM   4545 HG22 VAL A 297      17.229  23.370 -23.974  1.00  0.00           H  
ATOM   4546 HG23 VAL A 297      15.723  22.703 -23.343  1.00  0.00           H  
ATOM   4547  N   ARG A 298      13.211  25.756 -26.293  1.00  0.00           N  
ATOM   4548  CA  ARG A 298      12.607  26.600 -27.328  1.00  0.00           C  
ATOM   4549  C   ARG A 298      12.772  28.077 -26.937  1.00  0.00           C  
ATOM   4550  O   ARG A 298      13.244  28.892 -27.735  1.00  0.00           O  
ATOM   4551  CB  ARG A 298      11.132  26.222 -27.534  1.00  0.00           C  
ATOM   4552  CG  ARG A 298      10.426  26.941 -28.683  1.00  0.00           C  
ATOM   4553  CD  ARG A 298       9.012  26.386 -28.897  1.00  0.00           C  
ATOM   4554  NE  ARG A 298       8.098  26.796 -27.818  1.00  0.00           N  
ATOM   4555  CZ  ARG A 298       7.394  26.011 -26.976  1.00  0.00           C  
ATOM   4556  NH1 ARG A 298       6.604  26.572 -26.040  1.00  0.00           N  
ATOM   4557  NH2 ARG A 298       7.428  24.670 -27.014  1.00  0.00           N1+
ATOM   4558  H   ARG A 298      12.649  24.989 -25.906  1.00  0.00           H  
ATOM   4559  HA  ARG A 298      13.173  26.424 -28.247  1.00  0.00           H  
ATOM   4560  HB2 ARG A 298      11.077  25.150 -27.748  1.00  0.00           H  
ATOM   4561  HB3 ARG A 298      10.567  26.392 -26.613  1.00  0.00           H  
ATOM   4562  HG2 ARG A 298      10.379  28.018 -28.488  1.00  0.00           H  
ATOM   4563  HG3 ARG A 298      11.005  26.791 -29.599  1.00  0.00           H  
ATOM   4564  HD2 ARG A 298       8.599  26.794 -29.826  1.00  0.00           H  
ATOM   4565  HD3 ARG A 298       9.031  25.298 -28.994  1.00  0.00           H  
ATOM   4566  HE  ARG A 298       7.980  27.791 -27.668  1.00  0.00           H  
ATOM   4567 HH11 ARG A 298       6.139  25.937 -25.391  1.00  0.00           H  
ATOM   4568 HH12 ARG A 298       6.432  27.594 -25.971  1.00  0.00           H  
ATOM   4569 HH21 ARG A 298       7.914  24.141 -27.719  1.00  0.00           H  
ATOM   4570 HH22 ARG A 298       6.951  24.176 -26.206  1.00  0.00           H  
ATOM   4571  N   GLN A 299      12.334  28.409 -25.661  1.00  0.00           N  
ATOM   4572  CA  GLN A 299      12.398  29.793 -25.194  1.00  0.00           C  
ATOM   4573  C   GLN A 299      13.799  30.209 -24.675  1.00  0.00           C  
ATOM   4574  O   GLN A 299      14.086  31.405 -24.572  1.00  0.00           O  
ATOM   4575  CB  GLN A 299      11.294  30.074 -24.161  1.00  0.00           C  
ATOM   4576  CG  GLN A 299      11.119  31.571 -23.843  1.00  0.00           C  
ATOM   4577  CD  GLN A 299       9.799  31.948 -23.187  1.00  0.00           C  
ATOM   4578  OE1 GLN A 299       9.270  33.053 -23.309  1.00  0.00           O  
ATOM   4579  NE2 GLN A 299       9.249  31.024 -22.354  1.00  0.00           N  
ATOM   4580  H   GLN A 299      11.961  27.671 -25.050  1.00  0.00           H  
ATOM   4581  HA  GLN A 299      12.213  30.425 -26.073  1.00  0.00           H  
ATOM   4582  HB2 GLN A 299      10.344  29.678 -24.545  1.00  0.00           H  
ATOM   4583  HB3 GLN A 299      11.508  29.520 -23.239  1.00  0.00           H  
ATOM   4584  HG2 GLN A 299      11.922  31.914 -23.182  1.00  0.00           H  
ATOM   4585  HG3 GLN A 299      11.183  32.150 -24.771  1.00  0.00           H  
ATOM   4586 HE21 GLN A 299       9.715  30.166 -22.089  1.00  0.00           H  
ATOM   4587 HE22 GLN A 299       8.328  31.215 -21.942  1.00  0.00           H  
ATOM   4588  N   CYS A 300      14.648  29.214 -24.222  1.00  0.00           N  
ATOM   4589  CA  CYS A 300      15.981  29.564 -23.707  1.00  0.00           C  
ATOM   4590  C   CYS A 300      17.014  29.755 -24.827  1.00  0.00           C  
ATOM   4591  O   CYS A 300      17.954  30.541 -24.682  1.00  0.00           O  
ATOM   4592  CB  CYS A 300      16.568  28.553 -22.720  1.00  0.00           C  
ATOM   4593  SG  CYS A 300      15.676  28.588 -21.134  1.00  0.00           S  
ATOM   4594  H   CYS A 300      14.331  28.239 -24.215  1.00  0.00           H  
ATOM   4595  HA  CYS A 300      15.899  30.544 -23.217  1.00  0.00           H  
ATOM   4596  HB2 CYS A 300      16.546  27.537 -23.124  1.00  0.00           H  
ATOM   4597  HB3 CYS A 300      17.616  28.792 -22.503  1.00  0.00           H  
ATOM   4598  HG  CYS A 300      14.578  27.975 -21.617  1.00  0.00           H  
ATOM   4599  N   SER A 301      16.927  28.882 -25.896  1.00  0.00           N  
ATOM   4600  CA  SER A 301      17.898  28.953 -26.997  1.00  0.00           C  
ATOM   4601  C   SER A 301      17.341  29.689 -28.230  1.00  0.00           C  
ATOM   4602  O   SER A 301      17.977  29.811 -29.275  1.00  0.00           O  
ATOM   4603  CB  SER A 301      18.490  27.588 -27.338  1.00  0.00           C  
ATOM   4604  OG  SER A 301      17.521  26.659 -27.799  1.00  0.00           O  
ATOM   4605  H   SER A 301      16.167  28.194 -25.934  1.00  0.00           H  
ATOM   4606  HA  SER A 301      18.735  29.581 -26.667  1.00  0.00           H  
ATOM   4607  HB2 SER A 301      19.252  27.679 -28.118  1.00  0.00           H  
ATOM   4608  HB3 SER A 301      18.968  27.152 -26.455  1.00  0.00           H  
ATOM   4609  HG  SER A 301      16.724  26.696 -27.225  1.00  0.00           H  
ATOM   4610  N   GLY A 302      16.104  30.271 -28.026  1.00  0.00           N  
ATOM   4611  CA  GLY A 302      15.490  31.185 -28.968  1.00  0.00           C  
ATOM   4612  C   GLY A 302      15.063  30.533 -30.272  1.00  0.00           C  
ATOM   4613  O   GLY A 302      15.191  31.113 -31.352  1.00  0.00           O  
ATOM   4614  H   GLY A 302      15.629  30.060 -27.155  1.00  0.00           H  
ATOM   4615  HA2 GLY A 302      14.611  31.624 -28.487  1.00  0.00           H  
ATOM   4616  HA3 GLY A 302      16.214  31.975 -29.192  1.00  0.00           H  
ATOM   4617  N   VAL A 303      14.407  29.325 -30.153  1.00  0.00           N  
ATOM   4618  CA  VAL A 303      14.181  28.509 -31.338  1.00  0.00           C  
ATOM   4619  C   VAL A 303      12.797  28.830 -31.943  1.00  0.00           C  
ATOM   4620  O   VAL A 303      11.727  28.460 -31.464  1.00  0.00           O  
ATOM   4621  CB  VAL A 303      14.342  26.994 -31.090  1.00  0.00           C  
ATOM   4622  CG1 VAL A 303      14.614  26.286 -32.423  1.00  0.00           C  
ATOM   4623  CG2 VAL A 303      15.490  26.669 -30.135  1.00  0.00           C  
ATOM   4624  H   VAL A 303      14.072  29.031 -29.223  1.00  0.00           H  
ATOM   4625  HA  VAL A 303      14.952  28.795 -32.067  1.00  0.00           H  
ATOM   4626  HB  VAL A 303      13.418  26.586 -30.663  1.00  0.00           H  
ATOM   4627 HG11 VAL A 303      14.671  25.201 -32.282  1.00  0.00           H  
ATOM   4628 HG12 VAL A 303      13.828  26.499 -33.152  1.00  0.00           H  
ATOM   4629 HG13 VAL A 303      15.565  26.612 -32.859  1.00  0.00           H  
ATOM   4630 HG21 VAL A 303      15.609  25.586 -30.022  1.00  0.00           H  
ATOM   4631 HG22 VAL A 303      16.439  27.079 -30.498  1.00  0.00           H  
ATOM   4632 HG23 VAL A 303      15.298  27.079 -29.141  1.00  0.00           H  
ATOM   4633  N   THR A 304      12.893  29.590 -33.089  1.00  0.00           N  
ATOM   4634  CA  THR A 304      11.810  29.817 -34.035  1.00  0.00           C  
ATOM   4635  C   THR A 304      11.939  28.765 -35.155  1.00  0.00           C  
ATOM   4636  O   THR A 304      12.992  28.197 -35.446  1.00  0.00           O  
ATOM   4637  CB  THR A 304      11.868  31.238 -34.619  1.00  0.00           C  
ATOM   4638  OG1 THR A 304      13.217  31.546 -34.982  1.00  0.00           O  
ATOM   4639  CG2 THR A 304      11.385  32.273 -33.607  1.00  0.00           C  
ATOM   4640  H   THR A 304      13.783  30.021 -33.340  1.00  0.00           H  
ATOM   4641  HA  THR A 304      10.851  29.643 -33.533  1.00  0.00           H  
ATOM   4642  HB  THR A 304      11.256  31.308 -35.524  1.00  0.00           H  
ATOM   4643 HG21 THR A 304      10.357  32.070 -33.292  1.00  0.00           H  
ATOM   4644 HG22 THR A 304      12.029  32.294 -32.721  1.00  0.00           H  
ATOM   4645 HG23 THR A 304      11.421  33.278 -34.042  1.00  0.00           H  
ATOM   4646  HG1 THR A 304      13.268  32.494 -35.200  1.00  0.00           H  
ATOM   4647  N   PHE A 305      10.761  28.505 -35.843  1.00  0.00           N  
ATOM   4648  CA  PHE A 305      10.681  27.408 -36.819  1.00  0.00           C  
ATOM   4649  C   PHE A 305       9.930  27.880 -38.079  1.00  0.00           C  
ATOM   4650  O   PHE A 305       9.278  27.114 -38.796  1.00  0.00           O  
ATOM   4651  CB  PHE A 305       9.956  26.197 -36.216  1.00  0.00           C  
ATOM   4652  CG  PHE A 305      10.619  25.595 -35.002  1.00  0.00           C  
ATOM   4653  CD1 PHE A 305      11.708  24.728 -35.146  1.00  0.00           C  
ATOM   4654  CD2 PHE A 305      10.157  25.886 -33.714  1.00  0.00           C  
ATOM   4655  CE1 PHE A 305      12.280  24.111 -34.034  1.00  0.00           C  
ATOM   4656  CE2 PHE A 305      10.753  25.293 -32.601  1.00  0.00           C  
ATOM   4657  CZ  PHE A 305      11.798  24.390 -32.760  1.00  0.00           C  
ATOM   4658  H   PHE A 305       9.921  29.046 -35.661  1.00  0.00           H  
ATOM   4659  HA  PHE A 305      11.691  27.125 -37.139  1.00  0.00           H  
ATOM   4660  HB2 PHE A 305       9.858  25.412 -36.974  1.00  0.00           H  
ATOM   4661  HB3 PHE A 305       8.925  26.475 -35.958  1.00  0.00           H  
ATOM   4662  HD1 PHE A 305      12.115  24.519 -36.131  1.00  0.00           H  
ATOM   4663  HD2 PHE A 305       9.331  26.575 -33.564  1.00  0.00           H  
ATOM   4664  HE1 PHE A 305      13.116  23.430 -34.161  1.00  0.00           H  
ATOM   4665  HE2 PHE A 305      10.388  25.528 -31.606  1.00  0.00           H  
ATOM   4666  HZ  PHE A 305      12.251  23.922 -31.891  1.00  0.00           H  
ATOM   4667  N   NME A   0      10.138  29.207 -38.401  1.00  0.00           N  
ATOM   4668  CH3 NME A   0       9.525  29.852 -39.537  1.00  0.00           C  
ATOM   4669  H   NME A   0      10.781  29.747 -37.826  1.00  0.00           H  
ATOM   4670 HH31 NME A   0      10.131  29.643 -40.422  1.00  0.00           H  
ATOM   4671 HH32 NME A   0       8.512  29.470 -39.688  1.00  0.00           H  
ATOM   4672 HH33 NME A   0       9.496  30.928 -39.353  1.00  0.00           H  
TER    4673      NME A   0 
HETATM 4674  C1    *   900     -19.794  24.153 -20.403  1.00  0.00           C  
HETATM 4675  N2    *   900     -18.864  23.383 -19.550  1.00  0.00           N1+
HETATM 4676  C3    *   900     -19.406  22.313 -18.639  1.00  0.00           C  
HETATM 4677  C4    *   900     -20.502  21.450 -19.286  1.00  0.00           C  
HETATM 4678  C5    *   900     -19.931  22.974 -17.370  1.00  0.00           C  
HETATM 4679  N6    *   900     -20.107  20.152 -19.575  1.00  0.00           N  
HETATM 4680  O7    *   900     -21.615  21.913 -19.537  1.00  0.00           O  
HETATM 4681  C8    *   900     -20.877  19.174 -20.374  1.00  0.00           C  
HETATM 4682  C9    *   900     -22.399  19.299 -20.219  1.00  0.00           C  
HETATM 4683  C10   *   900     -20.387  19.392 -21.820  1.00  0.00           C  
HETATM 4684  C11   *   900     -23.186  18.089 -20.693  1.00  0.00           C  
HETATM 4685  N12   *   900     -20.295  18.307 -22.672  1.00  0.00           N  
HETATM 4686  O13   *   900     -20.060  20.526 -22.195  1.00  0.00           O  
HETATM 4687  C14   *   900     -19.772  18.469 -24.033  1.00  0.00           C  
HETATM 4688  C15   *   900     -19.756  17.052 -24.610  1.00  0.00           C  
HETATM 4689  C16   *   900     -19.700  16.133 -23.407  1.00  0.00           C  
HETATM 4690  C17   *   900     -20.563  16.892 -22.396  1.00  0.00           C  
HETATM 4691  O18   *   900     -20.212  14.855 -23.758  1.00  0.00           O  
HETATM 4692  C19   *   900     -20.562  19.419 -24.961  1.00  0.00           C  
HETATM 4693  C20   *   900     -19.679  19.959 -26.054  1.00  0.00           C  
HETATM 4694  C21   *   900     -19.569  19.531 -27.369  1.00  0.00           C  
HETATM 4695  N22   *   900     -18.611  20.297 -27.985  1.00  0.00           N  
HETATM 4696  C23   *   900     -18.076  21.199 -27.099  1.00  0.00           C  
HETATM 4697  C24   *   900     -18.768  21.059 -25.899  1.00  0.00           C  
HETATM 4698  C25   *   900     -17.058  22.139 -27.276  1.00  0.00           C  
HETATM 4699  C26   *   900     -16.775  22.981 -26.201  1.00  0.00           C  
HETATM 4700  C27   *   900     -17.470  22.908 -25.005  1.00  0.00           C  
HETATM 4701  C28   *   900     -18.467  21.944 -24.840  1.00  0.00           C  
HETATM 4702  C29   *   900     -20.268  18.511 -28.078  1.00  0.00           C  
HETATM 4703  N30   *   900     -19.974  17.187 -27.901  1.00  0.00           N  
HETATM 4704  C31   *   900     -20.850  16.400 -28.601  1.00  0.00           C  
HETATM 4705  C32   *   900     -21.671  17.252 -29.341  1.00  0.00           C  
HETATM 4706  C33   *   900     -21.291  18.600 -29.012  1.00  0.00           C  
HETATM 4707  C34   *   900     -20.950  15.010 -28.639  1.00  0.00           C  
HETATM 4708  C35   *   900     -22.715  15.279 -30.286  1.00  0.00           C  
HETATM 4709  C36   *   900     -22.639  16.673 -30.191  1.00  0.00           C  
HETATM 4710  C37   *   900     -21.886  14.476 -29.517  1.00  0.00           C  
HETATM 4711  F38   *   900     -21.965  13.147 -29.650  1.00  0.00           F  
HETATM 4712  F39   *   900     -15.800  23.888 -26.325  1.00  0.00           F  
HETATM 4713  C40   *   900     -21.933  19.861 -29.519  1.00  0.00           C  
HETATM 4714  C41   *   900     -21.964  20.026 -31.053  1.00  0.00           C  
HETATM 4715  C42   *   900     -20.587  19.989 -31.732  1.00  0.00           C  
HETATM 4716  C43   *   900     -20.211  21.447 -31.958  1.00  0.00           C  
HETATM 4717  C44   *   900     -21.548  22.166 -32.124  1.00  0.00           C  
HETATM 4718  N45   *   900     -22.537  21.321 -31.459  1.00  0.00           N  
HETATM 4719  C46   *   900     -23.878  21.610 -31.228  1.00  0.00           C  
HETATM 4720  C47   *   900     -24.411  22.968 -31.716  1.00  0.00           C  
HETATM 4721  O48   *   900     -24.642  20.782 -30.722  1.00  0.00           O  
HETATM 4722  N49   *   900     -25.126  22.752 -32.983  1.00  0.00           N  
HETATM 4723  O50   *   900     -19.458  21.967 -30.862  1.00  0.00           O  
HETATM 4724  C51   *   900     -25.195  23.664 -30.594  1.00  0.00           C  
HETATM 4725  C52   *   900     -25.655  25.066 -30.969  1.00  0.00           C  
HETATM 4726  C53   *   900     -26.458  22.393 -33.116  1.00  0.00           C  
HETATM 4727  C54   *   900     -26.922  22.301 -34.576  1.00  0.00           C  
HETATM 4728  O55   *   900     -27.233  22.205 -32.182  1.00  0.00           O  
HETATM 4729  N56   *   900     -27.647  21.020 -34.926  1.00  0.00           N1+
HETATM 4730  C57   *   900     -27.794  23.504 -34.920  1.00  0.00           C  
HETATM 4731  C58   *   900     -28.806  20.600 -34.097  1.00  0.00           C  
HETATM 4732  H57   *   900     -18.103  22.944 -20.210  1.00  0.00           H  
HETATM 4733  H4    *   900     -18.245  24.019 -19.035  1.00  0.00           H  
HETATM 4734  H22   *   900     -19.605  14.458 -24.416  1.00  0.00           H  
HETATM 4735  H43   *   900     -20.073  22.148 -30.103  1.00  0.00           H  
HETATM 4736  H58   *   900     -26.987  20.209 -34.992  1.00  0.00           H  
HETATM 4737  H50   *   900     -27.925  21.089 -35.939  1.00  0.00           H  
HETATM 4738  H1    *   900     -19.211  24.932 -20.901  1.00  0.00           H  
HETATM 4739  H2    *   900     -20.562  24.604 -19.772  1.00  0.00           H  
HETATM 4740  H3    *   900     -20.224  23.482 -21.150  1.00  0.00           H  
HETATM 4741  H5    *   900     -18.541  21.692 -18.379  1.00  0.00           H  
HETATM 4742  H6    *   900     -20.282  22.215 -16.662  1.00  0.00           H  
HETATM 4743  H7    *   900     -20.775  23.642 -17.574  1.00  0.00           H  
HETATM 4744  H8    *   900     -19.147  23.558 -16.875  1.00  0.00           H  
HETATM 4745  H9    *   900     -19.183  19.847 -19.283  1.00  0.00           H  
HETATM 4746  H10   *   900     -20.543  18.201 -20.008  1.00  0.00           H  
HETATM 4747  H11   *   900     -22.638  19.454 -19.159  1.00  0.00           H  
HETATM 4748  H12   *   900     -22.772  20.171 -20.768  1.00  0.00           H  
HETATM 4749  H13   *   900     -24.232  18.179 -20.382  1.00  0.00           H  
HETATM 4750  H14   *   900     -22.788  17.161 -20.272  1.00  0.00           H  
HETATM 4751  H15   *   900     -23.182  18.024 -21.784  1.00  0.00           H  
HETATM 4752  H16   *   900     -18.745  18.832 -23.913  1.00  0.00           H  
HETATM 4753  H17   *   900     -18.906  16.897 -25.269  1.00  0.00           H  
HETATM 4754  H18   *   900     -20.663  16.834 -25.188  1.00  0.00           H  
HETATM 4755  H19   *   900     -18.684  16.008 -23.030  1.00  0.00           H  
HETATM 4756  H20   *   900     -20.319  16.616 -21.368  1.00  0.00           H  
HETATM 4757  H21   *   900     -21.624  16.691 -22.572  1.00  0.00           H  
HETATM 4758  H23   *   900     -21.438  18.915 -25.387  1.00  0.00           H  
HETATM 4759  H24   *   900     -20.973  20.270 -24.408  1.00  0.00           H  
HETATM 4760  H25   *   900     -18.334  20.214 -28.957  1.00  0.00           H  
HETATM 4761  H26   *   900     -16.519  22.228 -28.211  1.00  0.00           H  
HETATM 4762  H27   *   900     -17.214  23.579 -24.189  1.00  0.00           H  
HETATM 4763  H28   *   900     -18.987  21.877 -23.887  1.00  0.00           H  
HETATM 4764  H29   *   900     -19.223  16.825 -27.330  1.00  0.00           H  
HETATM 4765  H30   *   900     -20.296  14.368 -28.060  1.00  0.00           H  
HETATM 4766  H31   *   900     -23.415  14.812 -30.969  1.00  0.00           H  
HETATM 4767  H32   *   900     -23.319  17.285 -30.778  1.00  0.00           H  
HETATM 4768  H33   *   900     -22.956  19.881 -29.123  1.00  0.00           H  
HETATM 4769  H34   *   900     -21.442  20.728 -29.072  1.00  0.00           H  
HETATM 4770  H35   *   900     -22.599  19.246 -31.486  1.00  0.00           H  
HETATM 4771  H36   *   900     -20.698  19.501 -32.709  1.00  0.00           H  
HETATM 4772  H37   *   900     -19.838  19.433 -31.165  1.00  0.00           H  
HETATM 4773  H38   *   900     -19.582  21.566 -32.846  1.00  0.00           H  
HETATM 4774  H39   *   900     -21.839  22.231 -33.178  1.00  0.00           H  
HETATM 4775  H40   *   900     -21.545  23.164 -31.679  1.00  0.00           H  
HETATM 4776  H41   *   900     -23.581  23.625 -31.980  1.00  0.00           H  
HETATM 4777  H42   *   900     -24.555  22.868 -33.812  1.00  0.00           H  
HETATM 4778  H44   *   900     -26.057  23.070 -30.272  1.00  0.00           H  
HETATM 4779  H45   *   900     -24.547  23.740 -29.710  1.00  0.00           H  
HETATM 4780  H46   *   900     -26.159  25.536 -30.118  1.00  0.00           H  
HETATM 4781  H47   *   900     -26.357  25.049 -31.807  1.00  0.00           H  
HETATM 4782  H48   *   900     -24.803  25.695 -31.245  1.00  0.00           H  
HETATM 4783  H49   *   900     -26.048  22.308 -35.235  1.00  0.00           H  
HETATM 4784  H51   *   900     -28.131  23.471 -35.961  1.00  0.00           H  
HETATM 4785  H52   *   900     -27.231  24.434 -34.780  1.00  0.00           H  
HETATM 4786  H53   *   900     -28.676  23.567 -34.274  1.00  0.00           H  
HETATM 4787  H54   *   900     -29.285  19.767 -34.619  1.00  0.00           H  
HETATM 4788  H55   *   900     -29.504  21.433 -34.003  1.00  0.00           H  
HETATM 4789  H56   *   900     -28.440  20.259 -33.128  1.00  0.00           H  
CONECT 4667 4668 4669
CONECT 4668 4667 4670 4671 4672
CONECT 4669 4667
CONECT 4670 4668
CONECT 4671 4668
CONECT 4672 4668
CONECT 4674 4675 4738 4739 4740
CONECT 4675 4674 4676 4733 4732
CONECT 4676 4675 4677 4678 4741
CONECT 4677 4676 4679 4680 4680
CONECT 4678 4676 4742 4743 4744
CONECT 4679 4677 4681 4745
CONECT 4680 4677 4677
CONECT 4681 4679 4682 4683 4746
CONECT 4682 4681 4684 4747 4748
CONECT 4683 4681 4685 4686 4686
CONECT 4684 4682 4749 4750 4751
CONECT 4685 4683 4687 4690
CONECT 4686 4683 4683
CONECT 4687 4685 4688 4692 4752
CONECT 4688 4687 4689 4753 4754
CONECT 4689 4688 4690 4691 4755
CONECT 4690 4685 4689 4756 4757
CONECT 4691 4689 4734
CONECT 4692 4687 4693 4758 4759
CONECT 4693 4692 4694 4694 4697
CONECT 4694 4693 4693 4695 4702
CONECT 4695 4694 4696 4760
CONECT 4696 4695 4697 4698 4698
CONECT 4697 4693 4696 4701 4701
CONECT 4698 4696 4696 4699 4761
CONECT 4699 4698 4700 4700 4712
CONECT 4700 4699 4699 4701 4762
CONECT 4701 4697 4697 4700 4763
CONECT 4702 4694 4703 4706 4706
CONECT 4703 4702 4704 4764
CONECT 4704 4703 4705 4705 4707
CONECT 4705 4704 4704 4706 4709
CONECT 4706 4702 4702 4705 4713
CONECT 4707 4704 4710 4710 4765
CONECT 4708 4709 4709 4710 4766
CONECT 4709 4705 4708 4708 4767
CONECT 4710 4707 4707 4708 4711
CONECT 4711 4710
CONECT 4712 4699
CONECT 4713 4706 4714 4768 4769
CONECT 4714 4713 4715 4718 4770
CONECT 4715 4714 4716 4771 4772
CONECT 4716 4715 4717 4723 4773
CONECT 4717 4716 4718 4774 4775
CONECT 4718 4714 4717 4719
CONECT 4719 4718 4720 4721 4721
CONECT 4720 4719 4722 4724 4776
CONECT 4721 4719 4719
CONECT 4722 4720 4726 4777
CONECT 4723 4716 4735
CONECT 4724 4720 4725 4778 4779
CONECT 4725 4724 4780 4781 4782
CONECT 4726 4722 4727 4728 4728
CONECT 4727 4726 4729 4730 4783
CONECT 4728 4726 4726
CONECT 4729 4727 4731 4737 4736
CONECT 4730 4727 4784 4785 4786
CONECT 4731 4729 4787 4788 4789
CONECT 4732 4675
CONECT 4733 4675
CONECT 4734 4691
CONECT 4735 4723
CONECT 4736 4729
CONECT 4737 4729
CONECT 4738 4674
CONECT 4739 4674
CONECT 4740 4674
CONECT 4741 4676
CONECT 4742 4678
CONECT 4743 4678
CONECT 4744 4678
CONECT 4745 4679
CONECT 4746 4681
CONECT 4747 4682
CONECT 4748 4682
CONECT 4749 4684
CONECT 4750 4684
CONECT 4751 4684
CONECT 4752 4687
CONECT 4753 4688
CONECT 4754 4688
CONECT 4755 4689
CONECT 4756 4690
CONECT 4757 4690
CONECT 4758 4692
CONECT 4759 4692
CONECT 4760 4695
CONECT 4761 4698
CONECT 4762 4700
CONECT 4763 4701
CONECT 4764 4703
CONECT 4765 4707
CONECT 4766 4708
CONECT 4767 4709
CONECT 4768 4713
CONECT 4769 4713
CONECT 4770 4714
CONECT 4771 4715
CONECT 4772 4715
CONECT 4773 4716
CONECT 4774 4717
CONECT 4775 4717
CONECT 4776 4720
CONECT 4777 4722
CONECT 4778 4724
CONECT 4779 4724
CONECT 4780 4725
CONECT 4781 4725
CONECT 4782 4725
CONECT 4783 4727
CONECT 4784 4730
CONECT 4785 4730
CONECT 4786 4730
CONECT 4787 4731
CONECT 4788 4731
CONECT 4789 4731
END
