# Supplementary material for: Antiviral drug discovery by targeting the SARS-CoV-2 polyprotein processing by inhibition of the main protease
Source: PeerJ. 2022 Feb 8;10:e12929. doi: 10.7717/peerj.12929 (PMC8833224; doi:10.7717/peerj.12929)
Supplement: Supplemental Information 7 [file peerj-10-12929-s007.pdb]

REMARK  99                                                                      
REMARK  99 MOE v2014.09 (Chemical Computing Group Inc.) Tue Jun 16 00:55:32 2020
HELIX    1   1 SER A   10  LYS A   12  5               Generated by MOE    3
HELIX    2   2 GLU A   14  CYS A   16  5               Generated by MOE    3
HELIX    3   3 ARG A   40  ILE A   43  5               Generated by MOE    4
HELIX    4   4 TYR A   54  LEU A   58  1               Generated by MOE    5
HELIX    5   5 ASN A   63  ASN A   65  5               Generated by MOE    3
HELIX    6   6 THR A  201  ASN A  214  1               Generated by MOE   14
HELIX    7   7 ASN A  228  ALA A  234  1               Generated by MOE    7
HELIX    8   8 MET A  235  TYR A  237  5               Generated by MOE    3
HELIX    9   9 GLN A  244  ASP A  248  1               Generated by MOE    5
HELIX   10  10 GLY A  251  THR A  257  1               Generated by MOE    7
HELIX   11  11 VAL A  261  ASN A  274  1               Generated by MOE   14
HELIX   12  12 PRO A  293  CYS A  300  1               Generated by MOE    8
SHEET    1       MET A  17  CYS A  22                  Generated by MOE
SHEET    2       THR A  25  LEU A  32                  Generated by MOE
SHEET    3       VAL A  35  PRO A  39                  Generated by MOE
SHEET    4       LEU A  67  ALA A  70                  Generated by MOE
SHEET    5       VAL A  73  GLN A  83                  Generated by MOE
SHEET    6       VAL A  86  VAL A  91                  Generated by MOE
SHEET    7       TYR A 101  PHE A 103                  Generated by MOE
SHEET    8       THR A 111  TYR A 118                  Generated by MOE
SHEET    9       SER A 121  ALA A 129                  Generated by MOE
SHEET   10       THR A 135  ILE A 136                  Generated by MOE
SHEET   11       VAL A 148  ASP A 153                  Generated by MOE
SHEET   12       CYS A 156  CYS A 156                  Generated by MOE
SHEET   13       VAL A 157  PHE A 159                  Generated by MOE
SHEET   14       CYS A 160  GLU A 166                  Generated by MOE
SHEET   15       HIE A 172  THR A 175                  Generated by MOE
ATOM      1  N   SER A   1      16.652  37.565 -21.292  1.00  0.00           N1+
ATOM      2  CA  SER A   1      15.890  37.375 -20.004  1.00  0.00           C  
ATOM      3  C   SER A   1      14.424  37.741 -20.243  1.00  0.00           C  
ATOM      4  O   SER A   1      14.068  38.229 -21.317  1.00  0.00           O  
ATOM      5  CB  SER A   1      16.548  38.294 -18.980  1.00  0.00           C  
ATOM      6  OG  SER A   1      17.076  39.420 -19.707  1.00  0.00           O  
ATOM      7  H1  SER A   1      16.007  37.500 -22.094  1.00  0.00           H  
ATOM      8  H2  SER A   1      17.006  38.546 -21.244  1.00  0.00           H  
ATOM      9  H3  SER A   1      17.445  36.925 -21.394  1.00  0.00           H  
ATOM     10  HA  SER A   1      15.959  36.316 -19.739  1.00  0.00           H  
ATOM     11  HB2 SER A   1      15.853  38.655 -18.216  1.00  0.00           H  
ATOM     12  HB3 SER A   1      17.391  37.791 -18.497  1.00  0.00           H  
ATOM     13  HG  SER A   1      17.423  40.046 -19.040  1.00  0.00           H  
ATOM     14  N   GLY A   2      13.568  37.388 -19.232  1.00  0.00           N  
ATOM     15  CA  GLY A   2      12.130  37.467 -19.369  1.00  0.00           C  
ATOM     16  C   GLY A   2      11.691  36.065 -19.776  1.00  0.00           C  
ATOM     17  O   GLY A   2      12.458  35.243 -20.282  1.00  0.00           O  
ATOM     18  H   GLY A   2      13.942  36.961 -18.367  1.00  0.00           H  
ATOM     19  HA2 GLY A   2      11.705  37.740 -18.400  1.00  0.00           H  
ATOM     20  HA3 GLY A   2      11.836  38.184 -20.139  1.00  0.00           H  
ATOM     21  N   PHE A   3      10.378  35.770 -19.488  1.00  0.00           N  
ATOM     22  CA  PHE A   3       9.849  34.433 -19.753  1.00  0.00           C  
ATOM     23  C   PHE A   3       8.334  34.576 -19.759  1.00  0.00           C  
ATOM     24  O   PHE A   3       7.722  35.089 -18.822  1.00  0.00           O  
ATOM     25  CB  PHE A   3      10.269  33.455 -18.643  1.00  0.00           C  
ATOM     26  CG  PHE A   3      10.630  32.069 -19.124  1.00  0.00           C  
ATOM     27  CD1 PHE A   3      11.683  31.875 -20.030  1.00  0.00           C  
ATOM     28  CD2 PHE A   3       9.997  30.947 -18.578  1.00  0.00           C  
ATOM     29  CE1 PHE A   3      12.111  30.592 -20.366  1.00  0.00           C  
ATOM     30  CE2 PHE A   3      10.425  29.663 -18.915  1.00  0.00           C  
ATOM     31  CZ  PHE A   3      11.479  29.485 -19.809  1.00  0.00           C  
ATOM     32  H   PHE A   3       9.765  36.457 -19.056  1.00  0.00           H  
ATOM     33  HA  PHE A   3      10.209  34.125 -20.739  1.00  0.00           H  
ATOM     34  HB2 PHE A   3      11.149  33.834 -18.108  1.00  0.00           H  
ATOM     35  HB3 PHE A   3       9.485  33.382 -17.877  1.00  0.00           H  
ATOM     36  HD1 PHE A   3      12.198  32.725 -20.469  1.00  0.00           H  
ATOM     37  HD2 PHE A   3       9.185  31.060 -17.863  1.00  0.00           H  
ATOM     38  HE1 PHE A   3      12.952  30.463 -21.041  1.00  0.00           H  
ATOM     39  HE2 PHE A   3       9.947  28.801 -18.457  1.00  0.00           H  
ATOM     40  HZ  PHE A   3      11.830  28.484 -20.043  1.00  0.00           H  
ATOM     41  N   ARG A   4       7.730  34.120 -20.903  1.00  0.00           N  
ATOM     42  CA  ARG A   4       6.284  34.018 -21.033  1.00  0.00           C  
ATOM     43  C   ARG A   4       6.032  32.534 -21.376  1.00  0.00           C  
ATOM     44  O   ARG A   4       6.934  31.761 -21.717  1.00  0.00           O  
ATOM     45  CB  ARG A   4       5.759  34.968 -22.119  1.00  0.00           C  
ATOM     46  CG  ARG A   4       6.160  36.452 -21.971  1.00  0.00           C  
ATOM     47  CD  ARG A   4       5.502  37.194 -20.800  1.00  0.00           C  
ATOM     48  NE  ARG A   4       5.811  38.650 -20.855  1.00  0.00           N  
ATOM     49  CZ  ARG A   4       4.991  39.640 -20.392  1.00  0.00           C  
ATOM     50  NH1 ARG A   4       3.866  39.361 -19.698  1.00  0.00           N  
ATOM     51  NH2 ARG A   4       5.276  40.945 -20.644  1.00  0.00           N1+
ATOM     52  H   ARG A   4       8.299  33.796 -21.697  1.00  0.00           H  
ATOM     53  HA  ARG A   4       5.800  34.232 -20.074  1.00  0.00           H  
ATOM     54  HB2 ARG A   4       6.132  34.623 -23.094  1.00  0.00           H  
ATOM     55  HB3 ARG A   4       4.666  34.892 -22.175  1.00  0.00           H  
ATOM     56  HG2 ARG A   4       7.249  36.552 -21.904  1.00  0.00           H  
ATOM     57  HG3 ARG A   4       5.874  36.966 -22.898  1.00  0.00           H  
ATOM     58  HD2 ARG A   4       4.418  37.062 -20.869  1.00  0.00           H  
ATOM     59  HD3 ARG A   4       5.862  36.814 -19.841  1.00  0.00           H  
ATOM     60  HE  ARG A   4       6.645  38.940 -21.351  1.00  0.00           H  
ATOM     61 HH11 ARG A   4       3.251  40.093 -19.367  1.00  0.00           H  
ATOM     62 HH12 ARG A   4       3.616  38.410 -19.458  1.00  0.00           H  
ATOM     63 HH21 ARG A   4       4.666  41.695 -20.334  1.00  0.00           H  
ATOM     64 HH22 ARG A   4       6.121  41.205 -21.139  1.00  0.00           H  
ATOM     65  N   LYS A   5       4.721  32.103 -21.341  1.00  0.00           N  
ATOM     66  CA  LYS A   5       4.357  30.754 -21.812  1.00  0.00           C  
ATOM     67  C   LYS A   5       4.283  30.819 -23.353  1.00  0.00           C  
ATOM     68  O   LYS A   5       3.243  30.678 -23.989  1.00  0.00           O  
ATOM     69  CB  LYS A   5       3.092  30.248 -21.101  1.00  0.00           C  
ATOM     70  CG  LYS A   5       2.846  28.748 -21.331  1.00  0.00           C  
ATOM     71  CD  LYS A   5       1.789  28.133 -20.398  1.00  0.00           C  
ATOM     72  CE  LYS A   5       2.338  27.853 -19.003  1.00  0.00           C  
ATOM     73  NZ  LYS A   5       1.296  27.261 -18.138  1.00  0.00           N1+
ATOM     74  H   LYS A   5       4.000  32.727 -20.992  1.00  0.00           H  
ATOM     75  HA  LYS A   5       5.180  30.076 -21.569  1.00  0.00           H  
ATOM     76  HB2 LYS A   5       3.201  30.436 -20.026  1.00  0.00           H  
ATOM     77  HB3 LYS A   5       2.215  30.818 -21.430  1.00  0.00           H  
ATOM     78  HG2 LYS A   5       2.509  28.618 -22.363  1.00  0.00           H  
ATOM     79  HG3 LYS A   5       3.783  28.186 -21.235  1.00  0.00           H  
ATOM     80  HD2 LYS A   5       0.913  28.791 -20.342  1.00  0.00           H  
ATOM     81  HD3 LYS A   5       1.449  27.187 -20.837  1.00  0.00           H  
ATOM     82  HE2 LYS A   5       3.163  27.137 -19.029  1.00  0.00           H  
ATOM     83  HE3 LYS A   5       2.668  28.771 -18.508  1.00  0.00           H  
ATOM     84  HZ1 LYS A   5       0.445  27.827 -18.062  1.00  0.00           H  
ATOM     85  HZ2 LYS A   5       1.084  26.279 -18.353  1.00  0.00           H  
ATOM     86  HZ3 LYS A   5       1.662  27.267 -17.099  1.00  0.00           H  
ATOM     87  N   MET A   6       5.517  31.046 -23.949  1.00  0.00           N  
ATOM     88  CA  MET A   6       5.688  31.315 -25.378  1.00  0.00           C  
ATOM     89  C   MET A   6       5.366  30.067 -26.209  1.00  0.00           C  
ATOM     90  O   MET A   6       5.912  28.978 -26.028  1.00  0.00           O  
ATOM     91  CB  MET A   6       7.129  31.775 -25.660  1.00  0.00           C  
ATOM     92  CG  MET A   6       7.363  32.133 -27.128  1.00  0.00           C  
ATOM     93  SD  MET A   6       9.091  32.615 -27.458  1.00  0.00           S  
ATOM     94  CE  MET A   6       9.062  34.298 -26.794  1.00  0.00           C  
ATOM     95  H   MET A   6       6.348  31.048 -23.350  1.00  0.00           H  
ATOM     96  HA  MET A   6       4.988  32.120 -25.631  1.00  0.00           H  
ATOM     97  HB2 MET A   6       7.336  32.646 -25.029  1.00  0.00           H  
ATOM     98  HB3 MET A   6       7.829  30.985 -25.357  1.00  0.00           H  
ATOM     99  HG2 MET A   6       7.167  31.266 -27.765  1.00  0.00           H  
ATOM    100  HG3 MET A   6       6.691  32.934 -27.452  1.00  0.00           H  
ATOM    101  HE1 MET A   6      10.040  34.761 -26.954  1.00  0.00           H  
ATOM    102  HE2 MET A   6       8.308  34.898 -27.309  1.00  0.00           H  
ATOM    103  HE3 MET A   6       8.859  34.293 -25.721  1.00  0.00           H  
ATOM    104  N   ALA A   7       4.415  30.280 -27.186  1.00  0.00           N  
ATOM    105  CA  ALA A   7       3.838  29.205 -28.005  1.00  0.00           C  
ATOM    106  C   ALA A   7       4.601  29.057 -29.343  1.00  0.00           C  
ATOM    107  O   ALA A   7       5.562  29.769 -29.634  1.00  0.00           O  
ATOM    108  CB  ALA A   7       2.365  29.543 -28.238  1.00  0.00           C  
ATOM    109  H   ALA A   7       4.080  31.217 -27.386  1.00  0.00           H  
ATOM    110  HA  ALA A   7       3.930  28.260 -27.460  1.00  0.00           H  
ATOM    111  HB1 ALA A   7       1.832  28.755 -28.771  1.00  0.00           H  
ATOM    112  HB2 ALA A   7       1.849  29.705 -27.285  1.00  0.00           H  
ATOM    113  HB3 ALA A   7       2.263  30.460 -28.830  1.00  0.00           H  
ATOM    114  N   PHE A   8       4.086  28.082 -30.186  1.00  0.00           N  
ATOM    115  CA  PHE A   8       4.476  27.914 -31.586  1.00  0.00           C  
ATOM    116  C   PHE A   8       3.402  28.709 -32.349  1.00  0.00           C  
ATOM    117  O   PHE A   8       2.204  28.410 -32.250  1.00  0.00           O  
ATOM    118  CB  PHE A   8       4.369  26.466 -32.093  1.00  0.00           C  
ATOM    119  CG  PHE A   8       5.319  25.458 -31.501  1.00  0.00           C  
ATOM    120  CD1 PHE A   8       6.586  25.256 -32.062  1.00  0.00           C  
ATOM    121  CD2 PHE A   8       4.915  24.645 -30.435  1.00  0.00           C  
ATOM    122  CE1 PHE A   8       7.412  24.236 -31.585  1.00  0.00           C  
ATOM    123  CE2 PHE A   8       5.751  23.641 -29.951  1.00  0.00           C  
ATOM    124  CZ  PHE A   8       6.996  23.434 -30.529  1.00  0.00           C  
ATOM    125  H   PHE A   8       3.326  27.466 -29.860  1.00  0.00           H  
ATOM    126  HA  PHE A   8       5.486  28.296 -31.731  1.00  0.00           H  
ATOM    127  HB2 PHE A   8       3.350  26.089 -31.960  1.00  0.00           H  
ATOM    128  HB3 PHE A   8       4.516  26.468 -33.181  1.00  0.00           H  
ATOM    129  HD1 PHE A   8       6.922  25.862 -32.899  1.00  0.00           H  
ATOM    130  HD2 PHE A   8       3.928  24.761 -29.996  1.00  0.00           H  
ATOM    131  HE1 PHE A   8       8.373  24.036 -32.048  1.00  0.00           H  
ATOM    132  HE2 PHE A   8       5.424  22.983 -29.152  1.00  0.00           H  
ATOM    133  HZ  PHE A   8       7.631  22.630 -30.168  1.00  0.00           H  
ATOM    134  N   PRO A   9       3.800  29.752 -33.156  1.00  0.00           N  
ATOM    135  CA  PRO A   9       2.810  30.508 -33.926  1.00  0.00           C  
ATOM    136  C   PRO A   9       2.236  29.638 -35.051  1.00  0.00           C  
ATOM    137  O   PRO A   9       2.938  29.005 -35.842  1.00  0.00           O  
ATOM    138  CB  PRO A   9       3.595  31.677 -34.535  1.00  0.00           C  
ATOM    139  CG  PRO A   9       4.866  31.755 -33.700  1.00  0.00           C  
ATOM    140  CD  PRO A   9       5.131  30.309 -33.316  1.00  0.00           C  
ATOM    141  HA  PRO A   9       2.024  30.854 -33.245  1.00  0.00           H  
ATOM    142  HB2 PRO A   9       3.854  31.494 -35.585  1.00  0.00           H  
ATOM    143  HB3 PRO A   9       3.024  32.611 -34.500  1.00  0.00           H  
ATOM    144  HG2 PRO A   9       5.703  32.210 -34.238  1.00  0.00           H  
ATOM    145  HG3 PRO A   9       4.675  32.350 -32.799  1.00  0.00           H  
ATOM    146  HD2 PRO A   9       5.630  29.761 -34.123  1.00  0.00           H  
ATOM    147  HD3 PRO A   9       5.726  30.239 -32.404  1.00  0.00           H  
ATOM    148  N   SER A  10       0.869  29.679 -35.150  1.00  0.00           N  
ATOM    149  CA  SER A  10       0.064  28.828 -36.019  1.00  0.00           C  
ATOM    150  C   SER A  10      -0.020  29.272 -37.490  1.00  0.00           C  
ATOM    151  O   SER A  10      -0.889  28.833 -38.254  1.00  0.00           O  
ATOM    152  CB  SER A  10      -1.331  28.721 -35.403  1.00  0.00           C  
ATOM    153  OG  SER A  10      -1.712  29.996 -34.873  1.00  0.00           O  
ATOM    154  H   SER A  10       0.307  30.303 -34.569  1.00  0.00           H  
ATOM    155  HA  SER A  10       0.532  27.837 -36.053  1.00  0.00           H  
ATOM    156  HB2 SER A  10      -2.095  28.357 -36.093  1.00  0.00           H  
ATOM    157  HB3 SER A  10      -1.311  28.042 -34.548  1.00  0.00           H  
ATOM    158  HG  SER A  10      -2.053  30.551 -35.660  1.00  0.00           H  
ATOM    159  N   GLY A  11       1.072  29.959 -37.983  1.00  0.00           N  
ATOM    160  CA  GLY A  11       1.105  30.446 -39.352  1.00  0.00           C  
ATOM    161  C   GLY A  11       1.225  29.336 -40.395  1.00  0.00           C  
ATOM    162  O   GLY A  11       0.963  29.526 -41.582  1.00  0.00           O  
ATOM    163  H   GLY A  11       1.855  30.147 -37.362  1.00  0.00           H  
ATOM    164  HA2 GLY A  11       0.181  31.003 -39.543  1.00  0.00           H  
ATOM    165  HA3 GLY A  11       1.966  31.114 -39.450  1.00  0.00           H  
ATOM    166  N   LYS A  12       1.689  28.126 -39.908  1.00  0.00           N  
ATOM    167  CA  LYS A  12       1.723  26.935 -40.747  1.00  0.00           C  
ATOM    168  C   LYS A  12       0.347  26.237 -40.777  1.00  0.00           C  
ATOM    169  O   LYS A  12       0.095  25.373 -41.618  1.00  0.00           O  
ATOM    170  CB  LYS A  12       2.750  25.899 -40.253  1.00  0.00           C  
ATOM    171  CG  LYS A  12       4.211  26.259 -40.560  1.00  0.00           C  
ATOM    172  CD  LYS A  12       5.127  25.063 -40.247  1.00  0.00           C  
ATOM    173  CE  LYS A  12       6.612  25.280 -40.519  1.00  0.00           C  
ATOM    174  NZ  LYS A  12       7.111  26.392 -39.699  1.00  0.00           N1+
ATOM    175  H   LYS A  12       1.978  28.081 -38.935  1.00  0.00           H  
ATOM    176  HA  LYS A  12       1.948  27.233 -41.778  1.00  0.00           H  
ATOM    177  HB2 LYS A  12       2.634  25.741 -39.173  1.00  0.00           H  
ATOM    178  HB3 LYS A  12       2.534  24.932 -40.727  1.00  0.00           H  
ATOM    179  HG2 LYS A  12       4.316  26.527 -41.617  1.00  0.00           H  
ATOM    180  HG3 LYS A  12       4.500  27.134 -39.966  1.00  0.00           H  
ATOM    181  HD2 LYS A  12       4.992  24.774 -39.197  1.00  0.00           H  
ATOM    182  HD3 LYS A  12       4.805  24.209 -40.854  1.00  0.00           H  
ATOM    183  HE2 LYS A  12       7.189  24.396 -40.237  1.00  0.00           H  
ATOM    184  HE3 LYS A  12       6.811  25.530 -41.565  1.00  0.00           H  
ATOM    185  HZ1 LYS A  12       6.843  27.315 -40.054  1.00  0.00           H  
ATOM    186  HZ2 LYS A  12       6.832  26.341 -38.712  1.00  0.00           H  
ATOM    187  HZ3 LYS A  12       8.165  26.463 -39.624  1.00  0.00           H  
ATOM    188  N   VAL A  13      -0.490  26.512 -39.708  1.00  0.00           N  
ATOM    189  CA  VAL A  13      -1.635  25.660 -39.394  1.00  0.00           C  
ATOM    190  C   VAL A  13      -2.951  26.336 -39.795  1.00  0.00           C  
ATOM    191  O   VAL A  13      -3.891  25.685 -40.260  1.00  0.00           O  
ATOM    192  CB  VAL A  13      -1.617  25.222 -37.919  1.00  0.00           C  
ATOM    193  CG1 VAL A  13      -2.745  24.229 -37.615  1.00  0.00           C  
ATOM    194  CG2 VAL A  13      -0.278  24.554 -37.588  1.00  0.00           C  
ATOM    195  H   VAL A  13      -0.315  27.340 -39.136  1.00  0.00           H  
ATOM    196  HA  VAL A  13      -1.560  24.759 -40.013  1.00  0.00           H  
ATOM    197  HB  VAL A  13      -1.742  26.094 -37.267  1.00  0.00           H  
ATOM    198 HG11 VAL A  13      -2.710  23.910 -36.568  1.00  0.00           H  
ATOM    199 HG12 VAL A  13      -3.730  24.670 -37.788  1.00  0.00           H  
ATOM    200 HG13 VAL A  13      -2.663  23.337 -38.244  1.00  0.00           H  
ATOM    201 HG21 VAL A  13      -0.321  24.085 -36.607  1.00  0.00           H  
ATOM    202 HG22 VAL A  13      -0.029  23.773 -38.315  1.00  0.00           H  
ATOM    203 HG23 VAL A  13       0.539  25.282 -37.574  1.00  0.00           H  
ATOM    204  N   GLU A  14      -3.068  27.683 -39.545  1.00  0.00           N  
ATOM    205  CA  GLU A  14      -4.354  28.369 -39.734  1.00  0.00           C  
ATOM    206  C   GLU A  14      -4.946  28.157 -41.144  1.00  0.00           C  
ATOM    207  O   GLU A  14      -6.158  28.144 -41.355  1.00  0.00           O  
ATOM    208  CB  GLU A  14      -4.183  29.860 -39.429  1.00  0.00           C  
ATOM    209  CG  GLU A  14      -4.167  30.085 -37.921  1.00  0.00           C  
ATOM    210  CD  GLU A  14      -3.463  31.369 -37.516  1.00  0.00           C  
ATOM    211  OE1 GLU A  14      -3.928  32.433 -38.006  1.00  0.00           O  
ATOM    212  OE2 GLU A  14      -2.499  31.196 -36.707  1.00  0.00           O1-
ATOM    213  H   GLU A  14      -2.276  28.203 -39.144  1.00  0.00           H  
ATOM    214  HA  GLU A  14      -5.066  27.905 -39.042  1.00  0.00           H  
ATOM    215  HB2 GLU A  14      -3.257  30.236 -39.885  1.00  0.00           H  
ATOM    216  HB3 GLU A  14      -4.995  30.445 -39.875  1.00  0.00           H  
ATOM    217  HG2 GLU A  14      -5.187  30.125 -37.536  1.00  0.00           H  
ATOM    218  HG3 GLU A  14      -3.681  29.247 -37.413  1.00  0.00           H  
ATOM    219  N   GLY A  15      -4.015  28.010 -42.152  1.00  0.00           N  
ATOM    220  CA  GLY A  15      -4.399  27.793 -43.528  1.00  0.00           C  
ATOM    221  C   GLY A  15      -4.850  26.372 -43.864  1.00  0.00           C  
ATOM    222  O   GLY A  15      -5.249  26.106 -44.999  1.00  0.00           O  
ATOM    223  H   GLY A  15      -3.032  28.053 -41.897  1.00  0.00           H  
ATOM    224  HA2 GLY A  15      -5.217  28.477 -43.779  1.00  0.00           H  
ATOM    225  HA3 GLY A  15      -3.530  28.029 -44.150  1.00  0.00           H  
ATOM    226  N   CYS A  16      -4.758  25.432 -42.856  1.00  0.00           N  
ATOM    227  CA  CYS A  16      -5.120  24.029 -43.064  1.00  0.00           C  
ATOM    228  C   CYS A  16      -6.565  23.749 -42.659  1.00  0.00           C  
ATOM    229  O   CYS A  16      -7.057  22.627 -42.791  1.00  0.00           O  
ATOM    230  CB  CYS A  16      -4.253  23.064 -42.247  1.00  0.00           C  
ATOM    231  SG  CYS A  16      -2.480  23.268 -42.540  1.00  0.00           S  
ATOM    232  H   CYS A  16      -4.435  25.713 -41.919  1.00  0.00           H  
ATOM    233  HA  CYS A  16      -5.039  23.798 -44.132  1.00  0.00           H  
ATOM    234  HB2 CYS A  16      -4.426  23.211 -41.176  1.00  0.00           H  
ATOM    235  HB3 CYS A  16      -4.509  22.026 -42.481  1.00  0.00           H  
ATOM    236  HG  CYS A  16      -2.423  24.576 -42.246  1.00  0.00           H  
ATOM    237  N   MET A  17      -7.255  24.778 -42.061  1.00  0.00           N  
ATOM    238  CA  MET A  17      -8.575  24.551 -41.491  1.00  0.00           C  
ATOM    239  C   MET A  17      -9.656  24.815 -42.556  1.00  0.00           C  
ATOM    240  O   MET A  17      -9.517  25.660 -43.440  1.00  0.00           O  
ATOM    241  CB  MET A  17      -8.820  25.422 -40.255  1.00  0.00           C  
ATOM    242  CG  MET A  17      -7.845  25.186 -39.095  1.00  0.00           C  
ATOM    243  SD  MET A  17      -7.643  23.467 -38.508  1.00  0.00           S  
ATOM    244  CE  MET A  17      -9.353  23.014 -38.138  1.00  0.00           C  
ATOM    245  H   MET A  17      -6.835  25.708 -42.054  1.00  0.00           H  
ATOM    246  HA  MET A  17      -8.647  23.495 -41.214  1.00  0.00           H  
ATOM    247  HB2 MET A  17      -8.753  26.481 -40.540  1.00  0.00           H  
ATOM    248  HB3 MET A  17      -9.849  25.286 -39.901  1.00  0.00           H  
ATOM    249  HG2 MET A  17      -6.847  25.529 -39.392  1.00  0.00           H  
ATOM    250  HG3 MET A  17      -8.134  25.809 -38.246  1.00  0.00           H  
ATOM    251  HE1 MET A  17      -9.397  21.937 -37.956  1.00  0.00           H  
ATOM    252  HE2 MET A  17      -9.706  23.523 -37.240  1.00  0.00           H  
ATOM    253  HE3 MET A  17     -10.023  23.241 -38.969  1.00  0.00           H  
ATOM    254  N   VAL A  18     -10.805  24.052 -42.377  1.00  0.00           N  
ATOM    255  CA  VAL A  18     -12.043  24.256 -43.134  1.00  0.00           C  
ATOM    256  C   VAL A  18     -13.274  24.008 -42.230  1.00  0.00           C  
ATOM    257  O   VAL A  18     -13.225  23.382 -41.166  1.00  0.00           O  
ATOM    258  CB  VAL A  18     -12.159  23.361 -44.395  1.00  0.00           C  
ATOM    259  CG1 VAL A  18     -11.185  23.793 -45.485  1.00  0.00           C  
ATOM    260  CG2 VAL A  18     -11.994  21.870 -44.093  1.00  0.00           C  
ATOM    261  H   VAL A  18     -10.800  23.275 -41.697  1.00  0.00           H  
ATOM    262  HA  VAL A  18     -12.077  25.312 -43.436  1.00  0.00           H  
ATOM    263  HB  VAL A  18     -13.163  23.482 -44.820  1.00  0.00           H  
ATOM    264 HG11 VAL A  18     -11.355  23.214 -46.399  1.00  0.00           H  
ATOM    265 HG12 VAL A  18     -11.317  24.851 -45.734  1.00  0.00           H  
ATOM    266 HG13 VAL A  18     -10.149  23.641 -45.173  1.00  0.00           H  
ATOM    267 HG21 VAL A  18     -12.125  21.279 -45.006  1.00  0.00           H  
ATOM    268 HG22 VAL A  18     -11.002  21.643 -43.693  1.00  0.00           H  
ATOM    269 HG23 VAL A  18     -12.741  21.525 -43.371  1.00  0.00           H  
ATOM    270  N   GLN A  19     -14.462  24.487 -42.761  1.00  0.00           N  
ATOM    271  CA  GLN A  19     -15.756  24.236 -42.140  1.00  0.00           C  
ATOM    272  C   GLN A  19     -16.307  22.956 -42.773  1.00  0.00           C  
ATOM    273  O   GLN A  19     -16.317  22.785 -43.996  1.00  0.00           O  
ATOM    274  CB  GLN A  19     -16.729  25.369 -42.471  1.00  0.00           C  
ATOM    275  CG  GLN A  19     -17.991  25.316 -41.618  1.00  0.00           C  
ATOM    276  CD  GLN A  19     -19.000  26.341 -42.076  1.00  0.00           C  
ATOM    277  NE2 GLN A  19     -20.264  26.097 -41.609  1.00  0.00           N  
ATOM    278  OE1 GLN A  19     -18.737  27.304 -42.786  1.00  0.00           O  
ATOM    279  H   GLN A  19     -14.449  25.000 -43.652  1.00  0.00           H  
ATOM    280  HA  GLN A  19     -15.625  24.117 -41.060  1.00  0.00           H  
ATOM    281  HB2 GLN A  19     -16.238  26.341 -42.358  1.00  0.00           H  
ATOM    282  HB3 GLN A  19     -17.011  25.316 -43.528  1.00  0.00           H  
ATOM    283  HG2 GLN A  19     -18.459  24.327 -41.679  1.00  0.00           H  
ATOM    284  HG3 GLN A  19     -17.755  25.510 -40.565  1.00  0.00           H  
ATOM    285 HE21 GLN A  19     -20.997  26.747 -41.869  1.00  0.00           H  
ATOM    286 HE22 GLN A  19     -20.485  25.300 -41.022  1.00  0.00           H  
ATOM    287  N   VAL A  20     -16.865  22.072 -41.864  1.00  0.00           N  
ATOM    288  CA  VAL A  20     -17.620  20.900 -42.306  1.00  0.00           C  
ATOM    289  C   VAL A  20     -19.009  20.987 -41.648  1.00  0.00           C  
ATOM    290  O   VAL A  20     -19.184  21.149 -40.436  1.00  0.00           O  
ATOM    291  CB  VAL A  20     -16.923  19.573 -41.947  1.00  0.00           C  
ATOM    292  CG1 VAL A  20     -17.686  18.378 -42.531  1.00  0.00           C  
ATOM    293  CG2 VAL A  20     -15.479  19.542 -42.455  1.00  0.00           C  
ATOM    294  H   VAL A  20     -16.790  22.218 -40.844  1.00  0.00           H  
ATOM    295  HA  VAL A  20     -17.729  20.957 -43.393  1.00  0.00           H  
ATOM    296  HB  VAL A  20     -16.899  19.460 -40.858  1.00  0.00           H  
ATOM    297 HG11 VAL A  20     -17.187  17.439 -42.277  1.00  0.00           H  
ATOM    298 HG12 VAL A  20     -18.704  18.317 -42.139  1.00  0.00           H  
ATOM    299 HG13 VAL A  20     -17.751  18.442 -43.622  1.00  0.00           H  
ATOM    300 HG21 VAL A  20     -15.007  18.581 -42.230  1.00  0.00           H  
ATOM    301 HG22 VAL A  20     -15.437  19.693 -43.538  1.00  0.00           H  
ATOM    302 HG23 VAL A  20     -14.876  20.321 -41.981  1.00  0.00           H  
ATOM    303  N   THR A  21     -20.039  20.830 -42.560  1.00  0.00           N  
ATOM    304  CA  THR A  21     -21.454  20.883 -42.188  1.00  0.00           C  
ATOM    305  C   THR A  21     -22.148  19.647 -42.777  1.00  0.00           C  
ATOM    306  O   THR A  21     -21.812  19.104 -43.833  1.00  0.00           O  
ATOM    307  CB  THR A  21     -22.092  22.209 -42.659  1.00  0.00           C  
ATOM    308  OG1 THR A  21     -21.703  23.278 -41.768  1.00  0.00           O  
ATOM    309  CG2 THR A  21     -23.617  22.226 -42.699  1.00  0.00           C  
ATOM    310  H   THR A  21     -19.826  20.658 -43.558  1.00  0.00           H  
ATOM    311  HA  THR A  21     -21.512  20.819 -41.100  1.00  0.00           H  
ATOM    312  HB  THR A  21     -21.707  22.464 -43.654  1.00  0.00           H  
ATOM    313 HG21 THR A  21     -24.015  21.525 -43.438  1.00  0.00           H  
ATOM    314 HG22 THR A  21     -24.040  21.995 -41.716  1.00  0.00           H  
ATOM    315 HG23 THR A  21     -23.978  23.227 -42.959  1.00  0.00           H  
ATOM    316  HG1 THR A  21     -21.841  24.094 -42.291  1.00  0.00           H  
ATOM    317  N   CYS A  22     -23.244  19.230 -42.039  1.00  0.00           N  
ATOM    318  CA  CYS A  22     -24.121  18.166 -42.506  1.00  0.00           C  
ATOM    319  C   CYS A  22     -25.512  18.405 -41.909  1.00  0.00           C  
ATOM    320  O   CYS A  22     -25.697  18.513 -40.696  1.00  0.00           O  
ATOM    321  CB  CYS A  22     -23.580  16.809 -42.039  1.00  0.00           C  
ATOM    322  SG  CYS A  22     -24.589  15.414 -42.616  1.00  0.00           S  
ATOM    323  H   CYS A  22     -23.440  19.656 -41.116  1.00  0.00           H  
ATOM    324  HA  CYS A  22     -24.165  18.211 -43.600  1.00  0.00           H  
ATOM    325  HB2 CYS A  22     -22.556  16.659 -42.400  1.00  0.00           H  
ATOM    326  HB3 CYS A  22     -23.549  16.764 -40.949  1.00  0.00           H  
ATOM    327  HG  CYS A  22     -24.384  15.653 -43.932  1.00  0.00           H  
ATOM    328  N   GLY A  23     -26.548  18.457 -42.824  1.00  0.00           N  
ATOM    329  CA  GLY A  23     -27.945  18.401 -42.415  1.00  0.00           C  
ATOM    330  C   GLY A  23     -28.410  19.667 -41.710  1.00  0.00           C  
ATOM    331  O   GLY A  23     -29.058  20.544 -42.270  1.00  0.00           O  
ATOM    332  H   GLY A  23     -26.348  18.511 -43.820  1.00  0.00           H  
ATOM    333  HA2 GLY A  23     -28.552  18.247 -43.312  1.00  0.00           H  
ATOM    334  HA3 GLY A  23     -28.080  17.539 -41.752  1.00  0.00           H  
ATOM    335  N   THR A  24     -28.015  19.738 -40.393  1.00  0.00           N  
ATOM    336  CA  THR A  24     -28.299  20.882 -39.524  1.00  0.00           C  
ATOM    337  C   THR A  24     -27.331  20.888 -38.326  1.00  0.00           C  
ATOM    338  O   THR A  24     -27.612  21.444 -37.262  1.00  0.00           O  
ATOM    339  CB  THR A  24     -29.769  20.948 -39.056  1.00  0.00           C  
ATOM    340  OG1 THR A  24     -29.993  22.139 -38.292  1.00  0.00           O  
ATOM    341  CG2 THR A  24     -30.212  19.741 -38.234  1.00  0.00           C  
ATOM    342  H   THR A  24     -27.465  18.963 -40.008  1.00  0.00           H  
ATOM    343  HA  THR A  24     -28.072  21.792 -40.095  1.00  0.00           H  
ATOM    344  HB  THR A  24     -30.421  21.018 -39.934  1.00  0.00           H  
ATOM    345 HG21 THR A  24     -30.105  18.809 -38.796  1.00  0.00           H  
ATOM    346 HG22 THR A  24     -29.645  19.655 -37.301  1.00  0.00           H  
ATOM    347 HG23 THR A  24     -31.263  19.850 -37.945  1.00  0.00           H  
ATOM    348  HG1 THR A  24     -29.377  22.102 -37.525  1.00  0.00           H  
ATOM    349  N   THR A  25     -26.099  20.339 -38.619  1.00  0.00           N  
ATOM    350  CA  THR A  25     -25.039  20.121 -37.631  1.00  0.00           C  
ATOM    351  C   THR A  25     -23.731  20.480 -38.364  1.00  0.00           C  
ATOM    352  O   THR A  25     -23.575  20.265 -39.569  1.00  0.00           O  
ATOM    353  CB  THR A  25     -25.066  18.655 -37.151  1.00  0.00           C  
ATOM    354  OG1 THR A  25     -26.366  18.352 -36.618  1.00  0.00           O  
ATOM    355  CG2 THR A  25     -24.045  18.371 -36.056  1.00  0.00           C  
ATOM    356  H   THR A  25     -25.901  20.029 -39.574  1.00  0.00           H  
ATOM    357  HA  THR A  25     -25.209  20.804 -36.792  1.00  0.00           H  
ATOM    358  HB  THR A  25     -24.909  17.985 -38.001  1.00  0.00           H  
ATOM    359 HG21 THR A  25     -23.021  18.527 -36.404  1.00  0.00           H  
ATOM    360 HG22 THR A  25     -24.220  19.010 -35.184  1.00  0.00           H  
ATOM    361 HG23 THR A  25     -24.134  17.336 -35.708  1.00  0.00           H  
ATOM    362  HG1 THR A  25     -26.408  17.373 -36.464  1.00  0.00           H  
ATOM    363  N   THR A  26     -22.783  21.082 -37.555  1.00  0.00           N  
ATOM    364  CA  THR A  26     -21.580  21.769 -38.064  1.00  0.00           C  
ATOM    365  C   THR A  26     -20.410  21.568 -37.082  1.00  0.00           C  
ATOM    366  O   THR A  26     -20.550  21.618 -35.854  1.00  0.00           O  
ATOM    367  CB  THR A  26     -21.851  23.292 -38.205  1.00  0.00           C  
ATOM    368  OG1 THR A  26     -22.747  23.559 -39.292  1.00  0.00           O  
ATOM    369  CG2 THR A  26     -20.607  24.146 -38.444  1.00  0.00           C  
ATOM    370  H   THR A  26     -22.915  21.064 -36.546  1.00  0.00           H  
ATOM    371  HA  THR A  26     -21.336  21.335 -39.033  1.00  0.00           H  
ATOM    372  HB  THR A  26     -22.347  23.659 -37.299  1.00  0.00           H  
ATOM    373 HG21 THR A  26     -19.946  24.162 -37.573  1.00  0.00           H  
ATOM    374 HG22 THR A  26     -20.043  23.784 -39.310  1.00  0.00           H  
ATOM    375 HG23 THR A  26     -20.893  25.181 -38.661  1.00  0.00           H  
ATOM    376  HG1 THR A  26     -22.322  23.257 -40.129  1.00  0.00           H  
ATOM    377  N   LEU A  27     -19.166  21.452 -37.693  1.00  0.00           N  
ATOM    378  CA  LEU A  27     -17.926  21.526 -36.918  1.00  0.00           C  
ATOM    379  C   LEU A  27     -16.748  21.859 -37.841  1.00  0.00           C  
ATOM    380  O   LEU A  27     -16.874  22.099 -39.047  1.00  0.00           O  
ATOM    381  CB  LEU A  27     -17.735  20.317 -35.991  1.00  0.00           C  
ATOM    382  CG  LEU A  27     -16.995  19.070 -36.504  1.00  0.00           C  
ATOM    383  CD1 LEU A  27     -17.452  17.866 -35.677  1.00  0.00           C  
ATOM    384  CD2 LEU A  27     -17.150  18.783 -37.989  1.00  0.00           C  
ATOM    385  H   LEU A  27     -19.099  21.347 -38.723  1.00  0.00           H  
ATOM    386  HA  LEU A  27     -18.049  22.407 -36.272  1.00  0.00           H  
ATOM    387  HB2 LEU A  27     -17.200  20.659 -35.094  1.00  0.00           H  
ATOM    388  HB3 LEU A  27     -18.716  20.004 -35.615  1.00  0.00           H  
ATOM    389  HG  LEU A  27     -15.925  19.201 -36.313  1.00  0.00           H  
ATOM    390 HD11 LEU A  27     -16.935  16.959 -35.994  1.00  0.00           H  
ATOM    391 HD12 LEU A  27     -17.235  18.030 -34.618  1.00  0.00           H  
ATOM    392 HD13 LEU A  27     -18.527  17.691 -35.781  1.00  0.00           H  
ATOM    393 HD21 LEU A  27     -16.899  17.745 -38.225  1.00  0.00           H  
ATOM    394 HD22 LEU A  27     -18.166  18.979 -38.324  1.00  0.00           H  
ATOM    395 HD23 LEU A  27     -16.476  19.402 -38.584  1.00  0.00           H  
ATOM    396  N   ASN A  28     -15.527  21.928 -37.198  1.00  0.00           N  
ATOM    397  CA  ASN A  28     -14.333  22.307 -37.942  1.00  0.00           C  
ATOM    398  C   ASN A  28     -13.726  21.006 -38.507  1.00  0.00           C  
ATOM    399  O   ASN A  28     -13.822  19.916 -37.935  1.00  0.00           O  
ATOM    400  CB  ASN A  28     -13.336  23.049 -37.056  1.00  0.00           C  
ATOM    401  CG  ASN A  28     -13.960  24.319 -36.517  1.00  0.00           C  
ATOM    402  OD1 ASN A  28     -14.265  25.281 -37.217  1.00  0.00           O  
ATOM    403  ND2 ASN A  28     -14.186  24.342 -35.171  1.00  0.00           N  
ATOM    404  H   ASN A  28     -15.423  21.650 -36.212  1.00  0.00           H  
ATOM    405  HA  ASN A  28     -14.628  22.949 -38.780  1.00  0.00           H  
ATOM    406  HB2 ASN A  28     -12.995  22.415 -36.230  1.00  0.00           H  
ATOM    407  HB3 ASN A  28     -12.443  23.329 -37.626  1.00  0.00           H  
ATOM    408 HD21 ASN A  28     -13.909  23.610 -34.515  1.00  0.00           H  
ATOM    409 HD22 ASN A  28     -14.659  25.147 -34.769  1.00  0.00           H  
ATOM    410  N   GLY A  29     -12.988  21.179 -39.666  1.00  0.00           N  
ATOM    411  CA  GLY A  29     -12.189  20.108 -40.230  1.00  0.00           C  
ATOM    412  C   GLY A  29     -10.816  20.629 -40.639  1.00  0.00           C  
ATOM    413  O   GLY A  29     -10.618  21.782 -41.024  1.00  0.00           O  
ATOM    414  H   GLY A  29     -12.995  22.081 -40.171  1.00  0.00           H  
ATOM    415  HA2 GLY A  29     -12.089  19.297 -39.505  1.00  0.00           H  
ATOM    416  HA3 GLY A  29     -12.697  19.735 -41.123  1.00  0.00           H  
ATOM    417  N   LEU A  30      -9.838  19.660 -40.588  1.00  0.00           N  
ATOM    418  CA  LEU A  30      -8.452  19.911 -40.991  1.00  0.00           C  
ATOM    419  C   LEU A  30      -8.306  19.394 -42.431  1.00  0.00           C  
ATOM    420  O   LEU A  30      -8.649  18.245 -42.718  1.00  0.00           O  
ATOM    421  CB  LEU A  30      -7.512  19.141 -40.053  1.00  0.00           C  
ATOM    422  CG  LEU A  30      -6.018  19.285 -40.383  1.00  0.00           C  
ATOM    423  CD1 LEU A  30      -5.500  20.668 -40.014  1.00  0.00           C  
ATOM    424  CD2 LEU A  30      -5.213  18.214 -39.649  1.00  0.00           C  
ATOM    425  H   LEU A  30     -10.092  18.703 -40.307  1.00  0.00           H  
ATOM    426  HA  LEU A  30      -8.259  20.986 -40.947  1.00  0.00           H  
ATOM    427  HB2 LEU A  30      -7.694  19.457 -39.017  1.00  0.00           H  
ATOM    428  HB3 LEU A  30      -7.776  18.079 -40.089  1.00  0.00           H  
ATOM    429  HG  LEU A  30      -5.859  19.130 -41.456  1.00  0.00           H  
ATOM    430 HD11 LEU A  30      -4.454  20.775 -40.314  1.00  0.00           H  
ATOM    431 HD12 LEU A  30      -6.068  21.452 -40.518  1.00  0.00           H  
ATOM    432 HD13 LEU A  30      -5.562  20.845 -38.935  1.00  0.00           H  
ATOM    433 HD21 LEU A  30      -4.155  18.273 -39.918  1.00  0.00           H  
ATOM    434 HD22 LEU A  30      -5.295  18.331 -38.564  1.00  0.00           H  
ATOM    435 HD23 LEU A  30      -5.562  17.212 -39.917  1.00  0.00           H  
ATOM    436  N   TRP A  31      -7.774  20.295 -43.334  1.00  0.00           N  
ATOM    437  CA  TRP A  31      -7.623  20.045 -44.778  1.00  0.00           C  
ATOM    438  C   TRP A  31      -6.129  19.909 -45.118  1.00  0.00           C  
ATOM    439  O   TRP A  31      -5.320  20.824 -44.942  1.00  0.00           O  
ATOM    440  CB  TRP A  31      -8.217  21.231 -45.554  1.00  0.00           C  
ATOM    441  CG  TRP A  31      -8.414  21.059 -47.032  1.00  0.00           C  
ATOM    442  CD1 TRP A  31      -8.406  19.893 -47.773  1.00  0.00           C  
ATOM    443  CD2 TRP A  31      -8.669  22.127 -47.962  1.00  0.00           C  
ATOM    444  NE1 TRP A  31      -8.697  20.200 -49.077  1.00  0.00           N  
ATOM    445  CE2 TRP A  31      -8.870  21.555 -49.216  1.00  0.00           C  
ATOM    446  CE3 TRP A  31      -8.740  23.534 -47.857  1.00  0.00           C  
ATOM    447  CZ2 TRP A  31      -9.164  22.310 -50.356  1.00  0.00           C  
ATOM    448  CZ3 TRP A  31      -9.033  24.305 -48.989  1.00  0.00           C  
ATOM    449  CH2 TRP A  31      -9.243  23.697 -50.221  1.00  0.00           C  
ATOM    450  H   TRP A  31      -7.445  21.220 -43.003  1.00  0.00           H  
ATOM    451  HA  TRP A  31      -8.157  19.124 -45.022  1.00  0.00           H  
ATOM    452  HB2 TRP A  31      -9.201  21.459 -45.130  1.00  0.00           H  
ATOM    453  HB3 TRP A  31      -7.602  22.126 -45.390  1.00  0.00           H  
ATOM    454  HD1 TRP A  31      -8.240  18.860 -47.495  1.00  0.00           H  
ATOM    455  HE1 TRP A  31      -8.774  19.537 -49.837  1.00  0.00           H  
ATOM    456  HE3 TRP A  31      -8.557  24.026 -46.906  1.00  0.00           H  
ATOM    457  HZ2 TRP A  31      -9.318  21.834 -51.317  1.00  0.00           H  
ATOM    458  HZ3 TRP A  31      -9.097  25.387 -48.898  1.00  0.00           H  
ATOM    459  HH2 TRP A  31      -9.467  24.300 -51.097  1.00  0.00           H  
ATOM    460  N   LEU A  32      -5.777  18.679 -45.642  1.00  0.00           N  
ATOM    461  CA  LEU A  32      -4.423  18.346 -46.094  1.00  0.00           C  
ATOM    462  C   LEU A  32      -4.576  17.604 -47.429  1.00  0.00           C  
ATOM    463  O   LEU A  32      -5.380  16.679 -47.580  1.00  0.00           O  
ATOM    464  CB  LEU A  32      -3.715  17.434 -45.086  1.00  0.00           C  
ATOM    465  CG  LEU A  32      -3.470  18.076 -43.706  1.00  0.00           C  
ATOM    466  CD1 LEU A  32      -3.013  17.009 -42.714  1.00  0.00           C  
ATOM    467  CD2 LEU A  32      -2.437  19.198 -43.767  1.00  0.00           C  
ATOM    468  H   LEU A  32      -6.483  17.935 -45.738  1.00  0.00           H  
ATOM    469  HA  LEU A  32      -3.858  19.270 -46.256  1.00  0.00           H  
ATOM    470  HB2 LEU A  32      -4.317  16.525 -44.950  1.00  0.00           H  
ATOM    471  HB3 LEU A  32      -2.759  17.100 -45.510  1.00  0.00           H  
ATOM    472  HG  LEU A  32      -4.407  18.492 -43.323  1.00  0.00           H  
ATOM    473 HD11 LEU A  32      -2.799  17.450 -41.736  1.00  0.00           H  
ATOM    474 HD12 LEU A  32      -3.795  16.256 -42.576  1.00  0.00           H  
ATOM    475 HD13 LEU A  32      -2.109  16.501 -43.061  1.00  0.00           H  
ATOM    476 HD21 LEU A  32      -2.267  19.623 -42.773  1.00  0.00           H  
ATOM    477 HD22 LEU A  32      -1.477  18.831 -44.143  1.00  0.00           H  
ATOM    478 HD23 LEU A  32      -2.766  20.014 -44.416  1.00  0.00           H  
ATOM    479  N   ASP A  33      -3.791  18.087 -48.465  1.00  0.00           N  
ATOM    480  CA  ASP A  33      -3.862  17.518 -49.817  1.00  0.00           C  
ATOM    481  C   ASP A  33      -5.317  17.719 -50.285  1.00  0.00           C  
ATOM    482  O   ASP A  33      -5.817  18.846 -50.339  1.00  0.00           O  
ATOM    483  CB  ASP A  33      -3.309  16.103 -49.914  1.00  0.00           C  
ATOM    484  CG  ASP A  33      -1.797  16.169 -49.817  1.00  0.00           C  
ATOM    485  OD1 ASP A  33      -1.217  16.773 -50.762  1.00  0.00           O  
ATOM    486  OD2 ASP A  33      -1.292  15.582 -48.810  1.00  0.00           O1-
ATOM    487  H   ASP A  33      -3.135  18.858 -48.328  1.00  0.00           H  
ATOM    488  HA  ASP A  33      -3.272  18.195 -50.448  1.00  0.00           H  
ATOM    489  HB2 ASP A  33      -3.717  15.440 -49.144  1.00  0.00           H  
ATOM    490  HB3 ASP A  33      -3.542  15.655 -50.887  1.00  0.00           H  
ATOM    491  N   ASP A  34      -6.053  16.601 -50.562  1.00  0.00           N  
ATOM    492  CA  ASP A  34      -7.479  16.594 -50.884  1.00  0.00           C  
ATOM    493  C   ASP A  34      -8.312  15.913 -49.787  1.00  0.00           C  
ATOM    494  O   ASP A  34      -9.503  15.631 -49.960  1.00  0.00           O  
ATOM    495  CB  ASP A  34      -7.718  15.911 -52.227  1.00  0.00           C  
ATOM    496  CG  ASP A  34      -7.329  14.445 -52.130  1.00  0.00           C  
ATOM    497  OD1 ASP A  34      -6.304  14.191 -51.436  1.00  0.00           O  
ATOM    498  OD2 ASP A  34      -8.063  13.621 -52.763  1.00  0.00           O1-
ATOM    499  H   ASP A  34      -5.649  15.655 -50.565  1.00  0.00           H  
ATOM    500  HA  ASP A  34      -7.835  17.627 -50.936  1.00  0.00           H  
ATOM    501  HB2 ASP A  34      -8.769  15.995 -52.513  1.00  0.00           H  
ATOM    502  HB3 ASP A  34      -7.116  16.378 -53.015  1.00  0.00           H  
ATOM    503  N   VAL A  35      -7.649  15.688 -48.596  1.00  0.00           N  
ATOM    504  CA  VAL A  35      -8.254  14.927 -47.519  1.00  0.00           C  
ATOM    505  C   VAL A  35      -8.564  15.909 -46.378  1.00  0.00           C  
ATOM    506  O   VAL A  35      -7.717  16.635 -45.853  1.00  0.00           O  
ATOM    507  CB  VAL A  35      -7.362  13.769 -47.023  1.00  0.00           C  
ATOM    508  CG1 VAL A  35      -8.161  12.837 -46.102  1.00  0.00           C  
ATOM    509  CG2 VAL A  35      -6.785  12.944 -48.179  1.00  0.00           C  
ATOM    510  H   VAL A  35      -6.704  16.080 -48.452  1.00  0.00           H  
ATOM    511  HA  VAL A  35      -9.187  14.496 -47.894  1.00  0.00           H  
ATOM    512  HB  VAL A  35      -6.517  14.176 -46.456  1.00  0.00           H  
ATOM    513 HG11 VAL A  35      -7.534  12.016 -45.738  1.00  0.00           H  
ATOM    514 HG12 VAL A  35      -8.548  13.370 -45.228  1.00  0.00           H  
ATOM    515 HG13 VAL A  35      -9.014  12.395 -46.630  1.00  0.00           H  
ATOM    516 HG21 VAL A  35      -6.232  12.077 -47.801  1.00  0.00           H  
ATOM    517 HG22 VAL A  35      -7.576  12.580 -48.843  1.00  0.00           H  
ATOM    518 HG23 VAL A  35      -6.082  13.539 -48.771  1.00  0.00           H  
ATOM    519  N   VAL A  36      -9.893  15.881 -45.992  1.00  0.00           N  
ATOM    520  CA  VAL A  36     -10.414  16.647 -44.873  1.00  0.00           C  
ATOM    521  C   VAL A  36     -10.668  15.637 -43.741  1.00  0.00           C  
ATOM    522  O   VAL A  36     -11.372  14.632 -43.881  1.00  0.00           O  
ATOM    523  CB  VAL A  36     -11.689  17.419 -45.253  1.00  0.00           C  
ATOM    524  CG1 VAL A  36     -12.331  18.106 -44.044  1.00  0.00           C  
ATOM    525  CG2 VAL A  36     -11.378  18.469 -46.320  1.00  0.00           C  
ATOM    526  H   VAL A  36     -10.562  15.271 -46.485  1.00  0.00           H  
ATOM    527  HA  VAL A  36      -9.649  17.362 -44.579  1.00  0.00           H  
ATOM    528  HB  VAL A  36     -12.421  16.724 -45.675  1.00  0.00           H  
ATOM    529 HG11 VAL A  36     -13.190  18.709 -44.355  1.00  0.00           H  
ATOM    530 HG12 VAL A  36     -12.694  17.375 -43.315  1.00  0.00           H  
ATOM    531 HG13 VAL A  36     -11.619  18.767 -43.539  1.00  0.00           H  
ATOM    532 HG21 VAL A  36     -12.294  18.954 -46.662  1.00  0.00           H  
ATOM    533 HG22 VAL A  36     -10.714  19.244 -45.925  1.00  0.00           H  
ATOM    534 HG23 VAL A  36     -10.901  18.023 -47.197  1.00  0.00           H  
ATOM    535  N   TYR A  37     -10.025  15.994 -42.565  1.00  0.00           N  
ATOM    536  CA  TYR A  37     -10.097  15.196 -41.345  1.00  0.00           C  
ATOM    537  C   TYR A  37     -11.001  16.000 -40.422  1.00  0.00           C  
ATOM    538  O   TYR A  37     -10.775  17.189 -40.166  1.00  0.00           O  
ATOM    539  CB  TYR A  37      -8.737  15.029 -40.643  1.00  0.00           C  
ATOM    540  CG  TYR A  37      -7.720  14.253 -41.443  1.00  0.00           C  
ATOM    541  CD1 TYR A  37      -7.111  14.840 -42.564  1.00  0.00           C  
ATOM    542  CD2 TYR A  37      -7.368  12.945 -41.088  1.00  0.00           C  
ATOM    543  CE1 TYR A  37      -6.239  14.109 -43.366  1.00  0.00           C  
ATOM    544  CE2 TYR A  37      -6.470  12.224 -41.877  1.00  0.00           C  
ATOM    545  CZ  TYR A  37      -5.947  12.793 -43.032  1.00  0.00           C  
ATOM    546  OH  TYR A  37      -5.142  12.029 -43.828  1.00  0.00           O  
ATOM    547  H   TYR A  37      -9.489  16.881 -42.552  1.00  0.00           H  
ATOM    548  HA  TYR A  37     -10.537  14.219 -41.568  1.00  0.00           H  
ATOM    549  HB2 TYR A  37      -8.301  16.005 -40.406  1.00  0.00           H  
ATOM    550  HB3 TYR A  37      -8.890  14.537 -39.673  1.00  0.00           H  
ATOM    551  HD1 TYR A  37      -7.331  15.872 -42.834  1.00  0.00           H  
ATOM    552  HD2 TYR A  37      -7.779  12.472 -40.197  1.00  0.00           H  
ATOM    553  HE1 TYR A  37      -5.810  14.579 -44.245  1.00  0.00           H  
ATOM    554  HE2 TYR A  37      -6.182  11.218 -41.589  1.00  0.00           H  
ATOM    555  HH  TYR A  37      -4.974  12.531 -44.647  1.00  0.00           H  
ATOM    556  N   CYS A  38     -12.086  15.315 -39.908  1.00  0.00           N  
ATOM    557  CA  CYS A  38     -12.962  15.938 -38.911  1.00  0.00           C  
ATOM    558  C   CYS A  38     -13.445  14.897 -37.879  1.00  0.00           C  
ATOM    559  O   CYS A  38     -13.499  13.688 -38.140  1.00  0.00           O  
ATOM    560  CB  CYS A  38     -14.130  16.695 -39.555  1.00  0.00           C  
ATOM    561  SG  CYS A  38     -15.256  15.645 -40.532  1.00  0.00           S  
ATOM    562  H   CYS A  38     -12.310  14.354 -40.202  1.00  0.00           H  
ATOM    563  HA  CYS A  38     -12.346  16.669 -38.378  1.00  0.00           H  
ATOM    564  HB2 CYS A  38     -14.728  17.199 -38.794  1.00  0.00           H  
ATOM    565  HB3 CYS A  38     -13.745  17.464 -40.232  1.00  0.00           H  
ATOM    566  HG  CYS A  38     -14.304  15.078 -41.289  1.00  0.00           H  
ATOM    567  N   PRO A  39     -13.867  15.369 -36.651  1.00  0.00           N  
ATOM    568  CA  PRO A  39     -14.552  14.474 -35.728  1.00  0.00           C  
ATOM    569  C   PRO A  39     -15.892  14.003 -36.305  1.00  0.00           C  
ATOM    570  O   PRO A  39     -16.580  14.636 -37.101  1.00  0.00           O  
ATOM    571  CB  PRO A  39     -14.794  15.304 -34.475  1.00  0.00           C  
ATOM    572  CG  PRO A  39     -13.791  16.439 -34.580  1.00  0.00           C  
ATOM    573  CD  PRO A  39     -13.698  16.692 -36.075  1.00  0.00           C  
ATOM    574  HA  PRO A  39     -13.896  13.619 -35.528  1.00  0.00           H  
ATOM    575  HB2 PRO A  39     -15.806  15.713 -34.477  1.00  0.00           H  
ATOM    576  HB3 PRO A  39     -14.677  14.724 -33.558  1.00  0.00           H  
ATOM    577  HG2 PRO A  39     -14.114  17.316 -34.019  1.00  0.00           H  
ATOM    578  HG3 PRO A  39     -12.820  16.114 -34.189  1.00  0.00           H  
ATOM    579  HD2 PRO A  39     -14.518  17.321 -36.429  1.00  0.00           H  
ATOM    580  HD3 PRO A  39     -12.749  17.139 -36.369  1.00  0.00           H  
ATOM    581  N   ARG A  40     -16.263  12.775 -35.803  1.00  0.00           N  
ATOM    582  CA  ARG A  40     -17.323  11.988 -36.414  1.00  0.00           C  
ATOM    583  C   ARG A  40     -18.752  12.360 -36.001  1.00  0.00           C  
ATOM    584  O   ARG A  40     -19.733  11.825 -36.518  1.00  0.00           O  
ATOM    585  CB  ARG A  40     -17.059  10.483 -36.258  1.00  0.00           C  
ATOM    586  CG  ARG A  40     -16.934  10.058 -34.801  1.00  0.00           C  
ATOM    587  CD  ARG A  40     -16.628   8.577 -34.637  1.00  0.00           C  
ATOM    588  NE  ARG A  40     -16.470   8.302 -33.202  1.00  0.00           N  
ATOM    589  CZ  ARG A  40     -16.574   7.055 -32.683  1.00  0.00           C  
ATOM    590  NH1 ARG A  40     -16.382   5.963 -33.459  1.00  0.00           N  
ATOM    591  NH2 ARG A  40     -16.867   6.854 -31.375  1.00  0.00           N1+
ATOM    592  H   ARG A  40     -15.780  12.410 -34.990  1.00  0.00           H  
ATOM    593  HA  ARG A  40     -17.278  12.216 -37.482  1.00  0.00           H  
ATOM    594  HB2 ARG A  40     -17.861   9.908 -36.738  1.00  0.00           H  
ATOM    595  HB3 ARG A  40     -16.128  10.228 -36.779  1.00  0.00           H  
ATOM    596  HG2 ARG A  40     -16.128  10.611 -34.309  1.00  0.00           H  
ATOM    597  HG3 ARG A  40     -17.851  10.305 -34.257  1.00  0.00           H  
ATOM    598  HD2 ARG A  40     -17.456   7.978 -35.028  1.00  0.00           H  
ATOM    599  HD3 ARG A  40     -15.705   8.314 -35.158  1.00  0.00           H  
ATOM    600  HE  ARG A  40     -16.468   9.124 -32.517  1.00  0.00           H  
ATOM    601 HH11 ARG A  40     -16.598   5.042 -33.110  1.00  0.00           H  
ATOM    602 HH12 ARG A  40     -15.761   6.007 -34.287  1.00  0.00           H  
ATOM    603 HH21 ARG A  40     -16.956   5.934 -30.972  1.00  0.00           H  
ATOM    604 HH22 ARG A  40     -16.972   7.673 -30.693  1.00  0.00           H  
ATOM    605  N   HIE A  41     -18.872  13.336 -35.039  1.00  0.00           N  
ATOM    606  CA  HIE A  41     -20.160  13.767 -34.507  1.00  0.00           C  
ATOM    607  C   HIE A  41     -20.758  14.985 -35.243  1.00  0.00           C  
ATOM    608  O   HIE A  41     -21.749  15.574 -34.810  1.00  0.00           O  
ATOM    609  CB  HIE A  41     -20.157  13.901 -32.976  1.00  0.00           C  
ATOM    610  CG  HIE A  41     -19.049  14.709 -32.384  1.00  0.00           C  
ATOM    611  ND1 HIE A  41     -18.212  15.482 -33.154  1.00  0.00           N  
ATOM    612  CD2 HIE A  41     -18.694  14.814 -31.053  1.00  0.00           C  
ATOM    613  CE1 HIE A  41     -17.419  16.088 -32.298  1.00  0.00           C  
ATOM    614  NE2 HIE A  41     -17.649  15.695 -31.012  1.00  0.00           N  
ATOM    615  H   HIE A  41     -18.038  13.805 -34.686  1.00  0.00           H  
ATOM    616  HA  HIE A  41     -20.879  12.971 -34.740  1.00  0.00           H  
ATOM    617  HB2 HIE A  41     -21.112  14.315 -32.631  1.00  0.00           H  
ATOM    618  HB3 HIE A  41     -20.082  12.892 -32.550  1.00  0.00           H  
ATOM    619  HD2 HIE A  41     -19.095  14.365 -30.156  1.00  0.00           H  
ATOM    620  HE2 HIE A  41     -17.130  16.008 -30.190  1.00  0.00           H  
ATOM    621  HE1 HIE A  41     -16.660  16.811 -32.551  1.00  0.00           H  
ATOM    622  N   VAL A  42     -20.287  15.199 -36.532  1.00  0.00           N  
ATOM    623  CA  VAL A  42     -20.880  16.198 -37.433  1.00  0.00           C  
ATOM    624  C   VAL A  42     -22.227  15.750 -38.023  1.00  0.00           C  
ATOM    625  O   VAL A  42     -23.000  16.539 -38.560  1.00  0.00           O  
ATOM    626  CB  VAL A  42     -19.909  16.586 -38.571  1.00  0.00           C  
ATOM    627  CG1 VAL A  42     -19.682  15.481 -39.603  1.00  0.00           C  
ATOM    628  CG2 VAL A  42     -20.356  17.865 -39.289  1.00  0.00           C  
ATOM    629  H   VAL A  42     -19.493  14.649 -36.850  1.00  0.00           H  
ATOM    630  HA  VAL A  42     -21.086  17.081 -36.814  1.00  0.00           H  
ATOM    631  HB  VAL A  42     -18.941  16.780 -38.103  1.00  0.00           H  
ATOM    632 HG11 VAL A  42     -18.866  15.753 -40.282  1.00  0.00           H  
ATOM    633 HG12 VAL A  42     -19.411  14.541 -39.117  1.00  0.00           H  
ATOM    634 HG13 VAL A  42     -20.572  15.309 -40.216  1.00  0.00           H  
ATOM    635 HG21 VAL A  42     -19.572  18.217 -39.965  1.00  0.00           H  
ATOM    636 HG22 VAL A  42     -21.251  17.709 -39.898  1.00  0.00           H  
ATOM    637 HG23 VAL A  42     -20.567  18.666 -38.573  1.00  0.00           H  
ATOM    638  N   ILE A  43     -22.439  14.389 -38.044  1.00  0.00           N  
ATOM    639  CA  ILE A  43     -23.565  13.779 -38.752  1.00  0.00           C  
ATOM    640  C   ILE A  43     -24.874  13.648 -37.938  1.00  0.00           C  
ATOM    641  O   ILE A  43     -25.924  13.278 -38.468  1.00  0.00           O  
ATOM    642  CB  ILE A  43     -23.176  12.422 -39.397  1.00  0.00           C  
ATOM    643  CG1 ILE A  43     -22.735  11.352 -38.380  1.00  0.00           C  
ATOM    644  CG2 ILE A  43     -22.127  12.637 -40.490  1.00  0.00           C  
ATOM    645  CD1 ILE A  43     -22.343  10.031 -39.033  1.00  0.00           C  
ATOM    646  H   ILE A  43     -21.779  13.796 -37.545  1.00  0.00           H  
ATOM    647  HA  ILE A  43     -23.834  14.467 -39.564  1.00  0.00           H  
ATOM    648  HB  ILE A  43     -24.067  12.021 -39.889  1.00  0.00           H  
ATOM    649 HG12 ILE A  43     -21.891  11.705 -37.783  1.00  0.00           H  
ATOM    650 HG13 ILE A  43     -23.556  11.164 -37.682  1.00  0.00           H  
ATOM    651 HG21 ILE A  43     -22.417  13.449 -41.164  1.00  0.00           H  
ATOM    652 HG22 ILE A  43     -21.151  12.878 -40.063  1.00  0.00           H  
ATOM    653 HG23 ILE A  43     -22.017  11.737 -41.102  1.00  0.00           H  
ATOM    654 HD11 ILE A  43     -22.266   9.241 -38.283  1.00  0.00           H  
ATOM    655 HD12 ILE A  43     -23.083   9.722 -39.776  1.00  0.00           H  
ATOM    656 HD13 ILE A  43     -21.371  10.106 -39.530  1.00  0.00           H  
ATOM    657  N   CYS A  44     -24.748  13.919 -36.595  1.00  0.00           N  
ATOM    658  CA  CYS A  44     -25.806  13.667 -35.604  1.00  0.00           C  
ATOM    659  C   CYS A  44     -26.951  14.698 -35.710  1.00  0.00           C  
ATOM    660  O   CYS A  44     -26.772  15.837 -36.150  1.00  0.00           O  
ATOM    661  CB  CYS A  44     -25.255  13.745 -34.169  1.00  0.00           C  
ATOM    662  SG  CYS A  44     -23.960  12.497 -33.866  1.00  0.00           S  
ATOM    663  H   CYS A  44     -23.856  14.289 -36.273  1.00  0.00           H  
ATOM    664  HA  CYS A  44     -26.225  12.674 -35.811  1.00  0.00           H  
ATOM    665  HB2 CYS A  44     -24.818  14.732 -33.976  1.00  0.00           H  
ATOM    666  HB3 CYS A  44     -26.052  13.598 -33.434  1.00  0.00           H  
ATOM    667  HG  CYS A  44     -23.907  12.637 -32.531  1.00  0.00           H  
ATOM    668  N   THR A  45     -28.161  14.254 -35.203  1.00  0.00           N  
ATOM    669  CA  THR A  45     -29.346  15.101 -35.004  1.00  0.00           C  
ATOM    670  C   THR A  45     -29.598  15.178 -33.471  1.00  0.00           C  
ATOM    671  O   THR A  45     -28.672  15.113 -32.655  1.00  0.00           O  
ATOM    672  CB  THR A  45     -30.540  14.570 -35.825  1.00  0.00           C  
ATOM    673  OG1 THR A  45     -31.048  13.346 -35.288  1.00  0.00           O  
ATOM    674  CG2 THR A  45     -30.209  14.352 -37.298  1.00  0.00           C  
ATOM    675  H   THR A  45     -28.309  13.260 -34.917  1.00  0.00           H  
ATOM    676  HA  THR A  45     -29.109  16.118 -35.336  1.00  0.00           H  
ATOM    677  HB  THR A  45     -31.360  15.296 -35.774  1.00  0.00           H  
ATOM    678 HG21 THR A  45     -29.803  15.261 -37.753  1.00  0.00           H  
ATOM    679 HG22 THR A  45     -29.494  13.535 -37.434  1.00  0.00           H  
ATOM    680 HG23 THR A  45     -31.112  14.063 -37.847  1.00  0.00           H  
ATOM    681  HG1 THR A  45     -30.262  12.750 -35.058  1.00  0.00           H  
ATOM    682  N   SER A  46     -30.898  15.408 -33.060  1.00  0.00           N  
ATOM    683  CA  SER A  46     -31.198  15.814 -31.686  1.00  0.00           C  
ATOM    684  C   SER A  46     -31.045  14.683 -30.662  1.00  0.00           C  
ATOM    685  O   SER A  46     -30.749  14.916 -29.490  1.00  0.00           O  
ATOM    686  CB  SER A  46     -32.601  16.422 -31.597  1.00  0.00           C  
ATOM    687  OG  SER A  46     -33.552  15.615 -32.292  1.00  0.00           O  
ATOM    688  H   SER A  46     -31.697  15.308 -33.682  1.00  0.00           H  
ATOM    689  HA  SER A  46     -30.466  16.581 -31.407  1.00  0.00           H  
ATOM    690  HB2 SER A  46     -32.931  16.565 -30.562  1.00  0.00           H  
ATOM    691  HB3 SER A  46     -32.606  17.400 -32.089  1.00  0.00           H  
ATOM    692  HG  SER A  46     -33.953  14.981 -31.599  1.00  0.00           H  
ATOM    693  N   GLU A  47     -31.405  13.432 -31.119  1.00  0.00           N  
ATOM    694  CA  GLU A  47     -31.463  12.264 -30.243  1.00  0.00           C  
ATOM    695  C   GLU A  47     -30.101  11.547 -30.206  1.00  0.00           C  
ATOM    696  O   GLU A  47     -29.746  10.814 -29.282  1.00  0.00           O  
ATOM    697  CB  GLU A  47     -32.530  11.254 -30.699  1.00  0.00           C  
ATOM    698  CG  GLU A  47     -33.865  11.856 -31.126  1.00  0.00           C  
ATOM    699  CD  GLU A  47     -34.351  12.954 -30.186  1.00  0.00           C  
ATOM    700  OE1 GLU A  47     -34.624  12.592 -29.011  1.00  0.00           O  
ATOM    701  OE2 GLU A  47     -34.396  14.107 -30.717  1.00  0.00           O1-
ATOM    702  H   GLU A  47     -31.670  13.355 -32.098  1.00  0.00           H  
ATOM    703  HA  GLU A  47     -31.675  12.606 -29.223  1.00  0.00           H  
ATOM    704  HB2 GLU A  47     -32.148  10.658 -31.539  1.00  0.00           H  
ATOM    705  HB3 GLU A  47     -32.698  10.538 -29.884  1.00  0.00           H  
ATOM    706  HG2 GLU A  47     -33.779  12.258 -32.144  1.00  0.00           H  
ATOM    707  HG3 GLU A  47     -34.627  11.069 -31.172  1.00  0.00           H  
ATOM    708  N   ASP A  48     -29.364  11.689 -31.369  1.00  0.00           N  
ATOM    709  CA  ASP A  48     -28.219  10.843 -31.664  1.00  0.00           C  
ATOM    710  C   ASP A  48     -26.982  11.325 -30.895  1.00  0.00           C  
ATOM    711  O   ASP A  48     -25.936  10.681 -30.890  1.00  0.00           O  
ATOM    712  CB  ASP A  48     -27.843  10.758 -33.136  1.00  0.00           C  
ATOM    713  CG  ASP A  48     -29.015  10.859 -34.085  1.00  0.00           C  
ATOM    714  OD1 ASP A  48     -29.672   9.808 -34.290  1.00  0.00           O  
ATOM    715  OD2 ASP A  48     -29.179  12.034 -34.558  1.00  0.00           O1-
ATOM    716  H   ASP A  48     -29.648  12.389 -32.051  1.00  0.00           H  
ATOM    717  HA  ASP A  48     -28.452   9.838 -31.289  1.00  0.00           H  
ATOM    718  HB2 ASP A  48     -27.129  11.547 -33.397  1.00  0.00           H  
ATOM    719  HB3 ASP A  48     -27.313   9.815 -33.314  1.00  0.00           H  
ATOM    720  N   MET A  49     -27.108  12.519 -30.219  1.00  0.00           N  
ATOM    721  CA  MET A  49     -26.013  13.025 -29.408  1.00  0.00           C  
ATOM    722  C   MET A  49     -25.852  12.122 -28.162  1.00  0.00           C  
ATOM    723  O   MET A  49     -24.789  12.055 -27.540  1.00  0.00           O  
ATOM    724  CB  MET A  49     -26.244  14.477 -28.970  1.00  0.00           C  
ATOM    725  CG  MET A  49     -26.085  15.450 -30.140  1.00  0.00           C  
ATOM    726  SD  MET A  49     -26.245  17.200 -29.632  1.00  0.00           S  
ATOM    727  CE  MET A  49     -28.024  17.247 -29.312  1.00  0.00           C  
ATOM    728  H   MET A  49     -27.984  13.027 -30.312  1.00  0.00           H  
ATOM    729  HA  MET A  49     -25.085  12.936 -29.987  1.00  0.00           H  
ATOM    730  HB2 MET A  49     -27.242  14.568 -28.523  1.00  0.00           H  
ATOM    731  HB3 MET A  49     -25.520  14.734 -28.187  1.00  0.00           H  
ATOM    732  HG2 MET A  49     -25.087  15.337 -30.577  1.00  0.00           H  
ATOM    733  HG3 MET A  49     -26.807  15.242 -30.932  1.00  0.00           H  
ATOM    734  HE1 MET A  49     -28.324  18.279 -29.111  1.00  0.00           H  
ATOM    735  HE2 MET A  49     -28.572  16.893 -30.186  1.00  0.00           H  
ATOM    736  HE3 MET A  49     -28.280  16.641 -28.440  1.00  0.00           H  
ATOM    737  N   LEU A  50     -27.014  11.506 -27.728  1.00  0.00           N  
ATOM    738  CA  LEU A  50     -27.064  10.729 -26.490  1.00  0.00           C  
ATOM    739  C   LEU A  50     -26.454   9.338 -26.709  1.00  0.00           C  
ATOM    740  O   LEU A  50     -25.753   8.799 -25.849  1.00  0.00           O  
ATOM    741  CB  LEU A  50     -28.515  10.626 -25.995  1.00  0.00           C  
ATOM    742  CG  LEU A  50     -28.714   9.859 -24.672  1.00  0.00           C  
ATOM    743  CD1 LEU A  50     -27.914  10.459 -23.516  1.00  0.00           C  
ATOM    744  CD2 LEU A  50     -30.202   9.832 -24.312  1.00  0.00           C  
ATOM    745  H   LEU A  50     -27.856  11.605 -28.301  1.00  0.00           H  
ATOM    746  HA  LEU A  50     -26.442  11.251 -25.756  1.00  0.00           H  
ATOM    747  HB2 LEU A  50     -28.921  11.641 -25.887  1.00  0.00           H  
ATOM    748  HB3 LEU A  50     -29.126  10.139 -26.766  1.00  0.00           H  
ATOM    749  HG  LEU A  50     -28.392   8.820 -24.807  1.00  0.00           H  
ATOM    750 HD11 LEU A  50     -28.126  11.527 -23.397  1.00  0.00           H  
ATOM    751 HD12 LEU A  50     -28.156   9.959 -22.572  1.00  0.00           H  
ATOM    752 HD13 LEU A  50     -26.840  10.337 -23.677  1.00  0.00           H  
ATOM    753 HD21 LEU A  50     -30.591  10.843 -24.147  1.00  0.00           H  
ATOM    754 HD22 LEU A  50     -30.788   9.370 -25.115  1.00  0.00           H  
ATOM    755 HD23 LEU A  50     -30.372   9.250 -23.400  1.00  0.00           H  
ATOM    756  N   ASN A  51     -26.862   8.674 -27.853  1.00  0.00           N  
ATOM    757  CA  ASN A  51     -26.384   7.318 -28.108  1.00  0.00           C  
ATOM    758  C   ASN A  51     -26.427   7.030 -29.611  1.00  0.00           C  
ATOM    759  O   ASN A  51     -27.371   6.425 -30.123  1.00  0.00           O  
ATOM    760  CB  ASN A  51     -27.213   6.296 -27.325  1.00  0.00           C  
ATOM    761  CG  ASN A  51     -26.417   5.031 -27.080  1.00  0.00           C  
ATOM    762  ND2 ASN A  51     -27.179   3.902 -26.996  1.00  0.00           N  
ATOM    763  OD1 ASN A  51     -25.198   5.006 -26.910  1.00  0.00           O  
ATOM    764  H   ASN A  51     -27.488   9.138 -28.511  1.00  0.00           H  
ATOM    765  HA  ASN A  51     -25.346   7.274 -27.779  1.00  0.00           H  
ATOM    766  HB2 ASN A  51     -27.476   6.683 -26.332  1.00  0.00           H  
ATOM    767  HB3 ASN A  51     -28.159   6.065 -27.827  1.00  0.00           H  
ATOM    768 HD21 ASN A  51     -28.184   3.908 -27.135  1.00  0.00           H  
ATOM    769 HD22 ASN A  51     -26.742   3.013 -26.789  1.00  0.00           H  
ATOM    770  N   PRO A  52     -25.387   7.522 -30.372  1.00  0.00           N  
ATOM    771  CA  PRO A  52     -25.368   7.371 -31.816  1.00  0.00           C  
ATOM    772  C   PRO A  52     -24.884   5.982 -32.246  1.00  0.00           C  
ATOM    773  O   PRO A  52     -24.042   5.333 -31.632  1.00  0.00           O  
ATOM    774  CB  PRO A  52     -24.344   8.395 -32.311  1.00  0.00           C  
ATOM    775  CG  PRO A  52     -23.374   8.514 -31.141  1.00  0.00           C  
ATOM    776  CD  PRO A  52     -24.227   8.263 -29.910  1.00  0.00           C  
ATOM    777  HA  PRO A  52     -26.367   7.566 -32.224  1.00  0.00           H  
ATOM    778  HB2 PRO A  52     -23.832   8.100 -33.233  1.00  0.00           H  
ATOM    779  HB3 PRO A  52     -24.825   9.356 -32.505  1.00  0.00           H  
ATOM    780  HG2 PRO A  52     -22.607   7.736 -31.213  1.00  0.00           H  
ATOM    781  HG3 PRO A  52     -22.872   9.484 -31.103  1.00  0.00           H  
ATOM    782  HD2 PRO A  52     -23.686   7.674 -29.165  1.00  0.00           H  
ATOM    783  HD3 PRO A  52     -24.564   9.194 -29.448  1.00  0.00           H  
ATOM    784  N   ASN A  53     -25.406   5.624 -33.467  1.00  0.00           N  
ATOM    785  CA  ASN A  53     -24.881   4.536 -34.279  1.00  0.00           C  
ATOM    786  C   ASN A  53     -24.411   5.262 -35.548  1.00  0.00           C  
ATOM    787  O   ASN A  53     -25.161   5.852 -36.327  1.00  0.00           O  
ATOM    788  CB  ASN A  53     -25.952   3.484 -34.513  1.00  0.00           C  
ATOM    789  CG  ASN A  53     -25.423   2.357 -35.367  1.00  0.00           C  
ATOM    790  OD1 ASN A  53     -24.697   2.528 -36.342  1.00  0.00           O  
ATOM    791  ND2 ASN A  53     -25.848   1.112 -35.004  1.00  0.00           N  
ATOM    792  H   ASN A  53     -26.173   6.165 -33.860  1.00  0.00           H  
ATOM    793  HA  ASN A  53     -24.021   4.082 -33.773  1.00  0.00           H  
ATOM    794  HB2 ASN A  53     -26.288   3.088 -33.547  1.00  0.00           H  
ATOM    795  HB3 ASN A  53     -26.837   3.907 -34.998  1.00  0.00           H  
ATOM    796 HD21 ASN A  53     -26.456   0.925 -34.216  1.00  0.00           H  
ATOM    797 HD22 ASN A  53     -25.521   0.322 -35.548  1.00  0.00           H  
ATOM    798  N   TYR A  54     -23.037   5.293 -35.684  1.00  0.00           N  
ATOM    799  CA  TYR A  54     -22.398   6.211 -36.623  1.00  0.00           C  
ATOM    800  C   TYR A  54     -22.548   5.628 -38.033  1.00  0.00           C  
ATOM    801  O   TYR A  54     -22.754   6.341 -39.015  1.00  0.00           O  
ATOM    802  CB  TYR A  54     -20.924   6.462 -36.285  1.00  0.00           C  
ATOM    803  CG  TYR A  54     -20.743   7.398 -35.107  1.00  0.00           C  
ATOM    804  CD1 TYR A  54     -21.004   8.764 -35.266  1.00  0.00           C  
ATOM    805  CD2 TYR A  54     -20.318   6.934 -33.851  1.00  0.00           C  
ATOM    806  CE1 TYR A  54     -20.840   9.647 -34.201  1.00  0.00           C  
ATOM    807  CE2 TYR A  54     -20.139   7.829 -32.782  1.00  0.00           C  
ATOM    808  CZ  TYR A  54     -20.401   9.181 -32.970  1.00  0.00           C  
ATOM    809  OH  TYR A  54     -20.259  10.117 -31.989  1.00  0.00           O  
ATOM    810  H   TYR A  54     -22.448   4.629 -35.178  1.00  0.00           H  
ATOM    811  HA  TYR A  54     -22.967   7.148 -36.612  1.00  0.00           H  
ATOM    812  HB2 TYR A  54     -20.398   5.519 -36.094  1.00  0.00           H  
ATOM    813  HB3 TYR A  54     -20.422   6.914 -37.149  1.00  0.00           H  
ATOM    814  HD1 TYR A  54     -21.355   9.157 -36.217  1.00  0.00           H  
ATOM    815  HD2 TYR A  54     -20.120   5.874 -33.700  1.00  0.00           H  
ATOM    816  HE1 TYR A  54     -21.063  10.701 -34.331  1.00  0.00           H  
ATOM    817  HE2 TYR A  54     -19.808   7.459 -31.816  1.00  0.00           H  
ATOM    818  HH  TYR A  54     -20.049   9.720 -31.110  1.00  0.00           H  
ATOM    819  N   GLU A  55     -22.386   4.268 -38.102  1.00  0.00           N  
ATOM    820  CA  GLU A  55     -22.531   3.458 -39.297  1.00  0.00           C  
ATOM    821  C   GLU A  55     -23.951   3.693 -39.856  1.00  0.00           C  
ATOM    822  O   GLU A  55     -24.153   3.944 -41.046  1.00  0.00           O  
ATOM    823  CB  GLU A  55     -22.331   1.958 -38.987  1.00  0.00           C  
ATOM    824  CG  GLU A  55     -21.023   1.590 -38.271  1.00  0.00           C  
ATOM    825  CD  GLU A  55     -21.053   1.776 -36.743  1.00  0.00           C  
ATOM    826  OE1 GLU A  55     -20.717   0.774 -36.055  1.00  0.00           O  
ATOM    827  OE2 GLU A  55     -21.370   2.947 -36.361  1.00  0.00           O1-
ATOM    828  H   GLU A  55     -22.092   3.776 -37.223  1.00  0.00           H  
ATOM    829  HA  GLU A  55     -21.800   3.812 -40.033  1.00  0.00           H  
ATOM    830  HB2 GLU A  55     -23.171   1.576 -38.395  1.00  0.00           H  
ATOM    831  HB3 GLU A  55     -22.367   1.416 -39.941  1.00  0.00           H  
ATOM    832  HG2 GLU A  55     -20.807   0.533 -38.476  1.00  0.00           H  
ATOM    833  HG3 GLU A  55     -20.186   2.168 -38.680  1.00  0.00           H  
ATOM    834  N   ASP A  56     -24.964   3.588 -38.923  1.00  0.00           N  
ATOM    835  CA  ASP A  56     -26.380   3.789 -39.246  1.00  0.00           C  
ATOM    836  C   ASP A  56     -26.613   5.212 -39.799  1.00  0.00           C  
ATOM    837  O   ASP A  56     -27.379   5.438 -40.738  1.00  0.00           O  
ATOM    838  CB  ASP A  56     -27.204   3.533 -37.992  1.00  0.00           C  
ATOM    839  CG  ASP A  56     -28.607   4.021 -38.159  1.00  0.00           C  
ATOM    840  OD1 ASP A  56     -28.938   5.072 -37.530  1.00  0.00           O  
ATOM    841  OD2 ASP A  56     -29.337   3.446 -39.019  1.00  0.00           O1-
ATOM    842  H   ASP A  56     -24.711   3.334 -37.956  1.00  0.00           H  
ATOM    843  HA  ASP A  56     -26.638   3.077 -40.038  1.00  0.00           H  
ATOM    844  HB2 ASP A  56     -27.211   2.467 -37.739  1.00  0.00           H  
ATOM    845  HB3 ASP A  56     -26.771   4.070 -37.148  1.00  0.00           H  
ATOM    846  N   LEU A  57     -26.002   6.243 -39.122  1.00  0.00           N  
ATOM    847  CA  LEU A  57     -26.175   7.620 -39.569  1.00  0.00           C  
ATOM    848  C   LEU A  57     -25.500   7.810 -40.942  1.00  0.00           C  
ATOM    849  O   LEU A  57     -26.048   8.418 -41.863  1.00  0.00           O  
ATOM    850  CB  LEU A  57     -25.602   8.617 -38.557  1.00  0.00           C  
ATOM    851  CG  LEU A  57     -26.508   8.818 -37.330  1.00  0.00           C  
ATOM    852  CD1 LEU A  57     -25.698   9.397 -36.170  1.00  0.00           C  
ATOM    853  CD2 LEU A  57     -27.681   9.746 -37.655  1.00  0.00           C  
ATOM    854  H   LEU A  57     -25.460   6.022 -38.281  1.00  0.00           H  
ATOM    855  HA  LEU A  57     -27.247   7.789 -39.726  1.00  0.00           H  
ATOM    856  HB2 LEU A  57     -24.617   8.263 -38.230  1.00  0.00           H  
ATOM    857  HB3 LEU A  57     -25.436   9.588 -39.042  1.00  0.00           H  
ATOM    858  HG  LEU A  57     -26.911   7.850 -37.007  1.00  0.00           H  
ATOM    859 HD11 LEU A  57     -26.318   9.481 -35.277  1.00  0.00           H  
ATOM    860 HD12 LEU A  57     -24.847   8.753 -35.921  1.00  0.00           H  
ATOM    861 HD13 LEU A  57     -25.314  10.392 -36.410  1.00  0.00           H  
ATOM    862 HD21 LEU A  57     -28.341   9.848 -36.790  1.00  0.00           H  
ATOM    863 HD22 LEU A  57     -27.331  10.746 -37.930  1.00  0.00           H  
ATOM    864 HD23 LEU A  57     -28.282   9.362 -38.483  1.00  0.00           H  
ATOM    865  N   LEU A  58     -24.213   7.318 -41.032  1.00  0.00           N  
ATOM    866  CA  LEU A  58     -23.371   7.520 -42.203  1.00  0.00           C  
ATOM    867  C   LEU A  58     -24.000   6.880 -43.445  1.00  0.00           C  
ATOM    868  O   LEU A  58     -23.904   7.416 -44.554  1.00  0.00           O  
ATOM    869  CB  LEU A  58     -21.969   6.941 -41.953  1.00  0.00           C  
ATOM    870  CG  LEU A  58     -20.905   7.299 -43.008  1.00  0.00           C  
ATOM    871  CD1 LEU A  58     -20.645   8.802 -43.049  1.00  0.00           C  
ATOM    872  CD2 LEU A  58     -19.601   6.562 -42.692  1.00  0.00           C  
ATOM    873  H   LEU A  58     -23.820   6.806 -40.229  1.00  0.00           H  
ATOM    874  HA  LEU A  58     -23.330   8.602 -42.365  1.00  0.00           H  
ATOM    875  HB2 LEU A  58     -21.606   7.299 -40.981  1.00  0.00           H  
ATOM    876  HB3 LEU A  58     -22.038   5.848 -41.872  1.00  0.00           H  
ATOM    877  HG  LEU A  58     -21.241   6.972 -43.999  1.00  0.00           H  
ATOM    878 HD11 LEU A  58     -19.779   9.037 -43.675  1.00  0.00           H  
ATOM    879 HD12 LEU A  58     -21.506   9.334 -43.463  1.00  0.00           H  
ATOM    880 HD13 LEU A  58     -20.451   9.201 -42.048  1.00  0.00           H  
ATOM    881 HD21 LEU A  58     -18.831   6.791 -43.436  1.00  0.00           H  
ATOM    882 HD22 LEU A  58     -19.217   6.845 -41.706  1.00  0.00           H  
ATOM    883 HD23 LEU A  58     -19.756   5.477 -42.696  1.00  0.00           H  
ATOM    884  N   ILE A  59     -24.600   5.642 -43.266  1.00  0.00           N  
ATOM    885  CA  ILE A  59     -25.182   4.945 -44.422  1.00  0.00           C  
ATOM    886  C   ILE A  59     -26.474   5.625 -44.951  1.00  0.00           C  
ATOM    887  O   ILE A  59     -27.030   5.253 -45.984  1.00  0.00           O  
ATOM    888  CB  ILE A  59     -25.351   3.428 -44.155  1.00  0.00           C  
ATOM    889  CG1 ILE A  59     -25.422   2.561 -45.431  1.00  0.00           C  
ATOM    890  CG2 ILE A  59     -26.573   3.127 -43.282  1.00  0.00           C  
ATOM    891  CD1 ILE A  59     -24.177   2.635 -46.305  1.00  0.00           C  
ATOM    892  H   ILE A  59     -24.602   5.195 -42.336  1.00  0.00           H  
ATOM    893  HA  ILE A  59     -24.447   5.081 -45.224  1.00  0.00           H  
ATOM    894  HB  ILE A  59     -24.466   3.090 -43.598  1.00  0.00           H  
ATOM    895 HG12 ILE A  59     -25.556   1.512 -45.133  1.00  0.00           H  
ATOM    896 HG13 ILE A  59     -26.300   2.820 -46.032  1.00  0.00           H  
ATOM    897 HG21 ILE A  59     -26.584   2.073 -42.985  1.00  0.00           H  
ATOM    898 HG22 ILE A  59     -26.556   3.724 -42.370  1.00  0.00           H  
ATOM    899 HG23 ILE A  59     -27.511   3.335 -43.807  1.00  0.00           H  
ATOM    900 HD11 ILE A  59     -24.232   1.879 -47.096  1.00  0.00           H  
ATOM    901 HD12 ILE A  59     -24.082   3.608 -46.792  1.00  0.00           H  
ATOM    902 HD13 ILE A  59     -23.272   2.446 -45.719  1.00  0.00           H  
ATOM    903  N   ARG A  60     -26.935   6.685 -44.192  1.00  0.00           N  
ATOM    904  CA  ARG A  60     -27.968   7.610 -44.642  1.00  0.00           C  
ATOM    905  C   ARG A  60     -27.396   8.978 -45.101  1.00  0.00           C  
ATOM    906  O   ARG A  60     -28.131   9.954 -45.282  1.00  0.00           O  
ATOM    907  CB  ARG A  60     -29.038   7.841 -43.560  1.00  0.00           C  
ATOM    908  CG  ARG A  60     -29.929   6.618 -43.324  1.00  0.00           C  
ATOM    909  CD  ARG A  60     -31.100   6.955 -42.400  1.00  0.00           C  
ATOM    910  NE  ARG A  60     -30.679   7.240 -41.025  1.00  0.00           N  
ATOM    911  CZ  ARG A  60     -30.315   6.285 -40.119  1.00  0.00           C  
ATOM    912  NH1 ARG A  60     -30.402   4.974 -40.429  1.00  0.00           N  
ATOM    913  NH2 ARG A  60     -29.881   6.697 -38.905  1.00  0.00           N1+
ATOM    914  H   ARG A  60     -26.512   6.843 -43.278  1.00  0.00           H  
ATOM    915  HA  ARG A  60     -28.446   7.191 -45.536  1.00  0.00           H  
ATOM    916  HB2 ARG A  60     -28.563   8.140 -42.618  1.00  0.00           H  
ATOM    917  HB3 ARG A  60     -29.684   8.678 -43.856  1.00  0.00           H  
ATOM    918  HG2 ARG A  60     -30.333   6.275 -44.283  1.00  0.00           H  
ATOM    919  HG3 ARG A  60     -29.335   5.798 -42.907  1.00  0.00           H  
ATOM    920  HD2 ARG A  60     -31.636   7.837 -42.766  1.00  0.00           H  
ATOM    921  HD3 ARG A  60     -31.834   6.142 -42.382  1.00  0.00           H  
ATOM    922  HE  ARG A  60     -30.739   8.187 -40.680  1.00  0.00           H  
ATOM    923 HH11 ARG A  60     -30.001   4.225 -39.785  1.00  0.00           H  
ATOM    924 HH12 ARG A  60     -30.719   4.631 -41.318  1.00  0.00           H  
ATOM    925 HH21 ARG A  60     -29.498   5.987 -38.199  1.00  0.00           H  
ATOM    926 HH22 ARG A  60     -29.845   7.653 -38.600  1.00  0.00           H  
ATOM    927  N   LYS A  61     -26.044   9.034 -45.389  1.00  0.00           N  
ATOM    928  CA  LYS A  61     -25.426  10.242 -45.918  1.00  0.00           C  
ATOM    929  C   LYS A  61     -24.739   9.979 -47.270  1.00  0.00           C  
ATOM    930  O   LYS A  61     -23.787   9.207 -47.422  1.00  0.00           O  
ATOM    931  CB  LYS A  61     -24.371  10.819 -44.969  1.00  0.00           C  
ATOM    932  CG  LYS A  61     -24.842  11.094 -43.545  1.00  0.00           C  
ATOM    933  CD  LYS A  61     -25.993  12.089 -43.435  1.00  0.00           C  
ATOM    934  CE  LYS A  61     -26.388  12.264 -41.976  1.00  0.00           C  
ATOM    935  NZ  LYS A  61     -27.179  13.502 -41.818  1.00  0.00           N1+
ATOM    936  H   LYS A  61     -25.456   8.210 -45.218  1.00  0.00           H  
ATOM    937  HA  LYS A  61     -26.199  11.004 -46.069  1.00  0.00           H  
ATOM    938  HB2 LYS A  61     -23.524  10.125 -44.907  1.00  0.00           H  
ATOM    939  HB3 LYS A  61     -23.978  11.748 -45.401  1.00  0.00           H  
ATOM    940  HG2 LYS A  61     -25.126  10.153 -43.077  1.00  0.00           H  
ATOM    941  HG3 LYS A  61     -23.985  11.473 -42.973  1.00  0.00           H  
ATOM    942  HD2 LYS A  61     -25.688  13.036 -43.889  1.00  0.00           H  
ATOM    943  HD3 LYS A  61     -26.868  11.749 -43.994  1.00  0.00           H  
ATOM    944  HE2 LYS A  61     -27.000  11.433 -41.613  1.00  0.00           H  
ATOM    945  HE3 LYS A  61     -25.517  12.384 -41.334  1.00  0.00           H  
ATOM    946  HZ1 LYS A  61     -26.609  14.332 -42.060  1.00  0.00           H  
ATOM    947  HZ2 LYS A  61     -28.044  13.494 -42.375  1.00  0.00           H  
ATOM    948  HZ3 LYS A  61     -27.428  13.606 -40.821  1.00  0.00           H  
ATOM    949  N   SER A  62     -25.252  10.766 -48.292  1.00  0.00           N  
ATOM    950  CA  SER A  62     -24.657  10.811 -49.624  1.00  0.00           C  
ATOM    951  C   SER A  62     -23.616  11.945 -49.641  1.00  0.00           C  
ATOM    952  O   SER A  62     -23.559  12.840 -48.793  1.00  0.00           O  
ATOM    953  CB  SER A  62     -25.691  11.031 -50.735  1.00  0.00           C  
ATOM    954  OG  SER A  62     -26.095  12.397 -50.824  1.00  0.00           O  
ATOM    955  H   SER A  62     -26.048  11.392 -48.128  1.00  0.00           H  
ATOM    956  HA  SER A  62     -24.141   9.860 -49.797  1.00  0.00           H  
ATOM    957  HB2 SER A  62     -25.260  10.768 -51.706  1.00  0.00           H  
ATOM    958  HB3 SER A  62     -26.581  10.410 -50.585  1.00  0.00           H  
ATOM    959  HG  SER A  62     -26.584  12.597 -49.989  1.00  0.00           H  
ATOM    960  N   ASN A  63     -22.794  11.956 -50.758  1.00  0.00           N  
ATOM    961  CA  ASN A  63     -21.688  12.908 -50.867  1.00  0.00           C  
ATOM    962  C   ASN A  63     -22.177  14.359 -50.811  1.00  0.00           C  
ATOM    963  O   ASN A  63     -21.439  15.258 -50.411  1.00  0.00           O  
ATOM    964  CB  ASN A  63     -20.926  12.732 -52.179  1.00  0.00           C  
ATOM    965  CG  ASN A  63     -19.805  11.720 -52.100  1.00  0.00           C  
ATOM    966  ND2 ASN A  63     -19.222  11.476 -53.308  1.00  0.00           N  
ATOM    967  OD1 ASN A  63     -19.432  11.144 -51.081  1.00  0.00           O  
ATOM    968  H   ASN A  63     -22.944  11.278 -51.499  1.00  0.00           H  
ATOM    969  HA  ASN A  63     -21.047  12.758 -49.989  1.00  0.00           H  
ATOM    970  HB2 ASN A  63     -21.607  12.437 -52.988  1.00  0.00           H  
ATOM    971  HB3 ASN A  63     -20.469  13.680 -52.484  1.00  0.00           H  
ATOM    972 HD21 ASN A  63     -18.458  10.802 -53.401  1.00  0.00           H  
ATOM    973 HD22 ASN A  63     -19.482  11.969 -54.153  1.00  0.00           H  
ATOM    974  N   HIS A  64     -23.442  14.589 -51.324  1.00  0.00           N  
ATOM    975  CA  HIS A  64     -23.984  15.952 -51.416  1.00  0.00           C  
ATOM    976  C   HIS A  64     -24.407  16.457 -50.026  1.00  0.00           C  
ATOM    977  O   HIS A  64     -24.662  17.640 -49.803  1.00  0.00           O  
ATOM    978  CB  HIS A  64     -25.186  15.996 -52.368  1.00  0.00           C  
ATOM    979  CG  HIS A  64     -25.628  17.380 -52.694  1.00  0.00           C  
ATOM    980  CD2 HIS A  64     -26.790  18.027 -52.324  1.00  0.00           C  
ATOM    981  ND1 HIS A  64     -24.832  18.214 -53.449  1.00  0.00           N  
ATOM    982  NE2 HIS A  64     -26.686  19.281 -52.858  1.00  0.00           N  
ATOM    983  CE1 HIS A  64     -25.498  19.344 -53.530  1.00  0.00           C  
ATOM    984  H   HIS A  64     -24.014  13.800 -51.618  1.00  0.00           H  
ATOM    985  HA  HIS A  64     -23.177  16.607 -51.767  1.00  0.00           H  
ATOM    986  HB2 HIS A  64     -24.926  15.491 -53.308  1.00  0.00           H  
ATOM    987  HB3 HIS A  64     -26.025  15.431 -51.940  1.00  0.00           H  
ATOM    988  HD2 HIS A  64     -27.646  17.725 -51.737  1.00  0.00           H  
ATOM    989  HE2 HIS A  64     -27.365  20.027 -52.770  1.00  0.00           H  
ATOM    990  HE1 HIS A  64     -25.178  20.234 -54.053  1.00  0.00           H  
ATOM    991  N   ASN A  65     -24.562  15.475 -49.062  1.00  0.00           N  
ATOM    992  CA  ASN A  65     -25.084  15.789 -47.734  1.00  0.00           C  
ATOM    993  C   ASN A  65     -23.927  16.064 -46.755  1.00  0.00           C  
ATOM    994  O   ASN A  65     -24.133  16.361 -45.578  1.00  0.00           O  
ATOM    995  CB  ASN A  65     -26.005  14.704 -47.180  1.00  0.00           C  
ATOM    996  CG  ASN A  65     -26.981  14.156 -48.198  1.00  0.00           C  
ATOM    997  OD1 ASN A  65     -27.007  12.956 -48.484  1.00  0.00           O  
ATOM    998  ND2 ASN A  65     -27.819  15.052 -48.801  1.00  0.00           N  
ATOM    999  H   ASN A  65     -24.274  14.513 -49.267  1.00  0.00           H  
ATOM   1000  HA  ASN A  65     -25.648  16.727 -47.803  1.00  0.00           H  
ATOM   1001  HB2 ASN A  65     -25.410  13.860 -46.807  1.00  0.00           H  
ATOM   1002  HB3 ASN A  65     -26.573  15.085 -46.323  1.00  0.00           H  
ATOM   1003 HD21 ASN A  65     -27.824  16.044 -48.587  1.00  0.00           H  
ATOM   1004 HD22 ASN A  65     -28.482  14.730 -49.500  1.00  0.00           H  
ATOM   1005  N   PHE A  66     -22.675  16.000 -47.330  1.00  0.00           N  
ATOM   1006  CA  PHE A  66     -21.454  16.426 -46.664  1.00  0.00           C  
ATOM   1007  C   PHE A  66     -21.048  17.704 -47.387  1.00  0.00           C  
ATOM   1008  O   PHE A  66     -20.665  17.709 -48.556  1.00  0.00           O  
ATOM   1009  CB  PHE A  66     -20.318  15.416 -46.784  1.00  0.00           C  
ATOM   1010  CG  PHE A  66     -20.393  14.359 -45.717  1.00  0.00           C  
ATOM   1011  CD1 PHE A  66     -19.882  14.631 -44.439  1.00  0.00           C  
ATOM   1012  CD2 PHE A  66     -20.990  13.123 -45.973  1.00  0.00           C  
ATOM   1013  CE1 PHE A  66     -19.938  13.664 -43.443  1.00  0.00           C  
ATOM   1014  CE2 PHE A  66     -21.037  12.156 -44.973  1.00  0.00           C  
ATOM   1015  CZ  PHE A  66     -20.503  12.422 -43.714  1.00  0.00           C  
ATOM   1016  H   PHE A  66     -22.604  15.699 -48.301  1.00  0.00           H  
ATOM   1017  HA  PHE A  66     -21.672  16.649 -45.613  1.00  0.00           H  
ATOM   1018  HB2 PHE A  66     -20.297  14.949 -47.777  1.00  0.00           H  
ATOM   1019  HB3 PHE A  66     -19.354  15.927 -46.672  1.00  0.00           H  
ATOM   1020  HD1 PHE A  66     -19.430  15.597 -44.218  1.00  0.00           H  
ATOM   1021  HD2 PHE A  66     -21.428  12.915 -46.947  1.00  0.00           H  
ATOM   1022  HE1 PHE A  66     -19.529  13.877 -42.460  1.00  0.00           H  
ATOM   1023  HE2 PHE A  66     -21.503  11.197 -45.167  1.00  0.00           H  
ATOM   1024  HZ  PHE A  66     -20.542  11.669 -42.934  1.00  0.00           H  
ATOM   1025  N   LEU A  67     -21.218  18.838 -46.623  1.00  0.00           N  
ATOM   1026  CA  LEU A  67     -20.943  20.184 -47.107  1.00  0.00           C  
ATOM   1027  C   LEU A  67     -19.634  20.558 -46.416  1.00  0.00           C  
ATOM   1028  O   LEU A  67     -19.516  20.569 -45.187  1.00  0.00           O  
ATOM   1029  CB  LEU A  67     -22.108  21.100 -46.705  1.00  0.00           C  
ATOM   1030  CG  LEU A  67     -21.932  22.594 -47.017  1.00  0.00           C  
ATOM   1031  CD1 LEU A  67     -21.645  22.851 -48.491  1.00  0.00           C  
ATOM   1032  CD2 LEU A  67     -23.191  23.360 -46.601  1.00  0.00           C  
ATOM   1033  H   LEU A  67     -21.515  18.770 -45.640  1.00  0.00           H  
ATOM   1034  HA  LEU A  67     -20.822  20.161 -48.194  1.00  0.00           H  
ATOM   1035  HB2 LEU A  67     -23.019  20.731 -47.197  1.00  0.00           H  
ATOM   1036  HB3 LEU A  67     -22.297  21.001 -45.629  1.00  0.00           H  
ATOM   1037  HG  LEU A  67     -21.095  22.980 -46.425  1.00  0.00           H  
ATOM   1038 HD11 LEU A  67     -21.582  23.925 -48.696  1.00  0.00           H  
ATOM   1039 HD12 LEU A  67     -20.692  22.407 -48.786  1.00  0.00           H  
ATOM   1040 HD13 LEU A  67     -22.433  22.429 -49.124  1.00  0.00           H  
ATOM   1041 HD21 LEU A  67     -23.087  24.430 -46.807  1.00  0.00           H  
ATOM   1042 HD22 LEU A  67     -24.073  23.000 -47.142  1.00  0.00           H  
ATOM   1043 HD23 LEU A  67     -23.382  23.244 -45.530  1.00  0.00           H  
ATOM   1044  N   VAL A  68     -18.597  20.837 -47.288  1.00  0.00           N  
ATOM   1045  CA  VAL A  68     -17.289  21.289 -46.828  1.00  0.00           C  
ATOM   1046  C   VAL A  68     -17.113  22.675 -47.457  1.00  0.00           C  
ATOM   1047  O   VAL A  68     -17.312  22.882 -48.659  1.00  0.00           O  
ATOM   1048  CB  VAL A  68     -16.165  20.331 -47.258  1.00  0.00           C  
ATOM   1049  CG1 VAL A  68     -14.807  20.833 -46.764  1.00  0.00           C  
ATOM   1050  CG2 VAL A  68     -16.396  18.913 -46.726  1.00  0.00           C  
ATOM   1051  H   VAL A  68     -18.724  20.747 -48.295  1.00  0.00           H  
ATOM   1052  HA  VAL A  68     -17.309  21.372 -45.740  1.00  0.00           H  
ATOM   1053  HB  VAL A  68     -16.135  20.277 -48.353  1.00  0.00           H  
ATOM   1054 HG11 VAL A  68     -14.014  20.164 -47.103  1.00  0.00           H  
ATOM   1055 HG12 VAL A  68     -14.577  21.830 -47.152  1.00  0.00           H  
ATOM   1056 HG13 VAL A  68     -14.770  20.879 -45.671  1.00  0.00           H  
ATOM   1057 HG21 VAL A  68     -15.582  18.247 -47.030  1.00  0.00           H  
ATOM   1058 HG22 VAL A  68     -16.448  18.904 -45.633  1.00  0.00           H  
ATOM   1059 HG23 VAL A  68     -17.329  18.489 -47.111  1.00  0.00           H  
ATOM   1060  N   GLN A  69     -16.724  23.662 -46.563  1.00  0.00           N  
ATOM   1061  CA  GLN A  69     -16.608  25.043 -47.005  1.00  0.00           C  
ATOM   1062  C   GLN A  69     -15.305  25.661 -46.514  1.00  0.00           C  
ATOM   1063  O   GLN A  69     -14.905  25.562 -45.350  1.00  0.00           O  
ATOM   1064  CB  GLN A  69     -17.784  25.902 -46.538  1.00  0.00           C  
ATOM   1065  CG  GLN A  69     -19.101  25.490 -47.189  1.00  0.00           C  
ATOM   1066  CD  GLN A  69     -20.230  26.326 -46.648  1.00  0.00           C  
ATOM   1067  OE1 GLN A  69     -21.013  25.922 -45.794  1.00  0.00           O  
ATOM   1068  NE2 GLN A  69     -20.295  27.586 -47.170  1.00  0.00           N  
ATOM   1069  H   GLN A  69     -16.518  23.427 -45.575  1.00  0.00           H  
ATOM   1070  HA  GLN A  69     -16.593  25.045 -48.098  1.00  0.00           H  
ATOM   1071  HB2 GLN A  69     -17.889  25.845 -45.449  1.00  0.00           H  
ATOM   1072  HB3 GLN A  69     -17.579  26.957 -46.762  1.00  0.00           H  
ATOM   1073  HG2 GLN A  69     -19.054  25.613 -48.275  1.00  0.00           H  
ATOM   1074  HG3 GLN A  69     -19.332  24.441 -46.984  1.00  0.00           H  
ATOM   1075 HE21 GLN A  69     -21.003  28.214 -46.819  1.00  0.00           H  
ATOM   1076 HE22 GLN A  69     -19.671  27.945 -47.902  1.00  0.00           H  
ATOM   1077  N   ALA A  70     -14.657  26.405 -47.487  1.00  0.00           N  
ATOM   1078  CA  ALA A  70     -13.430  27.132 -47.194  1.00  0.00           C  
ATOM   1079  C   ALA A  70     -13.883  28.558 -46.882  1.00  0.00           C  
ATOM   1080  O   ALA A  70     -13.996  29.431 -47.747  1.00  0.00           O  
ATOM   1081  CB  ALA A  70     -12.480  27.083 -48.380  1.00  0.00           C  
ATOM   1082  H   ALA A  70     -15.061  26.484 -48.438  1.00  0.00           H  
ATOM   1083  HA  ALA A  70     -12.940  26.707 -46.311  1.00  0.00           H  
ATOM   1084  HB1 ALA A  70     -11.577  27.668 -48.179  1.00  0.00           H  
ATOM   1085  HB2 ALA A  70     -12.181  26.050 -48.593  1.00  0.00           H  
ATOM   1086  HB3 ALA A  70     -12.943  27.485 -49.288  1.00  0.00           H  
ATOM   1087  N   GLY A  71     -14.357  28.738 -45.593  1.00  0.00           N  
ATOM   1088  CA  GLY A  71     -14.847  30.007 -45.056  1.00  0.00           C  
ATOM   1089  C   GLY A  71     -16.234  30.396 -45.587  1.00  0.00           C  
ATOM   1090  O   GLY A  71     -17.088  30.944 -44.893  1.00  0.00           O  
ATOM   1091  H   GLY A  71     -14.357  27.937 -44.965  1.00  0.00           H  
ATOM   1092  HA2 GLY A  71     -14.897  29.904 -43.968  1.00  0.00           H  
ATOM   1093  HA3 GLY A  71     -14.138  30.797 -45.323  1.00  0.00           H  
ATOM   1094  N   ASN A  72     -16.362  30.245 -46.950  1.00  0.00           N  
ATOM   1095  CA  ASN A  72     -17.563  30.555 -47.709  1.00  0.00           C  
ATOM   1096  C   ASN A  72     -17.687  29.530 -48.851  1.00  0.00           C  
ATOM   1097  O   ASN A  72     -18.712  28.859 -49.002  1.00  0.00           O  
ATOM   1098  CB  ASN A  72     -17.471  31.983 -48.238  1.00  0.00           C  
ATOM   1099  CG  ASN A  72     -18.812  32.472 -48.712  1.00  0.00           C  
ATOM   1100  OD1 ASN A  72     -19.103  32.567 -49.899  1.00  0.00           O  
ATOM   1101  ND2 ASN A  72     -19.680  32.813 -47.713  1.00  0.00           N  
ATOM   1102  H   ASN A  72     -15.529  29.908 -47.437  1.00  0.00           H  
ATOM   1103  HA  ASN A  72     -18.428  30.428 -47.047  1.00  0.00           H  
ATOM   1104  HB2 ASN A  72     -17.124  32.664 -47.450  1.00  0.00           H  
ATOM   1105  HB3 ASN A  72     -16.755  32.075 -49.062  1.00  0.00           H  
ATOM   1106 HD21 ASN A  72     -20.590  33.182 -47.965  1.00  0.00           H  
ATOM   1107 HD22 ASN A  72     -19.454  32.717 -46.727  1.00  0.00           H  
ATOM   1108  N   VAL A  73     -16.595  29.462 -49.701  1.00  0.00           N  
ATOM   1109  CA  VAL A  73     -16.642  28.750 -50.981  1.00  0.00           C  
ATOM   1110  C   VAL A  73     -16.688  27.240 -50.699  1.00  0.00           C  
ATOM   1111  O   VAL A  73     -15.976  26.697 -49.852  1.00  0.00           O  
ATOM   1112  CB  VAL A  73     -15.427  29.112 -51.868  1.00  0.00           C  
ATOM   1113  CG1 VAL A  73     -15.416  28.330 -53.187  1.00  0.00           C  
ATOM   1114  CG2 VAL A  73     -15.403  30.614 -52.185  1.00  0.00           C  
ATOM   1115  H   VAL A  73     -15.724  29.915 -49.438  1.00  0.00           H  
ATOM   1116  HA  VAL A  73     -17.574  29.051 -51.478  1.00  0.00           H  
ATOM   1117  HB  VAL A  73     -14.503  28.867 -51.327  1.00  0.00           H  
ATOM   1118 HG11 VAL A  73     -14.586  28.654 -53.824  1.00  0.00           H  
ATOM   1119 HG12 VAL A  73     -15.285  27.257 -53.014  1.00  0.00           H  
ATOM   1120 HG13 VAL A  73     -16.347  28.478 -53.744  1.00  0.00           H  
ATOM   1121 HG21 VAL A  73     -14.549  30.862 -52.825  1.00  0.00           H  
ATOM   1122 HG22 VAL A  73     -16.316  30.922 -52.705  1.00  0.00           H  
ATOM   1123 HG23 VAL A  73     -15.311  31.216 -51.276  1.00  0.00           H  
ATOM   1124  N   GLN A  74     -17.610  26.563 -51.480  1.00  0.00           N  
ATOM   1125  CA  GLN A  74     -17.934  25.161 -51.256  1.00  0.00           C  
ATOM   1126  C   GLN A  74     -16.972  24.254 -52.033  1.00  0.00           C  
ATOM   1127  O   GLN A  74     -16.637  24.470 -53.196  1.00  0.00           O  
ATOM   1128  CB  GLN A  74     -19.383  24.858 -51.671  1.00  0.00           C  
ATOM   1129  CG  GLN A  74     -19.710  23.366 -51.615  1.00  0.00           C  
ATOM   1130  CD  GLN A  74     -21.170  23.057 -51.825  1.00  0.00           C  
ATOM   1131  OE1 GLN A  74     -22.061  23.898 -51.827  1.00  0.00           O  
ATOM   1132  NE2 GLN A  74     -21.402  21.713 -51.986  1.00  0.00           N  
ATOM   1133  H   GLN A  74     -18.072  27.041 -52.246  1.00  0.00           H  
ATOM   1134  HA  GLN A  74     -17.823  24.964 -50.186  1.00  0.00           H  
ATOM   1135  HB2 GLN A  74     -20.064  25.422 -51.019  1.00  0.00           H  
ATOM   1136  HB3 GLN A  74     -19.570  25.222 -52.690  1.00  0.00           H  
ATOM   1137  HG2 GLN A  74     -19.155  22.833 -52.395  1.00  0.00           H  
ATOM   1138  HG3 GLN A  74     -19.420  22.952 -50.644  1.00  0.00           H  
ATOM   1139 HE21 GLN A  74     -20.663  21.018 -51.948  1.00  0.00           H  
ATOM   1140 HE22 GLN A  74     -22.349  21.388 -52.141  1.00  0.00           H  
ATOM   1141  N   LEU A  75     -16.625  23.113 -51.326  1.00  0.00           N  
ATOM   1142  CA  LEU A  75     -15.853  22.030 -51.932  1.00  0.00           C  
ATOM   1143  C   LEU A  75     -16.820  20.836 -52.043  1.00  0.00           C  
ATOM   1144  O   LEU A  75     -17.654  20.575 -51.171  1.00  0.00           O  
ATOM   1145  CB  LEU A  75     -14.650  21.613 -51.077  1.00  0.00           C  
ATOM   1146  CG  LEU A  75     -13.828  22.754 -50.447  1.00  0.00           C  
ATOM   1147  CD1 LEU A  75     -12.652  22.155 -49.673  1.00  0.00           C  
ATOM   1148  CD2 LEU A  75     -13.307  23.762 -51.469  1.00  0.00           C  
ATOM   1149  H   LEU A  75     -16.946  22.981 -50.355  1.00  0.00           H  
ATOM   1150  HA  LEU A  75     -15.521  22.324 -52.933  1.00  0.00           H  
ATOM   1151  HB2 LEU A  75     -14.996  20.964 -50.263  1.00  0.00           H  
ATOM   1152  HB3 LEU A  75     -13.995  20.979 -51.692  1.00  0.00           H  
ATOM   1153  HG  LEU A  75     -14.458  23.290 -49.726  1.00  0.00           H  
ATOM   1154 HD11 LEU A  75     -12.101  22.936 -49.140  1.00  0.00           H  
ATOM   1155 HD12 LEU A  75     -12.993  21.426 -48.934  1.00  0.00           H  
ATOM   1156 HD13 LEU A  75     -11.964  21.639 -50.350  1.00  0.00           H  
ATOM   1157 HD21 LEU A  75     -12.673  24.512 -50.985  1.00  0.00           H  
ATOM   1158 HD22 LEU A  75     -12.715  23.268 -52.242  1.00  0.00           H  
ATOM   1159 HD23 LEU A  75     -14.121  24.298 -51.962  1.00  0.00           H  
ATOM   1160  N   ARG A  76     -16.653  20.027 -53.152  1.00  0.00           N  
ATOM   1161  CA  ARG A  76     -17.478  18.834 -53.335  1.00  0.00           C  
ATOM   1162  C   ARG A  76     -16.650  17.631 -52.857  1.00  0.00           C  
ATOM   1163  O   ARG A  76     -15.508  17.393 -53.257  1.00  0.00           O  
ATOM   1164  CB  ARG A  76     -17.915  18.663 -54.790  1.00  0.00           C  
ATOM   1165  CG  ARG A  76     -18.761  17.412 -55.045  1.00  0.00           C  
ATOM   1166  CD  ARG A  76     -19.144  17.307 -56.516  1.00  0.00           C  
ATOM   1167  NE  ARG A  76     -19.442  15.916 -56.899  1.00  0.00           N  
ATOM   1168  CZ  ARG A  76     -20.665  15.337 -56.963  1.00  0.00           C  
ATOM   1169  NH1 ARG A  76     -21.788  15.958 -56.541  1.00  0.00           N  
ATOM   1170  NH2 ARG A  76     -20.765  14.096 -57.494  1.00  0.00           N1+
ATOM   1171  H   ARG A  76     -15.916  20.218 -53.840  1.00  0.00           H  
ATOM   1172  HA  ARG A  76     -18.378  18.928 -52.717  1.00  0.00           H  
ATOM   1173  HB2 ARG A  76     -18.467  19.555 -55.112  1.00  0.00           H  
ATOM   1174  HB3 ARG A  76     -17.030  18.595 -55.420  1.00  0.00           H  
ATOM   1175  HG2 ARG A  76     -18.189  16.520 -54.770  1.00  0.00           H  
ATOM   1176  HG3 ARG A  76     -19.664  17.418 -54.424  1.00  0.00           H  
ATOM   1177  HD2 ARG A  76     -19.986  17.958 -56.772  1.00  0.00           H  
ATOM   1178  HD3 ARG A  76     -18.309  17.618 -57.155  1.00  0.00           H  
ATOM   1179  HE  ARG A  76     -18.650  15.387 -57.246  1.00  0.00           H  
ATOM   1180 HH11 ARG A  76     -22.705  15.538 -56.624  1.00  0.00           H  
ATOM   1181 HH12 ARG A  76     -21.735  16.891 -56.149  1.00  0.00           H  
ATOM   1182 HH21 ARG A  76     -21.665  13.655 -57.627  1.00  0.00           H  
ATOM   1183 HH22 ARG A  76     -19.951  13.620 -57.864  1.00  0.00           H  
ATOM   1184  N   VAL A  77     -17.339  16.820 -51.973  1.00  0.00           N  
ATOM   1185  CA  VAL A  77     -16.798  15.568 -51.461  1.00  0.00           C  
ATOM   1186  C   VAL A  77     -17.002  14.540 -52.585  1.00  0.00           C  
ATOM   1187  O   VAL A  77     -18.102  14.348 -53.106  1.00  0.00           O  
ATOM   1188  CB  VAL A  77     -17.506  15.152 -50.157  1.00  0.00           C  
ATOM   1189  CG1 VAL A  77     -17.031  13.790 -49.655  1.00  0.00           C  
ATOM   1190  CG2 VAL A  77     -17.257  16.192 -49.060  1.00  0.00           C  
ATOM   1191  H   VAL A  77     -18.267  17.089 -51.661  1.00  0.00           H  
ATOM   1192  HA  VAL A  77     -15.734  15.707 -51.272  1.00  0.00           H  
ATOM   1193  HB  VAL A  77     -18.588  15.088 -50.330  1.00  0.00           H  
ATOM   1194 HG11 VAL A  77     -17.516  13.545 -48.705  1.00  0.00           H  
ATOM   1195 HG12 VAL A  77     -17.279  12.995 -50.363  1.00  0.00           H  
ATOM   1196 HG13 VAL A  77     -15.950  13.786 -49.489  1.00  0.00           H  
ATOM   1197 HG21 VAL A  77     -16.186  16.331 -48.882  1.00  0.00           H  
ATOM   1198 HG22 VAL A  77     -17.690  17.163 -49.321  1.00  0.00           H  
ATOM   1199 HG23 VAL A  77     -17.703  15.874 -48.115  1.00  0.00           H  
ATOM   1200  N   ILE A  78     -15.844  13.858 -52.938  1.00  0.00           N  
ATOM   1201  CA  ILE A  78     -15.874  12.806 -53.945  1.00  0.00           C  
ATOM   1202  C   ILE A  78     -16.062  11.456 -53.244  1.00  0.00           C  
ATOM   1203  O   ILE A  78     -16.732  10.559 -53.764  1.00  0.00           O  
ATOM   1204  CB  ILE A  78     -14.684  12.815 -54.933  1.00  0.00           C  
ATOM   1205  CG1 ILE A  78     -13.299  12.754 -54.259  1.00  0.00           C  
ATOM   1206  CG2 ILE A  78     -14.804  14.038 -55.850  1.00  0.00           C  
ATOM   1207  CD1 ILE A  78     -12.149  12.547 -55.237  1.00  0.00           C  
ATOM   1208  H   ILE A  78     -14.963  14.050 -52.441  1.00  0.00           H  
ATOM   1209  HA  ILE A  78     -16.791  12.940 -54.535  1.00  0.00           H  
ATOM   1210  HB  ILE A  78     -14.780  11.922 -55.567  1.00  0.00           H  
ATOM   1211 HG12 ILE A  78     -13.110  13.677 -53.705  1.00  0.00           H  
ATOM   1212 HG13 ILE A  78     -13.270  11.929 -53.542  1.00  0.00           H  
ATOM   1213 HG21 ILE A  78     -14.056  14.022 -56.648  1.00  0.00           H  
ATOM   1214 HG22 ILE A  78     -15.787  14.069 -56.334  1.00  0.00           H  
ATOM   1215 HG23 ILE A  78     -14.681  14.965 -55.282  1.00  0.00           H  
ATOM   1216 HD11 ILE A  78     -11.212  12.413 -54.688  1.00  0.00           H  
ATOM   1217 HD12 ILE A  78     -12.311  11.656 -55.852  1.00  0.00           H  
ATOM   1218 HD13 ILE A  78     -12.020  13.409 -55.898  1.00  0.00           H  
ATOM   1219  N   GLY A  79     -15.399  11.303 -52.042  1.00  0.00           N  
ATOM   1220  CA  GLY A  79     -15.535  10.100 -51.242  1.00  0.00           C  
ATOM   1221  C   GLY A  79     -15.581  10.467 -49.766  1.00  0.00           C  
ATOM   1222  O   GLY A  79     -14.834  11.318 -49.279  1.00  0.00           O  
ATOM   1223  H   GLY A  79     -14.814  12.076 -51.699  1.00  0.00           H  
ATOM   1224  HA2 GLY A  79     -16.430   9.544 -51.536  1.00  0.00           H  
ATOM   1225  HA3 GLY A  79     -14.653   9.477 -51.418  1.00  0.00           H  
ATOM   1226  N   HIP A  80     -16.499   9.743 -49.028  1.00  0.00           N  
ATOM   1227  CA  HIP A  80     -16.678   9.942 -47.592  1.00  0.00           C  
ATOM   1228  C   HIP A  80     -16.524   8.583 -46.916  1.00  0.00           C  
ATOM   1229  O   HIP A  80     -17.003   7.561 -47.404  1.00  0.00           O  
ATOM   1230  CB  HIP A  80     -17.994  10.613 -47.206  1.00  0.00           C  
ATOM   1231  CG  HIP A  80     -19.234   9.948 -47.669  1.00  0.00           C  
ATOM   1232  ND1 HIP A  80     -19.717  10.048 -48.963  1.00  0.00           N1+
ATOM   1233  CD2 HIP A  80     -20.211   9.258 -46.982  1.00  0.00           C  
ATOM   1234  CE1 HIP A  80     -20.943   9.525 -49.047  1.00  0.00           C  
ATOM   1235  NE2 HIP A  80     -21.281   9.110 -47.829  1.00  0.00           N  
ATOM   1236  H   HIP A  80     -17.058   9.017 -49.473  1.00  0.00           H  
ATOM   1237  HA  HIP A  80     -15.866  10.586 -47.238  1.00  0.00           H  
ATOM   1238  HB2 HIP A  80     -18.053  10.704 -46.114  1.00  0.00           H  
ATOM   1239  HB3 HIP A  80     -18.013  11.630 -47.609  1.00  0.00           H  
ATOM   1240  HD1 HIP A  80     -19.297  10.554 -49.771  1.00  0.00           H  
ATOM   1241  HD2 HIP A  80     -20.338   8.937 -45.967  1.00  0.00           H  
ATOM   1242  HE2 HIP A  80     -22.245   8.830 -47.559  1.00  0.00           H  
ATOM   1243  HE1 HIP A  80     -21.561   9.493 -49.931  1.00  0.00           H  
ATOM   1244  N   SER A  81     -15.795   8.623 -45.746  1.00  0.00           N  
ATOM   1245  CA  SER A  81     -15.372   7.410 -45.054  1.00  0.00           C  
ATOM   1246  C   SER A  81     -15.124   7.717 -43.574  1.00  0.00           C  
ATOM   1247  O   SER A  81     -14.967   8.864 -43.148  1.00  0.00           O  
ATOM   1248  CB  SER A  81     -14.083   6.889 -45.707  1.00  0.00           C  
ATOM   1249  OG  SER A  81     -13.047   7.878 -45.732  1.00  0.00           O  
ATOM   1250  H   SER A  81     -15.473   9.514 -45.356  1.00  0.00           H  
ATOM   1251  HA  SER A  81     -16.164   6.657 -45.132  1.00  0.00           H  
ATOM   1252  HB2 SER A  81     -13.692   6.014 -45.179  1.00  0.00           H  
ATOM   1253  HB3 SER A  81     -14.273   6.598 -46.746  1.00  0.00           H  
ATOM   1254  HG  SER A  81     -13.450   8.777 -45.712  1.00  0.00           H  
ATOM   1255  N   MET A  82     -15.030   6.599 -42.765  1.00  0.00           N  
ATOM   1256  CA  MET A  82     -14.771   6.712 -41.330  1.00  0.00           C  
ATOM   1257  C   MET A  82     -13.531   5.872 -40.998  1.00  0.00           C  
ATOM   1258  O   MET A  82     -13.237   4.856 -41.624  1.00  0.00           O  
ATOM   1259  CB  MET A  82     -15.990   6.231 -40.523  1.00  0.00           C  
ATOM   1260  CG  MET A  82     -15.983   6.758 -39.087  1.00  0.00           C  
ATOM   1261  SD  MET A  82     -17.533   6.385 -38.208  1.00  0.00           S  
ATOM   1262  CE  MET A  82     -17.202   4.670 -37.735  1.00  0.00           C  
ATOM   1263  H   MET A  82     -15.105   5.658 -43.145  1.00  0.00           H  
ATOM   1264  HA  MET A  82     -14.551   7.756 -41.095  1.00  0.00           H  
ATOM   1265  HB2 MET A  82     -16.901   6.580 -41.025  1.00  0.00           H  
ATOM   1266  HB3 MET A  82     -16.030   5.134 -40.526  1.00  0.00           H  
ATOM   1267  HG2 MET A  82     -15.144   6.366 -38.506  1.00  0.00           H  
ATOM   1268  HG3 MET A  82     -15.903   7.848 -39.099  1.00  0.00           H  
ATOM   1269  HE1 MET A  82     -18.050   4.290 -37.157  1.00  0.00           H  
ATOM   1270  HE2 MET A  82     -17.079   4.042 -38.620  1.00  0.00           H  
ATOM   1271  HE3 MET A  82     -16.306   4.612 -37.112  1.00  0.00           H  
ATOM   1272  N   GLN A  83     -12.841   6.322 -39.886  1.00  0.00           N  
ATOM   1273  CA  GLN A  83     -11.711   5.579 -39.324  1.00  0.00           C  
ATOM   1274  C   GLN A  83     -11.857   5.723 -37.809  1.00  0.00           C  
ATOM   1275  O   GLN A  83     -11.711   6.810 -37.247  1.00  0.00           O  
ATOM   1276  CB  GLN A  83     -10.385   6.169 -39.818  1.00  0.00           C  
ATOM   1277  CG  GLN A  83      -9.157   5.478 -39.223  1.00  0.00           C  
ATOM   1278  CD  GLN A  83      -7.859   5.953 -39.857  1.00  0.00           C  
ATOM   1279  OE1 GLN A  83      -7.757   6.277 -41.041  1.00  0.00           O  
ATOM   1280  NE2 GLN A  83      -6.801   5.991 -39.008  1.00  0.00           N  
ATOM   1281  H   GLN A  83     -13.113   7.205 -39.423  1.00  0.00           H  
ATOM   1282  HA  GLN A  83     -11.785   4.526 -39.614  1.00  0.00           H  
ATOM   1283  HB2 GLN A  83     -10.358   6.098 -40.912  1.00  0.00           H  
ATOM   1284  HB3 GLN A  83     -10.339   7.239 -39.578  1.00  0.00           H  
ATOM   1285  HG2 GLN A  83      -9.121   5.645 -38.141  1.00  0.00           H  
ATOM   1286  HG3 GLN A  83      -9.216   4.396 -39.387  1.00  0.00           H  
ATOM   1287 HE21 GLN A  83      -6.904   5.925 -37.992  1.00  0.00           H  
ATOM   1288 HE22 GLN A  83      -5.803   6.139 -39.309  1.00  0.00           H  
ATOM   1289  N   ASN A  84     -12.259   4.585 -37.142  1.00  0.00           N  
ATOM   1290  CA  ASN A  84     -12.290   4.525 -35.677  1.00  0.00           C  
ATOM   1291  C   ASN A  84     -13.118   5.680 -35.026  1.00  0.00           C  
ATOM   1292  O   ASN A  84     -14.355   5.657 -35.005  1.00  0.00           O  
ATOM   1293  CB  ASN A  84     -10.898   4.318 -35.069  1.00  0.00           C  
ATOM   1294  CG  ASN A  84     -10.376   2.910 -35.274  1.00  0.00           C  
ATOM   1295  OD1 ASN A  84     -10.781   2.142 -36.142  1.00  0.00           O  
ATOM   1296  ND2 ASN A  84      -9.375   2.556 -34.409  1.00  0.00           N  
ATOM   1297  H   ASN A  84     -12.493   3.736 -37.654  1.00  0.00           H  
ATOM   1298  HA  ASN A  84     -12.881   3.625 -35.454  1.00  0.00           H  
ATOM   1299  HB2 ASN A  84     -10.165   5.005 -35.507  1.00  0.00           H  
ATOM   1300  HB3 ASN A  84     -10.934   4.499 -33.988  1.00  0.00           H  
ATOM   1301 HD21 ASN A  84      -8.961   1.637 -34.510  1.00  0.00           H  
ATOM   1302 HD22 ASN A  84      -9.011   3.145 -33.651  1.00  0.00           H  
ATOM   1303  N   CYS A  85     -12.388   6.761 -34.546  1.00  0.00           N  
ATOM   1304  CA  CYS A  85     -13.004   7.911 -33.867  1.00  0.00           C  
ATOM   1305  C   CYS A  85     -13.003   9.236 -34.674  1.00  0.00           C  
ATOM   1306  O   CYS A  85     -13.204  10.333 -34.130  1.00  0.00           O  
ATOM   1307  CB  CYS A  85     -12.390   8.192 -32.482  1.00  0.00           C  
ATOM   1308  SG  CYS A  85     -12.128   6.700 -31.468  1.00  0.00           S  
ATOM   1309  H   CYS A  85     -11.367   6.775 -34.647  1.00  0.00           H  
ATOM   1310  HA  CYS A  85     -14.053   7.664 -33.710  1.00  0.00           H  
ATOM   1311  HB2 CYS A  85     -11.419   8.685 -32.593  1.00  0.00           H  
ATOM   1312  HB3 CYS A  85     -13.032   8.877 -31.917  1.00  0.00           H  
ATOM   1313  HG  CYS A  85     -11.184   6.180 -32.277  1.00  0.00           H  
ATOM   1314  N   VAL A  86     -12.825   9.104 -36.037  1.00  0.00           N  
ATOM   1315  CA  VAL A  86     -12.753  10.253 -36.961  1.00  0.00           C  
ATOM   1316  C   VAL A  86     -13.498   9.927 -38.278  1.00  0.00           C  
ATOM   1317  O   VAL A  86     -13.606   8.780 -38.720  1.00  0.00           O  
ATOM   1318  CB  VAL A  86     -11.257  10.639 -37.174  1.00  0.00           C  
ATOM   1319  CG1 VAL A  86     -10.902  11.267 -38.522  1.00  0.00           C  
ATOM   1320  CG2 VAL A  86     -10.781  11.592 -36.070  1.00  0.00           C  
ATOM   1321  H   VAL A  86     -12.691   8.161 -36.432  1.00  0.00           H  
ATOM   1322  HA  VAL A  86     -13.286  11.092 -36.494  1.00  0.00           H  
ATOM   1323  HB  VAL A  86     -10.658   9.723 -37.103  1.00  0.00           H  
ATOM   1324 HG11 VAL A  86      -9.824  11.454 -38.586  1.00  0.00           H  
ATOM   1325 HG12 VAL A  86     -11.154  10.599 -39.348  1.00  0.00           H  
ATOM   1326 HG13 VAL A  86     -11.405  12.226 -38.669  1.00  0.00           H  
ATOM   1327 HG21 VAL A  86      -9.716  11.822 -36.183  1.00  0.00           H  
ATOM   1328 HG22 VAL A  86     -11.335  12.537 -36.102  1.00  0.00           H  
ATOM   1329 HG23 VAL A  86     -10.913  11.155 -35.077  1.00  0.00           H  
ATOM   1330  N   LEU A  87     -13.944  11.064 -38.953  1.00  0.00           N  
ATOM   1331  CA  LEU A  87     -14.514  11.016 -40.296  1.00  0.00           C  
ATOM   1332  C   LEU A  87     -13.470  11.621 -41.250  1.00  0.00           C  
ATOM   1333  O   LEU A  87     -12.836  12.653 -41.014  1.00  0.00           O  
ATOM   1334  CB  LEU A  87     -15.834  11.785 -40.431  1.00  0.00           C  
ATOM   1335  CG  LEU A  87     -17.092  10.951 -40.116  1.00  0.00           C  
ATOM   1336  CD1 LEU A  87     -18.318  11.861 -40.077  1.00  0.00           C  
ATOM   1337  CD2 LEU A  87     -17.350   9.846 -41.138  1.00  0.00           C  
ATOM   1338  H   LEU A  87     -13.817  12.002 -38.542  1.00  0.00           H  
ATOM   1339  HA  LEU A  87     -14.652   9.969 -40.565  1.00  0.00           H  
ATOM   1340  HB2 LEU A  87     -15.808  12.654 -39.761  1.00  0.00           H  
ATOM   1341  HB3 LEU A  87     -15.933  12.184 -41.449  1.00  0.00           H  
ATOM   1342  HG  LEU A  87     -16.971  10.486 -39.133  1.00  0.00           H  
ATOM   1343 HD11 LEU A  87     -19.199  11.310 -39.733  1.00  0.00           H  
ATOM   1344 HD12 LEU A  87     -18.165  12.704 -39.401  1.00  0.00           H  
ATOM   1345 HD13 LEU A  87     -18.537  12.267 -41.068  1.00  0.00           H  
ATOM   1346 HD21 LEU A  87     -18.280   9.317 -40.908  1.00  0.00           H  
ATOM   1347 HD22 LEU A  87     -17.430  10.248 -42.154  1.00  0.00           H  
ATOM   1348 HD23 LEU A  87     -16.554   9.103 -41.127  1.00  0.00           H  
ATOM   1349  N   LYS A  88     -13.325  10.868 -42.405  1.00  0.00           N  
ATOM   1350  CA  LYS A  88     -12.321  11.175 -43.414  1.00  0.00           C  
ATOM   1351  C   LYS A  88     -13.075  11.393 -44.733  1.00  0.00           C  
ATOM   1352  O   LYS A  88     -13.730  10.507 -45.292  1.00  0.00           O  
ATOM   1353  CB  LYS A  88     -11.290  10.043 -43.545  1.00  0.00           C  
ATOM   1354  CG  LYS A  88     -10.477   9.866 -42.259  1.00  0.00           C  
ATOM   1355  CD  LYS A  88      -9.513   8.680 -42.294  1.00  0.00           C  
ATOM   1356  CE  LYS A  88      -8.188   8.967 -42.981  1.00  0.00           C  
ATOM   1357  NZ  LYS A  88      -7.341   7.750 -42.917  1.00  0.00           N1+
ATOM   1358  H   LYS A  88     -13.945  10.064 -42.591  1.00  0.00           H  
ATOM   1359  HA  LYS A  88     -11.795  12.093 -43.133  1.00  0.00           H  
ATOM   1360  HB2 LYS A  88     -11.800   9.101 -43.776  1.00  0.00           H  
ATOM   1361  HB3 LYS A  88     -10.616  10.255 -44.384  1.00  0.00           H  
ATOM   1362  HG2 LYS A  88      -9.938  10.789 -42.017  1.00  0.00           H  
ATOM   1363  HG3 LYS A  88     -11.175   9.679 -41.435  1.00  0.00           H  
ATOM   1364  HD2 LYS A  88      -9.294   8.423 -41.252  1.00  0.00           H  
ATOM   1365  HD3 LYS A  88     -10.002   7.808 -42.744  1.00  0.00           H  
ATOM   1366  HE2 LYS A  88      -8.301   9.229 -44.036  1.00  0.00           H  
ATOM   1367  HE3 LYS A  88      -7.641   9.751 -42.460  1.00  0.00           H  
ATOM   1368  HZ1 LYS A  88      -7.418   7.245 -41.983  1.00  0.00           H  
ATOM   1369  HZ2 LYS A  88      -7.616   7.032 -43.602  1.00  0.00           H  
ATOM   1370  HZ3 LYS A  88      -6.344   7.956 -43.053  1.00  0.00           H  
ATOM   1371  N   LEU A  89     -12.984  12.693 -45.204  1.00  0.00           N  
ATOM   1372  CA  LEU A  89     -13.674  13.139 -46.409  1.00  0.00           C  
ATOM   1373  C   LEU A  89     -12.607  13.495 -47.454  1.00  0.00           C  
ATOM   1374  O   LEU A  89     -11.665  14.257 -47.206  1.00  0.00           O  
ATOM   1375  CB  LEU A  89     -14.552  14.369 -46.139  1.00  0.00           C  
ATOM   1376  CG  LEU A  89     -15.477  14.263 -44.912  1.00  0.00           C  
ATOM   1377  CD1 LEU A  89     -16.211  15.589 -44.701  1.00  0.00           C  
ATOM   1378  CD2 LEU A  89     -16.486  13.126 -45.039  1.00  0.00           C  
ATOM   1379  H   LEU A  89     -12.400  13.381 -44.703  1.00  0.00           H  
ATOM   1380  HA  LEU A  89     -14.298  12.325 -46.787  1.00  0.00           H  
ATOM   1381  HB2 LEU A  89     -13.909  15.244 -46.000  1.00  0.00           H  
ATOM   1382  HB3 LEU A  89     -15.147  14.582 -47.037  1.00  0.00           H  
ATOM   1383  HG  LEU A  89     -14.869  14.084 -44.016  1.00  0.00           H  
ATOM   1384 HD11 LEU A  89     -16.848  15.538 -43.813  1.00  0.00           H  
ATOM   1385 HD12 LEU A  89     -15.500  16.410 -44.554  1.00  0.00           H  
ATOM   1386 HD13 LEU A  89     -16.843  15.837 -45.560  1.00  0.00           H  
ATOM   1387 HD21 LEU A  89     -17.111  13.067 -44.143  1.00  0.00           H  
ATOM   1388 HD22 LEU A  89     -17.139  13.274 -45.904  1.00  0.00           H  
ATOM   1389 HD23 LEU A  89     -15.992  12.157 -45.145  1.00  0.00           H  
ATOM   1390  N   LYS A  90     -12.823  12.903 -48.688  1.00  0.00           N  
ATOM   1391  CA  LYS A  90     -11.946  13.131 -49.826  1.00  0.00           C  
ATOM   1392  C   LYS A  90     -12.744  14.046 -50.766  1.00  0.00           C  
ATOM   1393  O   LYS A  90     -13.844  13.725 -51.230  1.00  0.00           O  
ATOM   1394  CB  LYS A  90     -11.585  11.804 -50.500  1.00  0.00           C  
ATOM   1395  CG  LYS A  90     -10.303  11.928 -51.329  1.00  0.00           C  
ATOM   1396  CD  LYS A  90      -9.910  10.592 -51.965  1.00  0.00           C  
ATOM   1397  CE  LYS A  90      -8.453  10.530 -52.410  1.00  0.00           C  
ATOM   1398  NZ  LYS A  90      -8.169  11.483 -53.490  1.00  0.00           N1+
ATOM   1399  H   LYS A  90     -13.646  12.301 -48.853  1.00  0.00           H  
ATOM   1400  HA  LYS A  90     -11.040  13.630 -49.472  1.00  0.00           H  
ATOM   1401  HB2 LYS A  90     -11.428  11.038 -49.729  1.00  0.00           H  
ATOM   1402  HB3 LYS A  90     -12.404  11.447 -51.134  1.00  0.00           H  
ATOM   1403  HG2 LYS A  90     -10.447  12.681 -52.111  1.00  0.00           H  
ATOM   1404  HG3 LYS A  90      -9.493  12.277 -50.677  1.00  0.00           H  
ATOM   1405  HD2 LYS A  90     -10.064   9.785 -51.237  1.00  0.00           H  
ATOM   1406  HD3 LYS A  90     -10.575  10.380 -52.811  1.00  0.00           H  
ATOM   1407  HE2 LYS A  90      -7.767  10.758 -51.588  1.00  0.00           H  
ATOM   1408  HE3 LYS A  90      -8.216   9.537 -52.803  1.00  0.00           H  
ATOM   1409  HZ1 LYS A  90      -8.786  11.440 -54.303  1.00  0.00           H  
ATOM   1410  HZ2 LYS A  90      -8.232  12.513 -53.124  1.00  0.00           H  
ATOM   1411  HZ3 LYS A  90      -7.189  11.468 -53.791  1.00  0.00           H  
ATOM   1412  N   VAL A  91     -12.134  15.262 -50.994  1.00  0.00           N  
ATOM   1413  CA  VAL A  91     -12.748  16.337 -51.764  1.00  0.00           C  
ATOM   1414  C   VAL A  91     -12.138  16.375 -53.174  1.00  0.00           C  
ATOM   1415  O   VAL A  91     -11.058  15.869 -53.468  1.00  0.00           O  
ATOM   1416  CB  VAL A  91     -12.722  17.712 -51.052  1.00  0.00           C  
ATOM   1417  CG1 VAL A  91     -13.841  17.825 -50.012  1.00  0.00           C  
ATOM   1418  CG2 VAL A  91     -11.396  18.020 -50.363  1.00  0.00           C  
ATOM   1419  H   VAL A  91     -11.181  15.424 -50.645  1.00  0.00           H  
ATOM   1420  HA  VAL A  91     -13.790  16.059 -51.923  1.00  0.00           H  
ATOM   1421  HB  VAL A  91     -12.894  18.499 -51.798  1.00  0.00           H  
ATOM   1422 HG11 VAL A  91     -13.787  18.781 -49.482  1.00  0.00           H  
ATOM   1423 HG12 VAL A  91     -14.822  17.775 -50.491  1.00  0.00           H  
ATOM   1424 HG13 VAL A  91     -13.779  17.023 -49.269  1.00  0.00           H  
ATOM   1425 HG21 VAL A  91     -11.339  19.081 -50.101  1.00  0.00           H  
ATOM   1426 HG22 VAL A  91     -11.286  17.449 -49.436  1.00  0.00           H  
ATOM   1427 HG23 VAL A  91     -10.551  17.780 -51.009  1.00  0.00           H  
ATOM   1428  N   ASP A  92     -12.933  17.040 -54.094  1.00  0.00           N  
ATOM   1429  CA  ASP A  92     -12.506  17.222 -55.483  1.00  0.00           C  
ATOM   1430  C   ASP A  92     -11.264  18.128 -55.552  1.00  0.00           C  
ATOM   1431  O   ASP A  92     -10.323  17.936 -56.318  1.00  0.00           O  
ATOM   1432  CB  ASP A  92     -13.638  17.790 -56.337  1.00  0.00           C  
ATOM   1433  CG  ASP A  92     -14.304  19.119 -55.964  1.00  0.00           C  
ATOM   1434  OD1 ASP A  92     -13.854  19.746 -54.952  1.00  0.00           O  
ATOM   1435  OD2 ASP A  92     -15.265  19.439 -56.718  1.00  0.00           O1-
ATOM   1436  H   ASP A  92     -13.860  17.392 -53.807  1.00  0.00           H  
ATOM   1437  HA  ASP A  92     -12.210  16.236 -55.863  1.00  0.00           H  
ATOM   1438  HB2 ASP A  92     -13.272  17.906 -57.366  1.00  0.00           H  
ATOM   1439  HB3 ASP A  92     -14.447  17.049 -56.375  1.00  0.00           H  
ATOM   1440  N   THR A  93     -11.402  19.243 -54.772  1.00  0.00           N  
ATOM   1441  CA  THR A  93     -10.454  20.328 -54.633  1.00  0.00           C  
ATOM   1442  C   THR A  93      -9.384  19.885 -53.622  1.00  0.00           C  
ATOM   1443  O   THR A  93      -9.655  19.287 -52.581  1.00  0.00           O  
ATOM   1444  CB  THR A  93     -11.194  21.572 -54.100  1.00  0.00           C  
ATOM   1445  OG1 THR A  93     -12.423  21.816 -54.804  1.00  0.00           O  
ATOM   1446  CG2 THR A  93     -10.356  22.838 -54.235  1.00  0.00           C  
ATOM   1447  H   THR A  93     -12.315  19.308 -54.300  1.00  0.00           H  
ATOM   1448  HA  THR A  93     -10.012  20.512 -55.618  1.00  0.00           H  
ATOM   1449  HB  THR A  93     -11.461  21.428 -53.047  1.00  0.00           H  
ATOM   1450 HG21 THR A  93      -9.438  22.785 -53.647  1.00  0.00           H  
ATOM   1451 HG22 THR A  93     -10.091  23.019 -55.283  1.00  0.00           H  
ATOM   1452 HG23 THR A  93     -10.925  23.713 -53.902  1.00  0.00           H  
ATOM   1453  HG1 THR A  93     -12.977  20.980 -54.850  1.00  0.00           H  
ATOM   1454  N   ALA A  94      -8.100  20.284 -53.945  1.00  0.00           N  
ATOM   1455  CA  ALA A  94      -6.948  20.035 -53.084  1.00  0.00           C  
ATOM   1456  C   ALA A  94      -6.518  21.363 -52.434  1.00  0.00           C  
ATOM   1457  O   ALA A  94      -6.784  22.448 -52.952  1.00  0.00           O  
ATOM   1458  CB  ALA A  94      -5.794  19.436 -53.874  1.00  0.00           C  
ATOM   1459  H   ALA A  94      -7.934  20.811 -54.796  1.00  0.00           H  
ATOM   1460  HA  ALA A  94      -7.251  19.344 -52.297  1.00  0.00           H  
ATOM   1461  HB1 ALA A  94      -4.935  19.232 -53.227  1.00  0.00           H  
ATOM   1462  HB2 ALA A  94      -6.095  18.498 -54.351  1.00  0.00           H  
ATOM   1463  HB3 ALA A  94      -5.459  20.119 -54.663  1.00  0.00           H  
ATOM   1464  N   ASN A  95      -5.816  21.223 -51.257  1.00  0.00           N  
ATOM   1465  CA  ASN A  95      -5.372  22.357 -50.455  1.00  0.00           C  
ATOM   1466  C   ASN A  95      -4.030  22.914 -50.983  1.00  0.00           C  
ATOM   1467  O   ASN A  95      -2.983  22.259 -50.880  1.00  0.00           O  
ATOM   1468  CB  ASN A  95      -5.178  21.917 -49.001  1.00  0.00           C  
ATOM   1469  CG  ASN A  95      -4.737  23.062 -48.131  1.00  0.00           C  
ATOM   1470  OD1 ASN A  95      -4.605  24.213 -48.541  1.00  0.00           O  
ATOM   1471  ND2 ASN A  95      -4.448  22.729 -46.844  1.00  0.00           N  
ATOM   1472  H   ASN A  95      -5.633  20.269 -50.905  1.00  0.00           H  
ATOM   1473  HA  ASN A  95      -6.155  23.115 -50.497  1.00  0.00           H  
ATOM   1474  HB2 ASN A  95      -6.100  21.510 -48.593  1.00  0.00           H  
ATOM   1475  HB3 ASN A  95      -4.444  21.111 -48.927  1.00  0.00           H  
ATOM   1476 HD21 ASN A  95      -4.050  23.443 -46.243  1.00  0.00           H  
ATOM   1477 HD22 ASN A  95      -4.602  21.812 -46.419  1.00  0.00           H  
ATOM   1478  N   PRO A  96      -4.026  24.194 -51.518  1.00  0.00           N  
ATOM   1479  CA  PRO A  96      -2.801  24.848 -51.997  1.00  0.00           C  
ATOM   1480  C   PRO A  96      -1.947  25.516 -50.891  1.00  0.00           C  
ATOM   1481  O   PRO A  96      -0.924  26.149 -51.157  1.00  0.00           O  
ATOM   1482  CB  PRO A  96      -3.324  25.921 -52.953  1.00  0.00           C  
ATOM   1483  CG  PRO A  96      -4.622  26.358 -52.284  1.00  0.00           C  
ATOM   1484  CD  PRO A  96      -5.187  25.053 -51.739  1.00  0.00           C  
ATOM   1485  HA  PRO A  96      -2.162  24.116 -52.505  1.00  0.00           H  
ATOM   1486  HB2 PRO A  96      -2.638  26.759 -53.107  1.00  0.00           H  
ATOM   1487  HB3 PRO A  96      -3.547  25.475 -53.930  1.00  0.00           H  
ATOM   1488  HG2 PRO A  96      -4.407  27.048 -51.460  1.00  0.00           H  
ATOM   1489  HG3 PRO A  96      -5.310  26.856 -52.973  1.00  0.00           H  
ATOM   1490  HD2 PRO A  96      -5.746  25.208 -50.812  1.00  0.00           H  
ATOM   1491  HD3 PRO A  96      -5.835  24.580 -52.478  1.00  0.00           H  
ATOM   1492  N   LYS A  97      -2.409  25.332 -49.607  1.00  0.00           N  
ATOM   1493  CA  LYS A  97      -1.690  25.708 -48.394  1.00  0.00           C  
ATOM   1494  C   LYS A  97      -1.534  24.433 -47.536  1.00  0.00           C  
ATOM   1495  O   LYS A  97      -1.743  24.412 -46.324  1.00  0.00           O  
ATOM   1496  CB  LYS A  97      -2.411  26.818 -47.623  1.00  0.00           C  
ATOM   1497  CG  LYS A  97      -2.395  28.162 -48.359  1.00  0.00           C  
ATOM   1498  CD  LYS A  97      -2.999  29.260 -47.483  1.00  0.00           C  
ATOM   1499  CE  LYS A  97      -2.925  30.624 -48.155  1.00  0.00           C  
ATOM   1500  NZ  LYS A  97      -3.466  31.637 -47.214  1.00  0.00           N1+
ATOM   1501  H   LYS A  97      -3.326  24.885 -49.460  1.00  0.00           H  
ATOM   1502  HA  LYS A  97      -0.678  26.037 -48.660  1.00  0.00           H  
ATOM   1503  HB2 LYS A  97      -3.449  26.525 -47.420  1.00  0.00           H  
ATOM   1504  HB3 LYS A  97      -1.928  26.949 -46.647  1.00  0.00           H  
ATOM   1505  HG2 LYS A  97      -1.363  28.426 -48.618  1.00  0.00           H  
ATOM   1506  HG3 LYS A  97      -2.958  28.086 -49.296  1.00  0.00           H  
ATOM   1507  HD2 LYS A  97      -4.044  29.014 -47.254  1.00  0.00           H  
ATOM   1508  HD3 LYS A  97      -2.464  29.295 -46.525  1.00  0.00           H  
ATOM   1509  HE2 LYS A  97      -1.895  30.917 -48.377  1.00  0.00           H  
ATOM   1510  HE3 LYS A  97      -3.531  30.672 -49.064  1.00  0.00           H  
ATOM   1511  HZ1 LYS A  97      -4.458  31.453 -47.005  1.00  0.00           H  
ATOM   1512  HZ2 LYS A  97      -2.959  31.626 -46.317  1.00  0.00           H  
ATOM   1513  HZ3 LYS A  97      -3.401  32.587 -47.604  1.00  0.00           H  
ATOM   1514  N   THR A  98      -1.005  23.360 -48.239  1.00  0.00           N  
ATOM   1515  CA  THR A  98      -0.625  22.106 -47.572  1.00  0.00           C  
ATOM   1516  C   THR A  98       0.831  22.302 -47.073  1.00  0.00           C  
ATOM   1517  O   THR A  98       1.721  22.652 -47.856  1.00  0.00           O  
ATOM   1518  CB  THR A  98      -0.711  20.900 -48.537  1.00  0.00           C  
ATOM   1519  OG1 THR A  98      -2.075  20.662 -48.914  1.00  0.00           O  
ATOM   1520  CG2 THR A  98      -0.229  19.601 -47.906  1.00  0.00           C  
ATOM   1521  H   THR A  98      -0.861  23.460 -49.241  1.00  0.00           H  
ATOM   1522  HA  THR A  98      -1.330  21.958 -46.752  1.00  0.00           H  
ATOM   1523  HB  THR A  98      -0.137  21.086 -49.452  1.00  0.00           H  
ATOM   1524 HG21 THR A  98       0.841  19.626 -47.696  1.00  0.00           H  
ATOM   1525 HG22 THR A  98      -0.772  19.389 -46.979  1.00  0.00           H  
ATOM   1526 HG23 THR A  98      -0.420  18.760 -48.581  1.00  0.00           H  
ATOM   1527  HG1 THR A  98      -2.270  21.280 -49.662  1.00  0.00           H  
ATOM   1528  N   PRO A  99       1.081  22.087 -45.731  1.00  0.00           N  
ATOM   1529  CA  PRO A  99       2.421  22.150 -45.155  1.00  0.00           C  
ATOM   1530  C   PRO A  99       3.122  20.783 -45.281  1.00  0.00           C  
ATOM   1531  O   PRO A  99       2.654  19.838 -45.911  1.00  0.00           O  
ATOM   1532  CB  PRO A  99       2.138  22.489 -43.689  1.00  0.00           C  
ATOM   1533  CG  PRO A  99       0.876  21.682 -43.407  1.00  0.00           C  
ATOM   1534  CD  PRO A  99       0.088  21.815 -44.704  1.00  0.00           C  
ATOM   1535  HA  PRO A  99       3.033  22.908 -45.655  1.00  0.00           H  
ATOM   1536  HB2 PRO A  99       2.943  22.242 -42.994  1.00  0.00           H  
ATOM   1537  HB3 PRO A  99       1.918  23.560 -43.588  1.00  0.00           H  
ATOM   1538  HG2 PRO A  99       1.134  20.631 -43.229  1.00  0.00           H  
ATOM   1539  HG3 PRO A  99       0.331  22.042 -42.532  1.00  0.00           H  
ATOM   1540  HD2 PRO A  99      -0.467  20.907 -44.947  1.00  0.00           H  
ATOM   1541  HD3 PRO A  99      -0.595  22.665 -44.676  1.00  0.00           H  
ATOM   1542  N   LYS A 100       4.327  20.708 -44.613  1.00  0.00           N  
ATOM   1543  CA  LYS A 100       5.127  19.478 -44.528  1.00  0.00           C  
ATOM   1544  C   LYS A 100       4.590  18.773 -43.264  1.00  0.00           C  
ATOM   1545  O   LYS A 100       4.902  19.154 -42.130  1.00  0.00           O  
ATOM   1546  CB  LYS A 100       6.584  19.932 -44.384  1.00  0.00           C  
ATOM   1547  CG  LYS A 100       7.655  18.844 -44.474  1.00  0.00           C  
ATOM   1548  CD  LYS A 100       9.010  19.481 -44.135  1.00  0.00           C  
ATOM   1549  CE  LYS A 100      10.204  18.557 -44.307  1.00  0.00           C  
ATOM   1550  NZ  LYS A 100      11.419  19.276 -43.893  1.00  0.00           N1+
ATOM   1551  H   LYS A 100       4.687  21.523 -44.126  1.00  0.00           H  
ATOM   1552  HA  LYS A 100       4.971  18.864 -45.420  1.00  0.00           H  
ATOM   1553  HB2 LYS A 100       6.796  20.673 -45.169  1.00  0.00           H  
ATOM   1554  HB3 LYS A 100       6.701  20.473 -43.435  1.00  0.00           H  
ATOM   1555  HG2 LYS A 100       7.439  18.029 -43.778  1.00  0.00           H  
ATOM   1556  HG3 LYS A 100       7.673  18.423 -45.485  1.00  0.00           H  
ATOM   1557  HD2 LYS A 100       9.153  20.367 -44.767  1.00  0.00           H  
ATOM   1558  HD3 LYS A 100       8.976  19.836 -43.099  1.00  0.00           H  
ATOM   1559  HE2 LYS A 100      10.130  17.661 -43.685  1.00  0.00           H  
ATOM   1560  HE3 LYS A 100      10.340  18.272 -45.354  1.00  0.00           H  
ATOM   1561  HZ1 LYS A 100      11.441  20.314 -44.188  1.00  0.00           H  
ATOM   1562  HZ2 LYS A 100      11.461  19.491 -42.840  1.00  0.00           H  
ATOM   1563  HZ3 LYS A 100      12.313  18.862 -44.157  1.00  0.00           H  
ATOM   1564  N   TYR A 101       3.621  17.810 -43.478  1.00  0.00           N  
ATOM   1565  CA  TYR A 101       2.897  17.199 -42.362  1.00  0.00           C  
ATOM   1566  C   TYR A 101       3.412  15.804 -41.951  1.00  0.00           C  
ATOM   1567  O   TYR A 101       3.743  14.957 -42.779  1.00  0.00           O  
ATOM   1568  CB  TYR A 101       1.374  17.140 -42.607  1.00  0.00           C  
ATOM   1569  CG  TYR A 101       0.895  16.355 -43.808  1.00  0.00           C  
ATOM   1570  CD1 TYR A 101       0.769  16.981 -45.055  1.00  0.00           C  
ATOM   1571  CD2 TYR A 101       0.521  15.009 -43.691  1.00  0.00           C  
ATOM   1572  CE1 TYR A 101       0.267  16.285 -46.158  1.00  0.00           C  
ATOM   1573  CE2 TYR A 101       0.011  14.314 -44.794  1.00  0.00           C  
ATOM   1574  CZ  TYR A 101      -0.125  14.959 -46.018  1.00  0.00           C  
ATOM   1575  OH  TYR A 101      -0.661  14.254 -47.063  1.00  0.00           O  
ATOM   1576  H   TYR A 101       3.392  17.514 -44.424  1.00  0.00           H  
ATOM   1577  HA  TYR A 101       3.035  17.853 -41.494  1.00  0.00           H  
ATOM   1578  HB2 TYR A 101       0.878  16.735 -41.716  1.00  0.00           H  
ATOM   1579  HB3 TYR A 101       0.999  18.166 -42.711  1.00  0.00           H  
ATOM   1580  HD1 TYR A 101       1.035  18.028 -45.178  1.00  0.00           H  
ATOM   1581  HD2 TYR A 101       0.601  14.490 -42.739  1.00  0.00           H  
ATOM   1582  HE1 TYR A 101       0.188  16.787 -47.116  1.00  0.00           H  
ATOM   1583  HE2 TYR A 101      -0.294  13.277 -44.695  1.00  0.00           H  
ATOM   1584  HH  TYR A 101      -0.913  14.890 -47.833  1.00  0.00           H  
ATOM   1585  N   LYS A 102       3.306  15.558 -40.584  1.00  0.00           N  
ATOM   1586  CA  LYS A 102       3.274  14.214 -40.018  1.00  0.00           C  
ATOM   1587  C   LYS A 102       2.296  14.145 -38.816  1.00  0.00           C  
ATOM   1588  O   LYS A 102       1.969  15.108 -38.121  1.00  0.00           O  
ATOM   1589  CB  LYS A 102       4.665  13.658 -39.688  1.00  0.00           C  
ATOM   1590  CG  LYS A 102       5.395  14.376 -38.547  1.00  0.00           C  
ATOM   1591  CD  LYS A 102       6.816  13.815 -38.376  1.00  0.00           C  
ATOM   1592  CE  LYS A 102       7.680  14.620 -37.412  1.00  0.00           C  
ATOM   1593  NZ  LYS A 102       7.166  14.507 -36.051  1.00  0.00           N1+
ATOM   1594  H   LYS A 102       3.254  16.350 -39.921  1.00  0.00           H  
ATOM   1595  HA  LYS A 102       2.846  13.569 -40.798  1.00  0.00           H  
ATOM   1596  HB2 LYS A 102       4.572  12.597 -39.423  1.00  0.00           H  
ATOM   1597  HB3 LYS A 102       5.284  13.701 -40.593  1.00  0.00           H  
ATOM   1598  HG2 LYS A 102       5.445  15.450 -38.750  1.00  0.00           H  
ATOM   1599  HG3 LYS A 102       4.832  14.248 -37.616  1.00  0.00           H  
ATOM   1600  HD2 LYS A 102       6.760  12.770 -38.046  1.00  0.00           H  
ATOM   1601  HD3 LYS A 102       7.319  13.809 -39.351  1.00  0.00           H  
ATOM   1602  HE2 LYS A 102       8.708  14.247 -37.396  1.00  0.00           H  
ATOM   1603  HE3 LYS A 102       7.688  15.682 -37.672  1.00  0.00           H  
ATOM   1604  HZ1 LYS A 102       6.184  14.854 -35.946  1.00  0.00           H  
ATOM   1605  HZ2 LYS A 102       7.235  13.594 -35.599  1.00  0.00           H  
ATOM   1606  HZ3 LYS A 102       7.615  15.224 -35.367  1.00  0.00           H  
ATOM   1607  N   PHE A 103       1.806  12.872 -38.585  1.00  0.00           N  
ATOM   1608  CA  PHE A 103       0.871  12.570 -37.498  1.00  0.00           C  
ATOM   1609  C   PHE A 103       1.658  11.761 -36.469  1.00  0.00           C  
ATOM   1610  O   PHE A 103       2.658  11.106 -36.766  1.00  0.00           O  
ATOM   1611  CB  PHE A 103      -0.338  11.763 -37.994  1.00  0.00           C  
ATOM   1612  CG  PHE A 103      -1.175  12.402 -39.083  1.00  0.00           C  
ATOM   1613  CD1 PHE A 103      -1.202  13.784 -39.309  1.00  0.00           C  
ATOM   1614  CD2 PHE A 103      -2.000  11.583 -39.867  1.00  0.00           C  
ATOM   1615  CE1 PHE A 103      -2.011  14.335 -40.300  1.00  0.00           C  
ATOM   1616  CE2 PHE A 103      -2.804  12.133 -40.866  1.00  0.00           C  
ATOM   1617  CZ  PHE A 103      -2.807  13.509 -41.082  1.00  0.00           C  
ATOM   1618  H   PHE A 103       2.105  12.092 -39.166  1.00  0.00           H  
ATOM   1619  HA  PHE A 103       0.546  13.500 -37.021  1.00  0.00           H  
ATOM   1620  HB2 PHE A 103       0.021  10.791 -38.363  1.00  0.00           H  
ATOM   1621  HB3 PHE A 103      -1.002  11.548 -37.147  1.00  0.00           H  
ATOM   1622  HD1 PHE A 103      -0.596  14.461 -38.720  1.00  0.00           H  
ATOM   1623  HD2 PHE A 103      -2.024  10.507 -39.703  1.00  0.00           H  
ATOM   1624  HE1 PHE A 103      -2.017  15.411 -40.452  1.00  0.00           H  
ATOM   1625  HE2 PHE A 103      -3.429  11.488 -41.478  1.00  0.00           H  
ATOM   1626  HZ  PHE A 103      -3.445  13.935 -41.848  1.00  0.00           H  
ATOM   1627  N   VAL A 104       1.129  11.795 -35.197  1.00  0.00           N  
ATOM   1628  CA  VAL A 104       1.722  11.065 -34.084  1.00  0.00           C  
ATOM   1629  C   VAL A 104       0.614  10.764 -33.048  1.00  0.00           C  
ATOM   1630  O   VAL A 104      -0.360  11.497 -32.885  1.00  0.00           O  
ATOM   1631  CB  VAL A 104       2.898  11.812 -33.398  1.00  0.00           C  
ATOM   1632  CG1 VAL A 104       4.215  11.680 -34.168  1.00  0.00           C  
ATOM   1633  CG2 VAL A 104       2.603  13.294 -33.155  1.00  0.00           C  
ATOM   1634  H   VAL A 104       0.284  12.328 -34.991  1.00  0.00           H  
ATOM   1635  HA  VAL A 104       2.078  10.101 -34.470  1.00  0.00           H  
ATOM   1636  HB  VAL A 104       3.067  11.348 -32.417  1.00  0.00           H  
ATOM   1637 HG11 VAL A 104       5.048  12.055 -33.564  1.00  0.00           H  
ATOM   1638 HG12 VAL A 104       4.427  10.633 -34.409  1.00  0.00           H  
ATOM   1639 HG13 VAL A 104       4.205  12.259 -35.097  1.00  0.00           H  
ATOM   1640 HG21 VAL A 104       3.411  13.760 -32.581  1.00  0.00           H  
ATOM   1641 HG22 VAL A 104       2.499  13.851 -34.092  1.00  0.00           H  
ATOM   1642 HG23 VAL A 104       1.681  13.411 -32.583  1.00  0.00           H  
ATOM   1643  N   ARG A 105       0.883   9.642 -32.280  1.00  0.00           N  
ATOM   1644  CA  ARG A 105       0.050   9.190 -31.160  1.00  0.00           C  
ATOM   1645  C   ARG A 105       1.021   9.280 -29.980  1.00  0.00           C  
ATOM   1646  O   ARG A 105       1.916   8.455 -29.792  1.00  0.00           O  
ATOM   1647  CB  ARG A 105      -0.471   7.768 -31.405  1.00  0.00           C  
ATOM   1648  CG  ARG A 105      -1.371   7.274 -30.266  1.00  0.00           C  
ATOM   1649  CD  ARG A 105      -2.090   5.966 -30.620  1.00  0.00           C  
ATOM   1650  NE  ARG A 105      -2.968   5.492 -29.533  1.00  0.00           N  
ATOM   1651  CZ  ARG A 105      -4.056   6.193 -29.083  1.00  0.00           C  
ATOM   1652  NH1 ARG A 105      -4.531   7.297 -29.704  1.00  0.00           N  
ATOM   1653  NH2 ARG A 105      -4.713   5.757 -27.977  1.00  0.00           N1+
ATOM   1654  H   ARG A 105       1.717   9.089 -32.459  1.00  0.00           H  
ATOM   1655  HA  ARG A 105      -0.789   9.878 -31.031  1.00  0.00           H  
ATOM   1656  HB2 ARG A 105      -1.036   7.760 -32.345  1.00  0.00           H  
ATOM   1657  HB3 ARG A 105       0.363   7.067 -31.538  1.00  0.00           H  
ATOM   1658  HG2 ARG A 105      -0.774   7.117 -29.360  1.00  0.00           H  
ATOM   1659  HG3 ARG A 105      -2.097   8.053 -30.016  1.00  0.00           H  
ATOM   1660  HD2 ARG A 105      -2.686   6.047 -31.534  1.00  0.00           H  
ATOM   1661  HD3 ARG A 105      -1.350   5.178 -30.794  1.00  0.00           H  
ATOM   1662  HE  ARG A 105      -2.778   4.597 -29.097  1.00  0.00           H  
ATOM   1663 HH11 ARG A 105      -5.259   7.868 -29.289  1.00  0.00           H  
ATOM   1664 HH12 ARG A 105      -4.230   7.657 -30.676  1.00  0.00           H  
ATOM   1665 HH21 ARG A 105      -4.449   4.918 -27.481  1.00  0.00           H  
ATOM   1666 HH22 ARG A 105      -5.526   6.305 -27.630  1.00  0.00           H  
ATOM   1667  N   ILE A 106       0.919  10.472 -29.278  1.00  0.00           N  
ATOM   1668  CA  ILE A 106       1.954  10.861 -28.329  1.00  0.00           C  
ATOM   1669  C   ILE A 106       1.823  10.171 -26.953  1.00  0.00           C  
ATOM   1670  O   ILE A 106       0.802   9.631 -26.536  1.00  0.00           O  
ATOM   1671  CB  ILE A 106       2.100  12.400 -28.171  1.00  0.00           C  
ATOM   1672  CG1 ILE A 106       0.840  13.068 -27.589  1.00  0.00           C  
ATOM   1673  CG2 ILE A 106       2.501  13.035 -29.507  1.00  0.00           C  
ATOM   1674  CD1 ILE A 106       1.115  14.455 -27.027  1.00  0.00           C  
ATOM   1675  H   ILE A 106       0.114  11.087 -29.439  1.00  0.00           H  
ATOM   1676  HA  ILE A 106       2.903  10.490 -28.745  1.00  0.00           H  
ATOM   1677  HB  ILE A 106       2.925  12.590 -27.473  1.00  0.00           H  
ATOM   1678 HG12 ILE A 106       0.067  13.156 -28.356  1.00  0.00           H  
ATOM   1679 HG13 ILE A 106       0.422  12.458 -26.780  1.00  0.00           H  
ATOM   1680 HG21 ILE A 106       2.754  14.092 -29.384  1.00  0.00           H  
ATOM   1681 HG22 ILE A 106       3.382  12.538 -29.926  1.00  0.00           H  
ATOM   1682 HG23 ILE A 106       1.690  12.964 -30.238  1.00  0.00           H  
ATOM   1683 HD11 ILE A 106       1.469  15.146 -27.797  1.00  0.00           H  
ATOM   1684 HD12 ILE A 106       0.195  14.868 -26.607  1.00  0.00           H  
ATOM   1685 HD13 ILE A 106       1.860  14.414 -26.228  1.00  0.00           H  
ATOM   1686  N   GLN A 107       2.975  10.277 -26.198  1.00  0.00           N  
ATOM   1687  CA  GLN A 107       3.056   9.841 -24.803  1.00  0.00           C  
ATOM   1688  C   GLN A 107       2.479  10.985 -23.944  1.00  0.00           C  
ATOM   1689  O   GLN A 107       2.392  12.133 -24.395  1.00  0.00           O  
ATOM   1690  CB  GLN A 107       4.524   9.558 -24.441  1.00  0.00           C  
ATOM   1691  CG  GLN A 107       5.139   8.420 -25.264  1.00  0.00           C  
ATOM   1692  CD  GLN A 107       4.478   7.082 -25.016  1.00  0.00           C  
ATOM   1693  NE2 GLN A 107       4.759   6.138 -25.963  1.00  0.00           N  
ATOM   1694  OE1 GLN A 107       3.773   6.832 -24.044  1.00  0.00           O  
ATOM   1695  H   GLN A 107       3.791  10.728 -26.597  1.00  0.00           H  
ATOM   1696  HA  GLN A 107       2.422   8.958 -24.681  1.00  0.00           H  
ATOM   1697  HB2 GLN A 107       5.120  10.466 -24.608  1.00  0.00           H  
ATOM   1698  HB3 GLN A 107       4.628   9.332 -23.376  1.00  0.00           H  
ATOM   1699  HG2 GLN A 107       5.101   8.651 -26.334  1.00  0.00           H  
ATOM   1700  HG3 GLN A 107       6.196   8.315 -24.994  1.00  0.00           H  
ATOM   1701 HE21 GLN A 107       5.345   6.309 -26.769  1.00  0.00           H  
ATOM   1702 HE22 GLN A 107       4.359   5.214 -25.854  1.00  0.00           H  
ATOM   1703  N   PRO A 108       2.083  10.698 -22.654  1.00  0.00           N  
ATOM   1704  CA  PRO A 108       1.581  11.746 -21.766  1.00  0.00           C  
ATOM   1705  C   PRO A 108       2.696  12.675 -21.246  1.00  0.00           C  
ATOM   1706  O   PRO A 108       3.892  12.378 -21.270  1.00  0.00           O  
ATOM   1707  CB  PRO A 108       0.954  10.977 -20.604  1.00  0.00           C  
ATOM   1708  CG  PRO A 108       1.764   9.686 -20.551  1.00  0.00           C  
ATOM   1709  CD  PRO A 108       2.047   9.389 -22.014  1.00  0.00           C  
ATOM   1710  HA  PRO A 108       0.841  12.354 -22.296  1.00  0.00           H  
ATOM   1711  HB2 PRO A 108       1.002  11.513 -19.654  1.00  0.00           H  
ATOM   1712  HB3 PRO A 108      -0.094  10.746 -20.829  1.00  0.00           H  
ATOM   1713  HG2 PRO A 108       2.704   9.861 -20.015  1.00  0.00           H  
ATOM   1714  HG3 PRO A 108       1.233   8.872 -20.051  1.00  0.00           H  
ATOM   1715  HD2 PRO A 108       2.976   8.837 -22.150  1.00  0.00           H  
ATOM   1716  HD3 PRO A 108       1.229   8.822 -22.470  1.00  0.00           H  
ATOM   1717  N   GLY A 109       2.215  13.857 -20.705  1.00  0.00           N  
ATOM   1718  CA  GLY A 109       3.064  14.787 -19.981  1.00  0.00           C  
ATOM   1719  C   GLY A 109       3.747  15.840 -20.847  1.00  0.00           C  
ATOM   1720  O   GLY A 109       4.482  16.699 -20.361  1.00  0.00           O  
ATOM   1721  H   GLY A 109       1.226  14.133 -20.777  1.00  0.00           H  
ATOM   1722  HA2 GLY A 109       2.428  15.296 -19.254  1.00  0.00           H  
ATOM   1723  HA3 GLY A 109       3.840  14.227 -19.449  1.00  0.00           H  
ATOM   1724  N   GLN A 110       3.521  15.718 -22.200  1.00  0.00           N  
ATOM   1725  CA  GLN A 110       4.248  16.476 -23.212  1.00  0.00           C  
ATOM   1726  C   GLN A 110       3.390  17.669 -23.649  1.00  0.00           C  
ATOM   1727  O   GLN A 110       2.167  17.684 -23.486  1.00  0.00           O  
ATOM   1728  CB  GLN A 110       4.582  15.597 -24.426  1.00  0.00           C  
ATOM   1729  CG  GLN A 110       5.092  14.201 -24.065  1.00  0.00           C  
ATOM   1730  CD  GLN A 110       6.274  14.249 -23.128  1.00  0.00           C  
ATOM   1731  OE1 GLN A 110       7.256  14.957 -23.334  1.00  0.00           O  
ATOM   1732  NE2 GLN A 110       6.183  13.440 -22.031  1.00  0.00           N  
ATOM   1733  H   GLN A 110       2.796  15.069 -22.491  1.00  0.00           H  
ATOM   1734  HA  GLN A 110       5.170  16.861 -22.762  1.00  0.00           H  
ATOM   1735  HB2 GLN A 110       3.692  15.480 -25.055  1.00  0.00           H  
ATOM   1736  HB3 GLN A 110       5.325  16.113 -25.047  1.00  0.00           H  
ATOM   1737  HG2 GLN A 110       4.288  13.606 -23.629  1.00  0.00           H  
ATOM   1738  HG3 GLN A 110       5.410  13.677 -24.973  1.00  0.00           H  
ATOM   1739 HE21 GLN A 110       5.347  12.883 -21.799  1.00  0.00           H  
ATOM   1740 HE22 GLN A 110       6.963  13.388 -21.386  1.00  0.00           H  
ATOM   1741  N   THR A 111       4.108  18.687 -24.251  1.00  0.00           N  
ATOM   1742  CA  THR A 111       3.506  19.964 -24.637  1.00  0.00           C  
ATOM   1743  C   THR A 111       3.348  20.130 -26.158  1.00  0.00           C  
ATOM   1744  O   THR A 111       3.930  19.434 -26.992  1.00  0.00           O  
ATOM   1745  CB  THR A 111       4.312  21.145 -24.084  1.00  0.00           C  
ATOM   1746  OG1 THR A 111       5.690  20.874 -24.329  1.00  0.00           O  
ATOM   1747  CG2 THR A 111       4.088  21.358 -22.595  1.00  0.00           C  
ATOM   1748  H   THR A 111       5.102  18.594 -24.450  1.00  0.00           H  
ATOM   1749  HA  THR A 111       2.499  19.986 -24.227  1.00  0.00           H  
ATOM   1750  HB  THR A 111       4.066  22.077 -24.604  1.00  0.00           H  
ATOM   1751 HG21 THR A 111       3.067  21.694 -22.398  1.00  0.00           H  
ATOM   1752 HG22 THR A 111       4.269  20.444 -22.022  1.00  0.00           H  
ATOM   1753 HG23 THR A 111       4.776  22.117 -22.212  1.00  0.00           H  
ATOM   1754  HG1 THR A 111       6.220  21.621 -23.935  1.00  0.00           H  
ATOM   1755  N   PHE A 112       2.442  21.150 -26.455  1.00  0.00           N  
ATOM   1756  CA  PHE A 112       2.087  21.530 -27.816  1.00  0.00           C  
ATOM   1757  C   PHE A 112       1.314  22.850 -27.817  1.00  0.00           C  
ATOM   1758  O   PHE A 112       0.802  23.321 -26.795  1.00  0.00           O  
ATOM   1759  CB  PHE A 112       1.260  20.439 -28.518  1.00  0.00           C  
ATOM   1760  CG  PHE A 112       0.184  19.819 -27.655  1.00  0.00           C  
ATOM   1761  CD1 PHE A 112       0.415  18.561 -27.086  1.00  0.00           C  
ATOM   1762  CD2 PHE A 112      -1.020  20.480 -27.382  1.00  0.00           C  
ATOM   1763  CE1 PHE A 112      -0.533  17.978 -26.256  1.00  0.00           C  
ATOM   1764  CE2 PHE A 112      -1.964  19.893 -26.535  1.00  0.00           C  
ATOM   1765  CZ  PHE A 112      -1.716  18.644 -25.968  1.00  0.00           C  
ATOM   1766  H   PHE A 112       1.928  21.624 -25.698  1.00  0.00           H  
ATOM   1767  HA  PHE A 112       3.017  21.708 -28.358  1.00  0.00           H  
ATOM   1768  HB2 PHE A 112       0.775  20.813 -29.424  1.00  0.00           H  
ATOM   1769  HB3 PHE A 112       1.947  19.653 -28.853  1.00  0.00           H  
ATOM   1770  HD1 PHE A 112       1.345  18.033 -27.286  1.00  0.00           H  
ATOM   1771  HD2 PHE A 112      -1.223  21.462 -27.803  1.00  0.00           H  
ATOM   1772  HE1 PHE A 112      -0.332  17.007 -25.827  1.00  0.00           H  
ATOM   1773  HE2 PHE A 112      -2.889  20.414 -26.305  1.00  0.00           H  
ATOM   1774  HZ  PHE A 112      -2.432  18.189 -25.291  1.00  0.00           H  
ATOM   1775  N   SER A 113       1.189  23.427 -29.076  1.00  0.00           N  
ATOM   1776  CA  SER A 113       0.384  24.637 -29.245  1.00  0.00           C  
ATOM   1777  C   SER A 113      -0.985  24.186 -29.726  1.00  0.00           C  
ATOM   1778  O   SER A 113      -1.130  23.349 -30.620  1.00  0.00           O  
ATOM   1779  CB  SER A 113       0.993  25.645 -30.223  1.00  0.00           C  
ATOM   1780  OG  SER A 113       1.997  26.466 -29.604  1.00  0.00           O  
ATOM   1781  H   SER A 113       1.602  22.970 -29.908  1.00  0.00           H  
ATOM   1782  HA  SER A 113       0.271  25.117 -28.271  1.00  0.00           H  
ATOM   1783  HB2 SER A 113       1.457  25.130 -31.068  1.00  0.00           H  
ATOM   1784  HB3 SER A 113       0.230  26.327 -30.612  1.00  0.00           H  
ATOM   1785  HG  SER A 113       2.231  26.030 -28.738  1.00  0.00           H  
ATOM   1786  N   VAL A 114      -2.044  24.793 -29.081  1.00  0.00           N  
ATOM   1787  CA  VAL A 114      -3.434  24.515 -29.425  1.00  0.00           C  
ATOM   1788  C   VAL A 114      -3.895  25.712 -30.265  1.00  0.00           C  
ATOM   1789  O   VAL A 114      -3.818  26.878 -29.869  1.00  0.00           O  
ATOM   1790  CB  VAL A 114      -4.309  24.349 -28.172  1.00  0.00           C  
ATOM   1791  CG1 VAL A 114      -5.780  24.123 -28.535  1.00  0.00           C  
ATOM   1792  CG2 VAL A 114      -3.822  23.183 -27.312  1.00  0.00           C  
ATOM   1793  H   VAL A 114      -1.876  25.500 -28.343  1.00  0.00           H  
ATOM   1794  HA  VAL A 114      -3.473  23.604 -30.021  1.00  0.00           H  
ATOM   1795  HB  VAL A 114      -4.242  25.260 -27.570  1.00  0.00           H  
ATOM   1796 HG11 VAL A 114      -6.376  23.936 -27.635  1.00  0.00           H  
ATOM   1797 HG12 VAL A 114      -6.208  25.000 -29.030  1.00  0.00           H  
ATOM   1798 HG13 VAL A 114      -5.898  23.262 -29.202  1.00  0.00           H  
ATOM   1799 HG21 VAL A 114      -4.449  23.074 -26.423  1.00  0.00           H  
ATOM   1800 HG22 VAL A 114      -3.857  22.240 -27.869  1.00  0.00           H  
ATOM   1801 HG23 VAL A 114      -2.795  23.343 -26.970  1.00  0.00           H  
ATOM   1802  N   LEU A 115      -4.442  25.345 -31.484  1.00  0.00           N  
ATOM   1803  CA  LEU A 115      -5.075  26.322 -32.353  1.00  0.00           C  
ATOM   1804  C   LEU A 115      -6.566  26.141 -32.081  1.00  0.00           C  
ATOM   1805  O   LEU A 115      -7.152  25.085 -32.343  1.00  0.00           O  
ATOM   1806  CB  LEU A 115      -4.784  26.058 -33.833  1.00  0.00           C  
ATOM   1807  CG  LEU A 115      -5.472  27.064 -34.779  1.00  0.00           C  
ATOM   1808  CD1 LEU A 115      -5.019  28.498 -34.511  1.00  0.00           C  
ATOM   1809  CD2 LEU A 115      -5.203  26.686 -36.232  1.00  0.00           C  
ATOM   1810  H   LEU A 115      -4.475  24.346 -31.754  1.00  0.00           H  
ATOM   1811  HA  LEU A 115      -4.739  27.322 -32.069  1.00  0.00           H  
ATOM   1812  HB2 LEU A 115      -3.701  26.081 -33.999  1.00  0.00           H  
ATOM   1813  HB3 LEU A 115      -5.110  25.045 -34.097  1.00  0.00           H  
ATOM   1814  HG  LEU A 115      -6.558  27.017 -34.633  1.00  0.00           H  
ATOM   1815 HD11 LEU A 115      -5.306  29.170 -35.321  1.00  0.00           H  
ATOM   1816 HD12 LEU A 115      -5.476  28.887 -33.600  1.00  0.00           H  
ATOM   1817 HD13 LEU A 115      -3.936  28.554 -34.393  1.00  0.00           H  
ATOM   1818 HD21 LEU A 115      -5.763  27.340 -36.907  1.00  0.00           H  
ATOM   1819 HD22 LEU A 115      -4.139  26.774 -36.475  1.00  0.00           H  
ATOM   1820 HD23 LEU A 115      -5.521  25.658 -36.433  1.00  0.00           H  
ATOM   1821  N   ALA A 116      -7.184  27.247 -31.531  1.00  0.00           N  
ATOM   1822  CA  ALA A 116      -8.600  27.285 -31.242  1.00  0.00           C  
ATOM   1823  C   ALA A 116      -9.284  27.905 -32.458  1.00  0.00           C  
ATOM   1824  O   ALA A 116      -8.880  28.918 -33.033  1.00  0.00           O  
ATOM   1825  CB  ALA A 116      -8.914  28.080 -29.987  1.00  0.00           C  
ATOM   1826  H   ALA A 116      -6.617  28.099 -31.363  1.00  0.00           H  
ATOM   1827  HA  ALA A 116      -8.944  26.255 -31.110  1.00  0.00           H  
ATOM   1828  HB1 ALA A 116      -9.988  28.062 -29.773  1.00  0.00           H  
ATOM   1829  HB2 ALA A 116      -8.383  27.669 -29.123  1.00  0.00           H  
ATOM   1830  HB3 ALA A 116      -8.622  29.128 -30.090  1.00  0.00           H  
ATOM   1831  N   CYS A 117     -10.415  27.203 -32.838  1.00  0.00           N  
ATOM   1832  CA  CYS A 117     -11.245  27.586 -33.976  1.00  0.00           C  
ATOM   1833  C   CYS A 117     -12.665  27.829 -33.473  1.00  0.00           C  
ATOM   1834  O   CYS A 117     -13.128  27.246 -32.491  1.00  0.00           O  
ATOM   1835  CB  CYS A 117     -11.308  26.477 -35.031  1.00  0.00           C  
ATOM   1836  SG  CYS A 117      -9.681  26.065 -35.727  1.00  0.00           S  
ATOM   1837  H   CYS A 117     -10.721  26.371 -32.326  1.00  0.00           H  
ATOM   1838  HA  CYS A 117     -10.869  28.516 -34.405  1.00  0.00           H  
ATOM   1839  HB2 CYS A 117     -11.719  25.561 -34.600  1.00  0.00           H  
ATOM   1840  HB3 CYS A 117     -11.964  26.764 -35.859  1.00  0.00           H  
ATOM   1841  HG  CYS A 117      -9.033  25.944 -34.556  1.00  0.00           H  
ATOM   1842  N   TYR A 118     -13.403  28.662 -34.297  1.00  0.00           N  
ATOM   1843  CA  TYR A 118     -14.840  28.827 -34.124  1.00  0.00           C  
ATOM   1844  C   TYR A 118     -15.462  28.805 -35.519  1.00  0.00           C  
ATOM   1845  O   TYR A 118     -15.109  29.554 -36.427  1.00  0.00           O  
ATOM   1846  CB  TYR A 118     -15.238  30.131 -33.416  1.00  0.00           C  
ATOM   1847  CG  TYR A 118     -14.912  30.172 -31.940  1.00  0.00           C  
ATOM   1848  CD1 TYR A 118     -14.265  31.290 -31.395  1.00  0.00           C  
ATOM   1849  CD2 TYR A 118     -15.270  29.126 -31.081  1.00  0.00           C  
ATOM   1850  CE1 TYR A 118     -13.901  31.327 -30.046  1.00  0.00           C  
ATOM   1851  CE2 TYR A 118     -14.910  29.163 -29.734  1.00  0.00           C  
ATOM   1852  CZ  TYR A 118     -14.214  30.251 -29.225  1.00  0.00           C  
ATOM   1853  OH  TYR A 118     -13.854  30.231 -27.908  1.00  0.00           O  
ATOM   1854  H   TYR A 118     -12.952  29.164 -35.076  1.00  0.00           H  
ATOM   1855  HA  TYR A 118     -15.214  27.962 -33.569  1.00  0.00           H  
ATOM   1856  HB2 TYR A 118     -14.754  30.975 -33.924  1.00  0.00           H  
ATOM   1857  HB3 TYR A 118     -16.319  30.294 -33.516  1.00  0.00           H  
ATOM   1858  HD1 TYR A 118     -14.022  32.140 -32.027  1.00  0.00           H  
ATOM   1859  HD2 TYR A 118     -15.814  28.258 -31.445  1.00  0.00           H  
ATOM   1860  HE1 TYR A 118     -13.369  32.194 -29.667  1.00  0.00           H  
ATOM   1861  HE2 TYR A 118     -15.182  28.334 -29.097  1.00  0.00           H  
ATOM   1862  HH  TYR A 118     -13.359  31.049 -27.724  1.00  0.00           H  
ATOM   1863  N   ASN A 119     -16.431  27.834 -35.678  1.00  0.00           N  
ATOM   1864  CA  ASN A 119     -17.325  27.777 -36.836  1.00  0.00           C  
ATOM   1865  C   ASN A 119     -16.658  27.957 -38.213  1.00  0.00           C  
ATOM   1866  O   ASN A 119     -17.128  28.661 -39.108  1.00  0.00           O  
ATOM   1867  CB  ASN A 119     -18.548  28.673 -36.639  1.00  0.00           C  
ATOM   1868  CG  ASN A 119     -19.658  27.883 -35.974  1.00  0.00           C  
ATOM   1869  OD1 ASN A 119     -19.467  26.997 -35.146  1.00  0.00           O  
ATOM   1870  ND2 ASN A 119     -20.916  28.253 -36.365  1.00  0.00           N  
ATOM   1871  H   ASN A 119     -16.616  27.151 -34.937  1.00  0.00           H  
ATOM   1872  HA  ASN A 119     -17.656  26.728 -36.859  1.00  0.00           H  
ATOM   1873  HB2 ASN A 119     -18.324  29.540 -36.008  1.00  0.00           H  
ATOM   1874  HB3 ASN A 119     -18.929  29.055 -37.592  1.00  0.00           H  
ATOM   1875 HD21 ASN A 119     -21.087  28.968 -37.063  1.00  0.00           H  
ATOM   1876 HD22 ASN A 119     -21.717  27.800 -35.942  1.00  0.00           H  
ATOM   1877  N   GLY A 120     -15.588  27.103 -38.416  1.00  0.00           N  
ATOM   1878  CA  GLY A 120     -14.967  26.966 -39.713  1.00  0.00           C  
ATOM   1879  C   GLY A 120     -13.840  27.927 -40.019  1.00  0.00           C  
ATOM   1880  O   GLY A 120     -13.407  28.073 -41.169  1.00  0.00           O  
ATOM   1881  H   GLY A 120     -15.212  26.512 -37.661  1.00  0.00           H  
ATOM   1882  HA2 GLY A 120     -14.577  25.947 -39.790  1.00  0.00           H  
ATOM   1883  HA3 GLY A 120     -15.733  27.119 -40.473  1.00  0.00           H  
ATOM   1884  N   SER A 121     -13.289  28.587 -38.942  1.00  0.00           N  
ATOM   1885  CA  SER A 121     -12.118  29.439 -39.113  1.00  0.00           C  
ATOM   1886  C   SER A 121     -11.436  29.659 -37.752  1.00  0.00           C  
ATOM   1887  O   SER A 121     -12.047  29.520 -36.683  1.00  0.00           O  
ATOM   1888  CB  SER A 121     -12.492  30.749 -39.824  1.00  0.00           C  
ATOM   1889  OG  SER A 121     -12.679  30.556 -41.238  1.00  0.00           O  
ATOM   1890  H   SER A 121     -13.718  28.507 -38.018  1.00  0.00           H  
ATOM   1891  HA  SER A 121     -11.440  28.858 -39.747  1.00  0.00           H  
ATOM   1892  HB2 SER A 121     -13.422  31.164 -39.419  1.00  0.00           H  
ATOM   1893  HB3 SER A 121     -11.713  31.508 -39.707  1.00  0.00           H  
ATOM   1894  HG  SER A 121     -12.974  29.623 -41.376  1.00  0.00           H  
ATOM   1895  N   PRO A 122     -10.094  29.982 -37.767  1.00  0.00           N  
ATOM   1896  CA  PRO A 122      -9.323  30.080 -36.522  1.00  0.00           C  
ATOM   1897  C   PRO A 122      -9.701  31.294 -35.665  1.00  0.00           C  
ATOM   1898  O   PRO A 122     -10.139  32.338 -36.147  1.00  0.00           O  
ATOM   1899  CB  PRO A 122      -7.870  30.219 -36.977  1.00  0.00           C  
ATOM   1900  CG  PRO A 122      -7.879  29.772 -38.433  1.00  0.00           C  
ATOM   1901  CD  PRO A 122      -9.242  30.208 -38.923  1.00  0.00           C  
ATOM   1902  HA  PRO A 122      -9.470  29.158 -35.957  1.00  0.00           H  
ATOM   1903  HB2 PRO A 122      -7.517  31.255 -36.907  1.00  0.00           H  
ATOM   1904  HB3 PRO A 122      -7.208  29.602 -36.367  1.00  0.00           H  
ATOM   1905  HG2 PRO A 122      -7.077  30.217 -39.021  1.00  0.00           H  
ATOM   1906  HG3 PRO A 122      -7.786  28.680 -38.485  1.00  0.00           H  
ATOM   1907  HD2 PRO A 122      -9.261  31.280 -39.145  1.00  0.00           H  
ATOM   1908  HD3 PRO A 122      -9.554  29.656 -39.810  1.00  0.00           H  
ATOM   1909  N   SER A 123      -9.473  31.129 -34.302  1.00  0.00           N  
ATOM   1910  CA  SER A 123      -9.805  32.212 -33.379  1.00  0.00           C  
ATOM   1911  C   SER A 123      -9.103  32.219 -32.011  1.00  0.00           C  
ATOM   1912  O   SER A 123      -9.529  32.950 -31.106  1.00  0.00           O  
ATOM   1913  CB  SER A 123     -11.323  32.236 -33.117  1.00  0.00           C  
ATOM   1914  OG  SER A 123     -11.729  33.388 -32.375  1.00  0.00           O  
ATOM   1915  H   SER A 123      -9.116  30.238 -33.921  1.00  0.00           H  
ATOM   1916  HA  SER A 123      -9.512  33.158 -33.852  1.00  0.00           H  
ATOM   1917  HB2 SER A 123     -11.891  32.238 -34.053  1.00  0.00           H  
ATOM   1918  HB3 SER A 123     -11.622  31.344 -32.556  1.00  0.00           H  
ATOM   1919  HG  SER A 123     -11.125  33.445 -31.600  1.00  0.00           H  
ATOM   1920  N   GLY A 124      -7.949  31.482 -31.883  1.00  0.00           N  
ATOM   1921  CA  GLY A 124      -7.133  31.607 -30.685  1.00  0.00           C  
ATOM   1922  C   GLY A 124      -5.952  30.650 -30.704  1.00  0.00           C  
ATOM   1923  O   GLY A 124      -6.015  29.542 -31.238  1.00  0.00           O  
ATOM   1924  H   GLY A 124      -7.653  30.838 -32.616  1.00  0.00           H  
ATOM   1925  HA2 GLY A 124      -6.787  32.644 -30.622  1.00  0.00           H  
ATOM   1926  HA3 GLY A 124      -7.749  31.392 -29.806  1.00  0.00           H  
ATOM   1927  N   VAL A 125      -4.833  31.127 -30.041  1.00  0.00           N  
ATOM   1928  CA  VAL A 125      -3.618  30.326 -29.913  1.00  0.00           C  
ATOM   1929  C   VAL A 125      -3.148  30.415 -28.454  1.00  0.00           C  
ATOM   1930  O   VAL A 125      -3.159  31.464 -27.809  1.00  0.00           O  
ATOM   1931  CB  VAL A 125      -2.547  30.728 -30.950  1.00  0.00           C  
ATOM   1932  CG1 VAL A 125      -1.979  32.132 -30.727  1.00  0.00           C  
ATOM   1933  CG2 VAL A 125      -1.407  29.706 -31.012  1.00  0.00           C  
ATOM   1934  H   VAL A 125      -4.835  32.052 -29.616  1.00  0.00           H  
ATOM   1935  HA  VAL A 125      -3.904  29.290 -30.115  1.00  0.00           H  
ATOM   1936  HB  VAL A 125      -3.029  30.729 -31.938  1.00  0.00           H  
ATOM   1937 HG11 VAL A 125      -1.302  32.403 -31.545  1.00  0.00           H  
ATOM   1938 HG12 VAL A 125      -2.774  32.883 -30.697  1.00  0.00           H  
ATOM   1939 HG13 VAL A 125      -1.410  32.196 -29.794  1.00  0.00           H  
ATOM   1940 HG21 VAL A 125      -0.715  29.950 -31.825  1.00  0.00           H  
ATOM   1941 HG22 VAL A 125      -0.831  29.683 -30.082  1.00  0.00           H  
ATOM   1942 HG23 VAL A 125      -1.795  28.699 -31.201  1.00  0.00           H  
ATOM   1943  N   TYR A 126      -2.714  29.202 -27.943  1.00  0.00           N  
ATOM   1944  CA  TYR A 126      -2.118  29.062 -26.614  1.00  0.00           C  
ATOM   1945  C   TYR A 126      -1.400  27.696 -26.503  1.00  0.00           C  
ATOM   1946  O   TYR A 126      -1.639  26.768 -27.280  1.00  0.00           O  
ATOM   1947  CB  TYR A 126      -3.119  29.309 -25.469  1.00  0.00           C  
ATOM   1948  CG  TYR A 126      -4.476  28.672 -25.666  1.00  0.00           C  
ATOM   1949  CD1 TYR A 126      -5.587  29.444 -26.052  1.00  0.00           C  
ATOM   1950  CD2 TYR A 126      -4.633  27.293 -25.500  1.00  0.00           C  
ATOM   1951  CE1 TYR A 126      -6.827  28.841 -26.279  1.00  0.00           C  
ATOM   1952  CE2 TYR A 126      -5.868  26.694 -25.726  1.00  0.00           C  
ATOM   1953  CZ  TYR A 126      -6.951  27.468 -26.122  1.00  0.00           C  
ATOM   1954  OH  TYR A 126      -8.124  26.811 -26.334  1.00  0.00           O  
ATOM   1955  H   TYR A 126      -2.825  28.350 -28.504  1.00  0.00           H  
ATOM   1956  HA  TYR A 126      -1.332  29.826 -26.544  1.00  0.00           H  
ATOM   1957  HB2 TYR A 126      -2.707  28.966 -24.511  1.00  0.00           H  
ATOM   1958  HB3 TYR A 126      -3.260  30.391 -25.349  1.00  0.00           H  
ATOM   1959  HD1 TYR A 126      -5.482  30.518 -26.201  1.00  0.00           H  
ATOM   1960  HD2 TYR A 126      -3.788  26.675 -25.211  1.00  0.00           H  
ATOM   1961  HE1 TYR A 126      -7.673  29.448 -26.586  1.00  0.00           H  
ATOM   1962  HE2 TYR A 126      -5.981  25.621 -25.604  1.00  0.00           H  
ATOM   1963  HH  TYR A 126      -8.888  27.440 -26.422  1.00  0.00           H  
ATOM   1964  N   GLN A 127      -0.457  27.618 -25.482  1.00  0.00           N  
ATOM   1965  CA  GLN A 127       0.409  26.437 -25.296  1.00  0.00           C  
ATOM   1966  C   GLN A 127      -0.142  25.642 -24.107  1.00  0.00           C  
ATOM   1967  O   GLN A 127      -0.471  26.196 -23.055  1.00  0.00           O  
ATOM   1968  CB  GLN A 127       1.859  26.873 -25.013  1.00  0.00           C  
ATOM   1969  CG  GLN A 127       2.902  25.744 -25.023  1.00  0.00           C  
ATOM   1970  CD  GLN A 127       3.294  25.301 -26.417  1.00  0.00           C  
ATOM   1971  OE1 GLN A 127       2.744  25.694 -27.443  1.00  0.00           O  
ATOM   1972  NE2 GLN A 127       4.326  24.406 -26.481  1.00  0.00           N  
ATOM   1973  H   GLN A 127      -0.355  28.387 -24.824  1.00  0.00           H  
ATOM   1974  HA  GLN A 127       0.364  25.833 -26.201  1.00  0.00           H  
ATOM   1975  HB2 GLN A 127       2.153  27.645 -25.734  1.00  0.00           H  
ATOM   1976  HB3 GLN A 127       1.892  27.349 -24.028  1.00  0.00           H  
ATOM   1977  HG2 GLN A 127       3.813  26.111 -24.534  1.00  0.00           H  
ATOM   1978  HG3 GLN A 127       2.559  24.872 -24.457  1.00  0.00           H  
ATOM   1979 HE21 GLN A 127       4.609  24.044 -27.383  1.00  0.00           H  
ATOM   1980 HE22 GLN A 127       4.883  24.082 -25.677  1.00  0.00           H  
ATOM   1981  N   CYS A 128      -0.189  24.266 -24.310  1.00  0.00           N  
ATOM   1982  CA  CYS A 128      -0.732  23.347 -23.289  1.00  0.00           C  
ATOM   1983  C   CYS A 128       0.108  22.059 -23.238  1.00  0.00           C  
ATOM   1984  O   CYS A 128       0.934  21.787 -24.113  1.00  0.00           O  
ATOM   1985  CB  CYS A 128      -2.175  22.926 -23.607  1.00  0.00           C  
ATOM   1986  SG  CYS A 128      -3.380  24.276 -23.449  1.00  0.00           S  
ATOM   1987  H   CYS A 128       0.161  23.859 -25.196  1.00  0.00           H  
ATOM   1988  HA  CYS A 128      -0.671  23.826 -22.305  1.00  0.00           H  
ATOM   1989  HB2 CYS A 128      -2.239  22.538 -24.630  1.00  0.00           H  
ATOM   1990  HB3 CYS A 128      -2.513  22.126 -22.941  1.00  0.00           H  
ATOM   1991  HG  CYS A 128      -3.228  24.491 -22.131  1.00  0.00           H  
ATOM   1992  N   ALA A 129      -0.174  21.225 -22.163  1.00  0.00           N  
ATOM   1993  CA  ALA A 129       0.287  19.838 -22.097  1.00  0.00           C  
ATOM   1994  C   ALA A 129      -0.850  18.794 -22.093  1.00  0.00           C  
ATOM   1995  O   ALA A 129      -2.006  19.036 -21.751  1.00  0.00           O  
ATOM   1996  CB  ALA A 129       1.168  19.606 -20.873  1.00  0.00           C  
ATOM   1997  H   ALA A 129      -0.709  21.581 -21.329  1.00  0.00           H  
ATOM   1998  HA  ALA A 129       0.870  19.656 -22.997  1.00  0.00           H  
ATOM   1999  HB1 ALA A 129       1.659  18.629 -20.912  1.00  0.00           H  
ATOM   2000  HB2 ALA A 129       1.945  20.368 -20.796  1.00  0.00           H  
ATOM   2001  HB3 ALA A 129       0.577  19.627 -19.952  1.00  0.00           H  
ATOM   2002  N   MET A 130      -0.398  17.523 -22.431  1.00  0.00           N  
ATOM   2003  CA  MET A 130      -1.228  16.326 -22.338  1.00  0.00           C  
ATOM   2004  C   MET A 130      -1.072  15.852 -20.896  1.00  0.00           C  
ATOM   2005  O   MET A 130      -0.048  15.270 -20.516  1.00  0.00           O  
ATOM   2006  CB  MET A 130      -0.700  15.247 -23.300  1.00  0.00           C  
ATOM   2007  CG  MET A 130      -1.490  13.938 -23.317  1.00  0.00           C  
ATOM   2008  SD  MET A 130      -3.155  14.077 -24.039  1.00  0.00           S  
ATOM   2009  CE  MET A 130      -2.724  14.304 -25.778  1.00  0.00           C  
ATOM   2010  H   MET A 130       0.579  17.429 -22.740  1.00  0.00           H  
ATOM   2011  HA  MET A 130      -2.267  16.589 -22.552  1.00  0.00           H  
ATOM   2012  HB2 MET A 130      -0.644  15.651 -24.310  1.00  0.00           H  
ATOM   2013  HB3 MET A 130       0.338  15.002 -23.036  1.00  0.00           H  
ATOM   2014  HG2 MET A 130      -0.939  13.183 -23.888  1.00  0.00           H  
ATOM   2015  HG3 MET A 130      -1.599  13.543 -22.303  1.00  0.00           H  
ATOM   2016  HE1 MET A 130      -3.639  14.279 -26.372  1.00  0.00           H  
ATOM   2017  HE2 MET A 130      -2.248  15.274 -25.937  1.00  0.00           H  
ATOM   2018  HE3 MET A 130      -2.063  13.504 -26.120  1.00  0.00           H  
ATOM   2019  N   ARG A 131      -2.134  16.136 -20.048  1.00  0.00           N  
ATOM   2020  CA  ARG A 131      -2.028  15.750 -18.650  1.00  0.00           C  
ATOM   2021  C   ARG A 131      -2.042  14.207 -18.647  1.00  0.00           C  
ATOM   2022  O   ARG A 131      -2.674  13.553 -19.488  1.00  0.00           O  
ATOM   2023  CB  ARG A 131      -3.190  16.208 -17.767  1.00  0.00           C  
ATOM   2024  CG  ARG A 131      -3.468  17.704 -17.659  1.00  0.00           C  
ATOM   2025  CD  ARG A 131      -2.301  18.593 -17.258  1.00  0.00           C  
ATOM   2026  NE  ARG A 131      -1.658  18.220 -15.996  1.00  0.00           N  
ATOM   2027  CZ  ARG A 131      -0.524  18.838 -15.543  1.00  0.00           C  
ATOM   2028  NH1 ARG A 131      -0.083  19.986 -16.097  1.00  0.00           N  
ATOM   2029  NH2 ARG A 131       0.175  18.283 -14.533  1.00  0.00           N1+
ATOM   2030  H   ARG A 131      -2.996  16.586 -20.396  1.00  0.00           H  
ATOM   2031  HA  ARG A 131      -1.075  16.137 -18.285  1.00  0.00           H  
ATOM   2032  HB2 ARG A 131      -4.101  15.737 -18.143  1.00  0.00           H  
ATOM   2033  HB3 ARG A 131      -3.051  15.807 -16.756  1.00  0.00           H  
ATOM   2034  HG2 ARG A 131      -3.858  18.071 -18.614  1.00  0.00           H  
ATOM   2035  HG3 ARG A 131      -4.278  17.841 -16.932  1.00  0.00           H  
ATOM   2036  HD2 ARG A 131      -1.545  18.578 -18.050  1.00  0.00           H  
ATOM   2037  HD3 ARG A 131      -2.701  19.602 -17.136  1.00  0.00           H  
ATOM   2038  HE  ARG A 131      -2.114  17.555 -15.297  1.00  0.00           H  
ATOM   2039 HH11 ARG A 131       0.776  20.500 -15.734  1.00  0.00           H  
ATOM   2040 HH12 ARG A 131      -0.634  20.511 -16.841  1.00  0.00           H  
ATOM   2041 HH21 ARG A 131      -0.043  17.376 -14.097  1.00  0.00           H  
ATOM   2042 HH22 ARG A 131       1.131  18.670 -14.302  1.00  0.00           H  
ATOM   2043  N   PRO A 132      -1.389  13.559 -17.620  1.00  0.00           N  
ATOM   2044  CA  PRO A 132      -1.260  12.097 -17.602  1.00  0.00           C  
ATOM   2045  C   PRO A 132      -2.536  11.273 -17.417  1.00  0.00           C  
ATOM   2046  O   PRO A 132      -2.507  10.043 -17.398  1.00  0.00           O  
ATOM   2047  CB  PRO A 132      -0.280  11.809 -16.459  1.00  0.00           C  
ATOM   2048  CG  PRO A 132       0.444  13.133 -16.263  1.00  0.00           C  
ATOM   2049  CD  PRO A 132      -0.649  14.153 -16.515  1.00  0.00           C  
ATOM   2050  HA  PRO A 132      -0.841  11.806 -18.568  1.00  0.00           H  
ATOM   2051  HB2 PRO A 132      -0.812  11.534 -15.539  1.00  0.00           H  
ATOM   2052  HB3 PRO A 132       0.408  10.992 -16.700  1.00  0.00           H  
ATOM   2053  HG2 PRO A 132       0.898  13.235 -15.278  1.00  0.00           H  
ATOM   2054  HG3 PRO A 132       1.236  13.234 -17.016  1.00  0.00           H  
ATOM   2055  HD2 PRO A 132      -1.329  14.236 -15.661  1.00  0.00           H  
ATOM   2056  HD3 PRO A 132      -0.240  15.137 -16.744  1.00  0.00           H  
ATOM   2057  N   ASN A 133      -3.706  11.987 -17.327  1.00  0.00           N  
ATOM   2058  CA  ASN A 133      -5.026  11.366 -17.394  1.00  0.00           C  
ATOM   2059  C   ASN A 133      -5.697  11.637 -18.757  1.00  0.00           C  
ATOM   2060  O   ASN A 133      -6.867  11.320 -18.972  1.00  0.00           O  
ATOM   2061  CB  ASN A 133      -5.935  11.805 -16.244  1.00  0.00           C  
ATOM   2062  CG  ASN A 133      -6.235  13.279 -16.323  1.00  0.00           C  
ATOM   2063  OD1 ASN A 133      -5.698  14.033 -17.136  1.00  0.00           O  
ATOM   2064  ND2 ASN A 133      -7.177  13.738 -15.453  1.00  0.00           N  
ATOM   2065  H   ASN A 133      -3.659  13.000 -17.244  1.00  0.00           H  
ATOM   2066  HA  ASN A 133      -4.902  10.278 -17.337  1.00  0.00           H  
ATOM   2067  HB2 ASN A 133      -6.884  11.256 -16.273  1.00  0.00           H  
ATOM   2068  HB3 ASN A 133      -5.453  11.600 -15.283  1.00  0.00           H  
ATOM   2069 HD21 ASN A 133      -7.696  13.143 -14.790  1.00  0.00           H  
ATOM   2070 HD22 ASN A 133      -7.383  14.728 -15.441  1.00  0.00           H  
ATOM   2071  N   PHE A 134      -4.877  12.197 -19.714  1.00  0.00           N  
ATOM   2072  CA  PHE A 134      -5.247  12.390 -21.112  1.00  0.00           C  
ATOM   2073  C   PHE A 134      -6.265  13.523 -21.288  1.00  0.00           C  
ATOM   2074  O   PHE A 134      -7.012  13.610 -22.261  1.00  0.00           O  
ATOM   2075  CB  PHE A 134      -5.710  11.107 -21.797  1.00  0.00           C  
ATOM   2076  CG  PHE A 134      -4.719   9.970 -21.695  1.00  0.00           C  
ATOM   2077  CD1 PHE A 134      -3.547   9.970 -22.465  1.00  0.00           C  
ATOM   2078  CD2 PHE A 134      -4.948   8.908 -20.808  1.00  0.00           C  
ATOM   2079  CE1 PHE A 134      -2.638   8.918 -22.373  1.00  0.00           C  
ATOM   2080  CE2 PHE A 134      -4.031   7.862 -20.705  1.00  0.00           C  
ATOM   2081  CZ  PHE A 134      -2.879   7.866 -21.490  1.00  0.00           C  
ATOM   2082  H   PHE A 134      -3.926  12.503 -19.467  1.00  0.00           H  
ATOM   2083  HA  PHE A 134      -4.329  12.740 -21.595  1.00  0.00           H  
ATOM   2084  HB2 PHE A 134      -6.683  10.790 -21.406  1.00  0.00           H  
ATOM   2085  HB3 PHE A 134      -5.886  11.323 -22.852  1.00  0.00           H  
ATOM   2086  HD1 PHE A 134      -3.334  10.795 -23.140  1.00  0.00           H  
ATOM   2087  HD2 PHE A 134      -5.838   8.899 -20.181  1.00  0.00           H  
ATOM   2088  HE1 PHE A 134      -1.738   8.924 -22.984  1.00  0.00           H  
ATOM   2089  HE2 PHE A 134      -4.207   7.052 -20.001  1.00  0.00           H  
ATOM   2090  HZ  PHE A 134      -2.164   7.051 -21.406  1.00  0.00           H  
ATOM   2091  N   THR A 135      -6.145  14.513 -20.334  1.00  0.00           N  
ATOM   2092  CA  THR A 135      -6.921  15.744 -20.365  1.00  0.00           C  
ATOM   2093  C   THR A 135      -6.002  16.871 -20.833  1.00  0.00           C  
ATOM   2094  O   THR A 135      -4.773  16.830 -20.724  1.00  0.00           O  
ATOM   2095  CB  THR A 135      -7.546  16.093 -18.993  1.00  0.00           C  
ATOM   2096  OG1 THR A 135      -6.573  16.177 -17.946  1.00  0.00           O  
ATOM   2097  CG2 THR A 135      -8.623  15.086 -18.597  1.00  0.00           C  
ATOM   2098  H   THR A 135      -5.445  14.383 -19.608  1.00  0.00           H  
ATOM   2099  HA  THR A 135      -7.723  15.639 -21.107  1.00  0.00           H  
ATOM   2100  HB  THR A 135      -8.013  17.083 -19.051  1.00  0.00           H  
ATOM   2101 HG21 THR A 135      -9.437  15.074 -19.328  1.00  0.00           H  
ATOM   2102 HG22 THR A 135      -8.217  14.073 -18.518  1.00  0.00           H  
ATOM   2103 HG23 THR A 135      -9.036  15.334 -17.614  1.00  0.00           H  
ATOM   2104  HG1 THR A 135      -6.283  15.262 -17.707  1.00  0.00           H  
ATOM   2105  N   ILE A 136      -6.690  17.978 -21.315  1.00  0.00           N  
ATOM   2106  CA  ILE A 136      -6.013  19.270 -21.423  1.00  0.00           C  
ATOM   2107  C   ILE A 136      -6.904  20.332 -20.736  1.00  0.00           C  
ATOM   2108  O   ILE A 136      -8.118  20.186 -20.561  1.00  0.00           O  
ATOM   2109  CB  ILE A 136      -5.564  19.651 -22.861  1.00  0.00           C  
ATOM   2110  CG1 ILE A 136      -6.688  20.247 -23.725  1.00  0.00           C  
ATOM   2111  CG2 ILE A 136      -4.902  18.468 -23.575  1.00  0.00           C  
ATOM   2112  CD1 ILE A 136      -6.217  20.779 -25.073  1.00  0.00           C  
ATOM   2113  H   ILE A 136      -7.686  17.923 -21.597  1.00  0.00           H  
ATOM   2114  HA  ILE A 136      -5.103  19.208 -20.811  1.00  0.00           H  
ATOM   2115  HB  ILE A 136      -4.802  20.436 -22.752  1.00  0.00           H  
ATOM   2116 HG12 ILE A 136      -7.472  19.501 -23.890  1.00  0.00           H  
ATOM   2117 HG13 ILE A 136      -7.131  21.096 -23.198  1.00  0.00           H  
ATOM   2118 HG21 ILE A 136      -4.439  18.789 -24.511  1.00  0.00           H  
ATOM   2119 HG22 ILE A 136      -4.112  18.030 -22.963  1.00  0.00           H  
ATOM   2120 HG23 ILE A 136      -5.627  17.684 -23.818  1.00  0.00           H  
ATOM   2121 HD11 ILE A 136      -7.041  21.288 -25.585  1.00  0.00           H  
ATOM   2122 HD12 ILE A 136      -5.403  21.498 -24.941  1.00  0.00           H  
ATOM   2123 HD13 ILE A 136      -5.868  19.977 -25.728  1.00  0.00           H  
ATOM   2124  N   LYS A 137      -6.215  21.477 -20.365  1.00  0.00           N  
ATOM   2125  CA  LYS A 137      -6.890  22.627 -19.764  1.00  0.00           C  
ATOM   2126  C   LYS A 137      -6.622  23.809 -20.697  1.00  0.00           C  
ATOM   2127  O   LYS A 137      -5.596  24.485 -20.643  1.00  0.00           O  
ATOM   2128  CB  LYS A 137      -6.351  22.871 -18.347  1.00  0.00           C  
ATOM   2129  CG  LYS A 137      -7.122  22.034 -17.318  1.00  0.00           C  
ATOM   2130  CD  LYS A 137      -6.477  22.035 -15.929  1.00  0.00           C  
ATOM   2131  CE  LYS A 137      -5.375  20.988 -15.814  1.00  0.00           C  
ATOM   2132  NZ  LYS A 137      -4.882  20.943 -14.426  1.00  0.00           N1+
ATOM   2133  H   LYS A 137      -5.205  21.536 -20.517  1.00  0.00           H  
ATOM   2134  HA  LYS A 137      -7.972  22.455 -19.725  1.00  0.00           H  
ATOM   2135  HB2 LYS A 137      -5.280  22.642 -18.302  1.00  0.00           H  
ATOM   2136  HB3 LYS A 137      -6.460  23.929 -18.078  1.00  0.00           H  
ATOM   2137  HG2 LYS A 137      -8.132  22.455 -17.231  1.00  0.00           H  
ATOM   2138  HG3 LYS A 137      -7.244  21.002 -17.669  1.00  0.00           H  
ATOM   2139  HD2 LYS A 137      -6.094  23.032 -15.681  1.00  0.00           H  
ATOM   2140  HD3 LYS A 137      -7.259  21.804 -15.194  1.00  0.00           H  
ATOM   2141  HE2 LYS A 137      -5.762  19.991 -16.048  1.00  0.00           H  
ATOM   2142  HE3 LYS A 137      -4.518  21.205 -16.456  1.00  0.00           H  
ATOM   2143  HZ1 LYS A 137      -5.625  21.005 -13.725  1.00  0.00           H  
ATOM   2144  HZ2 LYS A 137      -4.497  19.931 -14.251  1.00  0.00           H  
ATOM   2145  HZ3 LYS A 137      -4.127  21.600 -14.211  1.00  0.00           H  
ATOM   2146  N   GLY A 138      -7.610  23.971 -21.658  1.00  0.00           N  
ATOM   2147  CA  GLY A 138      -7.523  24.983 -22.696  1.00  0.00           C  
ATOM   2148  C   GLY A 138      -8.537  26.092 -22.423  1.00  0.00           C  
ATOM   2149  O   GLY A 138      -8.861  26.455 -21.293  1.00  0.00           O  
ATOM   2150  H   GLY A 138      -8.466  23.401 -21.653  1.00  0.00           H  
ATOM   2151  HA2 GLY A 138      -6.524  25.425 -22.738  1.00  0.00           H  
ATOM   2152  HA3 GLY A 138      -7.745  24.492 -23.648  1.00  0.00           H  
ATOM   2153  N   SER A 139      -9.048  26.683 -23.564  1.00  0.00           N  
ATOM   2154  CA  SER A 139     -10.111  27.679 -23.481  1.00  0.00           C  
ATOM   2155  C   SER A 139     -10.860  27.612 -24.807  1.00  0.00           C  
ATOM   2156  O   SER A 139     -10.290  27.795 -25.887  1.00  0.00           O  
ATOM   2157  CB  SER A 139      -9.587  29.090 -23.249  1.00  0.00           C  
ATOM   2158  OG  SER A 139     -10.692  29.935 -22.937  1.00  0.00           O  
ATOM   2159  H   SER A 139      -8.696  26.426 -24.491  1.00  0.00           H  
ATOM   2160  HA  SER A 139     -10.783  27.399 -22.661  1.00  0.00           H  
ATOM   2161  HB2 SER A 139      -8.891  29.113 -22.404  1.00  0.00           H  
ATOM   2162  HB3 SER A 139      -9.076  29.494 -24.129  1.00  0.00           H  
ATOM   2163  HG  SER A 139     -10.328  30.776 -22.613  1.00  0.00           H  
ATOM   2164  N   PHE A 140     -12.175  27.226 -24.669  1.00  0.00           N  
ATOM   2165  CA  PHE A 140     -13.039  26.873 -25.784  1.00  0.00           C  
ATOM   2166  C   PHE A 140     -14.474  27.220 -25.378  1.00  0.00           C  
ATOM   2167  O   PHE A 140     -14.805  27.370 -24.204  1.00  0.00           O  
ATOM   2168  CB  PHE A 140     -12.984  25.361 -26.078  1.00  0.00           C  
ATOM   2169  CG  PHE A 140     -11.781  24.936 -26.880  1.00  0.00           C  
ATOM   2170  CD1 PHE A 140     -11.686  25.281 -28.232  1.00  0.00           C  
ATOM   2171  CD2 PHE A 140     -10.755  24.179 -26.299  1.00  0.00           C  
ATOM   2172  CE1 PHE A 140     -10.601  24.854 -28.993  1.00  0.00           C  
ATOM   2173  CE2 PHE A 140      -9.656  23.772 -27.058  1.00  0.00           C  
ATOM   2174  CZ  PHE A 140      -9.583  24.104 -28.408  1.00  0.00           C  
ATOM   2175  H   PHE A 140     -12.598  27.180 -23.745  1.00  0.00           H  
ATOM   2176  HA  PHE A 140     -12.760  27.474 -26.657  1.00  0.00           H  
ATOM   2177  HB2 PHE A 140     -13.023  24.797 -25.137  1.00  0.00           H  
ATOM   2178  HB3 PHE A 140     -13.872  25.040 -26.639  1.00  0.00           H  
ATOM   2179  HD1 PHE A 140     -12.458  25.881 -28.707  1.00  0.00           H  
ATOM   2180  HD2 PHE A 140     -10.800  23.908 -25.248  1.00  0.00           H  
ATOM   2181  HE1 PHE A 140     -10.562  25.114 -30.044  1.00  0.00           H  
ATOM   2182  HE2 PHE A 140      -8.858  23.198 -26.592  1.00  0.00           H  
ATOM   2183  HZ  PHE A 140      -8.734  23.784 -29.004  1.00  0.00           H  
ATOM   2184  N   LEU A 141     -15.341  27.294 -26.446  1.00  0.00           N  
ATOM   2185  CA  LEU A 141     -16.781  27.497 -26.320  1.00  0.00           C  
ATOM   2186  C   LEU A 141     -17.426  26.579 -27.375  1.00  0.00           C  
ATOM   2187  O   LEU A 141     -16.765  25.983 -28.229  1.00  0.00           O  
ATOM   2188  CB  LEU A 141     -17.190  28.960 -26.560  1.00  0.00           C  
ATOM   2189  CG  LEU A 141     -16.665  29.970 -25.521  1.00  0.00           C  
ATOM   2190  CD1 LEU A 141     -16.958  31.397 -25.994  1.00  0.00           C  
ATOM   2191  CD2 LEU A 141     -17.289  29.753 -24.142  1.00  0.00           C  
ATOM   2192  H   LEU A 141     -14.973  27.189 -27.386  1.00  0.00           H  
ATOM   2193  HA  LEU A 141     -17.108  27.151 -25.334  1.00  0.00           H  
ATOM   2194  HB2 LEU A 141     -16.846  29.262 -27.556  1.00  0.00           H  
ATOM   2195  HB3 LEU A 141     -18.285  29.035 -26.595  1.00  0.00           H  
ATOM   2196  HG  LEU A 141     -15.577  29.873 -25.433  1.00  0.00           H  
ATOM   2197 HD11 LEU A 141     -16.566  32.131 -25.282  1.00  0.00           H  
ATOM   2198 HD12 LEU A 141     -16.488  31.591 -26.963  1.00  0.00           H  
ATOM   2199 HD13 LEU A 141     -18.035  31.569 -26.098  1.00  0.00           H  
ATOM   2200 HD21 LEU A 141     -16.927  30.504 -23.431  1.00  0.00           H  
ATOM   2201 HD22 LEU A 141     -18.380  29.831 -24.184  1.00  0.00           H  
ATOM   2202 HD23 LEU A 141     -17.038  28.771 -23.732  1.00  0.00           H  
ATOM   2203  N   ASN A 142     -18.797  26.463 -27.299  1.00  0.00           N  
ATOM   2204  CA  ASN A 142     -19.539  25.536 -28.159  1.00  0.00           C  
ATOM   2205  C   ASN A 142     -19.477  26.055 -29.610  1.00  0.00           C  
ATOM   2206  O   ASN A 142     -19.586  27.242 -29.912  1.00  0.00           O  
ATOM   2207  CB  ASN A 142     -20.992  25.424 -27.693  1.00  0.00           C  
ATOM   2208  CG  ASN A 142     -21.568  24.053 -27.956  1.00  0.00           C  
ATOM   2209  OD1 ASN A 142     -21.013  23.192 -28.630  1.00  0.00           O  
ATOM   2210  ND2 ASN A 142     -22.801  23.851 -27.399  1.00  0.00           N  
ATOM   2211  H   ASN A 142     -19.306  27.021 -26.625  1.00  0.00           H  
ATOM   2212  HA  ASN A 142     -19.015  24.575 -28.097  1.00  0.00           H  
ATOM   2213  HB2 ASN A 142     -21.059  25.594 -26.611  1.00  0.00           H  
ATOM   2214  HB3 ASN A 142     -21.630  26.168 -28.184  1.00  0.00           H  
ATOM   2215 HD21 ASN A 142     -23.308  24.548 -26.866  1.00  0.00           H  
ATOM   2216 HD22 ASN A 142     -23.236  22.948 -27.539  1.00  0.00           H  
ATOM   2217  N   GLY A 143     -19.285  25.061 -30.551  1.00  0.00           N  
ATOM   2218  CA  GLY A 143     -19.060  25.355 -31.960  1.00  0.00           C  
ATOM   2219  C   GLY A 143     -17.564  25.322 -32.281  1.00  0.00           C  
ATOM   2220  O   GLY A 143     -17.063  26.033 -33.156  1.00  0.00           O  
ATOM   2221  H   GLY A 143     -19.258  24.073 -30.264  1.00  0.00           H  
ATOM   2222  HA2 GLY A 143     -19.577  24.601 -32.556  1.00  0.00           H  
ATOM   2223  HA3 GLY A 143     -19.452  26.345 -32.207  1.00  0.00           H  
ATOM   2224  N   SER A 144     -16.836  24.376 -31.585  1.00  0.00           N  
ATOM   2225  CA  SER A 144     -15.379  24.358 -31.595  1.00  0.00           C  
ATOM   2226  C   SER A 144     -14.672  23.146 -32.216  1.00  0.00           C  
ATOM   2227  O   SER A 144     -13.492  23.227 -32.587  1.00  0.00           O  
ATOM   2228  CB  SER A 144     -14.847  24.557 -30.170  1.00  0.00           C  
ATOM   2229  OG  SER A 144     -15.725  23.973 -29.200  1.00  0.00           O  
ATOM   2230  H   SER A 144     -17.335  23.690 -31.004  1.00  0.00           H  
ATOM   2231  HA  SER A 144     -15.026  25.205 -32.198  1.00  0.00           H  
ATOM   2232  HB2 SER A 144     -13.855  24.116 -30.034  1.00  0.00           H  
ATOM   2233  HB3 SER A 144     -14.764  25.628 -29.949  1.00  0.00           H  
ATOM   2234  HG  SER A 144     -16.221  24.741 -28.805  1.00  0.00           H  
ATOM   2235  N   CYS A 145     -15.326  21.940 -32.234  1.00  0.00           N  
ATOM   2236  CA  CYS A 145     -14.559  20.687 -32.294  1.00  0.00           C  
ATOM   2237  C   CYS A 145     -14.044  20.370 -33.703  1.00  0.00           C  
ATOM   2238  O   CYS A 145     -14.567  20.810 -34.725  1.00  0.00           O  
ATOM   2239  CB  CYS A 145     -15.301  19.510 -31.679  1.00  0.00           C  
ATOM   2240  SG  CYS A 145     -15.384  19.764 -29.879  1.00  0.00           S  
ATOM   2241  H   CYS A 145     -16.345  21.938 -32.202  1.00  0.00           H  
ATOM   2242  HA  CYS A 145     -13.647  20.869 -31.703  1.00  0.00           H  
ATOM   2243  HB2 CYS A 145     -16.315  19.427 -32.083  1.00  0.00           H  
ATOM   2244  HB3 CYS A 145     -14.795  18.559 -31.867  1.00  0.00           H  
ATOM   2245  HG  CYS A 145     -16.299  18.810 -29.626  1.00  0.00           H  
ATOM   2246  N   GLY A 146     -12.878  19.617 -33.700  1.00  0.00           N  
ATOM   2247  CA  GLY A 146     -12.014  19.502 -34.866  1.00  0.00           C  
ATOM   2248  C   GLY A 146     -10.857  20.510 -34.840  1.00  0.00           C  
ATOM   2249  O   GLY A 146      -9.990  20.518 -35.711  1.00  0.00           O  
ATOM   2250  H   GLY A 146     -12.591  19.109 -32.849  1.00  0.00           H  
ATOM   2251  HA2 GLY A 146     -11.583  18.499 -34.852  1.00  0.00           H  
ATOM   2252  HA3 GLY A 146     -12.588  19.656 -35.779  1.00  0.00           H  
ATOM   2253  N   SER A 147     -10.857  21.342 -33.732  1.00  0.00           N  
ATOM   2254  CA  SER A 147      -9.744  22.230 -33.387  1.00  0.00           C  
ATOM   2255  C   SER A 147      -8.552  21.313 -33.038  1.00  0.00           C  
ATOM   2256  O   SER A 147      -8.687  20.108 -32.776  1.00  0.00           O  
ATOM   2257  CB  SER A 147     -10.104  23.131 -32.202  1.00  0.00           C  
ATOM   2258  OG  SER A 147     -11.108  24.094 -32.540  1.00  0.00           O  
ATOM   2259  H   SER A 147     -11.679  21.294 -33.138  1.00  0.00           H  
ATOM   2260  HA  SER A 147      -9.502  22.820 -34.278  1.00  0.00           H  
ATOM   2261  HB2 SER A 147     -10.468  22.549 -31.349  1.00  0.00           H  
ATOM   2262  HB3 SER A 147      -9.228  23.687 -31.861  1.00  0.00           H  
ATOM   2263  HG  SER A 147     -11.968  23.604 -32.621  1.00  0.00           H  
ATOM   2264  N   VAL A 148      -7.303  21.919 -33.092  1.00  0.00           N  
ATOM   2265  CA  VAL A 148      -6.110  21.081 -33.198  1.00  0.00           C  
ATOM   2266  C   VAL A 148      -4.988  21.532 -32.257  1.00  0.00           C  
ATOM   2267  O   VAL A 148      -4.752  22.715 -32.008  1.00  0.00           O  
ATOM   2268  CB  VAL A 148      -5.565  20.950 -34.646  1.00  0.00           C  
ATOM   2269  CG1 VAL A 148      -6.530  20.181 -35.551  1.00  0.00           C  
ATOM   2270  CG2 VAL A 148      -5.217  22.295 -35.286  1.00  0.00           C  
ATOM   2271  H   VAL A 148      -7.197  22.939 -33.064  1.00  0.00           H  
ATOM   2272  HA  VAL A 148      -6.393  20.074 -32.872  1.00  0.00           H  
ATOM   2273  HB  VAL A 148      -4.636  20.364 -34.605  1.00  0.00           H  
ATOM   2274 HG11 VAL A 148      -6.058  19.959 -36.515  1.00  0.00           H  
ATOM   2275 HG12 VAL A 148      -6.822  19.228 -35.099  1.00  0.00           H  
ATOM   2276 HG13 VAL A 148      -7.433  20.763 -35.754  1.00  0.00           H  
ATOM   2277 HG21 VAL A 148      -4.837  22.150 -36.303  1.00  0.00           H  
ATOM   2278 HG22 VAL A 148      -6.089  22.954 -35.347  1.00  0.00           H  
ATOM   2279 HG23 VAL A 148      -4.435  22.810 -34.720  1.00  0.00           H  
ATOM   2280  N   GLY A 149      -4.245  20.454 -31.796  1.00  0.00           N  
ATOM   2281  CA  GLY A 149      -3.054  20.591 -30.992  1.00  0.00           C  
ATOM   2282  C   GLY A 149      -1.888  20.119 -31.847  1.00  0.00           C  
ATOM   2283  O   GLY A 149      -1.876  19.023 -32.417  1.00  0.00           O  
ATOM   2284  H   GLY A 149      -4.529  19.489 -32.039  1.00  0.00           H  
ATOM   2285  HA2 GLY A 149      -2.933  21.619 -30.662  1.00  0.00           H  
ATOM   2286  HA3 GLY A 149      -3.137  19.949 -30.114  1.00  0.00           H  
ATOM   2287  N   PHE A 150      -0.888  21.065 -31.961  1.00  0.00           N  
ATOM   2288  CA  PHE A 150       0.205  20.863 -32.892  1.00  0.00           C  
ATOM   2289  C   PHE A 150       1.568  21.164 -32.268  1.00  0.00           C  
ATOM   2290  O   PHE A 150       1.741  21.972 -31.354  1.00  0.00           O  
ATOM   2291  CB  PHE A 150      -0.011  21.633 -34.208  1.00  0.00           C  
ATOM   2292  CG  PHE A 150       0.164  23.128 -34.085  1.00  0.00           C  
ATOM   2293  CD1 PHE A 150      -0.890  23.940 -33.645  1.00  0.00           C  
ATOM   2294  CD2 PHE A 150       1.403  23.713 -34.390  1.00  0.00           C  
ATOM   2295  CE1 PHE A 150      -0.698  25.311 -33.487  1.00  0.00           C  
ATOM   2296  CE2 PHE A 150       1.583  25.086 -34.250  1.00  0.00           C  
ATOM   2297  CZ  PHE A 150       0.537  25.880 -33.790  1.00  0.00           C  
ATOM   2298  H   PHE A 150      -0.907  21.938 -31.404  1.00  0.00           H  
ATOM   2299  HA  PHE A 150       0.208  19.799 -33.153  1.00  0.00           H  
ATOM   2300  HB2 PHE A 150       0.689  21.261 -34.968  1.00  0.00           H  
ATOM   2301  HB3 PHE A 150      -1.012  21.424 -34.607  1.00  0.00           H  
ATOM   2302  HD1 PHE A 150      -1.854  23.505 -33.385  1.00  0.00           H  
ATOM   2303  HD2 PHE A 150       2.231  23.098 -34.737  1.00  0.00           H  
ATOM   2304  HE1 PHE A 150      -1.499  25.931 -33.095  1.00  0.00           H  
ATOM   2305  HE2 PHE A 150       2.546  25.532 -34.479  1.00  0.00           H  
ATOM   2306  HZ  PHE A 150       0.693  26.945 -33.640  1.00  0.00           H  
ATOM   2307  N   ASN A 151       2.578  20.480 -32.928  1.00  0.00           N  
ATOM   2308  CA  ASN A 151       3.989  20.721 -32.668  1.00  0.00           C  
ATOM   2309  C   ASN A 151       4.651  20.947 -34.025  1.00  0.00           C  
ATOM   2310  O   ASN A 151       4.334  20.317 -35.038  1.00  0.00           O  
ATOM   2311  CB  ASN A 151       4.647  19.523 -31.984  1.00  0.00           C  
ATOM   2312  CG  ASN A 151       4.655  19.700 -30.495  1.00  0.00           C  
ATOM   2313  OD1 ASN A 151       4.494  20.779 -29.938  1.00  0.00           O  
ATOM   2314  ND2 ASN A 151       4.884  18.570 -29.767  1.00  0.00           N  
ATOM   2315  H   ASN A 151       2.349  19.777 -33.649  1.00  0.00           H  
ATOM   2316  HA  ASN A 151       4.087  21.647 -32.092  1.00  0.00           H  
ATOM   2317  HB2 ASN A 151       4.133  18.588 -32.233  1.00  0.00           H  
ATOM   2318  HB3 ASN A 151       5.695  19.419 -32.291  1.00  0.00           H  
ATOM   2319 HD21 ASN A 151       5.072  17.659 -30.173  1.00  0.00           H  
ATOM   2320 HD22 ASN A 151       4.850  18.677 -28.750  1.00  0.00           H  
ATOM   2321  N   ILE A 152       5.674  21.876 -34.005  1.00  0.00           N  
ATOM   2322  CA  ILE A 152       6.488  22.098 -35.192  1.00  0.00           C  
ATOM   2323  C   ILE A 152       7.830  21.418 -34.885  1.00  0.00           C  
ATOM   2324  O   ILE A 152       8.621  21.833 -34.037  1.00  0.00           O  
ATOM   2325  CB  ILE A 152       6.660  23.586 -35.565  1.00  0.00           C  
ATOM   2326  CG1 ILE A 152       5.300  24.319 -35.584  1.00  0.00           C  
ATOM   2327  CG2 ILE A 152       7.345  23.672 -36.937  1.00  0.00           C  
ATOM   2328  CD1 ILE A 152       5.401  25.800 -35.923  1.00  0.00           C  
ATOM   2329  H   ILE A 152       5.903  22.385 -33.155  1.00  0.00           H  
ATOM   2330  HA  ILE A 152       6.015  21.592 -36.041  1.00  0.00           H  
ATOM   2331  HB  ILE A 152       7.309  24.075 -34.829  1.00  0.00           H  
ATOM   2332 HG12 ILE A 152       4.620  23.835 -36.296  1.00  0.00           H  
ATOM   2333 HG13 ILE A 152       4.831  24.240 -34.597  1.00  0.00           H  
ATOM   2334 HG21 ILE A 152       7.549  24.708 -37.216  1.00  0.00           H  
ATOM   2335 HG22 ILE A 152       8.302  23.145 -36.934  1.00  0.00           H  
ATOM   2336 HG23 ILE A 152       6.720  23.230 -37.721  1.00  0.00           H  
ATOM   2337 HD11 ILE A 152       4.436  26.292 -35.766  1.00  0.00           H  
ATOM   2338 HD12 ILE A 152       6.144  26.303 -35.297  1.00  0.00           H  
ATOM   2339 HD13 ILE A 152       5.667  25.952 -36.971  1.00  0.00           H  
ATOM   2340  N   ASP A 153       8.040  20.267 -35.623  1.00  0.00           N  
ATOM   2341  CA  ASP A 153       9.203  19.417 -35.404  1.00  0.00           C  
ATOM   2342  C   ASP A 153      10.150  19.776 -36.556  1.00  0.00           C  
ATOM   2343  O   ASP A 153      10.008  19.351 -37.706  1.00  0.00           O  
ATOM   2344  CB  ASP A 153       8.855  17.943 -35.483  1.00  0.00           C  
ATOM   2345  CG  ASP A 153       8.101  17.351 -34.307  1.00  0.00           C  
ATOM   2346  OD1 ASP A 153       7.960  18.028 -33.259  1.00  0.00           O  
ATOM   2347  OD2 ASP A 153       7.634  16.178 -34.560  1.00  0.00           O1-
ATOM   2348  H   ASP A 153       7.410  20.019 -36.402  1.00  0.00           H  
ATOM   2349  HA  ASP A 153       9.676  19.656 -34.446  1.00  0.00           H  
ATOM   2350  HB2 ASP A 153       8.268  17.745 -36.390  1.00  0.00           H  
ATOM   2351  HB3 ASP A 153       9.780  17.358 -35.580  1.00  0.00           H  
ATOM   2352  N   TYR A 154      11.111  20.712 -36.243  1.00  0.00           N  
ATOM   2353  CA  TYR A 154      12.100  21.178 -37.214  1.00  0.00           C  
ATOM   2354  C   TYR A 154      11.339  22.124 -38.161  1.00  0.00           C  
ATOM   2355  O   TYR A 154      10.849  23.174 -37.739  1.00  0.00           O  
ATOM   2356  CB  TYR A 154      12.943  20.061 -37.857  1.00  0.00           C  
ATOM   2357  CG  TYR A 154      13.548  19.121 -36.834  1.00  0.00           C  
ATOM   2358  CD1 TYR A 154      14.570  19.555 -35.979  1.00  0.00           C  
ATOM   2359  CD2 TYR A 154      13.047  17.817 -36.688  1.00  0.00           C  
ATOM   2360  CE1 TYR A 154      15.058  18.713 -34.976  1.00  0.00           C  
ATOM   2361  CE2 TYR A 154      13.539  16.974 -35.689  1.00  0.00           C  
ATOM   2362  CZ  TYR A 154      14.532  17.432 -34.832  1.00  0.00           C  
ATOM   2363  OH  TYR A 154      14.958  16.591 -33.845  1.00  0.00           O  
ATOM   2364  H   TYR A 154      11.113  21.115 -35.312  1.00  0.00           H  
ATOM   2365  HA  TYR A 154      12.780  21.825 -36.643  1.00  0.00           H  
ATOM   2366  HB2 TYR A 154      12.354  19.471 -38.568  1.00  0.00           H  
ATOM   2367  HB3 TYR A 154      13.750  20.507 -38.453  1.00  0.00           H  
ATOM   2368  HD1 TYR A 154      14.981  20.556 -36.077  1.00  0.00           H  
ATOM   2369  HD2 TYR A 154      12.249  17.461 -37.337  1.00  0.00           H  
ATOM   2370  HE1 TYR A 154      15.839  19.077 -34.316  1.00  0.00           H  
ATOM   2371  HE2 TYR A 154      13.138  15.972 -35.565  1.00  0.00           H  
ATOM   2372  HH  TYR A 154      15.591  17.074 -33.288  1.00  0.00           H  
ATOM   2373  N   ASP A 155      11.107  21.707 -39.447  1.00  0.00           N  
ATOM   2374  CA  ASP A 155      10.211  22.417 -40.357  1.00  0.00           C  
ATOM   2375  C   ASP A 155       8.921  21.608 -40.657  1.00  0.00           C  
ATOM   2376  O   ASP A 155       8.064  22.030 -41.435  1.00  0.00           O  
ATOM   2377  CB  ASP A 155      10.943  22.804 -41.639  1.00  0.00           C  
ATOM   2378  CG  ASP A 155      11.333  21.588 -42.428  1.00  0.00           C  
ATOM   2379  OD1 ASP A 155      11.476  20.470 -41.830  1.00  0.00           O  
ATOM   2380  OD2 ASP A 155      11.422  21.672 -43.692  1.00  0.00           O1-
ATOM   2381  H   ASP A 155      11.515  20.868 -39.865  1.00  0.00           H  
ATOM   2382  HA  ASP A 155       9.868  23.338 -39.870  1.00  0.00           H  
ATOM   2383  HB2 ASP A 155      10.299  23.437 -42.262  1.00  0.00           H  
ATOM   2384  HB3 ASP A 155      11.851  23.373 -41.409  1.00  0.00           H  
ATOM   2385  N   CYS A 156       8.792  20.416 -39.975  1.00  0.00           N  
ATOM   2386  CA  CYS A 156       7.721  19.451 -40.235  1.00  0.00           C  
ATOM   2387  C   CYS A 156       6.667  19.678 -39.152  1.00  0.00           C  
ATOM   2388  O   CYS A 156       6.959  19.861 -37.969  1.00  0.00           O  
ATOM   2389  CB  CYS A 156       8.278  18.027 -40.171  1.00  0.00           C  
ATOM   2390  SG  CYS A 156       7.189  16.801 -40.955  1.00  0.00           S  
ATOM   2391  H   CYS A 156       9.458  20.207 -39.219  1.00  0.00           H  
ATOM   2392  HA  CYS A 156       7.305  19.669 -41.222  1.00  0.00           H  
ATOM   2393  HB2 CYS A 156       9.241  17.976 -40.691  1.00  0.00           H  
ATOM   2394  HB3 CYS A 156       8.450  17.710 -39.137  1.00  0.00           H  
ATOM   2395  HG  CYS A 156       8.024  15.760 -40.839  1.00  0.00           H  
ATOM   2396  N   VAL A 157       5.359  19.645 -39.583  1.00  0.00           N  
ATOM   2397  CA  VAL A 157       4.262  19.838 -38.641  1.00  0.00           C  
ATOM   2398  C   VAL A 157       3.884  18.443 -38.112  1.00  0.00           C  
ATOM   2399  O   VAL A 157       3.603  17.503 -38.857  1.00  0.00           O  
ATOM   2400  CB  VAL A 157       3.033  20.528 -39.268  1.00  0.00           C  
ATOM   2401  CG1 VAL A 157       1.977  20.834 -38.196  1.00  0.00           C  
ATOM   2402  CG2 VAL A 157       3.418  21.839 -39.954  1.00  0.00           C  
ATOM   2403  H   VAL A 157       5.153  19.461 -40.581  1.00  0.00           H  
ATOM   2404  HA  VAL A 157       4.629  20.459 -37.816  1.00  0.00           H  
ATOM   2405  HB  VAL A 157       2.581  19.870 -40.020  1.00  0.00           H  
ATOM   2406 HG11 VAL A 157       1.124  21.363 -38.631  1.00  0.00           H  
ATOM   2407 HG12 VAL A 157       1.597  19.918 -37.735  1.00  0.00           H  
ATOM   2408 HG13 VAL A 157       2.390  21.465 -37.400  1.00  0.00           H  
ATOM   2409 HG21 VAL A 157       2.534  22.337 -40.366  1.00  0.00           H  
ATOM   2410 HG22 VAL A 157       3.892  22.524 -39.243  1.00  0.00           H  
ATOM   2411 HG23 VAL A 157       4.113  21.671 -40.782  1.00  0.00           H  
ATOM   2412  N   SER A 158       3.877  18.368 -36.731  1.00  0.00           N  
ATOM   2413  CA  SER A 158       3.430  17.196 -35.983  1.00  0.00           C  
ATOM   2414  C   SER A 158       2.045  17.555 -35.440  1.00  0.00           C  
ATOM   2415  O   SER A 158       1.885  18.457 -34.611  1.00  0.00           O  
ATOM   2416  CB  SER A 158       4.342  16.877 -34.798  1.00  0.00           C  
ATOM   2417  OG  SER A 158       5.329  15.909 -35.169  1.00  0.00           O  
ATOM   2418  H   SER A 158       4.152  19.188 -36.165  1.00  0.00           H  
ATOM   2419  HA  SER A 158       3.383  16.339 -36.655  1.00  0.00           H  
ATOM   2420  HB2 SER A 158       4.857  17.771 -34.436  1.00  0.00           H  
ATOM   2421  HB3 SER A 158       3.782  16.443 -33.962  1.00  0.00           H  
ATOM   2422  HG  SER A 158       6.126  16.164 -34.608  1.00  0.00           H  
ATOM   2423  N   PHE A 159       1.008  16.832 -36.003  1.00  0.00           N  
ATOM   2424  CA  PHE A 159      -0.374  17.018 -35.559  1.00  0.00           C  
ATOM   2425  C   PHE A 159      -0.631  15.934 -34.495  1.00  0.00           C  
ATOM   2426  O   PHE A 159      -0.719  14.739 -34.788  1.00  0.00           O  
ATOM   2427  CB  PHE A 159      -1.377  16.860 -36.696  1.00  0.00           C  
ATOM   2428  CG  PHE A 159      -1.363  17.979 -37.707  1.00  0.00           C  
ATOM   2429  CD1 PHE A 159      -2.190  19.097 -37.522  1.00  0.00           C  
ATOM   2430  CD2 PHE A 159      -0.569  17.902 -38.859  1.00  0.00           C  
ATOM   2431  CE1 PHE A 159      -2.240  20.105 -38.485  1.00  0.00           C  
ATOM   2432  CE2 PHE A 159      -0.637  18.905 -39.827  1.00  0.00           C  
ATOM   2433  CZ  PHE A 159      -1.476  20.001 -39.644  1.00  0.00           C  
ATOM   2434  H   PHE A 159       1.221  16.146 -36.741  1.00  0.00           H  
ATOM   2435  HA  PHE A 159      -0.478  18.010 -35.103  1.00  0.00           H  
ATOM   2436  HB2 PHE A 159      -1.232  15.905 -37.209  1.00  0.00           H  
ATOM   2437  HB3 PHE A 159      -2.385  16.808 -36.273  1.00  0.00           H  
ATOM   2438  HD1 PHE A 159      -2.824  19.175 -36.643  1.00  0.00           H  
ATOM   2439  HD2 PHE A 159       0.097  17.057 -39.019  1.00  0.00           H  
ATOM   2440  HE1 PHE A 159      -2.901  20.955 -38.352  1.00  0.00           H  
ATOM   2441  HE2 PHE A 159      -0.052  18.836 -40.738  1.00  0.00           H  
ATOM   2442  HZ  PHE A 159      -1.540  20.765 -40.414  1.00  0.00           H  
ATOM   2443  N   CYS A 160      -0.616  16.399 -33.190  1.00  0.00           N  
ATOM   2444  CA  CYS A 160      -0.563  15.471 -32.052  1.00  0.00           C  
ATOM   2445  C   CYS A 160      -1.879  15.226 -31.292  1.00  0.00           C  
ATOM   2446  O   CYS A 160      -1.981  14.321 -30.455  1.00  0.00           O  
ATOM   2447  CB  CYS A 160       0.561  15.845 -31.080  1.00  0.00           C  
ATOM   2448  SG  CYS A 160       0.596  17.605 -30.640  1.00  0.00           S  
ATOM   2449  H   CYS A 160      -0.630  17.408 -33.004  1.00  0.00           H  
ATOM   2450  HA  CYS A 160      -0.319  14.479 -32.452  1.00  0.00           H  
ATOM   2451  HB2 CYS A 160       0.502  15.260 -30.157  1.00  0.00           H  
ATOM   2452  HB3 CYS A 160       1.528  15.632 -31.547  1.00  0.00           H  
ATOM   2453  HG  CYS A 160      -0.511  17.628 -29.882  1.00  0.00           H  
ATOM   2454  N   TYR A 161      -2.881  16.133 -31.558  1.00  0.00           N  
ATOM   2455  CA  TYR A 161      -4.166  16.128 -30.865  1.00  0.00           C  
ATOM   2456  C   TYR A 161      -5.188  16.804 -31.787  1.00  0.00           C  
ATOM   2457  O   TYR A 161      -5.000  17.941 -32.230  1.00  0.00           O  
ATOM   2458  CB  TYR A 161      -4.011  16.901 -29.545  1.00  0.00           C  
ATOM   2459  CG  TYR A 161      -5.281  17.195 -28.792  1.00  0.00           C  
ATOM   2460  CD1 TYR A 161      -5.792  16.272 -27.880  1.00  0.00           C  
ATOM   2461  CD2 TYR A 161      -5.941  18.422 -28.959  1.00  0.00           C  
ATOM   2462  CE1 TYR A 161      -6.930  16.575 -27.139  1.00  0.00           C  
ATOM   2463  CE2 TYR A 161      -7.094  18.719 -28.230  1.00  0.00           C  
ATOM   2464  CZ  TYR A 161      -7.587  17.782 -27.336  1.00  0.00           C  
ATOM   2465  OH  TYR A 161      -8.715  18.005 -26.609  1.00  0.00           O  
ATOM   2466  H   TYR A 161      -2.710  16.858 -32.257  1.00  0.00           H  
ATOM   2467  HA  TYR A 161      -4.456  15.094 -30.663  1.00  0.00           H  
ATOM   2468  HB2 TYR A 161      -3.330  16.349 -28.881  1.00  0.00           H  
ATOM   2469  HB3 TYR A 161      -3.491  17.847 -29.730  1.00  0.00           H  
ATOM   2470  HD1 TYR A 161      -5.293  15.324 -27.709  1.00  0.00           H  
ATOM   2471  HD2 TYR A 161      -5.546  19.168 -29.644  1.00  0.00           H  
ATOM   2472  HE1 TYR A 161      -7.299  15.872 -26.402  1.00  0.00           H  
ATOM   2473  HE2 TYR A 161      -7.575  19.684 -28.345  1.00  0.00           H  
ATOM   2474  HH  TYR A 161      -9.339  18.604 -27.091  1.00  0.00           H  
ATOM   2475  N   MET A 162      -6.335  16.060 -32.017  1.00  0.00           N  
ATOM   2476  CA  MET A 162      -7.525  16.652 -32.619  1.00  0.00           C  
ATOM   2477  C   MET A 162      -8.602  16.653 -31.524  1.00  0.00           C  
ATOM   2478  O   MET A 162      -8.938  15.653 -30.884  1.00  0.00           O  
ATOM   2479  CB  MET A 162      -8.003  15.911 -33.870  1.00  0.00           C  
ATOM   2480  CG  MET A 162      -9.302  16.509 -34.422  1.00  0.00           C  
ATOM   2481  SD  MET A 162      -9.700  15.831 -36.066  1.00  0.00           S  
ATOM   2482  CE  MET A 162      -9.069  17.196 -37.080  1.00  0.00           C  
ATOM   2483  H   MET A 162      -6.382  15.073 -31.701  1.00  0.00           H  
ATOM   2484  HA  MET A 162      -7.294  17.686 -32.898  1.00  0.00           H  
ATOM   2485  HB2 MET A 162      -7.214  15.978 -34.626  1.00  0.00           H  
ATOM   2486  HB3 MET A 162      -8.148  14.846 -33.649  1.00  0.00           H  
ATOM   2487  HG2 MET A 162     -10.139  16.259 -33.762  1.00  0.00           H  
ATOM   2488  HG3 MET A 162      -9.243  17.601 -34.478  1.00  0.00           H  
ATOM   2489  HE1 MET A 162      -9.002  16.867 -38.118  1.00  0.00           H  
ATOM   2490  HE2 MET A 162      -9.752  18.047 -37.027  1.00  0.00           H  
ATOM   2491  HE3 MET A 162      -8.074  17.502 -36.748  1.00  0.00           H  
ATOM   2492  N   HIE A 163      -9.184  17.896 -31.348  1.00  0.00           N  
ATOM   2493  CA  HIE A 163     -10.110  18.189 -30.257  1.00  0.00           C  
ATOM   2494  C   HIE A 163     -11.523  17.677 -30.594  1.00  0.00           C  
ATOM   2495  O   HIE A 163     -12.154  18.064 -31.582  1.00  0.00           O  
ATOM   2496  CB  HIE A 163     -10.156  19.699 -30.037  1.00  0.00           C  
ATOM   2497  CG  HIE A 163     -10.871  20.084 -28.803  1.00  0.00           C  
ATOM   2498  ND1 HIE A 163     -10.626  19.446 -27.604  1.00  0.00           N  
ATOM   2499  CD2 HIE A 163     -11.830  21.060 -28.662  1.00  0.00           C  
ATOM   2500  CE1 HIE A 163     -11.505  19.977 -26.779  1.00  0.00           C  
ATOM   2501  NE2 HIE A 163     -12.226  20.982 -27.359  1.00  0.00           N  
ATOM   2502  H   HIE A 163      -8.949  18.674 -31.989  1.00  0.00           H  
ATOM   2503  HA  HIE A 163      -9.736  17.669 -29.369  1.00  0.00           H  
ATOM   2504  HB2 HIE A 163      -9.142  20.111 -29.990  1.00  0.00           H  
ATOM   2505  HB3 HIE A 163     -10.640  20.182 -30.895  1.00  0.00           H  
ATOM   2506  HD2 HIE A 163     -12.271  21.769 -29.350  1.00  0.00           H  
ATOM   2507  HE2 HIE A 163     -12.925  21.560 -26.910  1.00  0.00           H  
ATOM   2508  HE1 HIE A 163     -11.670  19.684 -25.754  1.00  0.00           H  
ATOM   2509  N   HIP A 164     -12.000  16.736 -29.687  1.00  0.00           N  
ATOM   2510  CA  HIP A 164     -13.283  16.067 -29.860  1.00  0.00           C  
ATOM   2511  C   HIP A 164     -14.372  16.620 -28.939  1.00  0.00           C  
ATOM   2512  O   HIP A 164     -15.542  16.587 -29.342  1.00  0.00           O  
ATOM   2513  CB  HIP A 164     -13.223  14.543 -29.671  1.00  0.00           C  
ATOM   2514  CG  HIP A 164     -13.005  13.810 -30.946  1.00  0.00           C  
ATOM   2515  CD2 HIP A 164     -13.685  12.765 -31.538  1.00  0.00           C  
ATOM   2516  ND1 HIP A 164     -11.941  14.071 -31.793  1.00  0.00           N1+
ATOM   2517  NE2 HIP A 164     -12.992  12.411 -32.675  1.00  0.00           N  
ATOM   2518  CE1 HIP A 164     -11.960  13.243 -32.844  1.00  0.00           C  
ATOM   2519  H   HIP A 164     -11.460  16.546 -28.837  1.00  0.00           H  
ATOM   2520  HA  HIP A 164     -13.635  16.291 -30.877  1.00  0.00           H  
ATOM   2521  HB2 HIP A 164     -12.425  14.266 -28.981  1.00  0.00           H  
ATOM   2522  HB3 HIP A 164     -14.159  14.163 -29.241  1.00  0.00           H  
ATOM   2523  HD1 HIP A 164     -11.199  14.750 -31.624  1.00  0.00           H  
ATOM   2524  HD2 HIP A 164     -14.559  12.189 -31.287  1.00  0.00           H  
ATOM   2525  HE2 HIP A 164     -13.209  11.602 -33.297  1.00  0.00           H  
ATOM   2526  HE1 HIP A 164     -11.254  13.230 -33.662  1.00  0.00           H  
ATOM   2527  N   MET A 165     -14.026  16.964 -27.643  1.00  0.00           N  
ATOM   2528  CA  MET A 165     -15.043  17.506 -26.729  1.00  0.00           C  
ATOM   2529  C   MET A 165     -14.478  18.059 -25.401  1.00  0.00           C  
ATOM   2530  O   MET A 165     -13.327  17.859 -25.020  1.00  0.00           O  
ATOM   2531  CB  MET A 165     -16.169  16.499 -26.414  1.00  0.00           C  
ATOM   2532  CG  MET A 165     -15.657  15.234 -25.739  1.00  0.00           C  
ATOM   2533  SD  MET A 165     -17.083  14.160 -25.408  1.00  0.00           S  
ATOM   2534  CE  MET A 165     -16.190  12.742 -24.740  1.00  0.00           C  
ATOM   2535  H   MET A 165     -13.071  16.863 -27.275  1.00  0.00           H  
ATOM   2536  HA  MET A 165     -15.498  18.358 -27.246  1.00  0.00           H  
ATOM   2537  HB2 MET A 165     -16.915  16.975 -25.767  1.00  0.00           H  
ATOM   2538  HB3 MET A 165     -16.706  16.235 -27.332  1.00  0.00           H  
ATOM   2539  HG2 MET A 165     -14.955  14.702 -26.388  1.00  0.00           H  
ATOM   2540  HG3 MET A 165     -15.160  15.465 -24.792  1.00  0.00           H  
ATOM   2541  HE1 MET A 165     -15.426  13.064 -24.030  1.00  0.00           H  
ATOM   2542  HE2 MET A 165     -16.891  12.099 -24.209  1.00  0.00           H  
ATOM   2543  HE3 MET A 165     -15.721  12.175 -25.547  1.00  0.00           H  
ATOM   2544  N   GLU A 166     -15.426  18.774 -24.678  1.00  0.00           N  
ATOM   2545  CA  GLU A 166     -15.253  19.209 -23.285  1.00  0.00           C  
ATOM   2546  C   GLU A 166     -15.913  18.129 -22.406  1.00  0.00           C  
ATOM   2547  O   GLU A 166     -16.989  17.600 -22.690  1.00  0.00           O  
ATOM   2548  CB  GLU A 166     -15.918  20.574 -23.088  1.00  0.00           C  
ATOM   2549  CG  GLU A 166     -15.645  21.215 -21.729  1.00  0.00           C  
ATOM   2550  CD  GLU A 166     -16.010  22.702 -21.826  1.00  0.00           C  
ATOM   2551  OE1 GLU A 166     -17.240  22.954 -21.968  1.00  0.00           O  
ATOM   2552  OE2 GLU A 166     -15.019  23.495 -21.790  1.00  0.00           O1-
ATOM   2553  H   GLU A 166     -16.327  18.977 -25.098  1.00  0.00           H  
ATOM   2554  HA  GLU A 166     -14.183  19.264 -23.074  1.00  0.00           H  
ATOM   2555  HB2 GLU A 166     -15.573  21.247 -23.884  1.00  0.00           H  
ATOM   2556  HB3 GLU A 166     -17.003  20.478 -23.220  1.00  0.00           H  
ATOM   2557  HG2 GLU A 166     -16.249  20.744 -20.947  1.00  0.00           H  
ATOM   2558  HG3 GLU A 166     -14.594  21.104 -21.445  1.00  0.00           H  
ATOM   2559  N   LEU A 167     -15.189  17.789 -21.280  1.00  0.00           N  
ATOM   2560  CA  LEU A 167     -15.682  16.805 -20.325  1.00  0.00           C  
ATOM   2561  C   LEU A 167     -16.510  17.541 -19.249  1.00  0.00           C  
ATOM   2562  O   LEU A 167     -16.313  18.732 -18.981  1.00  0.00           O  
ATOM   2563  CB  LEU A 167     -14.533  16.026 -19.673  1.00  0.00           C  
ATOM   2564  CG  LEU A 167     -13.631  15.257 -20.658  1.00  0.00           C  
ATOM   2565  CD1 LEU A 167     -12.588  14.455 -19.879  1.00  0.00           C  
ATOM   2566  CD2 LEU A 167     -14.415  14.313 -21.569  1.00  0.00           C  
ATOM   2567  H   LEU A 167     -14.287  18.259 -21.087  1.00  0.00           H  
ATOM   2568  HA  LEU A 167     -16.352  16.127 -20.860  1.00  0.00           H  
ATOM   2569  HB2 LEU A 167     -13.912  16.723 -19.096  1.00  0.00           H  
ATOM   2570  HB3 LEU A 167     -14.934  15.319 -18.939  1.00  0.00           H  
ATOM   2571  HG  LEU A 167     -13.096  15.978 -21.288  1.00  0.00           H  
ATOM   2572 HD11 LEU A 167     -11.860  14.014 -20.565  1.00  0.00           H  
ATOM   2573 HD12 LEU A 167     -12.038  15.086 -19.178  1.00  0.00           H  
ATOM   2574 HD13 LEU A 167     -13.055  13.647 -19.305  1.00  0.00           H  
ATOM   2575 HD21 LEU A 167     -13.736  13.717 -22.188  1.00  0.00           H  
ATOM   2576 HD22 LEU A 167     -15.037  13.623 -20.989  1.00  0.00           H  
ATOM   2577 HD23 LEU A 167     -15.066  14.869 -22.251  1.00  0.00           H  
ATOM   2578  N   PRO A 168     -17.417  16.796 -18.509  1.00  0.00           N  
ATOM   2579  CA  PRO A 168     -18.363  17.437 -17.579  1.00  0.00           C  
ATOM   2580  C   PRO A 168     -17.754  18.206 -16.411  1.00  0.00           C  
ATOM   2581  O   PRO A 168     -18.438  18.933 -15.693  1.00  0.00           O  
ATOM   2582  CB  PRO A 168     -19.180  16.275 -17.000  1.00  0.00           C  
ATOM   2583  CG  PRO A 168     -19.065  15.199 -18.062  1.00  0.00           C  
ATOM   2584  CD  PRO A 168     -17.644  15.358 -18.564  1.00  0.00           C  
ATOM   2585  HA  PRO A 168     -18.984  18.124 -18.166  1.00  0.00           H  
ATOM   2586  HB2 PRO A 168     -18.752  15.911 -16.057  1.00  0.00           H  
ATOM   2587  HB3 PRO A 168     -20.218  16.560 -16.805  1.00  0.00           H  
ATOM   2588  HG2 PRO A 168     -19.281  14.195 -17.689  1.00  0.00           H  
ATOM   2589  HG3 PRO A 168     -19.764  15.437 -18.865  1.00  0.00           H  
ATOM   2590  HD2 PRO A 168     -16.933  14.882 -17.880  1.00  0.00           H  
ATOM   2591  HD3 PRO A 168     -17.511  14.947 -19.566  1.00  0.00           H  
ATOM   2592  N   THR A 169     -16.423  17.950 -16.184  1.00  0.00           N  
ATOM   2593  CA  THR A 169     -15.639  18.654 -15.182  1.00  0.00           C  
ATOM   2594  C   THR A 169     -14.911  19.880 -15.769  1.00  0.00           C  
ATOM   2595  O   THR A 169     -14.080  20.509 -15.111  1.00  0.00           O  
ATOM   2596  CB  THR A 169     -14.640  17.696 -14.503  1.00  0.00           C  
ATOM   2597  OG1 THR A 169     -14.033  16.857 -15.495  1.00  0.00           O  
ATOM   2598  CG2 THR A 169     -15.334  16.792 -13.487  1.00  0.00           C  
ATOM   2599  H   THR A 169     -15.936  17.248 -16.737  1.00  0.00           H  
ATOM   2600  HA  THR A 169     -16.318  19.070 -14.427  1.00  0.00           H  
ATOM   2601  HB  THR A 169     -13.841  18.251 -13.998  1.00  0.00           H  
ATOM   2602 HG21 THR A 169     -15.816  17.378 -12.699  1.00  0.00           H  
ATOM   2603 HG22 THR A 169     -16.088  16.160 -13.969  1.00  0.00           H  
ATOM   2604 HG23 THR A 169     -14.609  16.115 -13.022  1.00  0.00           H  
ATOM   2605  HG1 THR A 169     -13.342  16.335 -15.050  1.00  0.00           H  
ATOM   2606  N   GLY A 170     -15.302  20.281 -17.030  1.00  0.00           N  
ATOM   2607  CA  GLY A 170     -14.886  21.551 -17.601  1.00  0.00           C  
ATOM   2608  C   GLY A 170     -13.495  21.501 -18.218  1.00  0.00           C  
ATOM   2609  O   GLY A 170     -12.908  22.518 -18.582  1.00  0.00           O  
ATOM   2610  H   GLY A 170     -15.908  19.674 -17.597  1.00  0.00           H  
ATOM   2611  HA2 GLY A 170     -15.605  21.814 -18.382  1.00  0.00           H  
ATOM   2612  HA3 GLY A 170     -14.895  22.317 -16.819  1.00  0.00           H  
ATOM   2613  N   VAL A 171     -12.996  20.228 -18.401  1.00  0.00           N  
ATOM   2614  CA  VAL A 171     -11.684  19.984 -18.991  1.00  0.00           C  
ATOM   2615  C   VAL A 171     -11.873  19.399 -20.399  1.00  0.00           C  
ATOM   2616  O   VAL A 171     -12.882  18.785 -20.747  1.00  0.00           O  
ATOM   2617  CB  VAL A 171     -10.761  19.126 -18.103  1.00  0.00           C  
ATOM   2618  CG1 VAL A 171     -10.467  19.826 -16.773  1.00  0.00           C  
ATOM   2619  CG2 VAL A 171     -11.311  17.726 -17.844  1.00  0.00           C  
ATOM   2620  H   VAL A 171     -13.587  19.449 -18.122  1.00  0.00           H  
ATOM   2621  HA  VAL A 171     -11.192  20.955 -19.132  1.00  0.00           H  
ATOM   2622  HB  VAL A 171      -9.802  19.003 -18.623  1.00  0.00           H  
ATOM   2623 HG11 VAL A 171      -9.717  19.269 -16.201  1.00  0.00           H  
ATOM   2624 HG12 VAL A 171     -10.076  20.834 -16.941  1.00  0.00           H  
ATOM   2625 HG13 VAL A 171     -11.365  19.908 -16.153  1.00  0.00           H  
ATOM   2626 HG21 VAL A 171     -10.631  17.154 -17.203  1.00  0.00           H  
ATOM   2627 HG22 VAL A 171     -12.285  17.756 -17.349  1.00  0.00           H  
ATOM   2628 HG23 VAL A 171     -11.416  17.180 -18.784  1.00  0.00           H  
ATOM   2629  N   HIE A 172     -10.810  19.628 -21.241  1.00  0.00           N  
ATOM   2630  CA  HIE A 172     -10.882  19.460 -22.696  1.00  0.00           C  
ATOM   2631  C   HIE A 172     -10.164  18.152 -23.042  1.00  0.00           C  
ATOM   2632  O   HIE A 172      -9.115  17.812 -22.481  1.00  0.00           O  
ATOM   2633  CB  HIE A 172     -10.250  20.698 -23.356  1.00  0.00           C  
ATOM   2634  CG  HIE A 172     -10.994  21.945 -23.002  1.00  0.00           C  
ATOM   2635  ND1 HIE A 172     -10.395  22.986 -22.317  1.00  0.00           N  
ATOM   2636  CD2 HIE A 172     -12.334  22.199 -23.174  1.00  0.00           C  
ATOM   2637  CE1 HIE A 172     -11.389  23.782 -21.974  1.00  0.00           C  
ATOM   2638  NE2 HIE A 172     -12.594  23.296 -22.396  1.00  0.00           N  
ATOM   2639  H   HIE A 172      -9.903  19.931 -20.859  1.00  0.00           H  
ATOM   2640  HA  HIE A 172     -11.932  19.367 -22.988  1.00  0.00           H  
ATOM   2641  HB2 HIE A 172      -9.227  20.811 -22.996  1.00  0.00           H  
ATOM   2642  HB3 HIE A 172     -10.181  20.589 -24.439  1.00  0.00           H  
ATOM   2643  HD2 HIE A 172     -13.136  21.647 -23.637  1.00  0.00           H  
ATOM   2644  HE2 HIE A 172     -13.539  23.646 -22.168  1.00  0.00           H  
ATOM   2645  HE1 HIE A 172     -11.309  24.693 -21.394  1.00  0.00           H  
ATOM   2646  N   ALA A 173     -10.786  17.361 -24.006  1.00  0.00           N  
ATOM   2647  CA  ALA A 173     -10.203  16.068 -24.371  1.00  0.00           C  
ATOM   2648  C   ALA A 173     -10.474  15.645 -25.832  1.00  0.00           C  
ATOM   2649  O   ALA A 173     -11.348  16.154 -26.543  1.00  0.00           O  
ATOM   2650  CB  ALA A 173     -10.721  14.988 -23.429  1.00  0.00           C  
ATOM   2651  H   ALA A 173     -11.679  17.635 -24.447  1.00  0.00           H  
ATOM   2652  HA  ALA A 173      -9.114  16.141 -24.258  1.00  0.00           H  
ATOM   2653  HB1 ALA A 173     -10.263  14.022 -23.658  1.00  0.00           H  
ATOM   2654  HB2 ALA A 173     -10.496  15.230 -22.385  1.00  0.00           H  
ATOM   2655  HB3 ALA A 173     -11.806  14.872 -23.522  1.00  0.00           H  
ATOM   2656  N   GLY A 174      -9.653  14.609 -26.281  1.00  0.00           N  
ATOM   2657  CA  GLY A 174      -9.777  14.150 -27.642  1.00  0.00           C  
ATOM   2658  C   GLY A 174      -8.843  13.042 -28.102  1.00  0.00           C  
ATOM   2659  O   GLY A 174      -8.447  12.135 -27.373  1.00  0.00           O  
ATOM   2660  H   GLY A 174      -8.961  14.181 -25.666  1.00  0.00           H  
ATOM   2661  HA2 GLY A 174     -10.793  13.764 -27.755  1.00  0.00           H  
ATOM   2662  HA3 GLY A 174      -9.675  15.023 -28.295  1.00  0.00           H  
ATOM   2663  N   THR A 175      -8.598  13.106 -29.464  1.00  0.00           N  
ATOM   2664  CA  THR A 175      -8.063  11.986 -30.239  1.00  0.00           C  
ATOM   2665  C   THR A 175      -6.799  12.414 -30.980  1.00  0.00           C  
ATOM   2666  O   THR A 175      -6.531  13.595 -31.210  1.00  0.00           O  
ATOM   2667  CB  THR A 175      -9.077  11.491 -31.302  1.00  0.00           C  
ATOM   2668  OG1 THR A 175      -9.386  12.532 -32.243  1.00  0.00           O  
ATOM   2669  CG2 THR A 175     -10.386  11.015 -30.692  1.00  0.00           C  
ATOM   2670  H   THR A 175      -8.775  13.966 -29.998  1.00  0.00           H  
ATOM   2671  HA  THR A 175      -7.805  11.173 -29.555  1.00  0.00           H  
ATOM   2672  HB  THR A 175      -8.656  10.661 -31.879  1.00  0.00           H  
ATOM   2673 HG21 THR A 175     -10.231  10.143 -30.058  1.00  0.00           H  
ATOM   2674 HG22 THR A 175     -10.870  11.798 -30.103  1.00  0.00           H  
ATOM   2675 HG23 THR A 175     -11.090  10.737 -31.481  1.00  0.00           H  
ATOM   2676  HG1 THR A 175      -8.627  12.585 -32.868  1.00  0.00           H  
ATOM   2677  N   ASP A 176      -6.075  11.369 -31.516  1.00  0.00           N  
ATOM   2678  CA  ASP A 176      -5.052  11.602 -32.535  1.00  0.00           C  
ATOM   2679  C   ASP A 176      -5.784  11.861 -33.882  1.00  0.00           C  
ATOM   2680  O   ASP A 176      -7.013  11.826 -34.007  1.00  0.00           O  
ATOM   2681  CB  ASP A 176      -4.007  10.489 -32.560  1.00  0.00           C  
ATOM   2682  CG  ASP A 176      -4.637   9.111 -32.610  1.00  0.00           C  
ATOM   2683  OD1 ASP A 176      -5.617   8.981 -33.399  1.00  0.00           O  
ATOM   2684  OD2 ASP A 176      -4.160   8.253 -31.804  1.00  0.00           O1-
ATOM   2685  H   ASP A 176      -6.293  10.399 -31.237  1.00  0.00           H  
ATOM   2686  HA  ASP A 176      -4.540  12.543 -32.291  1.00  0.00           H  
ATOM   2687  HB2 ASP A 176      -3.329  10.588 -33.414  1.00  0.00           H  
ATOM   2688  HB3 ASP A 176      -3.393  10.555 -31.654  1.00  0.00           H  
ATOM   2689  N   LEU A 177      -4.954  12.177 -34.944  1.00  0.00           N  
ATOM   2690  CA  LEU A 177      -5.479  12.411 -36.301  1.00  0.00           C  
ATOM   2691  C   LEU A 177      -5.737  11.076 -37.035  1.00  0.00           C  
ATOM   2692  O   LEU A 177      -6.328  11.015 -38.112  1.00  0.00           O  
ATOM   2693  CB  LEU A 177      -4.511  13.272 -37.124  1.00  0.00           C  
ATOM   2694  CG  LEU A 177      -4.631  14.791 -36.898  1.00  0.00           C  
ATOM   2695  CD1 LEU A 177      -5.941  15.336 -37.460  1.00  0.00           C  
ATOM   2696  CD2 LEU A 177      -4.465  15.198 -35.434  1.00  0.00           C  
ATOM   2697  H   LEU A 177      -3.955  12.266 -34.787  1.00  0.00           H  
ATOM   2698  HA  LEU A 177      -6.461  12.886 -36.206  1.00  0.00           H  
ATOM   2699  HB2 LEU A 177      -3.478  12.965 -36.911  1.00  0.00           H  
ATOM   2700  HB3 LEU A 177      -4.661  13.082 -38.195  1.00  0.00           H  
ATOM   2701  HG  LEU A 177      -3.820  15.261 -37.468  1.00  0.00           H  
ATOM   2702 HD11 LEU A 177      -5.982  16.423 -37.345  1.00  0.00           H  
ATOM   2703 HD12 LEU A 177      -6.034  15.107 -38.527  1.00  0.00           H  
ATOM   2704 HD13 LEU A 177      -6.811  14.917 -36.949  1.00  0.00           H  
ATOM   2705 HD21 LEU A 177      -4.472  16.288 -35.331  1.00  0.00           H  
ATOM   2706 HD22 LEU A 177      -5.272  14.812 -34.807  1.00  0.00           H  
ATOM   2707 HD23 LEU A 177      -3.517  14.828 -35.032  1.00  0.00           H  
ATOM   2708  N   GLU A 178      -5.233   9.975 -36.371  1.00  0.00           N  
ATOM   2709  CA  GLU A 178      -5.429   8.591 -36.806  1.00  0.00           C  
ATOM   2710  C   GLU A 178      -6.796   8.060 -36.317  1.00  0.00           C  
ATOM   2711  O   GLU A 178      -7.207   6.928 -36.593  1.00  0.00           O  
ATOM   2712  CB  GLU A 178      -4.283   7.708 -36.279  1.00  0.00           C  
ATOM   2713  CG  GLU A 178      -3.258   7.371 -37.363  1.00  0.00           C  
ATOM   2714  CD  GLU A 178      -3.738   6.114 -38.082  1.00  0.00           C  
ATOM   2715  OE1 GLU A 178      -3.470   5.027 -37.495  1.00  0.00           O  
ATOM   2716  OE2 GLU A 178      -4.390   6.315 -39.152  1.00  0.00           O1-
ATOM   2717  H   GLU A 178      -4.733  10.131 -35.498  1.00  0.00           H  
ATOM   2718  HA  GLU A 178      -5.480   8.586 -37.901  1.00  0.00           H  
ATOM   2719  HB2 GLU A 178      -3.750   8.223 -35.470  1.00  0.00           H  
ATOM   2720  HB3 GLU A 178      -4.676   6.786 -35.833  1.00  0.00           H  
ATOM   2721  HG2 GLU A 178      -3.107   8.201 -38.061  1.00  0.00           H  
ATOM   2722  HG3 GLU A 178      -2.288   7.152 -36.901  1.00  0.00           H  
ATOM   2723  N   GLY A 179      -7.504   8.921 -35.509  1.00  0.00           N  
ATOM   2724  CA  GLY A 179      -8.822   8.618 -35.052  1.00  0.00           C  
ATOM   2725  C   GLY A 179      -8.817   7.639 -33.903  1.00  0.00           C  
ATOM   2726  O   GLY A 179      -9.814   6.943 -33.697  1.00  0.00           O  
ATOM   2727  H   GLY A 179      -7.048   9.771 -35.185  1.00  0.00           H  
ATOM   2728  HA2 GLY A 179      -9.281   9.546 -34.706  1.00  0.00           H  
ATOM   2729  HA3 GLY A 179      -9.403   8.192 -35.875  1.00  0.00           H  
ATOM   2730  N   ASN A 180      -7.742   7.692 -33.045  1.00  0.00           N  
ATOM   2731  CA  ASN A 180      -7.734   6.913 -31.818  1.00  0.00           C  
ATOM   2732  C   ASN A 180      -7.632   7.840 -30.596  1.00  0.00           C  
ATOM   2733  O   ASN A 180      -6.970   8.879 -30.567  1.00  0.00           O  
ATOM   2734  CB  ASN A 180      -6.674   5.823 -31.856  1.00  0.00           C  
ATOM   2735  CG  ASN A 180      -7.167   4.698 -32.738  1.00  0.00           C  
ATOM   2736  OD1 ASN A 180      -7.990   3.866 -32.360  1.00  0.00           O  
ATOM   2737  ND2 ASN A 180      -6.684   4.692 -34.015  1.00  0.00           N  
ATOM   2738  H   ASN A 180      -6.902   8.285 -33.282  1.00  0.00           H  
ATOM   2739  HA  ASN A 180      -8.713   6.424 -31.728  1.00  0.00           H  
ATOM   2740  HB2 ASN A 180      -5.716   6.196 -32.230  1.00  0.00           H  
ATOM   2741  HB3 ASN A 180      -6.496   5.407 -30.859  1.00  0.00           H  
ATOM   2742 HD21 ASN A 180      -6.078   5.425 -34.368  1.00  0.00           H  
ATOM   2743 HD22 ASN A 180      -6.940   3.956 -34.663  1.00  0.00           H  
ATOM   2744  N   PHE A 181      -8.379   7.411 -29.510  1.00  0.00           N  
ATOM   2745  CA  PHE A 181      -8.600   8.242 -28.330  1.00  0.00           C  
ATOM   2746  C   PHE A 181      -7.351   8.231 -27.440  1.00  0.00           C  
ATOM   2747  O   PHE A 181      -6.628   7.242 -27.293  1.00  0.00           O  
ATOM   2748  CB  PHE A 181      -9.808   7.772 -27.483  1.00  0.00           C  
ATOM   2749  CG  PHE A 181     -11.004   8.696 -27.556  1.00  0.00           C  
ATOM   2750  CD1 PHE A 181     -10.957   9.972 -26.981  1.00  0.00           C  
ATOM   2751  CD2 PHE A 181     -12.192   8.285 -28.169  1.00  0.00           C  
ATOM   2752  CE1 PHE A 181     -12.061  10.826 -27.051  1.00  0.00           C  
ATOM   2753  CE2 PHE A 181     -13.299   9.137 -28.240  1.00  0.00           C  
ATOM   2754  CZ  PHE A 181     -13.232  10.410 -27.681  1.00  0.00           C  
ATOM   2755  H   PHE A 181      -8.810   6.493 -29.531  1.00  0.00           H  
ATOM   2756  HA  PHE A 181      -8.745   9.265 -28.687  1.00  0.00           H  
ATOM   2757  HB2 PHE A 181     -10.113   6.760 -27.781  1.00  0.00           H  
ATOM   2758  HB3 PHE A 181      -9.533   7.687 -26.425  1.00  0.00           H  
ATOM   2759  HD1 PHE A 181     -10.063  10.304 -26.457  1.00  0.00           H  
ATOM   2760  HD2 PHE A 181     -12.276   7.284 -28.584  1.00  0.00           H  
ATOM   2761  HE1 PHE A 181     -12.008  11.808 -26.588  1.00  0.00           H  
ATOM   2762  HE2 PHE A 181     -14.212   8.794 -28.720  1.00  0.00           H  
ATOM   2763  HZ  PHE A 181     -14.097  11.066 -27.715  1.00  0.00           H  
ATOM   2764  N   TYR A 182      -7.173   9.426 -26.775  1.00  0.00           N  
ATOM   2765  CA  TYR A 182      -6.291   9.570 -25.630  1.00  0.00           C  
ATOM   2766  C   TYR A 182      -7.242   9.565 -24.413  1.00  0.00           C  
ATOM   2767  O   TYR A 182      -7.984  10.515 -24.168  1.00  0.00           O  
ATOM   2768  CB  TYR A 182      -5.525  10.895 -25.692  1.00  0.00           C  
ATOM   2769  CG  TYR A 182      -4.561  11.038 -26.846  1.00  0.00           C  
ATOM   2770  CD1 TYR A 182      -3.347  10.340 -26.861  1.00  0.00           C  
ATOM   2771  CD2 TYR A 182      -4.827  11.965 -27.864  1.00  0.00           C  
ATOM   2772  CE1 TYR A 182      -2.393  10.612 -27.844  1.00  0.00           C  
ATOM   2773  CE2 TYR A 182      -3.875  12.241 -28.843  1.00  0.00           C  
ATOM   2774  CZ  TYR A 182      -2.651  11.585 -28.806  1.00  0.00           C  
ATOM   2775  OH  TYR A 182      -1.659  11.918 -29.687  1.00  0.00           O  
ATOM   2776  H   TYR A 182      -7.703  10.256 -27.055  1.00  0.00           H  
ATOM   2777  HA  TYR A 182      -5.602   8.720 -25.574  1.00  0.00           H  
ATOM   2778  HB2 TYR A 182      -6.228  11.739 -25.703  1.00  0.00           H  
ATOM   2779  HB3 TYR A 182      -4.945  11.029 -24.775  1.00  0.00           H  
ATOM   2780  HD1 TYR A 182      -3.106   9.629 -26.074  1.00  0.00           H  
ATOM   2781  HD2 TYR A 182      -5.757  12.527 -27.864  1.00  0.00           H  
ATOM   2782  HE1 TYR A 182      -1.432  10.109 -27.807  1.00  0.00           H  
ATOM   2783  HE2 TYR A 182      -4.088  12.994 -29.595  1.00  0.00           H  
ATOM   2784  HH  TYR A 182      -1.868  12.824 -30.045  1.00  0.00           H  
ATOM   2785  N   GLY A 183      -7.238   8.397 -23.667  1.00  0.00           N  
ATOM   2786  CA  GLY A 183      -8.067   8.220 -22.482  1.00  0.00           C  
ATOM   2787  C   GLY A 183      -9.423   7.608 -22.828  1.00  0.00           C  
ATOM   2788  O   GLY A 183      -9.980   7.811 -23.909  1.00  0.00           O  
ATOM   2789  H   GLY A 183      -6.658   7.616 -23.957  1.00  0.00           H  
ATOM   2790  HA2 GLY A 183      -7.504   7.563 -21.817  1.00  0.00           H  
ATOM   2791  HA3 GLY A 183      -8.237   9.179 -21.989  1.00  0.00           H  
ATOM   2792  N   PRO A 184     -10.042   6.851 -21.856  1.00  0.00           N  
ATOM   2793  CA  PRO A 184     -11.250   6.048 -22.108  1.00  0.00           C  
ATOM   2794  C   PRO A 184     -12.563   6.861 -22.129  1.00  0.00           C  
ATOM   2795  O   PRO A 184     -13.577   6.504 -21.529  1.00  0.00           O  
ATOM   2796  CB  PRO A 184     -11.233   5.038 -20.956  1.00  0.00           C  
ATOM   2797  CG  PRO A 184     -10.653   5.855 -19.804  1.00  0.00           C  
ATOM   2798  CD  PRO A 184      -9.575   6.683 -20.486  1.00  0.00           C  
ATOM   2799  HA  PRO A 184     -11.161   5.549 -23.080  1.00  0.00           H  
ATOM   2800  HB2 PRO A 184     -12.208   4.607 -20.711  1.00  0.00           H  
ATOM   2801  HB3 PRO A 184     -10.550   4.213 -21.196  1.00  0.00           H  
ATOM   2802  HG2 PRO A 184     -11.424   6.511 -19.383  1.00  0.00           H  
ATOM   2803  HG3 PRO A 184     -10.257   5.232 -18.997  1.00  0.00           H  
ATOM   2804  HD2 PRO A 184      -9.416   7.655 -20.011  1.00  0.00           H  
ATOM   2805  HD3 PRO A 184      -8.626   6.136 -20.512  1.00  0.00           H  
ATOM   2806  N   PHE A 185     -12.545   7.939 -22.987  1.00  0.00           N  
ATOM   2807  CA  PHE A 185     -13.715   8.804 -23.179  1.00  0.00           C  
ATOM   2808  C   PHE A 185     -14.548   8.279 -24.352  1.00  0.00           C  
ATOM   2809  O   PHE A 185     -14.059   7.559 -25.224  1.00  0.00           O  
ATOM   2810  CB  PHE A 185     -13.303  10.262 -23.428  1.00  0.00           C  
ATOM   2811  CG  PHE A 185     -12.247  10.758 -22.465  1.00  0.00           C  
ATOM   2812  CD1 PHE A 185     -12.452  10.696 -21.080  1.00  0.00           C  
ATOM   2813  CD2 PHE A 185     -11.022  11.237 -22.944  1.00  0.00           C  
ATOM   2814  CE1 PHE A 185     -11.434  11.059 -20.198  1.00  0.00           C  
ATOM   2815  CE2 PHE A 185     -10.017  11.628 -22.055  1.00  0.00           C  
ATOM   2816  CZ  PHE A 185     -10.216  11.526 -20.683  1.00  0.00           C  
ATOM   2817  H   PHE A 185     -11.676   8.121 -23.508  1.00  0.00           H  
ATOM   2818  HA  PHE A 185     -14.335   8.742 -22.276  1.00  0.00           H  
ATOM   2819  HB2 PHE A 185     -12.934  10.363 -24.453  1.00  0.00           H  
ATOM   2820  HB3 PHE A 185     -14.179  10.919 -23.359  1.00  0.00           H  
ATOM   2821  HD1 PHE A 185     -13.396  10.338 -20.673  1.00  0.00           H  
ATOM   2822  HD2 PHE A 185     -10.814  11.286 -24.011  1.00  0.00           H  
ATOM   2823  HE1 PHE A 185     -11.596  10.978 -19.129  1.00  0.00           H  
ATOM   2824  HE2 PHE A 185      -9.066  11.987 -22.442  1.00  0.00           H  
ATOM   2825  HZ  PHE A 185      -9.418  11.807 -19.999  1.00  0.00           H  
ATOM   2826  N   VAL A 186     -15.868   8.709 -24.401  1.00  0.00           N  
ATOM   2827  CA  VAL A 186     -16.707   8.344 -25.542  1.00  0.00           C  
ATOM   2828  C   VAL A 186     -17.470   9.552 -26.112  1.00  0.00           C  
ATOM   2829  O   VAL A 186     -18.158  10.310 -25.427  1.00  0.00           O  
ATOM   2830  CB  VAL A 186     -17.667   7.161 -25.266  1.00  0.00           C  
ATOM   2831  CG1 VAL A 186     -16.904   5.841 -25.112  1.00  0.00           C  
ATOM   2832  CG2 VAL A 186     -18.574   7.369 -24.052  1.00  0.00           C  
ATOM   2833  H   VAL A 186     -16.273   9.275 -23.633  1.00  0.00           H  
ATOM   2834  HA  VAL A 186     -16.035   8.017 -26.346  1.00  0.00           H  
ATOM   2835  HB  VAL A 186     -18.320   7.052 -26.142  1.00  0.00           H  
ATOM   2836 HG11 VAL A 186     -17.602   5.001 -25.027  1.00  0.00           H  
ATOM   2837 HG12 VAL A 186     -16.267   5.653 -25.982  1.00  0.00           H  
ATOM   2838 HG13 VAL A 186     -16.273   5.842 -24.217  1.00  0.00           H  
ATOM   2839 HG21 VAL A 186     -19.246   6.513 -23.924  1.00  0.00           H  
ATOM   2840 HG22 VAL A 186     -17.999   7.478 -23.128  1.00  0.00           H  
ATOM   2841 HG23 VAL A 186     -19.203   8.252 -24.179  1.00  0.00           H  
ATOM   2842  N   ASP A 187     -17.367   9.669 -27.493  1.00  0.00           N  
ATOM   2843  CA  ASP A 187     -17.945  10.760 -28.277  1.00  0.00           C  
ATOM   2844  C   ASP A 187     -19.447  10.449 -28.466  1.00  0.00           C  
ATOM   2845  O   ASP A 187     -19.940  10.023 -29.509  1.00  0.00           O  
ATOM   2846  CB  ASP A 187     -17.203  11.041 -29.593  1.00  0.00           C  
ATOM   2847  CG  ASP A 187     -16.867   9.864 -30.480  1.00  0.00           C  
ATOM   2848  OD1 ASP A 187     -16.984   8.704 -29.968  1.00  0.00           O  
ATOM   2849  OD2 ASP A 187     -16.421  10.083 -31.649  1.00  0.00           O1-
ATOM   2850  H   ASP A 187     -16.912   8.950 -28.067  1.00  0.00           H  
ATOM   2851  HA  ASP A 187     -17.879  11.672 -27.668  1.00  0.00           H  
ATOM   2852  HB2 ASP A 187     -17.777  11.761 -30.188  1.00  0.00           H  
ATOM   2853  HB3 ASP A 187     -16.244  11.516 -29.350  1.00  0.00           H  
ATOM   2854  N   ARG A 188     -20.150  10.710 -27.298  1.00  0.00           N  
ATOM   2855  CA  ARG A 188     -21.598  10.789 -27.145  1.00  0.00           C  
ATOM   2856  C   ARG A 188     -21.858  11.489 -25.794  1.00  0.00           C  
ATOM   2857  O   ARG A 188     -21.085  11.410 -24.837  1.00  0.00           O  
ATOM   2858  CB  ARG A 188     -22.280   9.417 -27.179  1.00  0.00           C  
ATOM   2859  CG  ARG A 188     -22.381   8.738 -25.808  1.00  0.00           C  
ATOM   2860  CD  ARG A 188     -22.780   7.277 -25.908  1.00  0.00           C  
ATOM   2861  NE  ARG A 188     -21.606   6.487 -26.265  1.00  0.00           N  
ATOM   2862  CZ  ARG A 188     -21.639   5.338 -26.960  1.00  0.00           C  
ATOM   2863  NH1 ARG A 188     -22.785   4.702 -27.274  1.00  0.00           N  
ATOM   2864  NH2 ARG A 188     -20.471   4.809 -27.381  1.00  0.00           N1+
ATOM   2865  H   ARG A 188     -19.590  10.872 -26.450  1.00  0.00           H  
ATOM   2866  HA  ARG A 188     -21.970  11.410 -27.968  1.00  0.00           H  
ATOM   2867  HB2 ARG A 188     -23.304   9.558 -27.542  1.00  0.00           H  
ATOM   2868  HB3 ARG A 188     -21.775   8.760 -27.897  1.00  0.00           H  
ATOM   2869  HG2 ARG A 188     -21.425   8.817 -25.281  1.00  0.00           H  
ATOM   2870  HG3 ARG A 188     -23.141   9.258 -25.219  1.00  0.00           H  
ATOM   2871  HD2 ARG A 188     -23.151   6.907 -24.950  1.00  0.00           H  
ATOM   2872  HD3 ARG A 188     -23.551   7.156 -26.666  1.00  0.00           H  
ATOM   2873  HE  ARG A 188     -20.686   6.874 -26.095  1.00  0.00           H  
ATOM   2874 HH11 ARG A 188     -23.727   5.007 -26.955  1.00  0.00           H  
ATOM   2875 HH12 ARG A 188     -22.793   3.892 -27.882  1.00  0.00           H  
ATOM   2876 HH21 ARG A 188     -19.577   5.253 -27.216  1.00  0.00           H  
ATOM   2877 HH22 ARG A 188     -20.456   3.942 -27.900  1.00  0.00           H  
ATOM   2878  N   GLN A 189     -23.070  12.107 -25.672  1.00  0.00           N  
ATOM   2879  CA  GLN A 189     -23.481  12.878 -24.494  1.00  0.00           C  
ATOM   2880  C   GLN A 189     -24.012  11.965 -23.359  1.00  0.00           C  
ATOM   2881  O   GLN A 189     -25.077  12.188 -22.785  1.00  0.00           O  
ATOM   2882  CB  GLN A 189     -24.524  13.906 -24.954  1.00  0.00           C  
ATOM   2883  CG  GLN A 189     -24.733  15.083 -24.006  1.00  0.00           C  
ATOM   2884  CD  GLN A 189     -25.815  16.000 -24.542  1.00  0.00           C  
ATOM   2885  NE2 GLN A 189     -26.155  17.025 -23.704  1.00  0.00           N  
ATOM   2886  OE1 GLN A 189     -26.360  15.857 -25.632  1.00  0.00           O  
ATOM   2887  H   GLN A 189     -23.740  12.048 -26.457  1.00  0.00           H  
ATOM   2888  HA  GLN A 189     -22.594  13.393 -24.107  1.00  0.00           H  
ATOM   2889  HB2 GLN A 189     -24.217  14.315 -25.927  1.00  0.00           H  
ATOM   2890  HB3 GLN A 189     -25.485  13.404 -25.130  1.00  0.00           H  
ATOM   2891  HG2 GLN A 189     -25.025  14.746 -23.006  1.00  0.00           H  
ATOM   2892  HG3 GLN A 189     -23.809  15.663 -23.916  1.00  0.00           H  
ATOM   2893 HE21 GLN A 189     -26.875  17.674 -23.997  1.00  0.00           H  
ATOM   2894 HE22 GLN A 189     -25.715  17.161 -22.804  1.00  0.00           H  
ATOM   2895  N   THR A 190     -23.148  10.965 -22.942  1.00  0.00           N  
ATOM   2896  CA  THR A 190     -23.500  10.054 -21.843  1.00  0.00           C  
ATOM   2897  C   THR A 190     -22.624  10.285 -20.593  1.00  0.00           C  
ATOM   2898  O   THR A 190     -21.765  11.167 -20.509  1.00  0.00           O  
ATOM   2899  CB  THR A 190     -23.506   8.579 -22.287  1.00  0.00           C  
ATOM   2900  OG1 THR A 190     -24.270   7.810 -21.346  1.00  0.00           O  
ATOM   2901  CG2 THR A 190     -22.114   7.961 -22.392  1.00  0.00           C  
ATOM   2902  H   THR A 190     -22.243  10.899 -23.410  1.00  0.00           H  
ATOM   2903  HA  THR A 190     -24.518  10.298 -21.512  1.00  0.00           H  
ATOM   2904  HB  THR A 190     -24.025   8.499 -23.247  1.00  0.00           H  
ATOM   2905 HG21 THR A 190     -21.452   8.561 -23.019  1.00  0.00           H  
ATOM   2906 HG22 THR A 190     -21.645   7.840 -21.411  1.00  0.00           H  
ATOM   2907 HG23 THR A 190     -22.179   6.952 -22.813  1.00  0.00           H  
ATOM   2908  HG1 THR A 190     -24.430   6.935 -21.748  1.00  0.00           H  
ATOM   2909  N   ALA A 191     -22.913   9.429 -19.543  1.00  0.00           N  
ATOM   2910  CA  ALA A 191     -22.294   9.549 -18.226  1.00  0.00           C  
ATOM   2911  C   ALA A 191     -20.898   8.916 -18.286  1.00  0.00           C  
ATOM   2912  O   ALA A 191     -20.714   7.736 -18.581  1.00  0.00           O  
ATOM   2913  CB  ALA A 191     -23.133   8.851 -17.167  1.00  0.00           C  
ATOM   2914  H   ALA A 191     -23.573   8.665 -19.734  1.00  0.00           H  
ATOM   2915  HA  ALA A 191     -22.213  10.615 -17.985  1.00  0.00           H  
ATOM   2916  HB1 ALA A 191     -22.663   8.932 -16.181  1.00  0.00           H  
ATOM   2917  HB2 ALA A 191     -24.133   9.295 -17.109  1.00  0.00           H  
ATOM   2918  HB3 ALA A 191     -23.257   7.785 -17.390  1.00  0.00           H  
ATOM   2919  N   GLN A 192     -19.862   9.805 -18.058  1.00  0.00           N  
ATOM   2920  CA  GLN A 192     -18.460   9.415 -18.196  1.00  0.00           C  
ATOM   2921  C   GLN A 192     -17.618  10.433 -17.415  1.00  0.00           C  
ATOM   2922  O   GLN A 192     -17.907  11.629 -17.404  1.00  0.00           O  
ATOM   2923  CB  GLN A 192     -18.017   9.326 -19.666  1.00  0.00           C  
ATOM   2924  CG  GLN A 192     -18.247  10.618 -20.450  1.00  0.00           C  
ATOM   2925  CD  GLN A 192     -18.053  10.411 -21.935  1.00  0.00           C  
ATOM   2926  OE1 GLN A 192     -16.975  10.062 -22.416  1.00  0.00           O  
ATOM   2927  NE2 GLN A 192     -19.155  10.666 -22.705  1.00  0.00           N  
ATOM   2928  H   GLN A 192     -20.045  10.775 -17.799  1.00  0.00           H  
ATOM   2929  HA  GLN A 192     -18.345   8.428 -17.731  1.00  0.00           H  
ATOM   2930  HB2 GLN A 192     -16.953   9.060 -19.715  1.00  0.00           H  
ATOM   2931  HB3 GLN A 192     -18.562   8.510 -20.157  1.00  0.00           H  
ATOM   2932  HG2 GLN A 192     -19.252  10.998 -20.264  1.00  0.00           H  
ATOM   2933  HG3 GLN A 192     -17.545  11.398 -20.134  1.00  0.00           H  
ATOM   2934 HE21 GLN A 192     -20.060  10.935 -22.327  1.00  0.00           H  
ATOM   2935 HE22 GLN A 192     -19.080  10.595 -23.726  1.00  0.00           H  
ATOM   2936  N   ALA A 193     -16.531   9.887 -16.762  1.00  0.00           N  
ATOM   2937  CA  ALA A 193     -15.657  10.679 -15.909  1.00  0.00           C  
ATOM   2938  C   ALA A 193     -14.211  10.244 -16.160  1.00  0.00           C  
ATOM   2939  O   ALA A 193     -13.908   9.212 -16.753  1.00  0.00           O  
ATOM   2940  CB  ALA A 193     -16.034  10.498 -14.445  1.00  0.00           C  
ATOM   2941  H   ALA A 193     -16.298   8.902 -16.873  1.00  0.00           H  
ATOM   2942  HA  ALA A 193     -15.751  11.737 -16.184  1.00  0.00           H  
ATOM   2943  HB1 ALA A 193     -15.404  11.109 -13.791  1.00  0.00           H  
ATOM   2944  HB2 ALA A 193     -17.078  10.782 -14.273  1.00  0.00           H  
ATOM   2945  HB3 ALA A 193     -15.918   9.453 -14.134  1.00  0.00           H  
ATOM   2946  N   ALA A 194     -13.277  11.123 -15.651  1.00  0.00           N  
ATOM   2947  CA  ALA A 194     -11.840  10.922 -15.783  1.00  0.00           C  
ATOM   2948  C   ALA A 194     -11.224  10.610 -14.407  1.00  0.00           C  
ATOM   2949  O   ALA A 194     -11.803  10.814 -13.342  1.00  0.00           O  
ATOM   2950  CB  ALA A 194     -11.196  12.183 -16.357  1.00  0.00           C  
ATOM   2951  H   ALA A 194     -13.579  11.945 -15.134  1.00  0.00           H  
ATOM   2952  HA  ALA A 194     -11.648  10.075 -16.451  1.00  0.00           H  
ATOM   2953  HB1 ALA A 194     -10.134  12.027 -16.570  1.00  0.00           H  
ATOM   2954  HB2 ALA A 194     -11.689  12.489 -17.285  1.00  0.00           H  
ATOM   2955  HB3 ALA A 194     -11.271  13.020 -15.653  1.00  0.00           H  
ATOM   2956  N   GLY A 195      -9.913  10.165 -14.501  1.00  0.00           N  
ATOM   2957  CA  GLY A 195      -9.066  10.049 -13.330  1.00  0.00           C  
ATOM   2958  C   GLY A 195      -8.415  11.402 -13.034  1.00  0.00           C  
ATOM   2959  O   GLY A 195      -8.613  12.419 -13.704  1.00  0.00           O  
ATOM   2960  H   GLY A 195      -9.515   9.939 -15.407  1.00  0.00           H  
ATOM   2961  HA2 GLY A 195      -9.654   9.732 -12.464  1.00  0.00           H  
ATOM   2962  HA3 GLY A 195      -8.288   9.310 -13.545  1.00  0.00           H  
ATOM   2963  N   THR A 196      -7.551  11.389 -11.966  1.00  0.00           N  
ATOM   2964  CA  THR A 196      -6.980  12.607 -11.405  1.00  0.00           C  
ATOM   2965  C   THR A 196      -5.832  13.143 -12.273  1.00  0.00           C  
ATOM   2966  O   THR A 196      -5.005  12.426 -12.831  1.00  0.00           O  
ATOM   2967  CB  THR A 196      -6.449  12.337  -9.979  1.00  0.00           C  
ATOM   2968  OG1 THR A 196      -5.917  11.003  -9.910  1.00  0.00           O  
ATOM   2969  CG2 THR A 196      -7.557  12.440  -8.938  1.00  0.00           C  
ATOM   2970  H   THR A 196      -7.254  10.529 -11.510  1.00  0.00           H  
ATOM   2971  HA  THR A 196      -7.767  13.372 -11.380  1.00  0.00           H  
ATOM   2972  HB  THR A 196      -5.649  13.041  -9.721  1.00  0.00           H  
ATOM   2973 HG21 THR A 196      -8.000  13.439  -8.927  1.00  0.00           H  
ATOM   2974 HG22 THR A 196      -8.346  11.705  -9.127  1.00  0.00           H  
ATOM   2975 HG23 THR A 196      -7.161  12.225  -7.939  1.00  0.00           H  
ATOM   2976  HG1 THR A 196      -5.184  11.028  -9.264  1.00  0.00           H  
ATOM   2977  N   ASP A 197      -5.762  14.528 -12.303  1.00  0.00           N  
ATOM   2978  CA  ASP A 197      -4.600  15.251 -12.838  1.00  0.00           C  
ATOM   2979  C   ASP A 197      -3.513  15.130 -11.760  1.00  0.00           C  
ATOM   2980  O   ASP A 197      -3.744  14.848 -10.580  1.00  0.00           O  
ATOM   2981  CB  ASP A 197      -4.963  16.703 -13.109  1.00  0.00           C  
ATOM   2982  CG  ASP A 197      -3.960  17.559 -13.869  1.00  0.00           C  
ATOM   2983  OD1 ASP A 197      -2.888  17.018 -14.288  1.00  0.00           O  
ATOM   2984  OD2 ASP A 197      -4.325  18.771 -14.033  1.00  0.00           O1-
ATOM   2985  H   ASP A 197      -6.527  15.077 -11.928  1.00  0.00           H  
ATOM   2986  HA  ASP A 197      -4.261  14.740 -13.747  1.00  0.00           H  
ATOM   2987  HB2 ASP A 197      -5.895  16.733 -13.690  1.00  0.00           H  
ATOM   2988  HB3 ASP A 197      -5.172  17.214 -12.159  1.00  0.00           H  
ATOM   2989  N   THR A 198      -2.243  15.373 -12.206  1.00  0.00           N  
ATOM   2990  CA  THR A 198      -1.069  15.045 -11.408  1.00  0.00           C  
ATOM   2991  C   THR A 198       0.087  15.829 -11.997  1.00  0.00           C  
ATOM   2992  O   THR A 198       0.137  16.138 -13.192  1.00  0.00           O  
ATOM   2993  CB  THR A 198      -0.796  13.533 -11.333  1.00  0.00           C  
ATOM   2994  OG1 THR A 198       0.379  13.247 -10.578  1.00  0.00           O  
ATOM   2995  CG2 THR A 198      -0.629  12.869 -12.691  1.00  0.00           C  
ATOM   2996  H   THR A 198      -2.117  15.818 -13.131  1.00  0.00           H  
ATOM   2997  HA  THR A 198      -1.240  15.428 -10.396  1.00  0.00           H  
ATOM   2998  HB  THR A 198      -1.631  13.042 -10.820  1.00  0.00           H  
ATOM   2999 HG21 THR A 198      -1.509  13.002 -13.325  1.00  0.00           H  
ATOM   3000 HG22 THR A 198       0.247  13.270 -13.205  1.00  0.00           H  
ATOM   3001 HG23 THR A 198      -0.451  11.795 -12.571  1.00  0.00           H  
ATOM   3002  HG1 THR A 198       0.307  13.674  -9.692  1.00  0.00           H  
ATOM   3003  N   THR A 199       1.018  16.233 -11.066  1.00  0.00           N  
ATOM   3004  CA  THR A 199       2.047  17.184 -11.448  1.00  0.00           C  
ATOM   3005  C   THR A 199       3.212  16.438 -12.140  1.00  0.00           C  
ATOM   3006  O   THR A 199       3.741  15.437 -11.648  1.00  0.00           O  
ATOM   3007  CB  THR A 199       2.549  17.982 -10.242  1.00  0.00           C  
ATOM   3008  OG1 THR A 199       1.520  18.090  -9.248  1.00  0.00           O  
ATOM   3009  CG2 THR A 199       2.983  19.385 -10.653  1.00  0.00           C  
ATOM   3010  H   THR A 199       0.991  15.915 -10.097  1.00  0.00           H  
ATOM   3011  HA  THR A 199       1.570  17.869 -12.151  1.00  0.00           H  
ATOM   3012  HB  THR A 199       3.387  17.457  -9.782  1.00  0.00           H  
ATOM   3013 HG21 THR A 199       3.827  19.354 -11.349  1.00  0.00           H  
ATOM   3014 HG22 THR A 199       2.157  19.926 -11.129  1.00  0.00           H  
ATOM   3015 HG23 THR A 199       3.269  19.980  -9.783  1.00  0.00           H  
ATOM   3016  HG1 THR A 199       1.943  18.425  -8.437  1.00  0.00           H  
ATOM   3017  N   ILE A 200       3.597  17.011 -13.338  1.00  0.00           N  
ATOM   3018  CA  ILE A 200       4.596  16.429 -14.237  1.00  0.00           C  
ATOM   3019  C   ILE A 200       5.980  16.946 -13.778  1.00  0.00           C  
ATOM   3020  O   ILE A 200       6.514  17.985 -14.173  1.00  0.00           O  
ATOM   3021  CB  ILE A 200       4.317  16.786 -15.719  1.00  0.00           C  
ATOM   3022  CG1 ILE A 200       2.886  16.409 -16.172  1.00  0.00           C  
ATOM   3023  CG2 ILE A 200       5.344  16.105 -16.636  1.00  0.00           C  
ATOM   3024  CD1 ILE A 200       2.373  17.332 -17.272  1.00  0.00           C  
ATOM   3025  H   ILE A 200       3.140  17.904 -13.638  1.00  0.00           H  
ATOM   3026  HA  ILE A 200       4.573  15.345 -14.103  1.00  0.00           H  
ATOM   3027  HB  ILE A 200       4.437  17.866 -15.846  1.00  0.00           H  
ATOM   3028 HG12 ILE A 200       2.862  15.377 -16.539  1.00  0.00           H  
ATOM   3029 HG13 ILE A 200       2.176  16.456 -15.342  1.00  0.00           H  
ATOM   3030 HG21 ILE A 200       5.113  16.276 -17.690  1.00  0.00           H  
ATOM   3031 HG22 ILE A 200       6.349  16.494 -16.455  1.00  0.00           H  
ATOM   3032 HG23 ILE A 200       5.370  15.023 -16.475  1.00  0.00           H  
ATOM   3033 HD11 ILE A 200       1.384  17.006 -17.610  1.00  0.00           H  
ATOM   3034 HD12 ILE A 200       2.279  18.358 -16.908  1.00  0.00           H  
ATOM   3035 HD13 ILE A 200       3.042  17.345 -18.134  1.00  0.00           H  
ATOM   3036  N   THR A 201       6.564  16.143 -12.814  1.00  0.00           N  
ATOM   3037  CA  THR A 201       7.770  16.476 -12.045  1.00  0.00           C  
ATOM   3038  C   THR A 201       8.935  17.002 -12.892  1.00  0.00           C  
ATOM   3039  O   THR A 201       9.672  17.909 -12.491  1.00  0.00           O  
ATOM   3040  CB  THR A 201       8.215  15.226 -11.249  1.00  0.00           C  
ATOM   3041  OG1 THR A 201       7.150  14.830 -10.376  1.00  0.00           O  
ATOM   3042  CG2 THR A 201       9.417  15.477 -10.359  1.00  0.00           C  
ATOM   3043  H   THR A 201       6.048  15.310 -12.531  1.00  0.00           H  
ATOM   3044  HA  THR A 201       7.463  17.277 -11.361  1.00  0.00           H  
ATOM   3045  HB  THR A 201       8.418  14.392 -11.932  1.00  0.00           H  
ATOM   3046 HG21 THR A 201      10.315  15.738 -10.923  1.00  0.00           H  
ATOM   3047 HG22 THR A 201       9.211  16.278  -9.641  1.00  0.00           H  
ATOM   3048 HG23 THR A 201       9.625  14.574  -9.778  1.00  0.00           H  
ATOM   3049  HG1 THR A 201       7.202  13.853 -10.189  1.00  0.00           H  
ATOM   3050  N   VAL A 202       9.171  16.358 -14.090  1.00  0.00           N  
ATOM   3051  CA  VAL A 202      10.373  16.657 -14.877  1.00  0.00           C  
ATOM   3052  C   VAL A 202      10.328  18.117 -15.386  1.00  0.00           C  
ATOM   3053  O   VAL A 202      11.339  18.790 -15.589  1.00  0.00           O  
ATOM   3054  CB  VAL A 202      10.573  15.617 -16.001  1.00  0.00           C  
ATOM   3055  CG1 VAL A 202       9.517  15.676 -17.104  1.00  0.00           C  
ATOM   3056  CG2 VAL A 202      11.965  15.722 -16.625  1.00  0.00           C  
ATOM   3057  H   VAL A 202       8.489  15.673 -14.410  1.00  0.00           H  
ATOM   3058  HA  VAL A 202      11.216  16.602 -14.177  1.00  0.00           H  
ATOM   3059  HB  VAL A 202      10.498  14.621 -15.543  1.00  0.00           H  
ATOM   3060 HG11 VAL A 202       9.646  14.842 -17.803  1.00  0.00           H  
ATOM   3061 HG12 VAL A 202       8.505  15.604 -16.697  1.00  0.00           H  
ATOM   3062 HG13 VAL A 202       9.597  16.598 -17.684  1.00  0.00           H  
ATOM   3063 HG21 VAL A 202      12.116  14.925 -17.361  1.00  0.00           H  
ATOM   3064 HG22 VAL A 202      12.107  16.677 -17.141  1.00  0.00           H  
ATOM   3065 HG23 VAL A 202      12.741  15.622 -15.861  1.00  0.00           H  
ATOM   3066  N   ASN A 203       9.058  18.581 -15.675  1.00  0.00           N  
ATOM   3067  CA  ASN A 203       8.814  19.858 -16.350  1.00  0.00           C  
ATOM   3068  C   ASN A 203       8.993  20.999 -15.334  1.00  0.00           C  
ATOM   3069  O   ASN A 203       9.254  22.151 -15.680  1.00  0.00           O  
ATOM   3070  CB  ASN A 203       7.409  19.910 -16.947  1.00  0.00           C  
ATOM   3071  CG  ASN A 203       7.251  19.008 -18.151  1.00  0.00           C  
ATOM   3072  OD1 ASN A 203       8.180  18.453 -18.727  1.00  0.00           O  
ATOM   3073  ND2 ASN A 203       5.961  18.850 -18.571  1.00  0.00           N  
ATOM   3074  H   ASN A 203       8.253  18.013 -15.397  1.00  0.00           H  
ATOM   3075  HA  ASN A 203       9.583  19.983 -17.121  1.00  0.00           H  
ATOM   3076  HB2 ASN A 203       6.668  19.616 -16.198  1.00  0.00           H  
ATOM   3077  HB3 ASN A 203       7.161  20.929 -17.262  1.00  0.00           H  
ATOM   3078 HD21 ASN A 203       5.165  19.363 -18.164  1.00  0.00           H  
ATOM   3079 HD22 ASN A 203       5.736  18.184 -19.311  1.00  0.00           H  
ATOM   3080  N   VAL A 204       8.794  20.655 -14.012  1.00  0.00           N  
ATOM   3081  CA  VAL A 204       8.901  21.624 -12.927  1.00  0.00           C  
ATOM   3082  C   VAL A 204      10.394  21.890 -12.709  1.00  0.00           C  
ATOM   3083  O   VAL A 204      10.830  23.010 -12.441  1.00  0.00           O  
ATOM   3084  CB  VAL A 204       8.231  21.131 -11.629  1.00  0.00           C  
ATOM   3085  CG1 VAL A 204       8.416  22.146 -10.498  1.00  0.00           C  
ATOM   3086  CG2 VAL A 204       6.734  20.888 -11.831  1.00  0.00           C  
ATOM   3087  H   VAL A 204       8.555  19.688 -13.804  1.00  0.00           H  
ATOM   3088  HA  VAL A 204       8.444  22.561 -13.266  1.00  0.00           H  
ATOM   3089  HB  VAL A 204       8.687  20.184 -11.312  1.00  0.00           H  
ATOM   3090 HG11 VAL A 204       7.833  21.858  -9.618  1.00  0.00           H  
ATOM   3091 HG12 VAL A 204       9.463  22.212 -10.189  1.00  0.00           H  
ATOM   3092 HG13 VAL A 204       8.095  23.145 -10.811  1.00  0.00           H  
ATOM   3093 HG21 VAL A 204       6.266  20.544 -10.904  1.00  0.00           H  
ATOM   3094 HG22 VAL A 204       6.224  21.806 -12.141  1.00  0.00           H  
ATOM   3095 HG23 VAL A 204       6.554  20.122 -12.589  1.00  0.00           H  
ATOM   3096  N   LEU A 205      11.210  20.775 -12.748  1.00  0.00           N  
ATOM   3097  CA  LEU A 205      12.656  20.896 -12.554  1.00  0.00           C  
ATOM   3098  C   LEU A 205      13.215  21.737 -13.719  1.00  0.00           C  
ATOM   3099  O   LEU A 205      14.084  22.592 -13.541  1.00  0.00           O  
ATOM   3100  CB  LEU A 205      13.325  19.522 -12.506  1.00  0.00           C  
ATOM   3101  CG  LEU A 205      12.935  18.701 -11.263  1.00  0.00           C  
ATOM   3102  CD1 LEU A 205      13.349  17.242 -11.440  1.00  0.00           C  
ATOM   3103  CD2 LEU A 205      13.564  19.264  -9.990  1.00  0.00           C  
ATOM   3104  H   LEU A 205      10.776  19.866 -12.915  1.00  0.00           H  
ATOM   3105  HA  LEU A 205      12.826  21.466 -11.635  1.00  0.00           H  
ATOM   3106  HB2 LEU A 205      13.051  18.961 -13.408  1.00  0.00           H  
ATOM   3107  HB3 LEU A 205      14.416  19.642 -12.541  1.00  0.00           H  
ATOM   3108  HG  LEU A 205      11.847  18.718 -11.137  1.00  0.00           H  
ATOM   3109 HD11 LEU A 205      13.047  16.653 -10.569  1.00  0.00           H  
ATOM   3110 HD12 LEU A 205      12.869  16.803 -12.320  1.00  0.00           H  
ATOM   3111 HD13 LEU A 205      14.432  17.146 -11.559  1.00  0.00           H  
ATOM   3112 HD21 LEU A 205      13.279  18.655  -9.128  1.00  0.00           H  
ATOM   3113 HD22 LEU A 205      14.657  19.269 -10.056  1.00  0.00           H  
ATOM   3114 HD23 LEU A 205      13.228  20.285  -9.789  1.00  0.00           H  
ATOM   3115  N   ALA A 206      12.675  21.455 -14.963  1.00  0.00           N  
ATOM   3116  CA  ALA A 206      13.042  22.241 -16.138  1.00  0.00           C  
ATOM   3117  C   ALA A 206      12.598  23.704 -15.954  1.00  0.00           C  
ATOM   3118  O   ALA A 206      13.322  24.644 -16.298  1.00  0.00           O  
ATOM   3119  CB  ALA A 206      12.444  21.654 -17.407  1.00  0.00           C  
ATOM   3120  H   ALA A 206      12.020  20.675 -15.064  1.00  0.00           H  
ATOM   3121  HA  ALA A 206      14.136  22.229 -16.204  1.00  0.00           H  
ATOM   3122  HB1 ALA A 206      11.353  21.728 -17.414  1.00  0.00           H  
ATOM   3123  HB2 ALA A 206      12.814  22.184 -18.291  1.00  0.00           H  
ATOM   3124  HB3 ALA A 206      12.708  20.598 -17.514  1.00  0.00           H  
ATOM   3125  N   TRP A 207      11.326  23.914 -15.446  1.00  0.00           N  
ATOM   3126  CA  TRP A 207      10.844  25.281 -15.208  1.00  0.00           C  
ATOM   3127  C   TRP A 207      11.717  26.006 -14.159  1.00  0.00           C  
ATOM   3128  O   TRP A 207      11.961  27.213 -14.252  1.00  0.00           O  
ATOM   3129  CB  TRP A 207       9.370  25.289 -14.792  1.00  0.00           C  
ATOM   3130  CG  TRP A 207       8.742  26.648 -14.824  1.00  0.00           C  
ATOM   3131  CD1 TRP A 207       8.444  27.384 -15.954  1.00  0.00           C  
ATOM   3132  CD2 TRP A 207       8.315  27.424 -13.701  1.00  0.00           C  
ATOM   3133  NE1 TRP A 207       7.833  28.544 -15.568  1.00  0.00           N  
ATOM   3134  CE2 TRP A 207       7.736  28.593 -14.198  1.00  0.00           C  
ATOM   3135  CE3 TRP A 207       8.363  27.236 -12.305  1.00  0.00           C  
ATOM   3136  CZ2 TRP A 207       7.179  29.576 -13.375  1.00  0.00           C  
ATOM   3137  CZ3 TRP A 207       7.816  28.213 -11.470  1.00  0.00           C  
ATOM   3138  CH2 TRP A 207       7.225  29.358 -11.999  1.00  0.00           C  
ATOM   3139  H   TRP A 207      10.689  23.121 -15.301  1.00  0.00           H  
ATOM   3140  HA  TRP A 207      10.976  25.819 -16.157  1.00  0.00           H  
ATOM   3141  HB2 TRP A 207       8.794  24.651 -15.474  1.00  0.00           H  
ATOM   3142  HB3 TRP A 207       9.256  24.847 -13.796  1.00  0.00           H  
ATOM   3143  HD1 TRP A 207       8.604  27.168 -17.001  1.00  0.00           H  
ATOM   3144  HE1 TRP A 207       7.495  29.265 -16.190  1.00  0.00           H  
ATOM   3145  HE3 TRP A 207       8.829  26.350 -11.880  1.00  0.00           H  
ATOM   3146  HZ2 TRP A 207       6.726  30.474 -13.780  1.00  0.00           H  
ATOM   3147  HZ3 TRP A 207       7.852  28.090 -10.392  1.00  0.00           H  
ATOM   3148  HH2 TRP A 207       6.798  30.100 -11.327  1.00  0.00           H  
ATOM   3149  N   LEU A 208      12.143  25.259 -13.080  1.00  0.00           N  
ATOM   3150  CA  LEU A 208      12.972  25.857 -12.040  1.00  0.00           C  
ATOM   3151  C   LEU A 208      14.391  26.162 -12.558  1.00  0.00           C  
ATOM   3152  O   LEU A 208      15.016  27.148 -12.159  1.00  0.00           O  
ATOM   3153  CB  LEU A 208      13.055  24.989 -10.781  1.00  0.00           C  
ATOM   3154  CG  LEU A 208      11.750  24.890  -9.964  1.00  0.00           C  
ATOM   3155  CD1 LEU A 208      11.919  23.842  -8.861  1.00  0.00           C  
ATOM   3156  CD2 LEU A 208      11.340  26.222  -9.341  1.00  0.00           C  
ATOM   3157  H   LEU A 208      11.834  24.283 -12.991  1.00  0.00           H  
ATOM   3158  HA  LEU A 208      12.533  26.833 -11.801  1.00  0.00           H  
ATOM   3159  HB2 LEU A 208      13.383  23.981 -11.063  1.00  0.00           H  
ATOM   3160  HB3 LEU A 208      13.834  25.398 -10.126  1.00  0.00           H  
ATOM   3161  HG  LEU A 208      10.930  24.569 -10.612  1.00  0.00           H  
ATOM   3162 HD11 LEU A 208      11.008  23.764  -8.260  1.00  0.00           H  
ATOM   3163 HD12 LEU A 208      12.123  22.855  -9.291  1.00  0.00           H  
ATOM   3164 HD13 LEU A 208      12.744  24.098  -8.189  1.00  0.00           H  
ATOM   3165 HD21 LEU A 208      10.423  26.105  -8.753  1.00  0.00           H  
ATOM   3166 HD22 LEU A 208      12.116  26.600  -8.671  1.00  0.00           H  
ATOM   3167 HD23 LEU A 208      11.140  26.981 -10.102  1.00  0.00           H  
ATOM   3168  N   TYR A 209      14.950  25.252 -13.427  1.00  0.00           N  
ATOM   3169  CA  TYR A 209      16.245  25.509 -14.052  1.00  0.00           C  
ATOM   3170  C   TYR A 209      16.158  26.755 -14.946  1.00  0.00           C  
ATOM   3171  O   TYR A 209      17.097  27.543 -15.064  1.00  0.00           O  
ATOM   3172  CB  TYR A 209      16.713  24.338 -14.932  1.00  0.00           C  
ATOM   3173  CG  TYR A 209      17.477  23.278 -14.182  1.00  0.00           C  
ATOM   3174  CD1 TYR A 209      18.541  23.649 -13.355  1.00  0.00           C  
ATOM   3175  CD2 TYR A 209      17.204  21.915 -14.361  1.00  0.00           C  
ATOM   3176  CE1 TYR A 209      19.310  22.691 -12.716  1.00  0.00           C  
ATOM   3177  CE2 TYR A 209      17.990  20.946 -13.729  1.00  0.00           C  
ATOM   3178  CZ  TYR A 209      19.053  21.346 -12.931  1.00  0.00           C  
ATOM   3179  OH  TYR A 209      19.877  20.404 -12.390  1.00  0.00           O  
ATOM   3180  H   TYR A 209      14.454  24.373 -13.603  1.00  0.00           H  
ATOM   3181  HA  TYR A 209      16.943  25.763 -13.248  1.00  0.00           H  
ATOM   3182  HB2 TYR A 209      15.855  23.888 -15.446  1.00  0.00           H  
ATOM   3183  HB3 TYR A 209      17.381  24.699 -15.726  1.00  0.00           H  
ATOM   3184  HD1 TYR A 209      18.823  24.691 -13.226  1.00  0.00           H  
ATOM   3185  HD2 TYR A 209      16.382  21.599 -14.999  1.00  0.00           H  
ATOM   3186  HE1 TYR A 209      20.140  23.023 -12.103  1.00  0.00           H  
ATOM   3187  HE2 TYR A 209      17.784  19.893 -13.886  1.00  0.00           H  
ATOM   3188  HH  TYR A 209      20.641  20.890 -11.980  1.00  0.00           H  
ATOM   3189  N   ALA A 210      14.990  26.884 -15.667  1.00  0.00           N  
ATOM   3190  CA  ALA A 210      14.775  28.015 -16.554  1.00  0.00           C  
ATOM   3191  C   ALA A 210      14.846  29.348 -15.799  1.00  0.00           C  
ATOM   3192  O   ALA A 210      15.219  30.389 -16.345  1.00  0.00           O  
ATOM   3193  CB  ALA A 210      13.438  27.924 -17.264  1.00  0.00           C  
ATOM   3194  H   ALA A 210      14.289  26.137 -15.608  1.00  0.00           H  
ATOM   3195  HA  ALA A 210      15.585  28.005 -17.289  1.00  0.00           H  
ATOM   3196  HB1 ALA A 210      13.375  28.712 -18.017  1.00  0.00           H  
ATOM   3197  HB2 ALA A 210      13.315  26.959 -17.759  1.00  0.00           H  
ATOM   3198  HB3 ALA A 210      12.597  28.059 -16.578  1.00  0.00           H  
ATOM   3199  N   ALA A 211      14.391  29.314 -14.494  1.00  0.00           N  
ATOM   3200  CA  ALA A 211      14.421  30.502 -13.646  1.00  0.00           C  
ATOM   3201  C   ALA A 211      15.875  30.963 -13.473  1.00  0.00           C  
ATOM   3202  O   ALA A 211      16.204  32.146 -13.601  1.00  0.00           O  
ATOM   3203  CB  ALA A 211      13.768  30.242 -12.298  1.00  0.00           C  
ATOM   3204  H   ALA A 211      13.997  28.441 -14.144  1.00  0.00           H  
ATOM   3205  HA  ALA A 211      13.892  31.296 -14.177  1.00  0.00           H  
ATOM   3206  HB1 ALA A 211      13.711  31.162 -11.709  1.00  0.00           H  
ATOM   3207  HB2 ALA A 211      12.752  29.852 -12.421  1.00  0.00           H  
ATOM   3208  HB3 ALA A 211      14.333  29.521 -11.702  1.00  0.00           H  
ATOM   3209  N   VAL A 212      16.762  29.946 -13.170  1.00  0.00           N  
ATOM   3210  CA  VAL A 212      18.179  30.200 -12.895  1.00  0.00           C  
ATOM   3211  C   VAL A 212      18.848  30.712 -14.185  1.00  0.00           C  
ATOM   3212  O   VAL A 212      19.739  31.564 -14.162  1.00  0.00           O  
ATOM   3213  CB  VAL A 212      18.881  28.940 -12.344  1.00  0.00           C  
ATOM   3214  CG1 VAL A 212      20.385  29.156 -12.142  1.00  0.00           C  
ATOM   3215  CG2 VAL A 212      18.263  28.511 -11.007  1.00  0.00           C  
ATOM   3216  H   VAL A 212      16.404  28.991 -13.131  1.00  0.00           H  
ATOM   3217  HA  VAL A 212      18.230  31.018 -12.167  1.00  0.00           H  
ATOM   3218  HB  VAL A 212      18.757  28.112 -13.053  1.00  0.00           H  
ATOM   3219 HG11 VAL A 212      20.849  28.270 -11.696  1.00  0.00           H  
ATOM   3220 HG12 VAL A 212      20.894  29.335 -13.094  1.00  0.00           H  
ATOM   3221 HG13 VAL A 212      20.578  30.008 -11.482  1.00  0.00           H  
ATOM   3222 HG21 VAL A 212      18.769  27.623 -10.617  1.00  0.00           H  
ATOM   3223 HG22 VAL A 212      18.346  29.307 -10.260  1.00  0.00           H  
ATOM   3224 HG23 VAL A 212      17.204  28.260 -11.113  1.00  0.00           H  
ATOM   3225  N   ILE A 213      18.437  30.104 -15.359  1.00  0.00           N  
ATOM   3226  CA  ILE A 213      18.948  30.526 -16.671  1.00  0.00           C  
ATOM   3227  C   ILE A 213      18.517  31.981 -16.943  1.00  0.00           C  
ATOM   3228  O   ILE A 213      19.254  32.764 -17.546  1.00  0.00           O  
ATOM   3229  CB  ILE A 213      18.485  29.566 -17.801  1.00  0.00           C  
ATOM   3230  CG1 ILE A 213      19.146  28.180 -17.629  1.00  0.00           C  
ATOM   3231  CG2 ILE A 213      18.810  30.128 -19.192  1.00  0.00           C  
ATOM   3232  CD1 ILE A 213      18.474  27.067 -18.422  1.00  0.00           C  
ATOM   3233  H   ILE A 213      17.785  29.313 -15.288  1.00  0.00           H  
ATOM   3234  HA  ILE A 213      20.044  30.527 -16.601  1.00  0.00           H  
ATOM   3235  HB  ILE A 213      17.397  29.447 -17.736  1.00  0.00           H  
ATOM   3236 HG12 ILE A 213      20.205  28.236 -17.907  1.00  0.00           H  
ATOM   3237 HG13 ILE A 213      19.122  27.886 -16.577  1.00  0.00           H  
ATOM   3238 HG21 ILE A 213      18.554  29.420 -19.984  1.00  0.00           H  
ATOM   3239 HG22 ILE A 213      18.239  31.039 -19.397  1.00  0.00           H  
ATOM   3240 HG23 ILE A 213      19.876  30.363 -19.284  1.00  0.00           H  
ATOM   3241 HD11 ILE A 213      18.998  26.121 -18.254  1.00  0.00           H  
ATOM   3242 HD12 ILE A 213      17.437  26.931 -18.106  1.00  0.00           H  
ATOM   3243 HD13 ILE A 213      18.478  27.263 -19.497  1.00  0.00           H  
ATOM   3244  N   ASN A 214      17.231  32.318 -16.558  1.00  0.00           N  
ATOM   3245  CA  ASN A 214      16.727  33.682 -16.741  1.00  0.00           C  
ATOM   3246  C   ASN A 214      17.446  34.665 -15.796  1.00  0.00           C  
ATOM   3247  O   ASN A 214      17.672  35.827 -16.133  1.00  0.00           O  
ATOM   3248  CB  ASN A 214      15.229  33.771 -16.458  1.00  0.00           C  
ATOM   3249  CG  ASN A 214      14.568  34.585 -17.534  1.00  0.00           C  
ATOM   3250  OD1 ASN A 214      14.590  35.814 -17.568  1.00  0.00           O  
ATOM   3251  ND2 ASN A 214      13.968  33.849 -18.517  1.00  0.00           N  
ATOM   3252  H   ASN A 214      16.626  31.581 -16.175  1.00  0.00           H  
ATOM   3253  HA  ASN A 214      16.974  33.978 -17.768  1.00  0.00           H  
ATOM   3254  HB2 ASN A 214      14.760  32.784 -16.438  1.00  0.00           H  
ATOM   3255  HB3 ASN A 214      15.002  34.245 -15.496  1.00  0.00           H  
ATOM   3256 HD21 ASN A 214      13.972  32.833 -18.536  1.00  0.00           H  
ATOM   3257 HD22 ASN A 214      13.472  34.330 -19.275  1.00  0.00           H  
ATOM   3258  N   GLY A 215      17.647  34.188 -14.516  1.00  0.00           N  
ATOM   3259  CA  GLY A 215      18.278  34.959 -13.469  1.00  0.00           C  
ATOM   3260  C   GLY A 215      17.458  35.166 -12.192  1.00  0.00           C  
ATOM   3261  O   GLY A 215      17.929  35.824 -11.254  1.00  0.00           O  
ATOM   3262  H   GLY A 215      17.339  33.231 -14.299  1.00  0.00           H  
ATOM   3263  HA2 GLY A 215      19.184  34.413 -13.186  1.00  0.00           H  
ATOM   3264  HA3 GLY A 215      18.570  35.945 -13.845  1.00  0.00           H  
ATOM   3265  N   ASP A 216      16.261  34.484 -12.110  1.00  0.00           N  
ATOM   3266  CA  ASP A 216      15.461  34.422 -10.880  1.00  0.00           C  
ATOM   3267  C   ASP A 216      15.978  33.178 -10.127  1.00  0.00           C  
ATOM   3268  O   ASP A 216      16.349  32.142 -10.672  1.00  0.00           O  
ATOM   3269  CB  ASP A 216      13.956  34.347 -11.099  1.00  0.00           C  
ATOM   3270  CG  ASP A 216      13.146  34.333  -9.786  1.00  0.00           C  
ATOM   3271  OD1 ASP A 216      13.803  34.540  -8.715  1.00  0.00           O  
ATOM   3272  OD2 ASP A 216      11.906  34.091  -9.938  1.00  0.00           O1-
ATOM   3273  H   ASP A 216      15.957  33.917 -12.905  1.00  0.00           H  
ATOM   3274  HA  ASP A 216      15.704  35.316 -10.292  1.00  0.00           H  
ATOM   3275  HB2 ASP A 216      13.625  35.211 -11.689  1.00  0.00           H  
ATOM   3276  HB3 ASP A 216      13.699  33.452 -11.675  1.00  0.00           H  
ATOM   3277  N   ARG A 217      16.047  33.386  -8.765  1.00  0.00           N  
ATOM   3278  CA  ARG A 217      16.982  32.656  -7.917  1.00  0.00           C  
ATOM   3279  C   ARG A 217      16.652  32.672  -6.415  1.00  0.00           C  
ATOM   3280  O   ARG A 217      17.400  32.135  -5.592  1.00  0.00           O  
ATOM   3281  CB  ARG A 217      18.392  33.276  -8.052  1.00  0.00           C  
ATOM   3282  CG  ARG A 217      19.145  32.924  -9.342  1.00  0.00           C  
ATOM   3283  CD  ARG A 217      20.329  33.861  -9.543  1.00  0.00           C  
ATOM   3284  NE  ARG A 217      19.838  35.228  -9.785  1.00  0.00           N  
ATOM   3285  CZ  ARG A 217      20.292  36.373  -9.256  1.00  0.00           C  
ATOM   3286  NH1 ARG A 217      21.382  36.427  -8.469  1.00  0.00           N  
ATOM   3287  NH2 ARG A 217      19.649  37.523  -9.546  1.00  0.00           N1+
ATOM   3288  H   ARG A 217      15.365  34.092  -8.421  1.00  0.00           H  
ATOM   3289  HA  ARG A 217      16.995  31.606  -8.233  1.00  0.00           H  
ATOM   3290  HB2 ARG A 217      18.292  34.366  -7.955  1.00  0.00           H  
ATOM   3291  HB3 ARG A 217      19.033  32.967  -7.217  1.00  0.00           H  
ATOM   3292  HG2 ARG A 217      19.490  31.887  -9.299  1.00  0.00           H  
ATOM   3293  HG3 ARG A 217      18.511  33.014 -10.222  1.00  0.00           H  
ATOM   3294  HD2 ARG A 217      20.976  33.835  -8.662  1.00  0.00           H  
ATOM   3295  HD3 ARG A 217      20.909  33.560 -10.420  1.00  0.00           H  
ATOM   3296  HE  ARG A 217      18.968  35.336 -10.337  1.00  0.00           H  
ATOM   3297 HH11 ARG A 217      21.748  37.311  -8.136  1.00  0.00           H  
ATOM   3298 HH12 ARG A 217      21.902  35.590  -8.240  1.00  0.00           H  
ATOM   3299 HH21 ARG A 217      19.940  38.422  -9.188  1.00  0.00           H  
ATOM   3300 HH22 ARG A 217      18.854  37.494 -10.184  1.00  0.00           H  
ATOM   3301  N   TRP A 218      15.489  33.292  -6.012  1.00  0.00           N  
ATOM   3302  CA  TRP A 218      15.305  33.676  -4.604  1.00  0.00           C  
ATOM   3303  C   TRP A 218      15.290  32.492  -3.620  1.00  0.00           C  
ATOM   3304  O   TRP A 218      15.446  32.645  -2.411  1.00  0.00           O  
ATOM   3305  CB  TRP A 218      14.038  34.513  -4.401  1.00  0.00           C  
ATOM   3306  CG  TRP A 218      12.760  33.769  -4.663  1.00  0.00           C  
ATOM   3307  CD1 TRP A 218      12.081  33.697  -5.862  1.00  0.00           C  
ATOM   3308  CD2 TRP A 218      11.995  33.012  -3.714  1.00  0.00           C  
ATOM   3309  NE1 TRP A 218      10.901  33.038  -5.649  1.00  0.00           N  
ATOM   3310  CE2 TRP A 218      10.865  32.533  -4.375  1.00  0.00           C  
ATOM   3311  CE3 TRP A 218      12.144  32.706  -2.346  1.00  0.00           C  
ATOM   3312  CZ2 TRP A 218       9.894  31.743  -3.756  1.00  0.00           C  
ATOM   3313  CZ3 TRP A 218      11.195  31.900  -1.712  1.00  0.00           C  
ATOM   3314  CH2 TRP A 218      10.092  31.425  -2.411  1.00  0.00           C  
ATOM   3315  H   TRP A 218      14.766  33.520  -6.694  1.00  0.00           H  
ATOM   3316  HA  TRP A 218      16.181  34.284  -4.341  1.00  0.00           H  
ATOM   3317  HB2 TRP A 218      14.014  34.903  -3.375  1.00  0.00           H  
ATOM   3318  HB3 TRP A 218      14.074  35.392  -5.059  1.00  0.00           H  
ATOM   3319  HD1 TRP A 218      12.289  34.121  -6.837  1.00  0.00           H  
ATOM   3320  HE1 TRP A 218      10.142  32.952  -6.319  1.00  0.00           H  
ATOM   3321  HE3 TRP A 218      12.995  33.075  -1.780  1.00  0.00           H  
ATOM   3322  HZ2 TRP A 218       9.022  31.390  -4.298  1.00  0.00           H  
ATOM   3323  HZ3 TRP A 218      11.322  31.645  -0.662  1.00  0.00           H  
ATOM   3324  HH2 TRP A 218       9.367  30.805  -1.896  1.00  0.00           H  
ATOM   3325  N   PHE A 219      14.946  31.303  -4.211  1.00  0.00           N  
ATOM   3326  CA  PHE A 219      14.693  30.054  -3.515  1.00  0.00           C  
ATOM   3327  C   PHE A 219      15.933  29.161  -3.401  1.00  0.00           C  
ATOM   3328  O   PHE A 219      15.874  28.084  -2.799  1.00  0.00           O  
ATOM   3329  CB  PHE A 219      13.552  29.268  -4.195  1.00  0.00           C  
ATOM   3330  CG  PHE A 219      13.832  28.906  -5.640  1.00  0.00           C  
ATOM   3331  CD1 PHE A 219      14.569  27.754  -5.950  1.00  0.00           C  
ATOM   3332  CD2 PHE A 219      13.392  29.726  -6.688  1.00  0.00           C  
ATOM   3333  CE1 PHE A 219      14.881  27.442  -7.274  1.00  0.00           C  
ATOM   3334  CE2 PHE A 219      13.709  29.417  -8.012  1.00  0.00           C  
ATOM   3335  CZ  PHE A 219      14.461  28.281  -8.304  1.00  0.00           C  
ATOM   3336  H   PHE A 219      14.884  31.314  -5.222  1.00  0.00           H  
ATOM   3337  HA  PHE A 219      14.395  30.295  -2.487  1.00  0.00           H  
ATOM   3338  HB2 PHE A 219      13.341  28.347  -3.636  1.00  0.00           H  
ATOM   3339  HB3 PHE A 219      12.629  29.857  -4.154  1.00  0.00           H  
ATOM   3340  HD1 PHE A 219      14.906  27.093  -5.155  1.00  0.00           H  
ATOM   3341  HD2 PHE A 219      12.801  30.614  -6.479  1.00  0.00           H  
ATOM   3342  HE1 PHE A 219      15.456  26.546  -7.497  1.00  0.00           H  
ATOM   3343  HE2 PHE A 219      13.367  30.059  -8.820  1.00  0.00           H  
ATOM   3344  HZ  PHE A 219      14.713  28.045  -9.335  1.00  0.00           H  
ATOM   3345  N   LEU A 220      17.075  29.598  -4.056  1.00  0.00           N  
ATOM   3346  CA  LEU A 220      18.241  28.730  -4.152  1.00  0.00           C  
ATOM   3347  C   LEU A 220      18.828  28.465  -2.756  1.00  0.00           C  
ATOM   3348  O   LEU A 220      18.945  29.326  -1.888  1.00  0.00           O  
ATOM   3349  CB  LEU A 220      19.344  29.280  -5.059  1.00  0.00           C  
ATOM   3350  CG  LEU A 220      19.051  29.173  -6.568  1.00  0.00           C  
ATOM   3351  CD1 LEU A 220      20.226  29.766  -7.351  1.00  0.00           C  
ATOM   3352  CD2 LEU A 220      18.819  27.731  -7.021  1.00  0.00           C  
ATOM   3353  H   LEU A 220      17.084  30.529  -4.487  1.00  0.00           H  
ATOM   3354  HA  LEU A 220      17.872  27.771  -4.532  1.00  0.00           H  
ATOM   3355  HB2 LEU A 220      19.535  30.330  -4.801  1.00  0.00           H  
ATOM   3356  HB3 LEU A 220      20.281  28.745  -4.852  1.00  0.00           H  
ATOM   3357  HG  LEU A 220      18.153  29.755  -6.805  1.00  0.00           H  
ATOM   3358 HD11 LEU A 220      20.039  29.723  -8.428  1.00  0.00           H  
ATOM   3359 HD12 LEU A 220      20.388  30.813  -7.078  1.00  0.00           H  
ATOM   3360 HD13 LEU A 220      21.153  29.218  -7.151  1.00  0.00           H  
ATOM   3361 HD21 LEU A 220      18.771  27.669  -8.112  1.00  0.00           H  
ATOM   3362 HD22 LEU A 220      19.623  27.072  -6.677  1.00  0.00           H  
ATOM   3363 HD23 LEU A 220      17.874  27.337  -6.638  1.00  0.00           H  
ATOM   3364  N   ASN A 221      19.166  27.130  -2.591  1.00  0.00           N  
ATOM   3365  CA  ASN A 221      19.275  26.488  -1.286  1.00  0.00           C  
ATOM   3366  C   ASN A 221      20.547  25.606  -1.150  1.00  0.00           C  
ATOM   3367  O   ASN A 221      21.574  25.835  -1.789  1.00  0.00           O  
ATOM   3368  CB  ASN A 221      17.960  25.783  -0.972  1.00  0.00           C  
ATOM   3369  CG  ASN A 221      17.727  24.587  -1.869  1.00  0.00           C  
ATOM   3370  OD1 ASN A 221      18.010  24.547  -3.066  1.00  0.00           O  
ATOM   3371  ND2 ASN A 221      17.116  23.544  -1.231  1.00  0.00           N  
ATOM   3372  H   ASN A 221      19.299  26.526  -3.400  1.00  0.00           H  
ATOM   3373  HA  ASN A 221      19.402  27.281  -0.538  1.00  0.00           H  
ATOM   3374  HB2 ASN A 221      17.944  25.483   0.081  1.00  0.00           H  
ATOM   3375  HB3 ASN A 221      17.110  26.461  -1.108  1.00  0.00           H  
ATOM   3376 HD21 ASN A 221      16.791  23.597  -0.224  1.00  0.00           H  
ATOM   3377 HD22 ASN A 221      16.922  22.685  -1.728  1.00  0.00           H  
ATOM   3378  N   ARG A 222      20.500  24.662  -0.126  1.00  0.00           N  
ATOM   3379  CA  ARG A 222      21.702  24.222   0.596  1.00  0.00           C  
ATOM   3380  C   ARG A 222      21.797  22.710   0.874  1.00  0.00           C  
ATOM   3381  O   ARG A 222      22.425  22.270   1.839  1.00  0.00           O  
ATOM   3382  CB  ARG A 222      21.791  25.025   1.922  1.00  0.00           C  
ATOM   3383  CG  ARG A 222      20.680  24.686   2.941  1.00  0.00           C  
ATOM   3384  CD  ARG A 222      20.597  25.719   4.069  1.00  0.00           C  
ATOM   3385  NE  ARG A 222      19.636  25.362   5.138  1.00  0.00           N  
ATOM   3386  CZ  ARG A 222      18.297  25.198   4.976  1.00  0.00           C  
ATOM   3387  NH1 ARG A 222      17.702  25.456   3.807  1.00  0.00           N  
ATOM   3388  NH2 ARG A 222      17.531  24.778   6.011  1.00  0.00           N1+
ATOM   3389  H   ARG A 222      19.615  24.254   0.161  1.00  0.00           H  
ATOM   3390  HA  ARG A 222      22.578  24.474  -0.013  1.00  0.00           H  
ATOM   3391  HB2 ARG A 222      22.765  24.849   2.394  1.00  0.00           H  
ATOM   3392  HB3 ARG A 222      21.745  26.097   1.686  1.00  0.00           H  
ATOM   3393  HG2 ARG A 222      19.718  24.612   2.429  1.00  0.00           H  
ATOM   3394  HG3 ARG A 222      20.867  23.700   3.382  1.00  0.00           H  
ATOM   3395  HD2 ARG A 222      21.576  25.814   4.552  1.00  0.00           H  
ATOM   3396  HD3 ARG A 222      20.329  26.711   3.690  1.00  0.00           H  
ATOM   3397  HE  ARG A 222      19.993  25.258   6.077  1.00  0.00           H  
ATOM   3398 HH11 ARG A 222      18.172  25.854   3.012  1.00  0.00           H  
ATOM   3399 HH12 ARG A 222      16.722  25.085   3.586  1.00  0.00           H  
ATOM   3400 HH21 ARG A 222      16.544  24.637   5.805  1.00  0.00           H  
ATOM   3401 HH22 ARG A 222      17.880  24.590   6.941  1.00  0.00           H  
ATOM   3402  N   PHE A 223      21.257  21.885  -0.088  1.00  0.00           N  
ATOM   3403  CA  PHE A 223      21.183  20.435   0.104  1.00  0.00           C  
ATOM   3404  C   PHE A 223      21.460  19.754  -1.238  1.00  0.00           C  
ATOM   3405  O   PHE A 223      21.443  20.366  -2.304  1.00  0.00           O  
ATOM   3406  CB  PHE A 223      19.785  20.014   0.589  1.00  0.00           C  
ATOM   3407  CG  PHE A 223      19.513  20.256   2.054  1.00  0.00           C  
ATOM   3408  CD1 PHE A 223      20.116  19.458   3.036  1.00  0.00           C  
ATOM   3409  CD2 PHE A 223      18.610  21.250   2.449  1.00  0.00           C  
ATOM   3410  CE1 PHE A 223      19.808  19.644   4.386  1.00  0.00           C  
ATOM   3411  CE2 PHE A 223      18.296  21.430   3.797  1.00  0.00           C  
ATOM   3412  CZ  PHE A 223      18.892  20.625   4.765  1.00  0.00           C  
ATOM   3413  H   PHE A 223      20.913  22.274  -0.967  1.00  0.00           H  
ATOM   3414  HA  PHE A 223      21.960  20.116   0.809  1.00  0.00           H  
ATOM   3415  HB2 PHE A 223      19.028  20.540  -0.007  1.00  0.00           H  
ATOM   3416  HB3 PHE A 223      19.606  18.947   0.402  1.00  0.00           H  
ATOM   3417  HD1 PHE A 223      20.820  18.678   2.756  1.00  0.00           H  
ATOM   3418  HD2 PHE A 223      18.130  21.882   1.706  1.00  0.00           H  
ATOM   3419  HE1 PHE A 223      20.273  19.018   5.143  1.00  0.00           H  
ATOM   3420  HE2 PHE A 223      17.574  22.193   4.079  1.00  0.00           H  
ATOM   3421  HZ  PHE A 223      18.643  20.758   5.815  1.00  0.00           H  
ATOM   3422  N   THR A 224      21.672  18.392  -1.147  1.00  0.00           N  
ATOM   3423  CA  THR A 224      21.798  17.543  -2.336  1.00  0.00           C  
ATOM   3424  C   THR A 224      21.186  16.197  -1.902  1.00  0.00           C  
ATOM   3425  O   THR A 224      21.562  15.584  -0.901  1.00  0.00           O  
ATOM   3426  CB  THR A 224      23.244  17.483  -2.861  1.00  0.00           C  
ATOM   3427  OG1 THR A 224      23.245  17.171  -4.259  1.00  0.00           O  
ATOM   3428  CG2 THR A 224      24.150  16.483  -2.157  1.00  0.00           C  
ATOM   3429  H   THR A 224      21.762  17.928  -0.246  1.00  0.00           H  
ATOM   3430  HA  THR A 224      21.167  17.989  -3.110  1.00  0.00           H  
ATOM   3431  HB  THR A 224      23.707  18.473  -2.761  1.00  0.00           H  
ATOM   3432 HG21 THR A 224      24.177  16.654  -1.077  1.00  0.00           H  
ATOM   3433 HG22 THR A 224      23.839  15.451  -2.354  1.00  0.00           H  
ATOM   3434 HG23 THR A 224      25.172  16.568  -2.543  1.00  0.00           H  
ATOM   3435  HG1 THR A 224      23.166  18.056  -4.763  1.00  0.00           H  
ATOM   3436  N   THR A 225      20.074  15.825  -2.635  1.00  0.00           N  
ATOM   3437  CA  THR A 225      19.193  14.731  -2.246  1.00  0.00           C  
ATOM   3438  C   THR A 225      19.507  13.491  -3.082  1.00  0.00           C  
ATOM   3439  O   THR A 225      20.020  13.532  -4.197  1.00  0.00           O  
ATOM   3440  CB  THR A 225      17.695  15.110  -2.338  1.00  0.00           C  
ATOM   3441  OG1 THR A 225      16.818  14.049  -1.882  1.00  0.00           O  
ATOM   3442  CG2 THR A 225      17.195  15.539  -3.708  1.00  0.00           C  
ATOM   3443  H   THR A 225      19.880  16.319  -3.521  1.00  0.00           H  
ATOM   3444  HA  THR A 225      19.407  14.467  -1.202  1.00  0.00           H  
ATOM   3445  HB  THR A 225      17.525  15.948  -1.651  1.00  0.00           H  
ATOM   3446 HG21 THR A 225      17.606  16.505  -3.994  1.00  0.00           H  
ATOM   3447 HG22 THR A 225      17.436  14.804  -4.481  1.00  0.00           H  
ATOM   3448 HG23 THR A 225      16.105  15.641  -3.694  1.00  0.00           H  
ATOM   3449  HG1 THR A 225      16.842  13.352  -2.597  1.00  0.00           H  
ATOM   3450  N   THR A 226      19.025  12.325  -2.505  1.00  0.00           N  
ATOM   3451  CA  THR A 226      18.939  11.084  -3.266  1.00  0.00           C  
ATOM   3452  C   THR A 226      17.704  11.263  -4.168  1.00  0.00           C  
ATOM   3453  O   THR A 226      16.859  12.143  -3.964  1.00  0.00           O  
ATOM   3454  CB  THR A 226      18.731   9.835  -2.387  1.00  0.00           C  
ATOM   3455  OG1 THR A 226      17.389   9.836  -1.893  1.00  0.00           O  
ATOM   3456  CG2 THR A 226      19.735   9.728  -1.246  1.00  0.00           C  
ATOM   3457  H   THR A 226      18.681  12.328  -1.549  1.00  0.00           H  
ATOM   3458  HA  THR A 226      19.838  10.985  -3.883  1.00  0.00           H  
ATOM   3459  HB  THR A 226      18.823   8.940  -3.013  1.00  0.00           H  
ATOM   3460 HG21 THR A 226      20.763   9.789  -1.615  1.00  0.00           H  
ATOM   3461 HG22 THR A 226      19.577  10.509  -0.494  1.00  0.00           H  
ATOM   3462 HG23 THR A 226      19.613   8.772  -0.725  1.00  0.00           H  
ATOM   3463  HG1 THR A 226      17.359   9.414  -0.964  1.00  0.00           H  
ATOM   3464  N   LEU A 227      17.592  10.309  -5.165  1.00  0.00           N  
ATOM   3465  CA  LEU A 227      16.404  10.275  -6.008  1.00  0.00           C  
ATOM   3466  C   LEU A 227      15.230   9.739  -5.166  1.00  0.00           C  
ATOM   3467  O   LEU A 227      14.068  10.115  -5.339  1.00  0.00           O  
ATOM   3468  CB  LEU A 227      16.685   9.401  -7.237  1.00  0.00           C  
ATOM   3469  CG  LEU A 227      15.570   9.374  -8.295  1.00  0.00           C  
ATOM   3470  CD1 LEU A 227      15.244  10.759  -8.852  1.00  0.00           C  
ATOM   3471  CD2 LEU A 227      15.960   8.437  -9.441  1.00  0.00           C  
ATOM   3472  H   LEU A 227      18.339   9.638  -5.321  1.00  0.00           H  
ATOM   3473  HA  LEU A 227      16.175  11.308  -6.293  1.00  0.00           H  
ATOM   3474  HB2 LEU A 227      17.614   9.747  -7.711  1.00  0.00           H  
ATOM   3475  HB3 LEU A 227      16.882   8.371  -6.908  1.00  0.00           H  
ATOM   3476  HG  LEU A 227      14.668   8.968  -7.830  1.00  0.00           H  
ATOM   3477 HD11 LEU A 227      14.522  10.684  -9.671  1.00  0.00           H  
ATOM   3478 HD12 LEU A 227      14.800  11.403  -8.088  1.00  0.00           H  
ATOM   3479 HD13 LEU A 227      16.142  11.253  -9.239  1.00  0.00           H  
ATOM   3480 HD21 LEU A 227      15.154   8.365 -10.179  1.00  0.00           H  
ATOM   3481 HD22 LEU A 227      16.859   8.792  -9.957  1.00  0.00           H  
ATOM   3482 HD23 LEU A 227      16.159   7.426  -9.068  1.00  0.00           H  
ATOM   3483  N   ASN A 228      15.548   8.748  -4.255  1.00  0.00           N  
ATOM   3484  CA  ASN A 228      14.510   8.019  -3.525  1.00  0.00           C  
ATOM   3485  C   ASN A 228      13.794   8.961  -2.545  1.00  0.00           C  
ATOM   3486  O   ASN A 228      12.569   8.950  -2.406  1.00  0.00           O  
ATOM   3487  CB  ASN A 228      15.084   6.848  -2.734  1.00  0.00           C  
ATOM   3488  CG  ASN A 228      15.386   5.655  -3.607  1.00  0.00           C  
ATOM   3489  OD1 ASN A 228      15.077   5.543  -4.788  1.00  0.00           O  
ATOM   3490  ND2 ASN A 228      16.066   4.665  -2.952  1.00  0.00           N  
ATOM   3491  H   ASN A 228      16.528   8.531  -4.099  1.00  0.00           H  
ATOM   3492  HA  ASN A 228      13.763   7.687  -4.257  1.00  0.00           H  
ATOM   3493  HB2 ASN A 228      16.001   7.143  -2.208  1.00  0.00           H  
ATOM   3494  HB3 ASN A 228      14.366   6.514  -1.974  1.00  0.00           H  
ATOM   3495 HD21 ASN A 228      16.346   4.712  -1.977  1.00  0.00           H  
ATOM   3496 HD22 ASN A 228      16.315   3.829  -3.466  1.00  0.00           H  
ATOM   3497  N   ASP A 229      14.639   9.764  -1.798  1.00  0.00           N  
ATOM   3498  CA  ASP A 229      14.177  10.602  -0.683  1.00  0.00           C  
ATOM   3499  C   ASP A 229      13.699  11.977  -1.199  1.00  0.00           C  
ATOM   3500  O   ASP A 229      13.505  12.948  -0.462  1.00  0.00           O  
ATOM   3501  CB  ASP A 229      15.251  10.811   0.375  1.00  0.00           C  
ATOM   3502  CG  ASP A 229      15.739   9.433   0.792  1.00  0.00           C  
ATOM   3503  OD1 ASP A 229      16.809   9.077   0.200  1.00  0.00           O  
ATOM   3504  OD2 ASP A 229      15.016   8.827   1.624  1.00  0.00           O1-
ATOM   3505  H   ASP A 229      15.648   9.770  -2.016  1.00  0.00           H  
ATOM   3506  HA  ASP A 229      13.298  10.114  -0.243  1.00  0.00           H  
ATOM   3507  HB2 ASP A 229      16.082  11.413  -0.013  1.00  0.00           H  
ATOM   3508  HB3 ASP A 229      14.851  11.344   1.246  1.00  0.00           H  
ATOM   3509  N   PHE A 230      13.438  11.985  -2.549  1.00  0.00           N  
ATOM   3510  CA  PHE A 230      12.609  12.934  -3.266  1.00  0.00           C  
ATOM   3511  C   PHE A 230      11.399  12.161  -3.827  1.00  0.00           C  
ATOM   3512  O   PHE A 230      10.250  12.503  -3.533  1.00  0.00           O  
ATOM   3513  CB  PHE A 230      13.401  13.645  -4.361  1.00  0.00           C  
ATOM   3514  CG  PHE A 230      12.528  14.542  -5.199  1.00  0.00           C  
ATOM   3515  CD1 PHE A 230      11.946  15.697  -4.658  1.00  0.00           C  
ATOM   3516  CD2 PHE A 230      12.252  14.196  -6.525  1.00  0.00           C  
ATOM   3517  CE1 PHE A 230      11.101  16.493  -5.428  1.00  0.00           C  
ATOM   3518  CE2 PHE A 230      11.411  14.992  -7.293  1.00  0.00           C  
ATOM   3519  CZ  PHE A 230      10.826  16.131  -6.743  1.00  0.00           C  
ATOM   3520  H   PHE A 230      13.853  11.226  -3.080  1.00  0.00           H  
ATOM   3521  HA  PHE A 230      12.220  13.663  -2.545  1.00  0.00           H  
ATOM   3522  HB2 PHE A 230      14.203  14.245  -3.914  1.00  0.00           H  
ATOM   3523  HB3 PHE A 230      13.911  12.915  -5.003  1.00  0.00           H  
ATOM   3524  HD1 PHE A 230      12.130  15.977  -3.627  1.00  0.00           H  
ATOM   3525  HD2 PHE A 230      12.686  13.304  -6.971  1.00  0.00           H  
ATOM   3526  HE1 PHE A 230      10.646  17.383  -4.998  1.00  0.00           H  
ATOM   3527  HE2 PHE A 230      11.218  14.718  -8.324  1.00  0.00           H  
ATOM   3528  HZ  PHE A 230      10.148  16.729  -7.341  1.00  0.00           H  
ATOM   3529  N   ASN A 231      11.642  11.092  -4.670  1.00  0.00           N  
ATOM   3530  CA  ASN A 231      10.538  10.400  -5.365  1.00  0.00           C  
ATOM   3531  C   ASN A 231       9.455   9.941  -4.382  1.00  0.00           C  
ATOM   3532  O   ASN A 231       8.252  10.092  -4.608  1.00  0.00           O  
ATOM   3533  CB  ASN A 231      11.017   9.139  -6.098  1.00  0.00           C  
ATOM   3534  CG  ASN A 231      11.184   9.325  -7.587  1.00  0.00           C  
ATOM   3535  OD1 ASN A 231      10.522  10.085  -8.286  1.00  0.00           O  
ATOM   3536  ND2 ASN A 231      12.112   8.498  -8.146  1.00  0.00           N  
ATOM   3537  H   ASN A 231      12.608  10.802  -4.880  1.00  0.00           H  
ATOM   3538  HA  ASN A 231      10.082  11.136  -6.037  1.00  0.00           H  
ATOM   3539  HB2 ASN A 231      11.945   8.756  -5.662  1.00  0.00           H  
ATOM   3540  HB3 ASN A 231      10.282   8.327  -6.004  1.00  0.00           H  
ATOM   3541 HD21 ASN A 231      12.252   8.541  -9.166  1.00  0.00           H  
ATOM   3542 HD22 ASN A 231      12.674   7.849  -7.608  1.00  0.00           H  
ATOM   3543  N   LEU A 232       9.940   9.264  -3.274  1.00  0.00           N  
ATOM   3544  CA  LEU A 232       9.036   8.602  -2.334  1.00  0.00           C  
ATOM   3545  C   LEU A 232       8.406   9.602  -1.338  1.00  0.00           C  
ATOM   3546  O   LEU A 232       7.556   9.260  -0.515  1.00  0.00           O  
ATOM   3547  CB  LEU A 232       9.743   7.478  -1.563  1.00  0.00           C  
ATOM   3548  CG  LEU A 232      10.338   6.364  -2.450  1.00  0.00           C  
ATOM   3549  CD1 LEU A 232      11.119   5.374  -1.582  1.00  0.00           C  
ATOM   3550  CD2 LEU A 232       9.265   5.621  -3.248  1.00  0.00           C  
ATOM   3551  H   LEU A 232      10.953   9.213  -3.089  1.00  0.00           H  
ATOM   3552  HA  LEU A 232       8.195   8.196  -2.909  1.00  0.00           H  
ATOM   3553  HB2 LEU A 232      10.543   7.916  -0.952  1.00  0.00           H  
ATOM   3554  HB3 LEU A 232       9.037   7.029  -0.850  1.00  0.00           H  
ATOM   3555  HG  LEU A 232      11.046   6.803  -3.162  1.00  0.00           H  
ATOM   3556 HD11 LEU A 232      11.586   4.599  -2.199  1.00  0.00           H  
ATOM   3557 HD12 LEU A 232      11.916   5.885  -1.031  1.00  0.00           H  
ATOM   3558 HD13 LEU A 232      10.466   4.881  -0.854  1.00  0.00           H  
ATOM   3559 HD21 LEU A 232       9.705   4.788  -3.807  1.00  0.00           H  
ATOM   3560 HD22 LEU A 232       8.491   5.213  -2.589  1.00  0.00           H  
ATOM   3561 HD23 LEU A 232       8.783   6.280  -3.976  1.00  0.00           H  
ATOM   3562  N   VAL A 233       8.866  10.895  -1.471  1.00  0.00           N  
ATOM   3563  CA  VAL A 233       8.307  12.029  -0.749  1.00  0.00           C  
ATOM   3564  C   VAL A 233       7.284  12.690  -1.695  1.00  0.00           C  
ATOM   3565  O   VAL A 233       6.146  12.980  -1.323  1.00  0.00           O  
ATOM   3566  CB  VAL A 233       9.411  13.003  -0.293  1.00  0.00           C  
ATOM   3567  CG1 VAL A 233       8.830  14.262   0.352  1.00  0.00           C  
ATOM   3568  CG2 VAL A 233      10.364  12.322   0.697  1.00  0.00           C  
ATOM   3569  H   VAL A 233       9.611  11.055  -2.149  1.00  0.00           H  
ATOM   3570  HA  VAL A 233       7.750  11.657   0.120  1.00  0.00           H  
ATOM   3571  HB  VAL A 233      10.005  13.327  -1.155  1.00  0.00           H  
ATOM   3572 HG11 VAL A 233       9.642  14.925   0.664  1.00  0.00           H  
ATOM   3573 HG12 VAL A 233       8.206  14.825  -0.348  1.00  0.00           H  
ATOM   3574 HG13 VAL A 233       8.226  14.019   1.233  1.00  0.00           H  
ATOM   3575 HG21 VAL A 233      11.132  13.022   1.041  1.00  0.00           H  
ATOM   3576 HG22 VAL A 233       9.824  11.956   1.577  1.00  0.00           H  
ATOM   3577 HG23 VAL A 233      10.875  11.472   0.234  1.00  0.00           H  
ATOM   3578  N   ALA A 234       7.763  12.993  -2.954  1.00  0.00           N  
ATOM   3579  CA  ALA A 234       6.996  13.764  -3.926  1.00  0.00           C  
ATOM   3580  C   ALA A 234       5.673  13.077  -4.279  1.00  0.00           C  
ATOM   3581  O   ALA A 234       4.646  13.723  -4.521  1.00  0.00           O  
ATOM   3582  CB  ALA A 234       7.816  13.993  -5.187  1.00  0.00           C  
ATOM   3583  H   ALA A 234       8.721  12.698  -3.197  1.00  0.00           H  
ATOM   3584  HA  ALA A 234       6.755  14.723  -3.453  1.00  0.00           H  
ATOM   3585  HB1 ALA A 234       7.281  14.631  -5.896  1.00  0.00           H  
ATOM   3586  HB2 ALA A 234       8.765  14.481  -4.947  1.00  0.00           H  
ATOM   3587  HB3 ALA A 234       8.045  13.049  -5.694  1.00  0.00           H  
ATOM   3588  N   MET A 235       5.703  11.693  -4.325  1.00  0.00           N  
ATOM   3589  CA  MET A 235       4.480  10.959  -4.638  1.00  0.00           C  
ATOM   3590  C   MET A 235       3.339  11.297  -3.642  1.00  0.00           C  
ATOM   3591  O   MET A 235       2.154  11.107  -3.922  1.00  0.00           O  
ATOM   3592  CB  MET A 235       4.719   9.445  -4.636  1.00  0.00           C  
ATOM   3593  CG  MET A 235       3.674   8.714  -5.484  1.00  0.00           C  
ATOM   3594  SD  MET A 235       3.538   6.946  -5.054  1.00  0.00           S  
ATOM   3595  CE  MET A 235       5.191   6.386  -5.534  1.00  0.00           C  
ATOM   3596  H   MET A 235       6.591  11.196  -4.194  1.00  0.00           H  
ATOM   3597  HA  MET A 235       4.160  11.302  -5.629  1.00  0.00           H  
ATOM   3598  HB2 MET A 235       5.712   9.224  -5.045  1.00  0.00           H  
ATOM   3599  HB3 MET A 235       4.713   9.079  -3.601  1.00  0.00           H  
ATOM   3600  HG2 MET A 235       2.675   9.132  -5.336  1.00  0.00           H  
ATOM   3601  HG3 MET A 235       3.905   8.812  -6.551  1.00  0.00           H  
ATOM   3602  HE1 MET A 235       5.236   5.297  -5.453  1.00  0.00           H  
ATOM   3603  HE2 MET A 235       5.406   6.664  -6.568  1.00  0.00           H  
ATOM   3604  HE3 MET A 235       5.951   6.808  -4.870  1.00  0.00           H  
ATOM   3605  N   LYS A 236       3.718  11.759  -2.394  1.00  0.00           N  
ATOM   3606  CA  LYS A 236       2.720  12.061  -1.370  1.00  0.00           C  
ATOM   3607  C   LYS A 236       2.004  13.398  -1.665  1.00  0.00           C  
ATOM   3608  O   LYS A 236       0.980  13.721  -1.063  1.00  0.00           O  
ATOM   3609  CB  LYS A 236       3.374  12.092   0.020  1.00  0.00           C  
ATOM   3610  CG  LYS A 236       2.371  11.828   1.150  1.00  0.00           C  
ATOM   3611  CD  LYS A 236       3.061  11.842   2.518  1.00  0.00           C  
ATOM   3612  CE  LYS A 236       2.091  11.660   3.680  1.00  0.00           C  
ATOM   3613  NZ  LYS A 236       1.533  10.285   3.686  1.00  0.00           N1+
ATOM   3614  H   LYS A 236       4.707  11.908  -2.174  1.00  0.00           H  
ATOM   3615  HA  LYS A 236       1.960  11.271  -1.416  1.00  0.00           H  
ATOM   3616  HB2 LYS A 236       4.158  11.325   0.074  1.00  0.00           H  
ATOM   3617  HB3 LYS A 236       3.864  13.059   0.184  1.00  0.00           H  
ATOM   3618  HG2 LYS A 236       1.582  12.587   1.140  1.00  0.00           H  
ATOM   3619  HG3 LYS A 236       1.891  10.857   0.981  1.00  0.00           H  
ATOM   3620  HD2 LYS A 236       3.836  11.066   2.552  1.00  0.00           H  
ATOM   3621  HD3 LYS A 236       3.571  12.805   2.647  1.00  0.00           H  
ATOM   3622  HE2 LYS A 236       2.603  11.789   4.639  1.00  0.00           H  
ATOM   3623  HE3 LYS A 236       1.245  12.351   3.626  1.00  0.00           H  
ATOM   3624  HZ1 LYS A 236       1.001  10.087   2.828  1.00  0.00           H  
ATOM   3625  HZ2 LYS A 236       2.279   9.579   3.757  1.00  0.00           H  
ATOM   3626  HZ3 LYS A 236       0.897  10.141   4.484  1.00  0.00           H  
ATOM   3627  N   TYR A 237       2.613  14.212  -2.598  1.00  0.00           N  
ATOM   3628  CA  TYR A 237       2.064  15.505  -3.000  1.00  0.00           C  
ATOM   3629  C   TYR A 237       1.279  15.398  -4.332  1.00  0.00           C  
ATOM   3630  O   TYR A 237       0.896  16.404  -4.931  1.00  0.00           O  
ATOM   3631  CB  TYR A 237       3.166  16.564  -3.161  1.00  0.00           C  
ATOM   3632  CG  TYR A 237       3.638  17.208  -1.881  1.00  0.00           C  
ATOM   3633  CD1 TYR A 237       4.648  16.621  -1.107  1.00  0.00           C  
ATOM   3634  CD2 TYR A 237       3.112  18.453  -1.497  1.00  0.00           C  
ATOM   3635  CE1 TYR A 237       5.160  17.297   0.003  1.00  0.00           C  
ATOM   3636  CE2 TYR A 237       3.633  19.133  -0.397  1.00  0.00           C  
ATOM   3637  CZ  TYR A 237       4.669  18.558   0.331  1.00  0.00           C  
ATOM   3638  OH  TYR A 237       5.257  19.251   1.353  1.00  0.00           O  
ATOM   3639  H   TYR A 237       3.470  13.885  -3.056  1.00  0.00           H  
ATOM   3640  HA  TYR A 237       1.334  15.831  -2.249  1.00  0.00           H  
ATOM   3641  HB2 TYR A 237       4.036  16.140  -3.679  1.00  0.00           H  
ATOM   3642  HB3 TYR A 237       2.822  17.377  -3.811  1.00  0.00           H  
ATOM   3643  HD1 TYR A 237       5.069  15.657  -1.387  1.00  0.00           H  
ATOM   3644  HD2 TYR A 237       2.316  18.921  -2.075  1.00  0.00           H  
ATOM   3645  HE1 TYR A 237       5.962  16.857   0.586  1.00  0.00           H  
ATOM   3646  HE2 TYR A 237       3.247  20.113  -0.132  1.00  0.00           H  
ATOM   3647  HH  TYR A 237       5.240  20.215   1.110  1.00  0.00           H  
ATOM   3648  N   ASN A 238       0.997  14.128  -4.785  1.00  0.00           N  
ATOM   3649  CA  ASN A 238       0.291  13.857  -6.048  1.00  0.00           C  
ATOM   3650  C   ASN A 238       1.168  14.255  -7.256  1.00  0.00           C  
ATOM   3651  O   ASN A 238       0.690  14.488  -8.372  1.00  0.00           O  
ATOM   3652  CB  ASN A 238      -1.094  14.513  -6.141  1.00  0.00           C  
ATOM   3653  CG  ASN A 238      -1.915  13.927  -7.277  1.00  0.00           C  
ATOM   3654  OD1 ASN A 238      -2.025  12.720  -7.471  1.00  0.00           O  
ATOM   3655  ND2 ASN A 238      -2.543  14.853  -8.066  1.00  0.00           N  
ATOM   3656  H   ASN A 238       1.295  13.335  -4.219  1.00  0.00           H  
ATOM   3657  HA  ASN A 238       0.194  12.765  -6.091  1.00  0.00           H  
ATOM   3658  HB2 ASN A 238      -1.658  14.346  -5.216  1.00  0.00           H  
ATOM   3659  HB3 ASN A 238      -1.007  15.596  -6.279  1.00  0.00           H  
ATOM   3660 HD21 ASN A 238      -3.083  14.580  -8.894  1.00  0.00           H  
ATOM   3661 HD22 ASN A 238      -2.503  15.849  -7.887  1.00  0.00           H  
ATOM   3662  N   TYR A 239       2.533  14.173  -7.034  1.00  0.00           N  
ATOM   3663  CA  TYR A 239       3.476  14.408  -8.131  1.00  0.00           C  
ATOM   3664  C   TYR A 239       3.721  13.057  -8.818  1.00  0.00           C  
ATOM   3665  O   TYR A 239       3.683  11.984  -8.211  1.00  0.00           O  
ATOM   3666  CB  TYR A 239       4.817  14.999  -7.663  1.00  0.00           C  
ATOM   3667  CG  TYR A 239       4.811  16.504  -7.501  1.00  0.00           C  
ATOM   3668  CD1 TYR A 239       3.891  17.133  -6.656  1.00  0.00           C  
ATOM   3669  CD2 TYR A 239       5.706  17.304  -8.226  1.00  0.00           C  
ATOM   3670  CE1 TYR A 239       3.810  18.523  -6.584  1.00  0.00           C  
ATOM   3671  CE2 TYR A 239       5.632  18.699  -8.159  1.00  0.00           C  
ATOM   3672  CZ  TYR A 239       4.657  19.295  -7.364  1.00  0.00           C  
ATOM   3673  OH  TYR A 239       4.454  20.644  -7.357  1.00  0.00           O  
ATOM   3674  H   TYR A 239       2.892  13.909  -6.116  1.00  0.00           H  
ATOM   3675  HA  TYR A 239       3.007  15.076  -8.863  1.00  0.00           H  
ATOM   3676  HB2 TYR A 239       5.123  14.553  -6.717  1.00  0.00           H  
ATOM   3677  HB3 TYR A 239       5.603  14.729  -8.375  1.00  0.00           H  
ATOM   3678  HD1 TYR A 239       3.193  16.544  -6.074  1.00  0.00           H  
ATOM   3679  HD2 TYR A 239       6.431  16.849  -8.897  1.00  0.00           H  
ATOM   3680  HE1 TYR A 239       3.060  18.995  -5.954  1.00  0.00           H  
ATOM   3681  HE2 TYR A 239       6.313  19.288  -8.763  1.00  0.00           H  
ATOM   3682  HH  TYR A 239       5.125  21.065  -7.919  1.00  0.00           H  
ATOM   3683  N   GLU A 240       4.064  13.149 -10.159  1.00  0.00           N  
ATOM   3684  CA  GLU A 240       4.503  11.955 -10.876  1.00  0.00           C  
ATOM   3685  C   GLU A 240       5.904  11.549 -10.363  1.00  0.00           C  
ATOM   3686  O   GLU A 240       6.753  12.394 -10.046  1.00  0.00           O  
ATOM   3687  CB  GLU A 240       4.625  12.169 -12.395  1.00  0.00           C  
ATOM   3688  CG  GLU A 240       3.280  12.211 -13.116  1.00  0.00           C  
ATOM   3689  CD  GLU A 240       3.565  12.206 -14.618  1.00  0.00           C  
ATOM   3690  OE1 GLU A 240       3.639  11.065 -15.155  1.00  0.00           O  
ATOM   3691  OE2 GLU A 240       3.712  13.340 -15.149  1.00  0.00           O1-
ATOM   3692  H   GLU A 240       3.988  14.043 -10.671  1.00  0.00           H  
ATOM   3693  HA  GLU A 240       3.773  11.171 -10.665  1.00  0.00           H  
ATOM   3694  HB2 GLU A 240       5.183  13.092 -12.600  1.00  0.00           H  
ATOM   3695  HB3 GLU A 240       5.228  11.358 -12.826  1.00  0.00           H  
ATOM   3696  HG2 GLU A 240       2.668  11.339 -12.857  1.00  0.00           H  
ATOM   3697  HG3 GLU A 240       2.716  13.108 -12.840  1.00  0.00           H  
ATOM   3698  N   PRO A 241       6.222  10.204 -10.378  1.00  0.00           N  
ATOM   3699  CA  PRO A 241       7.593   9.763 -10.150  1.00  0.00           C  
ATOM   3700  C   PRO A 241       8.540  10.180 -11.293  1.00  0.00           C  
ATOM   3701  O   PRO A 241       8.198  10.277 -12.469  1.00  0.00           O  
ATOM   3702  CB  PRO A 241       7.515   8.232 -10.100  1.00  0.00           C  
ATOM   3703  CG  PRO A 241       6.043   7.941  -9.841  1.00  0.00           C  
ATOM   3704  CD  PRO A 241       5.328   9.074 -10.558  1.00  0.00           C  
ATOM   3705  HA  PRO A 241       7.930  10.182  -9.195  1.00  0.00           H  
ATOM   3706  HB2 PRO A 241       7.818   7.781 -11.053  1.00  0.00           H  
ATOM   3707  HB3 PRO A 241       8.161   7.815  -9.321  1.00  0.00           H  
ATOM   3708  HG2 PRO A 241       5.733   6.954 -10.195  1.00  0.00           H  
ATOM   3709  HG3 PRO A 241       5.843   7.997  -8.764  1.00  0.00           H  
ATOM   3710  HD2 PRO A 241       5.238   8.882 -11.633  1.00  0.00           H  
ATOM   3711  HD3 PRO A 241       4.339   9.257 -10.135  1.00  0.00           H  
ATOM   3712  N   LEU A 242       9.842  10.349 -10.860  1.00  0.00           N  
ATOM   3713  CA  LEU A 242      10.956  10.730 -11.722  1.00  0.00           C  
ATOM   3714  C   LEU A 242      11.897   9.508 -11.815  1.00  0.00           C  
ATOM   3715  O   LEU A 242      12.314   8.921 -10.813  1.00  0.00           O  
ATOM   3716  CB  LEU A 242      11.676  11.921 -11.071  1.00  0.00           C  
ATOM   3717  CG  LEU A 242      12.597  12.704 -12.018  1.00  0.00           C  
ATOM   3718  CD1 LEU A 242      11.802  13.552 -13.009  1.00  0.00           C  
ATOM   3719  CD2 LEU A 242      13.517  13.615 -11.204  1.00  0.00           C  
ATOM   3720  H   LEU A 242      10.063  10.197  -9.864  1.00  0.00           H  
ATOM   3721  HA  LEU A 242      10.562  10.989 -12.708  1.00  0.00           H  
ATOM   3722  HB2 LEU A 242      10.934  12.614 -10.653  1.00  0.00           H  
ATOM   3723  HB3 LEU A 242      12.260  11.561 -10.213  1.00  0.00           H  
ATOM   3724  HG  LEU A 242      13.219  12.000 -12.581  1.00  0.00           H  
ATOM   3725 HD11 LEU A 242      12.477  14.075 -13.695  1.00  0.00           H  
ATOM   3726 HD12 LEU A 242      11.122  12.943 -13.610  1.00  0.00           H  
ATOM   3727 HD13 LEU A 242      11.202  14.307 -12.496  1.00  0.00           H  
ATOM   3728 HD21 LEU A 242      14.140  14.232 -11.858  1.00  0.00           H  
ATOM   3729 HD22 LEU A 242      12.938  14.280 -10.556  1.00  0.00           H  
ATOM   3730 HD23 LEU A 242      14.184  13.026 -10.567  1.00  0.00           H  
ATOM   3731  N   THR A 243      12.214   9.140 -13.109  1.00  0.00           N  
ATOM   3732  CA  THR A 243      13.167   8.075 -13.458  1.00  0.00           C  
ATOM   3733  C   THR A 243      14.512   8.692 -13.882  1.00  0.00           C  
ATOM   3734  O   THR A 243      14.653   9.888 -14.142  1.00  0.00           O  
ATOM   3735  CB  THR A 243      12.662   7.228 -14.645  1.00  0.00           C  
ATOM   3736  OG1 THR A 243      12.588   8.049 -15.817  1.00  0.00           O  
ATOM   3737  CG2 THR A 243      11.322   6.553 -14.379  1.00  0.00           C  
ATOM   3738  H   THR A 243      11.773   9.643 -13.886  1.00  0.00           H  
ATOM   3739  HA  THR A 243      13.335   7.442 -12.579  1.00  0.00           H  
ATOM   3740  HB  THR A 243      13.387   6.439 -14.866  1.00  0.00           H  
ATOM   3741 HG21 THR A 243      11.391   5.868 -13.529  1.00  0.00           H  
ATOM   3742 HG22 THR A 243      10.533   7.280 -14.171  1.00  0.00           H  
ATOM   3743 HG23 THR A 243      11.002   5.988 -15.261  1.00  0.00           H  
ATOM   3744  HG1 THR A 243      11.776   8.601 -15.740  1.00  0.00           H  
ATOM   3745  N   GLN A 244      15.534   7.777 -14.090  1.00  0.00           N  
ATOM   3746  CA  GLN A 244      16.817   8.227 -14.633  1.00  0.00           C  
ATOM   3747  C   GLN A 244      16.608   8.709 -16.085  1.00  0.00           C  
ATOM   3748  O   GLN A 244      17.251   9.646 -16.560  1.00  0.00           O  
ATOM   3749  CB  GLN A 244      17.877   7.127 -14.553  1.00  0.00           C  
ATOM   3750  CG  GLN A 244      19.288   7.646 -14.841  1.00  0.00           C  
ATOM   3751  CD  GLN A 244      19.736   8.666 -13.814  1.00  0.00           C  
ATOM   3752  OE1 GLN A 244      19.637   8.493 -12.601  1.00  0.00           O  
ATOM   3753  NE2 GLN A 244      20.273   9.808 -14.324  1.00  0.00           N  
ATOM   3754  H   GLN A 244      15.411   6.791 -13.885  1.00  0.00           H  
ATOM   3755  HA  GLN A 244      17.112   9.088 -14.028  1.00  0.00           H  
ATOM   3756  HB2 GLN A 244      17.857   6.674 -13.553  1.00  0.00           H  
ATOM   3757  HB3 GLN A 244      17.642   6.324 -15.263  1.00  0.00           H  
ATOM   3758  HG2 GLN A 244      20.000   6.813 -14.797  1.00  0.00           H  
ATOM   3759  HG3 GLN A 244      19.345   8.056 -15.854  1.00  0.00           H  
ATOM   3760 HE21 GLN A 244      20.373  10.003 -15.362  1.00  0.00           H  
ATOM   3761 HE22 GLN A 244      20.616  10.525 -13.703  1.00  0.00           H  
ATOM   3762  N   ASP A 245      15.699   7.989 -16.818  1.00  0.00           N  
ATOM   3763  CA  ASP A 245      15.278   8.308 -18.176  1.00  0.00           C  
ATOM   3764  C   ASP A 245      14.771   9.768 -18.239  1.00  0.00           C  
ATOM   3765  O   ASP A 245      14.996  10.501 -19.203  1.00  0.00           O  
ATOM   3766  CB  ASP A 245      14.176   7.355 -18.670  1.00  0.00           C  
ATOM   3767  CG  ASP A 245      14.129   5.923 -18.114  1.00  0.00           C  
ATOM   3768  OD1 ASP A 245      14.755   5.741 -17.023  1.00  0.00           O  
ATOM   3769  OD2 ASP A 245      13.452   5.103 -18.798  1.00  0.00           O1-
ATOM   3770  H   ASP A 245      15.312   7.096 -16.452  1.00  0.00           H  
ATOM   3771  HA  ASP A 245      16.169   8.230 -18.809  1.00  0.00           H  
ATOM   3772  HB2 ASP A 245      13.187   7.782 -18.456  1.00  0.00           H  
ATOM   3773  HB3 ASP A 245      14.236   7.303 -19.765  1.00  0.00           H  
ATOM   3774  N   HIE A 246      13.970  10.164 -17.181  1.00  0.00           N  
ATOM   3775  CA  HIE A 246      13.473  11.534 -17.075  1.00  0.00           C  
ATOM   3776  C   HIE A 246      14.615  12.515 -16.721  1.00  0.00           C  
ATOM   3777  O   HIE A 246      14.590  13.694 -17.079  1.00  0.00           O  
ATOM   3778  CB  HIE A 246      12.433  11.712 -15.968  1.00  0.00           C  
ATOM   3779  CG  HIE A 246      11.132  11.024 -16.164  1.00  0.00           C  
ATOM   3780  ND1 HIE A 246      10.819   9.882 -15.443  1.00  0.00           N  
ATOM   3781  CD2 HIE A 246      10.053  11.433 -16.916  1.00  0.00           C  
ATOM   3782  CE1 HIE A 246       9.546   9.659 -15.708  1.00  0.00           C  
ATOM   3783  NE2 HIE A 246       9.041  10.574 -16.587  1.00  0.00           N  
ATOM   3784  H   HIE A 246      13.725   9.453 -16.482  1.00  0.00           H  
ATOM   3785  HA  HIE A 246      13.070  11.825 -18.052  1.00  0.00           H  
ATOM   3786  HB2 HIE A 246      12.850  11.398 -15.006  1.00  0.00           H  
ATOM   3787  HB3 HIE A 246      12.222  12.782 -15.854  1.00  0.00           H  
ATOM   3788  HD2 HIE A 246       9.897  12.269 -17.583  1.00  0.00           H  
ATOM   3789  HE2 HIE A 246       8.087  10.608 -16.922  1.00  0.00           H  
ATOM   3790  HE1 HIE A 246       8.937   8.864 -15.296  1.00  0.00           H  
ATOM   3791  N   VAL A 247      15.542  12.032 -15.815  1.00  0.00           N  
ATOM   3792  CA  VAL A 247      16.621  12.851 -15.270  1.00  0.00           C  
ATOM   3793  C   VAL A 247      17.612  13.157 -16.384  1.00  0.00           C  
ATOM   3794  O   VAL A 247      18.023  14.308 -16.552  1.00  0.00           O  
ATOM   3795  CB  VAL A 247      17.332  12.191 -14.064  1.00  0.00           C  
ATOM   3796  CG1 VAL A 247      18.679  12.838 -13.721  1.00  0.00           C  
ATOM   3797  CG2 VAL A 247      16.452  12.237 -12.814  1.00  0.00           C  
ATOM   3798  H   VAL A 247      15.442  11.064 -15.498  1.00  0.00           H  
ATOM   3799  HA  VAL A 247      16.178  13.808 -14.965  1.00  0.00           H  
ATOM   3800  HB  VAL A 247      17.532  11.144 -14.304  1.00  0.00           H  
ATOM   3801 HG11 VAL A 247      19.102  12.398 -12.811  1.00  0.00           H  
ATOM   3802 HG12 VAL A 247      19.413  12.692 -14.519  1.00  0.00           H  
ATOM   3803 HG13 VAL A 247      18.568  13.911 -13.555  1.00  0.00           H  
ATOM   3804 HG21 VAL A 247      16.898  11.650 -12.003  1.00  0.00           H  
ATOM   3805 HG22 VAL A 247      16.329  13.263 -12.456  1.00  0.00           H  
ATOM   3806 HG23 VAL A 247      15.458  11.835 -13.004  1.00  0.00           H  
ATOM   3807  N   ASP A 248      18.089  12.103 -17.132  1.00  0.00           N  
ATOM   3808  CA  ASP A 248      19.200  12.311 -18.070  1.00  0.00           C  
ATOM   3809  C   ASP A 248      18.841  13.377 -19.136  1.00  0.00           C  
ATOM   3810  O   ASP A 248      19.695  14.071 -19.693  1.00  0.00           O  
ATOM   3811  CB  ASP A 248      19.637  11.017 -18.745  1.00  0.00           C  
ATOM   3812  CG  ASP A 248      20.648  10.221 -17.919  1.00  0.00           C  
ATOM   3813  OD1 ASP A 248      20.565  10.323 -16.658  1.00  0.00           O  
ATOM   3814  OD2 ASP A 248      21.459   9.524 -18.593  1.00  0.00           O1-
ATOM   3815  H   ASP A 248      17.723  11.148 -16.981  1.00  0.00           H  
ATOM   3816  HA  ASP A 248      20.022  12.745 -17.485  1.00  0.00           H  
ATOM   3817  HB2 ASP A 248      18.777  10.369 -18.955  1.00  0.00           H  
ATOM   3818  HB3 ASP A 248      20.108  11.241 -19.711  1.00  0.00           H  
ATOM   3819  N   ILE A 249      17.497  13.500 -19.420  1.00  0.00           N  
ATOM   3820  CA  ILE A 249      16.950  14.469 -20.375  1.00  0.00           C  
ATOM   3821  C   ILE A 249      17.002  15.916 -19.800  1.00  0.00           C  
ATOM   3822  O   ILE A 249      16.764  16.895 -20.511  1.00  0.00           O  
ATOM   3823  CB  ILE A 249      15.536  14.016 -20.840  1.00  0.00           C  
ATOM   3824  CG1 ILE A 249      15.657  12.705 -21.658  1.00  0.00           C  
ATOM   3825  CG2 ILE A 249      14.800  15.082 -21.661  1.00  0.00           C  
ATOM   3826  CD1 ILE A 249      14.320  12.072 -22.024  1.00  0.00           C  
ATOM   3827  H   ILE A 249      16.864  12.868 -18.932  1.00  0.00           H  
ATOM   3828  HA  ILE A 249      17.630  14.482 -21.238  1.00  0.00           H  
ATOM   3829  HB  ILE A 249      14.927  13.811 -19.949  1.00  0.00           H  
ATOM   3830 HG12 ILE A 249      16.225  12.890 -22.578  1.00  0.00           H  
ATOM   3831 HG13 ILE A 249      16.228  11.964 -21.088  1.00  0.00           H  
ATOM   3832 HG21 ILE A 249      13.832  14.723 -22.020  1.00  0.00           H  
ATOM   3833 HG22 ILE A 249      14.580  15.961 -21.052  1.00  0.00           H  
ATOM   3834 HG23 ILE A 249      15.390  15.393 -22.529  1.00  0.00           H  
ATOM   3835 HD11 ILE A 249      14.481  11.069 -22.433  1.00  0.00           H  
ATOM   3836 HD12 ILE A 249      13.670  11.981 -21.148  1.00  0.00           H  
ATOM   3837 HD13 ILE A 249      13.794  12.652 -22.788  1.00  0.00           H  
ATOM   3838  N   LEU A 250      17.363  16.044 -18.474  1.00  0.00           N  
ATOM   3839  CA  LEU A 250      17.673  17.330 -17.859  1.00  0.00           C  
ATOM   3840  C   LEU A 250      19.196  17.579 -17.859  1.00  0.00           C  
ATOM   3841  O   LEU A 250      19.672  18.645 -17.452  1.00  0.00           O  
ATOM   3842  CB  LEU A 250      17.161  17.432 -16.415  1.00  0.00           C  
ATOM   3843  CG  LEU A 250      15.636  17.304 -16.259  1.00  0.00           C  
ATOM   3844  CD1 LEU A 250      15.281  17.216 -14.773  1.00  0.00           C  
ATOM   3845  CD2 LEU A 250      14.899  18.480 -16.898  1.00  0.00           C  
ATOM   3846  H   LEU A 250      17.444  15.205 -17.886  1.00  0.00           H  
ATOM   3847  HA  LEU A 250      17.244  18.131 -18.471  1.00  0.00           H  
ATOM   3848  HB2 LEU A 250      17.649  16.661 -15.808  1.00  0.00           H  
ATOM   3849  HB3 LEU A 250      17.483  18.390 -15.985  1.00  0.00           H  
ATOM   3850  HG  LEU A 250      15.295  16.380 -16.738  1.00  0.00           H  
ATOM   3851 HD11 LEU A 250      14.199  17.129 -14.635  1.00  0.00           H  
ATOM   3852 HD12 LEU A 250      15.745  16.336 -14.316  1.00  0.00           H  
ATOM   3853 HD13 LEU A 250      15.624  18.102 -14.228  1.00  0.00           H  
ATOM   3854 HD21 LEU A 250      13.822  18.404 -16.722  1.00  0.00           H  
ATOM   3855 HD22 LEU A 250      15.239  19.436 -16.486  1.00  0.00           H  
ATOM   3856 HD23 LEU A 250      15.050  18.501 -17.981  1.00  0.00           H  
ATOM   3857  N   GLY A 251      19.981  16.571 -18.371  1.00  0.00           N  
ATOM   3858  CA  GLY A 251      21.425  16.657 -18.388  1.00  0.00           C  
ATOM   3859  C   GLY A 251      21.936  17.921 -19.068  1.00  0.00           C  
ATOM   3860  O   GLY A 251      22.777  18.626 -18.495  1.00  0.00           O  
ATOM   3861  H   GLY A 251      19.545  15.724 -18.738  1.00  0.00           H  
ATOM   3862  HA2 GLY A 251      21.774  16.643 -17.350  1.00  0.00           H  
ATOM   3863  HA3 GLY A 251      21.822  15.781 -18.909  1.00  0.00           H  
ATOM   3864  N   PRO A 252      21.452  18.252 -20.316  1.00  0.00           N  
ATOM   3865  CA  PRO A 252      21.880  19.485 -20.977  1.00  0.00           C  
ATOM   3866  C   PRO A 252      21.592  20.759 -20.169  1.00  0.00           C  
ATOM   3867  O   PRO A 252      22.300  21.757 -20.286  1.00  0.00           O  
ATOM   3868  CB  PRO A 252      21.096  19.493 -22.292  1.00  0.00           C  
ATOM   3869  CG  PRO A 252      20.815  18.017 -22.555  1.00  0.00           C  
ATOM   3870  CD  PRO A 252      20.564  17.464 -21.162  1.00  0.00           C  
ATOM   3871  HA  PRO A 252      22.961  19.411 -21.148  1.00  0.00           H  
ATOM   3872  HB2 PRO A 252      20.150  20.039 -22.192  1.00  0.00           H  
ATOM   3873  HB3 PRO A 252      21.662  19.959 -23.105  1.00  0.00           H  
ATOM   3874  HG2 PRO A 252      19.972  17.857 -23.231  1.00  0.00           H  
ATOM   3875  HG3 PRO A 252      21.703  17.545 -22.992  1.00  0.00           H  
ATOM   3876  HD2 PRO A 252      19.534  17.661 -20.848  1.00  0.00           H  
ATOM   3877  HD3 PRO A 252      20.777  16.395 -21.085  1.00  0.00           H  
ATOM   3878  N   LEU A 253      20.452  20.745 -19.389  1.00  0.00           N  
ATOM   3879  CA  LEU A 253      20.026  21.920 -18.617  1.00  0.00           C  
ATOM   3880  C   LEU A 253      20.811  21.995 -17.288  1.00  0.00           C  
ATOM   3881  O   LEU A 253      21.075  23.055 -16.714  1.00  0.00           O  
ATOM   3882  CB  LEU A 253      18.524  21.888 -18.299  1.00  0.00           C  
ATOM   3883  CG  LEU A 253      17.595  21.971 -19.526  1.00  0.00           C  
ATOM   3884  CD1 LEU A 253      16.136  21.845 -19.077  1.00  0.00           C  
ATOM   3885  CD2 LEU A 253      17.778  23.274 -20.307  1.00  0.00           C  
ATOM   3886  H   LEU A 253      19.912  19.884 -19.330  1.00  0.00           H  
ATOM   3887  HA  LEU A 253      20.289  22.818 -19.185  1.00  0.00           H  
ATOM   3888  HB2 LEU A 253      18.290  20.970 -17.742  1.00  0.00           H  
ATOM   3889  HB3 LEU A 253      18.288  22.717 -17.617  1.00  0.00           H  
ATOM   3890  HG  LEU A 253      17.811  21.132 -20.199  1.00  0.00           H  
ATOM   3891 HD11 LEU A 253      15.458  21.877 -19.937  1.00  0.00           H  
ATOM   3892 HD12 LEU A 253      15.970  20.895 -18.559  1.00  0.00           H  
ATOM   3893 HD13 LEU A 253      15.857  22.656 -18.396  1.00  0.00           H  
ATOM   3894 HD21 LEU A 253      17.039  23.352 -21.111  1.00  0.00           H  
ATOM   3895 HD22 LEU A 253      17.659  24.147 -19.657  1.00  0.00           H  
ATOM   3896 HD23 LEU A 253      18.767  23.323 -20.771  1.00  0.00           H  
ATOM   3897  N   SER A 254      21.094  20.772 -16.717  1.00  0.00           N  
ATOM   3898  CA  SER A 254      21.903  20.676 -15.510  1.00  0.00           C  
ATOM   3899  C   SER A 254      23.328  21.134 -15.848  1.00  0.00           C  
ATOM   3900  O   SER A 254      23.973  21.832 -15.061  1.00  0.00           O  
ATOM   3901  CB  SER A 254      21.921  19.259 -14.943  1.00  0.00           C  
ATOM   3902  OG  SER A 254      22.513  19.205 -13.646  1.00  0.00           O  
ATOM   3903  H   SER A 254      20.703  19.922 -17.148  1.00  0.00           H  
ATOM   3904  HA  SER A 254      21.503  21.381 -14.773  1.00  0.00           H  
ATOM   3905  HB2 SER A 254      20.900  18.876 -14.852  1.00  0.00           H  
ATOM   3906  HB3 SER A 254      22.473  18.569 -15.590  1.00  0.00           H  
ATOM   3907  HG  SER A 254      22.209  19.980 -13.131  1.00  0.00           H  
ATOM   3908  N   ALA A 255      23.840  20.697 -17.057  1.00  0.00           N  
ATOM   3909  CA  ALA A 255      25.171  21.098 -17.507  1.00  0.00           C  
ATOM   3910  C   ALA A 255      25.253  22.602 -17.841  1.00  0.00           C  
ATOM   3911  O   ALA A 255      26.323  23.210 -17.835  1.00  0.00           O  
ATOM   3912  CB  ALA A 255      25.595  20.293 -18.728  1.00  0.00           C  
ATOM   3913  H   ALA A 255      23.289  20.049 -17.639  1.00  0.00           H  
ATOM   3914  HA  ALA A 255      25.864  20.913 -16.678  1.00  0.00           H  
ATOM   3915  HB1 ALA A 255      26.600  20.577 -19.055  1.00  0.00           H  
ATOM   3916  HB2 ALA A 255      25.599  19.221 -18.507  1.00  0.00           H  
ATOM   3917  HB3 ALA A 255      24.914  20.459 -19.570  1.00  0.00           H  
ATOM   3918  N   GLN A 256      24.069  23.177 -18.259  1.00  0.00           N  
ATOM   3919  CA  GLN A 256      23.972  24.607 -18.566  1.00  0.00           C  
ATOM   3920  C   GLN A 256      24.042  25.461 -17.279  1.00  0.00           C  
ATOM   3921  O   GLN A 256      24.435  26.628 -17.313  1.00  0.00           O  
ATOM   3922  CB  GLN A 256      22.668  24.882 -19.331  1.00  0.00           C  
ATOM   3923  CG  GLN A 256      22.494  26.321 -19.816  1.00  0.00           C  
ATOM   3924  CD  GLN A 256      21.263  26.473 -20.693  1.00  0.00           C  
ATOM   3925  NE2 GLN A 256      20.917  27.773 -20.946  1.00  0.00           N  
ATOM   3926  OE1 GLN A 256      20.614  25.545 -21.166  1.00  0.00           O  
ATOM   3927  H   GLN A 256      23.261  22.572 -18.396  1.00  0.00           H  
ATOM   3928  HA  GLN A 256      24.839  24.871 -19.184  1.00  0.00           H  
ATOM   3929  HB2 GLN A 256      22.631  24.218 -20.203  1.00  0.00           H  
ATOM   3930  HB3 GLN A 256      21.805  24.621 -18.708  1.00  0.00           H  
ATOM   3931  HG2 GLN A 256      22.394  27.002 -18.965  1.00  0.00           H  
ATOM   3932  HG3 GLN A 256      23.365  26.632 -20.404  1.00  0.00           H  
ATOM   3933 HE21 GLN A 256      21.432  28.559 -20.566  1.00  0.00           H  
ATOM   3934 HE22 GLN A 256      20.110  27.948 -21.536  1.00  0.00           H  
ATOM   3935  N   THR A 257      23.466  24.901 -16.154  1.00  0.00           N  
ATOM   3936  CA  THR A 257      23.306  25.656 -14.907  1.00  0.00           C  
ATOM   3937  C   THR A 257      24.331  25.297 -13.828  1.00  0.00           C  
ATOM   3938  O   THR A 257      24.609  26.090 -12.925  1.00  0.00           O  
ATOM   3939  CB  THR A 257      21.889  25.525 -14.322  1.00  0.00           C  
ATOM   3940  OG1 THR A 257      21.510  24.151 -14.213  1.00  0.00           O  
ATOM   3941  CG2 THR A 257      20.861  26.269 -15.164  1.00  0.00           C  
ATOM   3942  H   THR A 257      23.147  23.936 -16.202  1.00  0.00           H  
ATOM   3943  HA  THR A 257      23.492  26.716 -15.125  1.00  0.00           H  
ATOM   3944  HB  THR A 257      21.864  25.938 -13.307  1.00  0.00           H  
ATOM   3945 HG21 THR A 257      21.110  27.332 -15.238  1.00  0.00           H  
ATOM   3946 HG22 THR A 257      20.794  25.853 -16.175  1.00  0.00           H  
ATOM   3947 HG23 THR A 257      19.864  26.179 -14.723  1.00  0.00           H  
ATOM   3948  HG1 THR A 257      21.287  23.823 -15.116  1.00  0.00           H  
ATOM   3949  N   GLY A 258      24.775  23.992 -13.811  1.00  0.00           N  
ATOM   3950  CA  GLY A 258      25.777  23.531 -12.865  1.00  0.00           C  
ATOM   3951  C   GLY A 258      25.203  23.026 -11.549  1.00  0.00           C  
ATOM   3952  O   GLY A 258      25.879  22.365 -10.763  1.00  0.00           O  
ATOM   3953  H   GLY A 258      24.420  23.301 -14.485  1.00  0.00           H  
ATOM   3954  HA2 GLY A 258      26.319  22.710 -13.344  1.00  0.00           H  
ATOM   3955  HA3 GLY A 258      26.476  24.345 -12.646  1.00  0.00           H  
ATOM   3956  N   ILE A 259      23.916  23.431 -11.277  1.00  0.00           N  
ATOM   3957  CA  ILE A 259      23.197  23.033 -10.075  1.00  0.00           C  
ATOM   3958  C   ILE A 259      22.583  21.693 -10.499  1.00  0.00           C  
ATOM   3959  O   ILE A 259      21.906  21.531 -11.524  1.00  0.00           O  
ATOM   3960  CB  ILE A 259      22.145  24.088  -9.671  1.00  0.00           C  
ATOM   3961  CG1 ILE A 259      22.814  25.466  -9.454  1.00  0.00           C  
ATOM   3962  CG2 ILE A 259      21.403  23.631  -8.413  1.00  0.00           C  
ATOM   3963  CD1 ILE A 259      21.838  26.577  -9.097  1.00  0.00           C  
ATOM   3964  H   ILE A 259      23.433  23.990 -11.973  1.00  0.00           H  
ATOM   3965  HA  ILE A 259      23.919  22.877  -9.265  1.00  0.00           H  
ATOM   3966  HB  ILE A 259      21.409  24.193 -10.478  1.00  0.00           H  
ATOM   3967 HG12 ILE A 259      23.577  25.393  -8.669  1.00  0.00           H  
ATOM   3968 HG13 ILE A 259      23.332  25.770 -10.370  1.00  0.00           H  
ATOM   3969 HG21 ILE A 259      20.646  24.355  -8.100  1.00  0.00           H  
ATOM   3970 HG22 ILE A 259      20.879  22.688  -8.597  1.00  0.00           H  
ATOM   3971 HG23 ILE A 259      22.096  23.490  -7.578  1.00  0.00           H  
ATOM   3972 HD11 ILE A 259      22.341  27.549  -9.142  1.00  0.00           H  
ATOM   3973 HD12 ILE A 259      20.992  26.599  -9.791  1.00  0.00           H  
ATOM   3974 HD13 ILE A 259      21.455  26.456  -8.081  1.00  0.00           H  
ATOM   3975  N   ALA A 260      22.887  20.639  -9.671  1.00  0.00           N  
ATOM   3976  CA  ALA A 260      22.664  19.280 -10.103  1.00  0.00           C  
ATOM   3977  C   ALA A 260      21.174  19.006  -9.944  1.00  0.00           C  
ATOM   3978  O   ALA A 260      20.442  19.585  -9.134  1.00  0.00           O  
ATOM   3979  CB  ALA A 260      23.488  18.262  -9.329  1.00  0.00           C  
ATOM   3980  H   ALA A 260      23.226  20.778  -8.679  1.00  0.00           H  
ATOM   3981  HA  ALA A 260      22.930  19.211 -11.161  1.00  0.00           H  
ATOM   3982  HB1 ALA A 260      23.399  17.268  -9.782  1.00  0.00           H  
ATOM   3983  HB2 ALA A 260      24.548  18.538  -9.321  1.00  0.00           H  
ATOM   3984  HB3 ALA A 260      23.152  18.169  -8.293  1.00  0.00           H  
ATOM   3985  N   VAL A 261      20.712  17.945 -10.704  1.00  0.00           N  
ATOM   3986  CA  VAL A 261      19.302  17.546 -10.615  1.00  0.00           C  
ATOM   3987  C   VAL A 261      19.040  17.090  -9.158  1.00  0.00           C  
ATOM   3988  O   VAL A 261      17.929  17.150  -8.634  1.00  0.00           O  
ATOM   3989  CB  VAL A 261      18.950  16.453 -11.644  1.00  0.00           C  
ATOM   3990  CG1 VAL A 261      17.468  16.077 -11.565  1.00  0.00           C  
ATOM   3991  CG2 VAL A 261      19.263  16.911 -13.075  1.00  0.00           C  
ATOM   3992  H   VAL A 261      21.327  17.469 -11.359  1.00  0.00           H  
ATOM   3993  HA  VAL A 261      18.697  18.446 -10.783  1.00  0.00           H  
ATOM   3994  HB  VAL A 261      19.543  15.552 -11.440  1.00  0.00           H  
ATOM   3995 HG11 VAL A 261      17.171  15.452 -12.412  1.00  0.00           H  
ATOM   3996 HG12 VAL A 261      17.259  15.505 -10.658  1.00  0.00           H  
ATOM   3997 HG13 VAL A 261      16.833  16.968 -11.572  1.00  0.00           H  
ATOM   3998 HG21 VAL A 261      18.969  16.150 -13.804  1.00  0.00           H  
ATOM   3999 HG22 VAL A 261      18.725  17.830 -13.321  1.00  0.00           H  
ATOM   4000 HG23 VAL A 261      20.332  17.089 -13.217  1.00  0.00           H  
ATOM   4001  N   LEU A 262      20.151  16.611  -8.495  1.00  0.00           N  
ATOM   4002  CA  LEU A 262      20.139  16.146  -7.119  1.00  0.00           C  
ATOM   4003  C   LEU A 262      20.000  17.309  -6.117  1.00  0.00           C  
ATOM   4004  O   LEU A 262      19.664  17.092  -4.950  1.00  0.00           O  
ATOM   4005  CB  LEU A 262      21.421  15.365  -6.797  1.00  0.00           C  
ATOM   4006  CG  LEU A 262      21.688  14.138  -7.695  1.00  0.00           C  
ATOM   4007  CD1 LEU A 262      22.967  13.434  -7.233  1.00  0.00           C  
ATOM   4008  CD2 LEU A 262      20.528  13.142  -7.717  1.00  0.00           C  
ATOM   4009  H   LEU A 262      21.021  16.599  -9.017  1.00  0.00           H  
ATOM   4010  HA  LEU A 262      19.249  15.520  -6.985  1.00  0.00           H  
ATOM   4011  HB2 LEU A 262      22.281  16.045  -6.878  1.00  0.00           H  
ATOM   4012  HB3 LEU A 262      21.396  15.050  -5.747  1.00  0.00           H  
ATOM   4013  HG  LEU A 262      21.857  14.481  -8.723  1.00  0.00           H  
ATOM   4014 HD11 LEU A 262      23.206  12.591  -7.890  1.00  0.00           H  
ATOM   4015 HD12 LEU A 262      23.819  14.122  -7.251  1.00  0.00           H  
ATOM   4016 HD13 LEU A 262      22.863  13.049  -6.213  1.00  0.00           H  
ATOM   4017 HD21 LEU A 262      20.783  12.266  -8.323  1.00  0.00           H  
ATOM   4018 HD22 LEU A 262      20.280  12.792  -6.711  1.00  0.00           H  
ATOM   4019 HD23 LEU A 262      19.629  13.585  -8.158  1.00  0.00           H  
ATOM   4020  N   ASP A 263      20.333  18.566  -6.573  1.00  0.00           N  
ATOM   4021  CA  ASP A 263      20.228  19.763  -5.740  1.00  0.00           C  
ATOM   4022  C   ASP A 263      18.910  20.452  -6.120  1.00  0.00           C  
ATOM   4023  O   ASP A 263      18.180  20.981  -5.279  1.00  0.00           O  
ATOM   4024  CB  ASP A 263      21.352  20.764  -5.916  1.00  0.00           C  
ATOM   4025  CG  ASP A 263      22.699  20.157  -6.230  1.00  0.00           C  
ATOM   4026  OD1 ASP A 263      23.110  19.240  -5.458  1.00  0.00           O  
ATOM   4027  OD2 ASP A 263      23.240  20.643  -7.271  1.00  0.00           O1-
ATOM   4028  H   ASP A 263      20.638  18.676  -7.540  1.00  0.00           H  
ATOM   4029  HA  ASP A 263      20.153  19.460  -4.691  1.00  0.00           H  
ATOM   4030  HB2 ASP A 263      21.101  21.471  -6.711  1.00  0.00           H  
ATOM   4031  HB3 ASP A 263      21.450  21.374  -5.010  1.00  0.00           H  
ATOM   4032  N   MET A 264      18.615  20.515  -7.470  1.00  0.00           N  
ATOM   4033  CA  MET A 264      17.392  21.170  -7.927  1.00  0.00           C  
ATOM   4034  C   MET A 264      16.151  20.368  -7.482  1.00  0.00           C  
ATOM   4035  O   MET A 264      15.052  20.907  -7.330  1.00  0.00           O  
ATOM   4036  CB  MET A 264      17.415  21.369  -9.444  1.00  0.00           C  
ATOM   4037  CG  MET A 264      16.350  22.328  -9.986  1.00  0.00           C  
ATOM   4038  SD  MET A 264      16.308  23.997  -9.246  1.00  0.00           S  
ATOM   4039  CE  MET A 264      17.946  24.611  -9.686  1.00  0.00           C  
ATOM   4040  H   MET A 264      19.281  20.123  -8.151  1.00  0.00           H  
ATOM   4041  HA  MET A 264      17.357  22.130  -7.404  1.00  0.00           H  
ATOM   4042  HB2 MET A 264      18.406  21.724  -9.752  1.00  0.00           H  
ATOM   4043  HB3 MET A 264      17.284  20.399  -9.941  1.00  0.00           H  
ATOM   4044  HG2 MET A 264      16.473  22.443 -11.067  1.00  0.00           H  
ATOM   4045  HG3 MET A 264      15.356  21.893  -9.839  1.00  0.00           H  
ATOM   4046  HE1 MET A 264      18.112  25.565  -9.182  1.00  0.00           H  
ATOM   4047  HE2 MET A 264      18.724  23.917  -9.373  1.00  0.00           H  
ATOM   4048  HE3 MET A 264      18.004  24.781 -10.762  1.00  0.00           H  
ATOM   4049  N   CYS A 265      16.329  19.003  -7.300  1.00  0.00           N  
ATOM   4050  CA  CYS A 265      15.297  18.198  -6.645  1.00  0.00           C  
ATOM   4051  C   CYS A 265      15.142  18.658  -5.191  1.00  0.00           C  
ATOM   4052  O   CYS A 265      14.061  18.600  -4.603  1.00  0.00           O  
ATOM   4053  CB  CYS A 265      15.604  16.698  -6.584  1.00  0.00           C  
ATOM   4054  SG  CYS A 265      15.201  15.805  -8.111  1.00  0.00           S  
ATOM   4055  H   CYS A 265      17.174  18.547  -7.661  1.00  0.00           H  
ATOM   4056  HA  CYS A 265      14.340  18.396  -7.139  1.00  0.00           H  
ATOM   4057  HB2 CYS A 265      16.659  16.524  -6.353  1.00  0.00           H  
ATOM   4058  HB3 CYS A 265      15.016  16.222  -5.794  1.00  0.00           H  
ATOM   4059  HG  CYS A 265      16.232  16.314  -8.810  1.00  0.00           H  
ATOM   4060  N   ALA A 266      16.296  19.040  -4.540  1.00  0.00           N  
ATOM   4061  CA  ALA A 266      16.254  19.459  -3.145  1.00  0.00           C  
ATOM   4062  C   ALA A 266      15.558  20.825  -3.052  1.00  0.00           C  
ATOM   4063  O   ALA A 266      14.841  21.122  -2.093  1.00  0.00           O  
ATOM   4064  CB  ALA A 266      17.627  19.500  -2.500  1.00  0.00           C  
ATOM   4065  H   ALA A 266      17.176  19.074  -5.046  1.00  0.00           H  
ATOM   4066  HA  ALA A 266      15.630  18.735  -2.609  1.00  0.00           H  
ATOM   4067  HB1 ALA A 266      18.243  20.321  -2.877  1.00  0.00           H  
ATOM   4068  HB2 ALA A 266      17.518  19.650  -1.422  1.00  0.00           H  
ATOM   4069  HB3 ALA A 266      18.172  18.565  -2.660  1.00  0.00           H  
ATOM   4070  N   SER A 267      15.830  21.713  -4.077  1.00  0.00           N  
ATOM   4071  CA  SER A 267      15.118  22.988  -4.177  1.00  0.00           C  
ATOM   4072  C   SER A 267      13.606  22.735  -4.302  1.00  0.00           C  
ATOM   4073  O   SER A 267      12.777  23.401  -3.676  1.00  0.00           O  
ATOM   4074  CB  SER A 267      15.567  23.831  -5.373  1.00  0.00           C  
ATOM   4075  OG  SER A 267      16.951  24.162  -5.360  1.00  0.00           O  
ATOM   4076  H   SER A 267      16.590  21.487  -4.736  1.00  0.00           H  
ATOM   4077  HA  SER A 267      15.290  23.530  -3.243  1.00  0.00           H  
ATOM   4078  HB2 SER A 267      15.365  23.313  -6.314  1.00  0.00           H  
ATOM   4079  HB3 SER A 267      15.000  24.765  -5.400  1.00  0.00           H  
ATOM   4080  HG  SER A 267      17.262  24.301  -4.431  1.00  0.00           H  
ATOM   4081  N   LEU A 268      13.228  21.757  -5.208  1.00  0.00           N  
ATOM   4082  CA  LEU A 268      11.813  21.405  -5.362  1.00  0.00           C  
ATOM   4083  C   LEU A 268      11.261  20.776  -4.060  1.00  0.00           C  
ATOM   4084  O   LEU A 268      10.114  21.005  -3.665  1.00  0.00           O  
ATOM   4085  CB  LEU A 268      11.622  20.511  -6.590  1.00  0.00           C  
ATOM   4086  CG  LEU A 268      10.170  20.136  -6.946  1.00  0.00           C  
ATOM   4087  CD1 LEU A 268       9.203  21.318  -6.946  1.00  0.00           C  
ATOM   4088  CD2 LEU A 268      10.144  19.470  -8.326  1.00  0.00           C  
ATOM   4089  H   LEU A 268      13.932  21.312  -5.812  1.00  0.00           H  
ATOM   4090  HA  LEU A 268      11.285  22.354  -5.510  1.00  0.00           H  
ATOM   4091  HB2 LEU A 268      12.076  21.018  -7.452  1.00  0.00           H  
ATOM   4092  HB3 LEU A 268      12.194  19.583  -6.458  1.00  0.00           H  
ATOM   4093  HG  LEU A 268       9.810  19.408  -6.210  1.00  0.00           H  
ATOM   4094 HD11 LEU A 268       8.203  20.988  -7.246  1.00  0.00           H  
ATOM   4095 HD12 LEU A 268       9.105  21.770  -5.956  1.00  0.00           H  
ATOM   4096 HD13 LEU A 268       9.526  22.096  -7.641  1.00  0.00           H  
ATOM   4097 HD21 LEU A 268       9.145  19.082  -8.555  1.00  0.00           H  
ATOM   4098 HD22 LEU A 268      10.419  20.180  -9.114  1.00  0.00           H  
ATOM   4099 HD23 LEU A 268      10.850  18.638  -8.377  1.00  0.00           H  
ATOM   4100  N   LYS A 269      12.085  19.898  -3.390  1.00  0.00           N  
ATOM   4101  CA  LYS A 269      11.660  19.309  -2.119  1.00  0.00           C  
ATOM   4102  C   LYS A 269      11.415  20.408  -1.056  1.00  0.00           C  
ATOM   4103  O   LYS A 269      10.422  20.400  -0.326  1.00  0.00           O  
ATOM   4104  CB  LYS A 269      12.723  18.334  -1.600  1.00  0.00           C  
ATOM   4105  CG  LYS A 269      12.164  17.326  -0.596  1.00  0.00           C  
ATOM   4106  CD  LYS A 269      13.248  16.472   0.074  1.00  0.00           C  
ATOM   4107  CE  LYS A 269      14.306  15.966  -0.896  1.00  0.00           C  
ATOM   4108  NZ  LYS A 269      15.047  14.854  -0.280  1.00  0.00           N1+
ATOM   4109  H   LYS A 269      12.979  19.633  -3.821  1.00  0.00           H  
ATOM   4110  HA  LYS A 269      10.710  18.794  -2.306  1.00  0.00           H  
ATOM   4111  HB2 LYS A 269      13.139  17.778  -2.444  1.00  0.00           H  
ATOM   4112  HB3 LYS A 269      13.557  18.878  -1.142  1.00  0.00           H  
ATOM   4113  HG2 LYS A 269      11.594  17.839   0.187  1.00  0.00           H  
ATOM   4114  HG3 LYS A 269      11.459  16.663  -1.114  1.00  0.00           H  
ATOM   4115  HD2 LYS A 269      13.739  17.065   0.856  1.00  0.00           H  
ATOM   4116  HD3 LYS A 269      12.754  15.636   0.584  1.00  0.00           H  
ATOM   4117  HE2 LYS A 269      13.867  15.569  -1.815  1.00  0.00           H  
ATOM   4118  HE3 LYS A 269      15.039  16.739  -1.143  1.00  0.00           H  
ATOM   4119  HZ1 LYS A 269      15.480  15.080   0.621  1.00  0.00           H  
ATOM   4120  HZ2 LYS A 269      14.399  14.034  -0.148  1.00  0.00           H  
ATOM   4121  HZ3 LYS A 269      15.817  14.501  -0.914  1.00  0.00           H  
ATOM   4122  N   GLU A 270      12.442  21.323  -0.912  1.00  0.00           N  
ATOM   4123  CA  GLU A 270      12.417  22.327   0.152  1.00  0.00           C  
ATOM   4124  C   GLU A 270      11.285  23.327  -0.143  1.00  0.00           C  
ATOM   4125  O   GLU A 270      10.657  23.865   0.772  1.00  0.00           O  
ATOM   4126  CB  GLU A 270      13.804  22.970   0.312  1.00  0.00           C  
ATOM   4127  CG  GLU A 270      14.022  23.704   1.643  1.00  0.00           C  
ATOM   4128  CD  GLU A 270      15.489  24.014   1.980  1.00  0.00           C  
ATOM   4129  OE1 GLU A 270      16.357  23.706   1.108  1.00  0.00           O  
ATOM   4130  OE2 GLU A 270      15.711  24.561   3.116  1.00  0.00           O1-
ATOM   4131  H   GLU A 270      13.253  21.270  -1.546  1.00  0.00           H  
ATOM   4132  HA  GLU A 270      12.147  21.796   1.073  1.00  0.00           H  
ATOM   4133  HB2 GLU A 270      14.555  22.173   0.243  1.00  0.00           H  
ATOM   4134  HB3 GLU A 270      14.001  23.656  -0.521  1.00  0.00           H  
ATOM   4135  HG2 GLU A 270      13.477  24.651   1.615  1.00  0.00           H  
ATOM   4136  HG3 GLU A 270      13.617  23.107   2.468  1.00  0.00           H  
ATOM   4137  N   LEU A 271      11.030  23.608  -1.474  1.00  0.00           N  
ATOM   4138  CA  LEU A 271       9.912  24.463  -1.874  1.00  0.00           C  
ATOM   4139  C   LEU A 271       8.560  23.822  -1.515  1.00  0.00           C  
ATOM   4140  O   LEU A 271       7.620  24.518  -1.124  1.00  0.00           O  
ATOM   4141  CB  LEU A 271       9.897  24.759  -3.384  1.00  0.00           C  
ATOM   4142  CG  LEU A 271      10.782  25.947  -3.807  1.00  0.00           C  
ATOM   4143  CD1 LEU A 271      10.951  25.946  -5.329  1.00  0.00           C  
ATOM   4144  CD2 LEU A 271      10.175  27.282  -3.365  1.00  0.00           C  
ATOM   4145  H   LEU A 271      11.660  23.241  -2.196  1.00  0.00           H  
ATOM   4146  HA  LEU A 271       9.984  25.382  -1.282  1.00  0.00           H  
ATOM   4147  HB2 LEU A 271      10.198  23.857  -3.930  1.00  0.00           H  
ATOM   4148  HB3 LEU A 271       8.869  24.968  -3.714  1.00  0.00           H  
ATOM   4149  HG  LEU A 271      11.774  25.849  -3.352  1.00  0.00           H  
ATOM   4150 HD11 LEU A 271      11.570  26.786  -5.655  1.00  0.00           H  
ATOM   4151 HD12 LEU A 271      11.436  25.025  -5.668  1.00  0.00           H  
ATOM   4152 HD13 LEU A 271       9.983  26.024  -5.837  1.00  0.00           H  
ATOM   4153 HD21 LEU A 271      10.132  27.365  -2.275  1.00  0.00           H  
ATOM   4154 HD22 LEU A 271      10.771  28.123  -3.733  1.00  0.00           H  
ATOM   4155 HD23 LEU A 271       9.159  27.400  -3.754  1.00  0.00           H  
ATOM   4156  N   LEU A 272       8.419  22.471  -1.771  1.00  0.00           N  
ATOM   4157  CA  LEU A 272       7.157  21.784  -1.491  1.00  0.00           C  
ATOM   4158  C   LEU A 272       6.913  21.654   0.022  1.00  0.00           C  
ATOM   4159  O   LEU A 272       5.777  21.529   0.489  1.00  0.00           O  
ATOM   4160  CB  LEU A 272       7.129  20.393  -2.134  1.00  0.00           C  
ATOM   4161  CG  LEU A 272       6.908  20.432  -3.655  1.00  0.00           C  
ATOM   4162  CD1 LEU A 272       7.190  19.056  -4.262  1.00  0.00           C  
ATOM   4163  CD2 LEU A 272       5.489  20.876  -4.009  1.00  0.00           C  
ATOM   4164  H   LEU A 272       9.205  21.952  -2.180  1.00  0.00           H  
ATOM   4165  HA  LEU A 272       6.349  22.421  -1.865  1.00  0.00           H  
ATOM   4166  HB2 LEU A 272       8.069  19.872  -1.909  1.00  0.00           H  
ATOM   4167  HB3 LEU A 272       6.337  19.787  -1.682  1.00  0.00           H  
ATOM   4168  HG  LEU A 272       7.603  21.149  -4.104  1.00  0.00           H  
ATOM   4169 HD11 LEU A 272       7.089  19.085  -5.351  1.00  0.00           H  
ATOM   4170 HD12 LEU A 272       8.211  18.731  -4.034  1.00  0.00           H  
ATOM   4171 HD13 LEU A 272       6.499  18.299  -3.876  1.00  0.00           H  
ATOM   4172 HD21 LEU A 272       5.390  20.968  -5.091  1.00  0.00           H  
ATOM   4173 HD22 LEU A 272       4.743  20.157  -3.654  1.00  0.00           H  
ATOM   4174 HD23 LEU A 272       5.243  21.855  -3.591  1.00  0.00           H  
ATOM   4175  N   GLN A 273       8.049  21.525   0.794  1.00  0.00           N  
ATOM   4176  CA  GLN A 273       7.985  21.436   2.249  1.00  0.00           C  
ATOM   4177  C   GLN A 273       7.833  22.805   2.938  1.00  0.00           C  
ATOM   4178  O   GLN A 273       7.157  22.900   3.967  1.00  0.00           O  
ATOM   4179  CB  GLN A 273       9.157  20.624   2.814  1.00  0.00           C  
ATOM   4180  CG  GLN A 273       9.002  19.142   2.453  1.00  0.00           C  
ATOM   4181  CD  GLN A 273      10.087  18.251   3.017  1.00  0.00           C  
ATOM   4182  OE1 GLN A 273      10.972  18.610   3.783  1.00  0.00           O  
ATOM   4183  NE2 GLN A 273       9.976  16.945   2.610  1.00  0.00           N  
ATOM   4184  H   GLN A 273       8.956  21.458   0.322  1.00  0.00           H  
ATOM   4185  HA  GLN A 273       7.056  20.906   2.496  1.00  0.00           H  
ATOM   4186  HB2 GLN A 273      10.113  21.009   2.436  1.00  0.00           H  
ATOM   4187  HB3 GLN A 273       9.192  20.729   3.905  1.00  0.00           H  
ATOM   4188  HG2 GLN A 273       8.045  18.769   2.837  1.00  0.00           H  
ATOM   4189  HG3 GLN A 273       8.988  19.010   1.365  1.00  0.00           H  
ATOM   4190 HE21 GLN A 273       9.260  16.624   1.970  1.00  0.00           H  
ATOM   4191 HE22 GLN A 273      10.634  16.264   2.971  1.00  0.00           H  
ATOM   4192  N   ASN A 274       8.562  23.871   2.438  1.00  0.00           N  
ATOM   4193  CA  ASN A 274       8.411  25.205   3.038  1.00  0.00           C  
ATOM   4194  C   ASN A 274       7.165  25.943   2.516  1.00  0.00           C  
ATOM   4195  O   ASN A 274       6.528  26.720   3.233  1.00  0.00           O  
ATOM   4196  CB  ASN A 274       9.616  26.112   2.783  1.00  0.00           C  
ATOM   4197  CG  ASN A 274      10.680  25.929   3.837  1.00  0.00           C  
ATOM   4198  OD1 ASN A 274      10.432  25.755   5.025  1.00  0.00           O  
ATOM   4199  ND2 ASN A 274      11.960  26.058   3.375  1.00  0.00           N  
ATOM   4200  H   ASN A 274       9.227  23.740   1.665  1.00  0.00           H  
ATOM   4201  HA  ASN A 274       8.245  25.066   4.114  1.00  0.00           H  
ATOM   4202  HB2 ASN A 274      10.026  25.973   1.779  1.00  0.00           H  
ATOM   4203  HB3 ASN A 274       9.326  27.170   2.846  1.00  0.00           H  
ATOM   4204 HD21 ASN A 274      12.179  26.261   2.406  1.00  0.00           H  
ATOM   4205 HD22 ASN A 274      12.730  25.941   4.024  1.00  0.00           H  
ATOM   4206  N   GLY A 275       6.946  25.835   1.156  1.00  0.00           N  
ATOM   4207  CA  GLY A 275       5.938  26.632   0.487  1.00  0.00           C  
ATOM   4208  C   GLY A 275       6.442  28.049   0.172  1.00  0.00           C  
ATOM   4209  O   GLY A 275       7.178  28.699   0.917  1.00  0.00           O  
ATOM   4210  H   GLY A 275       7.488  25.178   0.587  1.00  0.00           H  
ATOM   4211  HA2 GLY A 275       5.657  26.115  -0.435  1.00  0.00           H  
ATOM   4212  HA3 GLY A 275       5.051  26.720   1.123  1.00  0.00           H  
ATOM   4213  N   MET A 276       5.896  28.596  -0.984  1.00  0.00           N  
ATOM   4214  CA  MET A 276       6.300  29.916  -1.465  1.00  0.00           C  
ATOM   4215  C   MET A 276       5.815  31.067  -0.566  1.00  0.00           C  
ATOM   4216  O   MET A 276       6.235  32.216  -0.710  1.00  0.00           O  
ATOM   4217  CB  MET A 276       5.824  30.207  -2.897  1.00  0.00           C  
ATOM   4218  CG  MET A 276       6.452  29.284  -3.940  1.00  0.00           C  
ATOM   4219  SD  MET A 276       6.175  29.978  -5.606  1.00  0.00           S  
ATOM   4220  CE  MET A 276       6.247  28.455  -6.574  1.00  0.00           C  
ATOM   4221  H   MET A 276       5.237  28.048  -1.528  1.00  0.00           H  
ATOM   4222  HA  MET A 276       7.394  29.940  -1.424  1.00  0.00           H  
ATOM   4223  HB2 MET A 276       4.730  30.133  -2.947  1.00  0.00           H  
ATOM   4224  HB3 MET A 276       6.077  31.248  -3.136  1.00  0.00           H  
ATOM   4225  HG2 MET A 276       7.532  29.201  -3.787  1.00  0.00           H  
ATOM   4226  HG3 MET A 276       6.010  28.285  -3.872  1.00  0.00           H  
ATOM   4227  HE1 MET A 276       6.227  28.699  -7.640  1.00  0.00           H  
ATOM   4228  HE2 MET A 276       7.167  27.908  -6.354  1.00  0.00           H  
ATOM   4229  HE3 MET A 276       5.383  27.826  -6.346  1.00  0.00           H  
ATOM   4230  N   ASN A 277       4.810  30.760   0.325  1.00  0.00           N  
ATOM   4231  CA  ASN A 277       4.346  31.681   1.374  1.00  0.00           C  
ATOM   4232  C   ASN A 277       3.758  33.007   0.838  1.00  0.00           C  
ATOM   4233  O   ASN A 277       3.676  34.029   1.514  1.00  0.00           O  
ATOM   4234  CB  ASN A 277       5.417  31.906   2.448  1.00  0.00           C  
ATOM   4235  CG  ASN A 277       5.317  30.834   3.509  1.00  0.00           C  
ATOM   4236  ND2 ASN A 277       6.008  29.687   3.241  1.00  0.00           N  
ATOM   4237  OD1 ASN A 277       4.634  30.968   4.520  1.00  0.00           O  
ATOM   4238  H   ASN A 277       4.436  29.815   0.312  1.00  0.00           H  
ATOM   4239  HA  ASN A 277       3.484  31.167   1.823  1.00  0.00           H  
ATOM   4240  HB2 ASN A 277       6.429  31.910   2.028  1.00  0.00           H  
ATOM   4241  HB3 ASN A 277       5.289  32.865   2.963  1.00  0.00           H  
ATOM   4242 HD21 ASN A 277       6.569  29.542   2.396  1.00  0.00           H  
ATOM   4243 HD22 ASN A 277       5.989  28.896   3.880  1.00  0.00           H  
ATOM   4244  N   GLY A 278       3.192  32.888  -0.418  1.00  0.00           N  
ATOM   4245  CA  GLY A 278       2.517  33.981  -1.103  1.00  0.00           C  
ATOM   4246  C   GLY A 278       3.353  34.677  -2.182  1.00  0.00           C  
ATOM   4247  O   GLY A 278       2.883  35.566  -2.892  1.00  0.00           O  
ATOM   4248  H   GLY A 278       3.268  31.999  -0.901  1.00  0.00           H  
ATOM   4249  HA2 GLY A 278       1.633  33.554  -1.587  1.00  0.00           H  
ATOM   4250  HA3 GLY A 278       2.200  34.736  -0.378  1.00  0.00           H  
ATOM   4251  N   ARG A 279       4.652  34.231  -2.299  1.00  0.00           N  
ATOM   4252  CA  ARG A 279       5.547  34.739  -3.324  1.00  0.00           C  
ATOM   4253  C   ARG A 279       5.296  34.012  -4.662  1.00  0.00           C  
ATOM   4254  O   ARG A 279       4.557  33.039  -4.783  1.00  0.00           O  
ATOM   4255  CB  ARG A 279       7.013  34.568  -2.913  1.00  0.00           C  
ATOM   4256  CG  ARG A 279       7.434  35.521  -1.787  1.00  0.00           C  
ATOM   4257  CD  ARG A 279       8.909  35.338  -1.437  1.00  0.00           C  
ATOM   4258  NE  ARG A 279       9.752  35.370  -2.640  1.00  0.00           N  
ATOM   4259  CZ  ARG A 279      10.004  36.451  -3.413  1.00  0.00           C  
ATOM   4260  NH1 ARG A 279       9.715  37.696  -2.997  1.00  0.00           N  
ATOM   4261  NH2 ARG A 279      10.569  36.304  -4.625  1.00  0.00           N1+
ATOM   4262  H   ARG A 279       4.987  33.513  -1.653  1.00  0.00           H  
ATOM   4263  HA  ARG A 279       5.325  35.801  -3.488  1.00  0.00           H  
ATOM   4264  HB2 ARG A 279       7.208  33.531  -2.618  1.00  0.00           H  
ATOM   4265  HB3 ARG A 279       7.656  34.749  -3.781  1.00  0.00           H  
ATOM   4266  HG2 ARG A 279       7.258  36.554  -2.107  1.00  0.00           H  
ATOM   4267  HG3 ARG A 279       6.827  35.351  -0.890  1.00  0.00           H  
ATOM   4268  HD2 ARG A 279       9.263  36.088  -0.724  1.00  0.00           H  
ATOM   4269  HD3 ARG A 279       9.058  34.359  -0.969  1.00  0.00           H  
ATOM   4270  HE  ARG A 279      10.122  34.484  -2.966  1.00  0.00           H  
ATOM   4271 HH11 ARG A 279       9.913  38.509  -3.567  1.00  0.00           H  
ATOM   4272 HH12 ARG A 279       9.347  37.855  -2.070  1.00  0.00           H  
ATOM   4273 HH21 ARG A 279      10.762  37.081  -5.246  1.00  0.00           H  
ATOM   4274 HH22 ARG A 279      10.768  35.384  -4.993  1.00  0.00           H  
ATOM   4275  N   THR A 280       6.006  34.569  -5.707  1.00  0.00           N  
ATOM   4276  CA  THR A 280       6.072  34.000  -7.050  1.00  0.00           C  
ATOM   4277  C   THR A 280       7.521  33.529  -7.319  1.00  0.00           C  
ATOM   4278  O   THR A 280       8.470  33.762  -6.568  1.00  0.00           O  
ATOM   4279  CB  THR A 280       5.683  35.068  -8.092  1.00  0.00           C  
ATOM   4280  OG1 THR A 280       6.509  36.223  -7.885  1.00  0.00           O  
ATOM   4281  CG2 THR A 280       4.225  35.496  -7.977  1.00  0.00           C  
ATOM   4282  H   THR A 280       6.538  35.425  -5.593  1.00  0.00           H  
ATOM   4283  HA  THR A 280       5.413  33.129  -7.115  1.00  0.00           H  
ATOM   4284  HB  THR A 280       5.875  34.715  -9.110  1.00  0.00           H  
ATOM   4285 HG21 THR A 280       3.549  34.646  -8.089  1.00  0.00           H  
ATOM   4286 HG22 THR A 280       4.024  35.984  -7.017  1.00  0.00           H  
ATOM   4287 HG23 THR A 280       3.984  36.231  -8.753  1.00  0.00           H  
ATOM   4288  HG1 THR A 280       6.266  36.871  -8.570  1.00  0.00           H  
ATOM   4289  N   ILE A 281       7.654  32.849  -8.513  1.00  0.00           N  
ATOM   4290  CA  ILE A 281       8.931  32.572  -9.192  1.00  0.00           C  
ATOM   4291  C   ILE A 281       8.673  33.061 -10.626  1.00  0.00           C  
ATOM   4292  O   ILE A 281       7.597  32.823 -11.194  1.00  0.00           O  
ATOM   4293  CB  ILE A 281       9.272  31.059  -9.172  1.00  0.00           C  
ATOM   4294  CG1 ILE A 281       9.619  30.592  -7.744  1.00  0.00           C  
ATOM   4295  CG2 ILE A 281      10.418  30.718 -10.136  1.00  0.00           C  
ATOM   4296  CD1 ILE A 281       9.752  29.084  -7.597  1.00  0.00           C  
ATOM   4297  H   ILE A 281       6.803  32.531  -8.993  1.00  0.00           H  
ATOM   4298  HA  ILE A 281       9.722  33.165  -8.724  1.00  0.00           H  
ATOM   4299  HB  ILE A 281       8.384  30.504  -9.497  1.00  0.00           H  
ATOM   4300 HG12 ILE A 281      10.560  31.052  -7.431  1.00  0.00           H  
ATOM   4301 HG13 ILE A 281       8.846  30.927  -7.046  1.00  0.00           H  
ATOM   4302 HG21 ILE A 281      10.655  29.650 -10.120  1.00  0.00           H  
ATOM   4303 HG22 ILE A 281      10.155  30.954 -11.171  1.00  0.00           H  
ATOM   4304 HG23 ILE A 281      11.328  31.270  -9.879  1.00  0.00           H  
ATOM   4305 HD11 ILE A 281       9.826  28.815  -6.539  1.00  0.00           H  
ATOM   4306 HD12 ILE A 281       8.889  28.564  -8.023  1.00  0.00           H  
ATOM   4307 HD13 ILE A 281      10.653  28.715  -8.091  1.00  0.00           H  
ATOM   4308  N   LEU A 282       9.705  33.754 -11.235  1.00  0.00           N  
ATOM   4309  CA  LEU A 282       9.698  34.221 -12.634  1.00  0.00           C  
ATOM   4310  C   LEU A 282       8.545  35.188 -13.020  1.00  0.00           C  
ATOM   4311  O   LEU A 282       8.741  36.243 -13.623  1.00  0.00           O  
ATOM   4312  CB  LEU A 282       9.669  33.041 -13.631  1.00  0.00           C  
ATOM   4313  CG  LEU A 282      11.047  32.457 -13.974  1.00  0.00           C  
ATOM   4314  CD1 LEU A 282      10.854  31.136 -14.725  1.00  0.00           C  
ATOM   4315  CD2 LEU A 282      11.858  33.431 -14.829  1.00  0.00           C  
ATOM   4316  H   LEU A 282      10.581  33.938 -10.674  1.00  0.00           H  
ATOM   4317  HA  LEU A 282      10.619  34.803 -12.742  1.00  0.00           H  
ATOM   4318  HB2 LEU A 282       9.032  32.238 -13.240  1.00  0.00           H  
ATOM   4319  HB3 LEU A 282       9.193  33.357 -14.571  1.00  0.00           H  
ATOM   4320  HG  LEU A 282      11.600  32.251 -13.051  1.00  0.00           H  
ATOM   4321 HD11 LEU A 282      11.804  30.731 -15.084  1.00  0.00           H  
ATOM   4322 HD12 LEU A 282      10.400  30.385 -14.071  1.00  0.00           H  
ATOM   4323 HD13 LEU A 282      10.200  31.267 -15.592  1.00  0.00           H  
ATOM   4324 HD21 LEU A 282      12.771  32.957 -15.195  1.00  0.00           H  
ATOM   4325 HD22 LEU A 282      11.287  33.768 -15.700  1.00  0.00           H  
ATOM   4326 HD23 LEU A 282      12.156  34.315 -14.258  1.00  0.00           H  
ATOM   4327  N   GLY A 283       7.288  34.656 -12.825  1.00  0.00           N  
ATOM   4328  CA  GLY A 283       6.053  35.267 -13.264  1.00  0.00           C  
ATOM   4329  C   GLY A 283       4.813  34.372 -13.134  1.00  0.00           C  
ATOM   4330  O   GLY A 283       3.801  34.594 -13.803  1.00  0.00           O  
ATOM   4331  H   GLY A 283       7.267  33.760 -12.328  1.00  0.00           H  
ATOM   4332  HA2 GLY A 283       5.894  36.168 -12.664  1.00  0.00           H  
ATOM   4333  HA3 GLY A 283       6.169  35.557 -14.313  1.00  0.00           H  
ATOM   4334  N   SER A 284       4.857  33.432 -12.118  1.00  0.00           N  
ATOM   4335  CA  SER A 284       3.713  32.583 -11.780  1.00  0.00           C  
ATOM   4336  C   SER A 284       3.792  32.358 -10.261  1.00  0.00           C  
ATOM   4337  O   SER A 284       4.855  32.363  -9.637  1.00  0.00           O  
ATOM   4338  CB  SER A 284       3.703  31.240 -12.531  1.00  0.00           C  
ATOM   4339  OG  SER A 284       2.446  30.568 -12.377  1.00  0.00           O  
ATOM   4340  H   SER A 284       5.688  33.309 -11.534  1.00  0.00           H  
ATOM   4341  HA  SER A 284       2.792  33.136 -12.002  1.00  0.00           H  
ATOM   4342  HB2 SER A 284       3.866  31.406 -13.601  1.00  0.00           H  
ATOM   4343  HB3 SER A 284       4.485  30.574 -12.161  1.00  0.00           H  
ATOM   4344  HG  SER A 284       2.389  29.863 -13.107  1.00  0.00           H  
ATOM   4345  N   ALA A 285       2.554  32.149  -9.677  1.00  0.00           N  
ATOM   4346  CA  ALA A 285       2.381  31.871  -8.248  1.00  0.00           C  
ATOM   4347  C   ALA A 285       2.293  30.361  -7.995  1.00  0.00           C  
ATOM   4348  O   ALA A 285       2.186  29.881  -6.868  1.00  0.00           O  
ATOM   4349  CB  ALA A 285       1.129  32.557  -7.721  1.00  0.00           C  
ATOM   4350  H   ALA A 285       1.724  32.168 -10.268  1.00  0.00           H  
ATOM   4351  HA  ALA A 285       3.261  32.233  -7.708  1.00  0.00           H  
ATOM   4352  HB1 ALA A 285       1.012  32.389  -6.645  1.00  0.00           H  
ATOM   4353  HB2 ALA A 285       1.171  33.637  -7.896  1.00  0.00           H  
ATOM   4354  HB3 ALA A 285       0.229  32.173  -8.216  1.00  0.00           H  
ATOM   4355  N   LEU A 286       2.310  29.613  -9.148  1.00  0.00           N  
ATOM   4356  CA  LEU A 286       2.275  28.170  -9.176  1.00  0.00           C  
ATOM   4357  C   LEU A 286       3.624  27.695  -9.738  1.00  0.00           C  
ATOM   4358  O   LEU A 286       4.418  28.424 -10.327  1.00  0.00           O  
ATOM   4359  CB  LEU A 286       1.129  27.663 -10.067  1.00  0.00           C  
ATOM   4360  CG  LEU A 286      -0.280  28.105  -9.622  1.00  0.00           C  
ATOM   4361  CD1 LEU A 286      -1.316  27.632 -10.646  1.00  0.00           C  
ATOM   4362  CD2 LEU A 286      -0.645  27.572  -8.236  1.00  0.00           C  
ATOM   4363  H   LEU A 286       2.395  30.088 -10.046  1.00  0.00           H  
ATOM   4364  HA  LEU A 286       2.181  27.777  -8.158  1.00  0.00           H  
ATOM   4365  HB2 LEU A 286       1.299  28.013 -11.095  1.00  0.00           H  
ATOM   4366  HB3 LEU A 286       1.159  26.567 -10.117  1.00  0.00           H  
ATOM   4367  HG  LEU A 286      -0.322  29.200  -9.593  1.00  0.00           H  
ATOM   4368 HD11 LEU A 286      -2.320  27.969 -10.367  1.00  0.00           H  
ATOM   4369 HD12 LEU A 286      -1.093  28.037 -11.639  1.00  0.00           H  
ATOM   4370 HD13 LEU A 286      -1.332  26.540 -10.721  1.00  0.00           H  
ATOM   4371 HD21 LEU A 286      -1.674  27.842  -7.976  1.00  0.00           H  
ATOM   4372 HD22 LEU A 286      -0.562  26.481  -8.196  1.00  0.00           H  
ATOM   4373 HD23 LEU A 286       0.005  27.992  -7.463  1.00  0.00           H  
ATOM   4374  N   LEU A 287       3.818  26.340  -9.578  1.00  0.00           N  
ATOM   4375  CA  LEU A 287       4.890  25.611 -10.243  1.00  0.00           C  
ATOM   4376  C   LEU A 287       4.236  25.113 -11.540  1.00  0.00           C  
ATOM   4377  O   LEU A 287       3.256  24.366 -11.522  1.00  0.00           O  
ATOM   4378  CB  LEU A 287       5.347  24.428  -9.381  1.00  0.00           C  
ATOM   4379  CG  LEU A 287       6.055  24.849  -8.076  1.00  0.00           C  
ATOM   4380  CD1 LEU A 287       6.159  23.660  -7.120  1.00  0.00           C  
ATOM   4381  CD2 LEU A 287       7.449  25.419  -8.337  1.00  0.00           C  
ATOM   4382  H   LEU A 287       3.166  25.802  -9.015  1.00  0.00           H  
ATOM   4383  HA  LEU A 287       5.717  26.286 -10.475  1.00  0.00           H  
ATOM   4384  HB2 LEU A 287       4.475  23.809  -9.128  1.00  0.00           H  
ATOM   4385  HB3 LEU A 287       6.008  23.783  -9.972  1.00  0.00           H  
ATOM   4386  HG  LEU A 287       5.458  25.617  -7.571  1.00  0.00           H  
ATOM   4387 HD11 LEU A 287       6.685  23.937  -6.201  1.00  0.00           H  
ATOM   4388 HD12 LEU A 287       5.162  23.308  -6.836  1.00  0.00           H  
ATOM   4389 HD13 LEU A 287       6.696  22.828  -7.583  1.00  0.00           H  
ATOM   4390 HD21 LEU A 287       7.947  25.672  -7.395  1.00  0.00           H  
ATOM   4391 HD22 LEU A 287       8.083  24.702  -8.867  1.00  0.00           H  
ATOM   4392 HD23 LEU A 287       7.396  26.333  -8.931  1.00  0.00           H  
ATOM   4393  N   GLU A 288       4.780  25.613 -12.708  1.00  0.00           N  
ATOM   4394  CA  GLU A 288       4.241  25.244 -14.012  1.00  0.00           C  
ATOM   4395  C   GLU A 288       4.896  23.907 -14.400  1.00  0.00           C  
ATOM   4396  O   GLU A 288       6.094  23.687 -14.208  1.00  0.00           O  
ATOM   4397  CB  GLU A 288       4.585  26.250 -15.117  1.00  0.00           C  
ATOM   4398  CG  GLU A 288       4.151  27.684 -14.847  1.00  0.00           C  
ATOM   4399  CD  GLU A 288       2.662  27.997 -14.992  1.00  0.00           C  
ATOM   4400  OE1 GLU A 288       2.247  28.871 -14.167  1.00  0.00           O  
ATOM   4401  OE2 GLU A 288       2.064  27.424 -15.966  1.00  0.00           O1-
ATOM   4402  H   GLU A 288       5.575  26.245 -12.676  1.00  0.00           H  
ATOM   4403  HA  GLU A 288       3.155  25.124 -13.928  1.00  0.00           H  
ATOM   4404  HB2 GLU A 288       5.671  26.251 -15.270  1.00  0.00           H  
ATOM   4405  HB3 GLU A 288       4.151  25.898 -16.061  1.00  0.00           H  
ATOM   4406  HG2 GLU A 288       4.495  28.006 -13.857  1.00  0.00           H  
ATOM   4407  HG3 GLU A 288       4.655  28.336 -15.572  1.00  0.00           H  
ATOM   4408  N   ASP A 289       4.044  23.024 -15.031  1.00  0.00           N  
ATOM   4409  CA  ASP A 289       4.511  21.749 -15.554  1.00  0.00           C  
ATOM   4410  C   ASP A 289       4.042  21.494 -17.001  1.00  0.00           C  
ATOM   4411  O   ASP A 289       4.148  20.393 -17.544  1.00  0.00           O  
ATOM   4412  CB  ASP A 289       4.159  20.626 -14.596  1.00  0.00           C  
ATOM   4413  CG  ASP A 289       2.710  20.220 -14.636  1.00  0.00           C  
ATOM   4414  OD1 ASP A 289       1.880  20.967 -15.238  1.00  0.00           O  
ATOM   4415  OD2 ASP A 289       2.406  19.116 -14.075  1.00  0.00           O1-
ATOM   4416  H   ASP A 289       3.045  23.212 -15.092  1.00  0.00           H  
ATOM   4417  HA  ASP A 289       5.604  21.806 -15.617  1.00  0.00           H  
ATOM   4418  HB2 ASP A 289       4.760  19.749 -14.837  1.00  0.00           H  
ATOM   4419  HB3 ASP A 289       4.395  20.908 -13.565  1.00  0.00           H  
ATOM   4420  N   GLU A 290       3.673  22.642 -17.680  1.00  0.00           N  
ATOM   4421  CA  GLU A 290       3.274  22.664 -19.091  1.00  0.00           C  
ATOM   4422  C   GLU A 290       4.327  23.561 -19.736  1.00  0.00           C  
ATOM   4423  O   GLU A 290       4.094  24.630 -20.289  1.00  0.00           O  
ATOM   4424  CB  GLU A 290       1.822  23.113 -19.264  1.00  0.00           C  
ATOM   4425  CG  GLU A 290       0.911  22.316 -18.334  1.00  0.00           C  
ATOM   4426  CD  GLU A 290      -0.498  21.910 -18.729  1.00  0.00           C  
ATOM   4427  OE1 GLU A 290      -0.899  22.202 -19.894  1.00  0.00           O  
ATOM   4428  OE2 GLU A 290      -1.092  21.242 -17.816  1.00  0.00           O1-
ATOM   4429  H   GLU A 290       3.694  23.509 -17.155  1.00  0.00           H  
ATOM   4430  HA  GLU A 290       3.388  21.658 -19.510  1.00  0.00           H  
ATOM   4431  HB2 GLU A 290       1.720  24.180 -19.035  1.00  0.00           H  
ATOM   4432  HB3 GLU A 290       1.531  22.996 -20.313  1.00  0.00           H  
ATOM   4433  HG2 GLU A 290       1.390  21.351 -18.119  1.00  0.00           H  
ATOM   4434  HG3 GLU A 290       0.840  22.848 -17.376  1.00  0.00           H  
ATOM   4435  N   PHE A 291       5.590  22.995 -19.564  1.00  0.00           N  
ATOM   4436  CA  PHE A 291       6.851  23.648 -19.890  1.00  0.00           C  
ATOM   4437  C   PHE A 291       7.920  22.549 -19.872  1.00  0.00           C  
ATOM   4438  O   PHE A 291       8.586  22.282 -18.872  1.00  0.00           O  
ATOM   4439  CB  PHE A 291       7.221  24.681 -18.812  1.00  0.00           C  
ATOM   4440  CG  PHE A 291       7.066  26.108 -19.261  1.00  0.00           C  
ATOM   4441  CD1 PHE A 291       7.909  26.631 -20.251  1.00  0.00           C  
ATOM   4442  CD2 PHE A 291       6.148  26.946 -18.620  1.00  0.00           C  
ATOM   4443  CE1 PHE A 291       7.844  27.980 -20.578  1.00  0.00           C  
ATOM   4444  CE2 PHE A 291       6.110  28.303 -18.921  1.00  0.00           C  
ATOM   4445  CZ  PHE A 291       6.968  28.818 -19.889  1.00  0.00           C  
ATOM   4446  H   PHE A 291       5.628  22.069 -19.139  1.00  0.00           H  
ATOM   4447  HA  PHE A 291       6.762  24.085 -20.888  1.00  0.00           H  
ATOM   4448  HB2 PHE A 291       6.638  24.509 -17.897  1.00  0.00           H  
ATOM   4449  HB3 PHE A 291       8.271  24.593 -18.498  1.00  0.00           H  
ATOM   4450  HD1 PHE A 291       8.648  26.002 -20.740  1.00  0.00           H  
ATOM   4451  HD2 PHE A 291       5.491  26.539 -17.857  1.00  0.00           H  
ATOM   4452  HE1 PHE A 291       8.509  28.383 -21.335  1.00  0.00           H  
ATOM   4453  HE2 PHE A 291       5.424  28.957 -18.390  1.00  0.00           H  
ATOM   4454  HZ  PHE A 291       6.969  29.881 -20.096  1.00  0.00           H  
ATOM   4455  N   THR A 292       8.033  21.821 -21.029  1.00  0.00           N  
ATOM   4456  CA  THR A 292       8.981  20.708 -21.127  1.00  0.00           C  
ATOM   4457  C   THR A 292      10.361  21.320 -21.406  1.00  0.00           C  
ATOM   4458  O   THR A 292      10.492  22.506 -21.742  1.00  0.00           O  
ATOM   4459  CB  THR A 292       8.601  19.747 -22.262  1.00  0.00           C  
ATOM   4460  OG1 THR A 292       8.665  20.431 -23.516  1.00  0.00           O  
ATOM   4461  CG2 THR A 292       7.239  19.096 -22.092  1.00  0.00           C  
ATOM   4462  H   THR A 292       7.497  22.089 -21.872  1.00  0.00           H  
ATOM   4463  HA  THR A 292       9.020  20.195 -20.167  1.00  0.00           H  
ATOM   4464  HB  THR A 292       9.325  18.936 -22.342  1.00  0.00           H  
ATOM   4465 HG21 THR A 292       7.234  18.411 -21.241  1.00  0.00           H  
ATOM   4466 HG22 THR A 292       6.455  19.838 -21.939  1.00  0.00           H  
ATOM   4467 HG23 THR A 292       6.976  18.529 -22.990  1.00  0.00           H  
ATOM   4468  HG1 THR A 292       7.994  21.170 -23.516  1.00  0.00           H  
ATOM   4469  N   PRO A 293      11.453  20.469 -21.415  1.00  0.00           N  
ATOM   4470  CA  PRO A 293      12.739  20.929 -21.940  1.00  0.00           C  
ATOM   4471  C   PRO A 293      12.628  21.469 -23.371  1.00  0.00           C  
ATOM   4472  O   PRO A 293      13.431  22.298 -23.800  1.00  0.00           O  
ATOM   4473  CB  PRO A 293      13.648  19.705 -21.855  1.00  0.00           C  
ATOM   4474  CG  PRO A 293      13.061  18.930 -20.682  1.00  0.00           C  
ATOM   4475  CD  PRO A 293      11.565  19.117 -20.881  1.00  0.00           C  
ATOM   4476  HA  PRO A 293      13.094  21.728 -21.282  1.00  0.00           H  
ATOM   4477  HB2 PRO A 293      13.593  19.102 -22.770  1.00  0.00           H  
ATOM   4478  HB3 PRO A 293      14.696  19.976 -21.696  1.00  0.00           H  
ATOM   4479  HG2 PRO A 293      13.355  17.879 -20.669  1.00  0.00           H  
ATOM   4480  HG3 PRO A 293      13.378  19.390 -19.738  1.00  0.00           H  
ATOM   4481  HD2 PRO A 293      11.201  18.412 -21.632  1.00  0.00           H  
ATOM   4482  HD3 PRO A 293      10.991  19.004 -19.958  1.00  0.00           H  
ATOM   4483  N   PHE A 294      11.587  20.983 -24.142  1.00  0.00           N  
ATOM   4484  CA  PHE A 294      11.379  21.484 -25.502  1.00  0.00           C  
ATOM   4485  C   PHE A 294      11.022  22.977 -25.361  1.00  0.00           C  
ATOM   4486  O   PHE A 294      11.581  23.842 -26.035  1.00  0.00           O  
ATOM   4487  CB  PHE A 294      10.247  20.710 -26.190  1.00  0.00           C  
ATOM   4488  CG  PHE A 294      10.144  20.742 -27.697  1.00  0.00           C  
ATOM   4489  CD1 PHE A 294       9.122  19.971 -28.280  1.00  0.00           C  
ATOM   4490  CD2 PHE A 294      10.994  21.466 -28.540  1.00  0.00           C  
ATOM   4491  CE1 PHE A 294       8.963  19.906 -29.664  1.00  0.00           C  
ATOM   4492  CE2 PHE A 294      10.829  21.401 -29.928  1.00  0.00           C  
ATOM   4493  CZ  PHE A 294       9.820  20.622 -30.491  1.00  0.00           C  
ATOM   4494  H   PHE A 294      10.937  20.296 -23.756  1.00  0.00           H  
ATOM   4495  HA  PHE A 294      12.334  21.390 -26.031  1.00  0.00           H  
ATOM   4496  HB2 PHE A 294      10.339  19.651 -25.909  1.00  0.00           H  
ATOM   4497  HB3 PHE A 294       9.280  21.058 -25.810  1.00  0.00           H  
ATOM   4498  HD1 PHE A 294       8.440  19.401 -27.649  1.00  0.00           H  
ATOM   4499  HD2 PHE A 294      11.802  22.080 -28.151  1.00  0.00           H  
ATOM   4500  HE1 PHE A 294       8.174  19.295 -30.094  1.00  0.00           H  
ATOM   4501  HE2 PHE A 294      11.499  21.952 -30.581  1.00  0.00           H  
ATOM   4502  HZ  PHE A 294       9.700  20.567 -31.570  1.00  0.00           H  
ATOM   4503  N   ASP A 295      10.031  23.276 -24.443  1.00  0.00           N  
ATOM   4504  CA  ASP A 295       9.473  24.622 -24.316  1.00  0.00           C  
ATOM   4505  C   ASP A 295      10.516  25.561 -23.703  1.00  0.00           C  
ATOM   4506  O   ASP A 295      10.638  26.743 -24.030  1.00  0.00           O  
ATOM   4507  CB  ASP A 295       8.238  24.632 -23.429  1.00  0.00           C  
ATOM   4508  CG  ASP A 295       7.230  23.661 -23.994  1.00  0.00           C  
ATOM   4509  OD1 ASP A 295       6.520  24.091 -24.967  1.00  0.00           O  
ATOM   4510  OD2 ASP A 295       7.229  22.496 -23.464  1.00  0.00           O1-
ATOM   4511  H   ASP A 295       9.699  22.529 -23.826  1.00  0.00           H  
ATOM   4512  HA  ASP A 295       9.262  24.985 -25.324  1.00  0.00           H  
ATOM   4513  HB2 ASP A 295       8.493  24.342 -22.406  1.00  0.00           H  
ATOM   4514  HB3 ASP A 295       7.801  25.636 -23.378  1.00  0.00           H  
ATOM   4515  N   VAL A 296      11.247  24.984 -22.679  1.00  0.00           N  
ATOM   4516  CA  VAL A 296      12.315  25.724 -22.025  1.00  0.00           C  
ATOM   4517  C   VAL A 296      13.393  26.042 -23.078  1.00  0.00           C  
ATOM   4518  O   VAL A 296      13.845  27.186 -23.190  1.00  0.00           O  
ATOM   4519  CB  VAL A 296      12.849  24.955 -20.802  1.00  0.00           C  
ATOM   4520  CG1 VAL A 296      14.153  25.533 -20.252  1.00  0.00           C  
ATOM   4521  CG2 VAL A 296      11.795  24.947 -19.685  1.00  0.00           C  
ATOM   4522  H   VAL A 296      11.025  24.019 -22.385  1.00  0.00           H  
ATOM   4523  HA  VAL A 296      11.894  26.687 -21.709  1.00  0.00           H  
ATOM   4524  HB  VAL A 296      13.050  23.918 -21.088  1.00  0.00           H  
ATOM   4525 HG11 VAL A 296      14.469  24.995 -19.352  1.00  0.00           H  
ATOM   4526 HG12 VAL A 296      14.967  25.448 -20.979  1.00  0.00           H  
ATOM   4527 HG13 VAL A 296      14.032  26.587 -19.990  1.00  0.00           H  
ATOM   4528 HG21 VAL A 296      12.155  24.390 -18.818  1.00  0.00           H  
ATOM   4529 HG22 VAL A 296      11.560  25.965 -19.354  1.00  0.00           H  
ATOM   4530 HG23 VAL A 296      10.862  24.480 -20.011  1.00  0.00           H  
ATOM   4531  N   VAL A 297      13.875  25.003 -23.849  1.00  0.00           N  
ATOM   4532  CA  VAL A 297      14.958  25.223 -24.817  1.00  0.00           C  
ATOM   4533  C   VAL A 297      14.471  26.143 -25.957  1.00  0.00           C  
ATOM   4534  O   VAL A 297      15.258  26.936 -26.489  1.00  0.00           O  
ATOM   4535  CB  VAL A 297      15.556  23.894 -25.334  1.00  0.00           C  
ATOM   4536  CG1 VAL A 297      16.495  24.070 -26.532  1.00  0.00           C  
ATOM   4537  CG2 VAL A 297      16.346  23.197 -24.215  1.00  0.00           C  
ATOM   4538  H   VAL A 297      13.494  24.052 -23.743  1.00  0.00           H  
ATOM   4539  HA  VAL A 297      15.738  25.787 -24.290  1.00  0.00           H  
ATOM   4540  HB  VAL A 297      14.743  23.236 -25.661  1.00  0.00           H  
ATOM   4541 HG11 VAL A 297      16.936  23.110 -26.822  1.00  0.00           H  
ATOM   4542 HG12 VAL A 297      15.960  24.452 -27.407  1.00  0.00           H  
ATOM   4543 HG13 VAL A 297      17.314  24.756 -26.293  1.00  0.00           H  
ATOM   4544 HG21 VAL A 297      16.677  22.204 -24.537  1.00  0.00           H  
ATOM   4545 HG22 VAL A 297      17.235  23.776 -23.942  1.00  0.00           H  
ATOM   4546 HG23 VAL A 297      15.749  23.069 -23.307  1.00  0.00           H  
ATOM   4547  N   ARG A 298      13.164  25.964 -26.368  1.00  0.00           N  
ATOM   4548  CA  ARG A 298      12.544  26.768 -27.425  1.00  0.00           C  
ATOM   4549  C   ARG A 298      12.695  28.255 -27.071  1.00  0.00           C  
ATOM   4550  O   ARG A 298      13.150  29.060 -27.888  1.00  0.00           O  
ATOM   4551  CB  ARG A 298      11.071  26.367 -27.606  1.00  0.00           C  
ATOM   4552  CG  ARG A 298      10.344  27.066 -28.754  1.00  0.00           C  
ATOM   4553  CD  ARG A 298       8.938  26.488 -28.953  1.00  0.00           C  
ATOM   4554  NE  ARG A 298       8.027  26.891 -27.869  1.00  0.00           N  
ATOM   4555  CZ  ARG A 298       7.355  26.100 -27.008  1.00  0.00           C  
ATOM   4556  NH1 ARG A 298       6.567  26.653 -26.066  1.00  0.00           N  
ATOM   4557  NH2 ARG A 298       7.416  24.759 -27.030  1.00  0.00           N1+
ATOM   4558  H   ARG A 298      12.612  25.199 -25.956  1.00  0.00           H  
ATOM   4559  HA  ARG A 298      13.106  26.573 -28.342  1.00  0.00           H  
ATOM   4560  HB2 ARG A 298      11.030  25.291 -27.808  1.00  0.00           H  
ATOM   4561  HB3 ARG A 298      10.518  26.538 -26.677  1.00  0.00           H  
ATOM   4562  HG2 ARG A 298      10.282  28.143 -28.568  1.00  0.00           H  
ATOM   4563  HG3 ARG A 298      10.918  26.918 -29.674  1.00  0.00           H  
ATOM   4564  HD2 ARG A 298       8.512  26.883 -29.881  1.00  0.00           H  
ATOM   4565  HD3 ARG A 298       8.973  25.400 -29.043  1.00  0.00           H  
ATOM   4566  HE  ARG A 298       7.881  27.885 -27.736  1.00  0.00           H  
ATOM   4567 HH11 ARG A 298       6.120  26.013 -25.409  1.00  0.00           H  
ATOM   4568 HH12 ARG A 298       6.382  27.674 -26.002  1.00  0.00           H  
ATOM   4569 HH21 ARG A 298       7.895  24.230 -27.740  1.00  0.00           H  
ATOM   4570 HH22 ARG A 298       6.955  24.270 -26.210  1.00  0.00           H  
ATOM   4571  N   GLN A 299      12.269  28.604 -25.797  1.00  0.00           N  
ATOM   4572  CA  GLN A 299      12.316  29.992 -25.348  1.00  0.00           C  
ATOM   4573  C   GLN A 299      13.739  30.442 -24.935  1.00  0.00           C  
ATOM   4574  O   GLN A 299      14.044  31.636 -24.982  1.00  0.00           O  
ATOM   4575  CB  GLN A 299      11.293  30.230 -24.228  1.00  0.00           C  
ATOM   4576  CG  GLN A 299      11.111  31.715 -23.873  1.00  0.00           C  
ATOM   4577  CD  GLN A 299       9.808  32.039 -23.161  1.00  0.00           C  
ATOM   4578  OE1 GLN A 299       9.224  33.119 -23.268  1.00  0.00           O  
ATOM   4579  NE2 GLN A 299       9.334  31.098 -22.301  1.00  0.00           N  
ATOM   4580  H   GLN A 299      11.910  27.874 -25.171  1.00  0.00           H  
ATOM   4581  HA  GLN A 299      12.043  30.609 -26.214  1.00  0.00           H  
ATOM   4582  HB2 GLN A 299      10.327  29.814 -24.543  1.00  0.00           H  
ATOM   4583  HB3 GLN A 299      11.592  29.671 -23.332  1.00  0.00           H  
ATOM   4584  HG2 GLN A 299      11.934  32.058 -23.238  1.00  0.00           H  
ATOM   4585  HG3 GLN A 299      11.124  32.316 -24.789  1.00  0.00           H  
ATOM   4586 HE21 GLN A 299       9.843  30.263 -22.044  1.00  0.00           H  
ATOM   4587 HE22 GLN A 299       8.417  31.255 -21.865  1.00  0.00           H  
ATOM   4588  N   CYS A 300      14.578  29.489 -24.379  1.00  0.00           N  
ATOM   4589  CA  CYS A 300      15.915  29.865 -23.896  1.00  0.00           C  
ATOM   4590  C   CYS A 300      16.931  30.056 -25.033  1.00  0.00           C  
ATOM   4591  O   CYS A 300      17.855  30.867 -24.921  1.00  0.00           O  
ATOM   4592  CB  CYS A 300      16.534  28.853 -22.927  1.00  0.00           C  
ATOM   4593  SG  CYS A 300      15.663  28.832 -21.334  1.00  0.00           S  
ATOM   4594  H   CYS A 300      14.243  28.523 -24.266  1.00  0.00           H  
ATOM   4595  HA  CYS A 300      15.823  30.845 -23.407  1.00  0.00           H  
ATOM   4596  HB2 CYS A 300      16.523  27.843 -23.347  1.00  0.00           H  
ATOM   4597  HB3 CYS A 300      17.580  29.106 -22.719  1.00  0.00           H  
ATOM   4598  HG  CYS A 300      14.529  28.306 -21.837  1.00  0.00           H  
ATOM   4599  N   SER A 301      16.856  29.148 -26.074  1.00  0.00           N  
ATOM   4600  CA  SER A 301      17.816  29.213 -27.183  1.00  0.00           C  
ATOM   4601  C   SER A 301      17.240  29.934 -28.414  1.00  0.00           C  
ATOM   4602  O   SER A 301      17.874  30.070 -29.459  1.00  0.00           O  
ATOM   4603  CB  SER A 301      18.415  27.850 -27.517  1.00  0.00           C  
ATOM   4604  OG  SER A 301      17.449  26.907 -27.951  1.00  0.00           O  
ATOM   4605  H   SER A 301      16.111  28.443 -26.084  1.00  0.00           H  
ATOM   4606  HA  SER A 301      18.653  29.849 -26.867  1.00  0.00           H  
ATOM   4607  HB2 SER A 301      19.165  27.938 -28.310  1.00  0.00           H  
ATOM   4608  HB3 SER A 301      18.911  27.429 -26.635  1.00  0.00           H  
ATOM   4609  HG  SER A 301      16.662  26.940 -27.362  1.00  0.00           H  
ATOM   4610  N   GLY A 302      15.986  30.478 -28.212  1.00  0.00           N  
ATOM   4611  CA  GLY A 302      15.348  31.379 -29.152  1.00  0.00           C  
ATOM   4612  C   GLY A 302      14.918  30.703 -30.442  1.00  0.00           C  
ATOM   4613  O   GLY A 302      15.024  31.267 -31.531  1.00  0.00           O  
ATOM   4614  H   GLY A 302      15.511  30.249 -27.345  1.00  0.00           H  
ATOM   4615  HA2 GLY A 302      14.468  31.807 -28.664  1.00  0.00           H  
ATOM   4616  HA3 GLY A 302      16.057  32.178 -29.392  1.00  0.00           H  
ATOM   4617  N   VAL A 303      14.288  29.484 -30.295  1.00  0.00           N  
ATOM   4618  CA  VAL A 303      14.063  28.646 -31.463  1.00  0.00           C  
ATOM   4619  C   VAL A 303      12.670  28.946 -32.056  1.00  0.00           C  
ATOM   4620  O   VAL A 303      11.609  28.559 -31.570  1.00  0.00           O  
ATOM   4621  CB  VAL A 303      14.241  27.137 -31.194  1.00  0.00           C  
ATOM   4622  CG1 VAL A 303      14.515  26.413 -32.519  1.00  0.00           C  
ATOM   4623  CG2 VAL A 303      15.398  26.839 -30.242  1.00  0.00           C  
ATOM   4624  H   VAL A 303      13.969  29.199 -29.356  1.00  0.00           H  
ATOM   4625  HA  VAL A 303      14.823  28.930 -32.204  1.00  0.00           H  
ATOM   4626  HB  VAL A 303      13.324  26.724 -30.757  1.00  0.00           H  
ATOM   4627 HG11 VAL A 303      14.584  25.332 -32.364  1.00  0.00           H  
ATOM   4628 HG12 VAL A 303      13.723  26.609 -33.247  1.00  0.00           H  
ATOM   4629 HG13 VAL A 303      15.460  26.743 -32.964  1.00  0.00           H  
ATOM   4630 HG21 VAL A 303      15.531  25.759 -30.114  1.00  0.00           H  
ATOM   4631 HG22 VAL A 303      16.340  27.254 -30.617  1.00  0.00           H  
ATOM   4632 HG23 VAL A 303      15.208  27.261 -29.254  1.00  0.00           H  
ATOM   4633  N   THR A 304      12.750  29.709 -33.201  1.00  0.00           N  
ATOM   4634  CA  THR A 304      11.667  29.903 -34.155  1.00  0.00           C  
ATOM   4635  C   THR A 304      11.828  28.842 -35.261  1.00  0.00           C  
ATOM   4636  O   THR A 304      12.894  28.287 -35.530  1.00  0.00           O  
ATOM   4637  CB  THR A 304      11.698  31.319 -34.754  1.00  0.00           C  
ATOM   4638  OG1 THR A 304      13.041  31.648 -35.124  1.00  0.00           O  
ATOM   4639  CG2 THR A 304      11.197  32.356 -33.754  1.00  0.00           C  
ATOM   4640  H   THR A 304      13.629  30.163 -33.446  1.00  0.00           H  
ATOM   4641  HA  THR A 304      10.708  29.714 -33.656  1.00  0.00           H  
ATOM   4642  HB  THR A 304      11.084  31.367 -35.660  1.00  0.00           H  
ATOM   4643 HG21 THR A 304      10.173  32.137 -33.435  1.00  0.00           H  
ATOM   4644 HG22 THR A 304      11.842  32.400 -32.870  1.00  0.00           H  
ATOM   4645 HG23 THR A 304      11.212  33.356 -34.202  1.00  0.00           H  
ATOM   4646  HG1 THR A 304      13.075  32.595 -35.349  1.00  0.00           H  
ATOM   4647  N   PHE A 305      10.665  28.553 -35.963  1.00  0.00           N  
ATOM   4648  CA  PHE A 305      10.622  27.440 -36.924  1.00  0.00           C  
ATOM   4649  C   PHE A 305       9.886  27.880 -38.205  1.00  0.00           C  
ATOM   4650  O   PHE A 305       9.247  27.093 -38.912  1.00  0.00           O  
ATOM   4651  CB  PHE A 305       9.900  26.230 -36.314  1.00  0.00           C  
ATOM   4652  CG  PHE A 305      10.549  25.651 -35.083  1.00  0.00           C  
ATOM   4653  CD1 PHE A 305      11.633  24.773 -35.199  1.00  0.00           C  
ATOM   4654  CD2 PHE A 305      10.082  25.976 -33.805  1.00  0.00           C  
ATOM   4655  CE1 PHE A 305      12.196  24.182 -34.069  1.00  0.00           C  
ATOM   4656  CE2 PHE A 305      10.671  25.412 -32.674  1.00  0.00           C  
ATOM   4657  CZ  PHE A 305      11.712  24.499 -32.805  1.00  0.00           C  
ATOM   4658  H   PHE A 305       9.813  29.081 -35.802  1.00  0.00           H  
ATOM   4659  HA  PHE A 305      11.640  27.165 -37.220  1.00  0.00           H  
ATOM   4660  HB2 PHE A 305       9.819  25.434 -37.063  1.00  0.00           H  
ATOM   4661  HB3 PHE A 305       8.863  26.503 -36.074  1.00  0.00           H  
ATOM   4662  HD1 PHE A 305      12.041  24.535 -36.177  1.00  0.00           H  
ATOM   4663  HD2 PHE A 305       9.258  26.673 -33.676  1.00  0.00           H  
ATOM   4664  HE1 PHE A 305      13.029  23.493 -34.174  1.00  0.00           H  
ATOM   4665  HE2 PHE A 305      10.306  25.677 -31.687  1.00  0.00           H  
ATOM   4666  HZ  PHE A 305      12.161  24.056 -31.922  1.00  0.00           H  
ATOM   4667  N   NME A   0      10.080  29.204 -38.546  1.00  0.00           N  
ATOM   4668  CH3 NME A   0       9.472  29.821 -39.700  1.00  0.00           C  
ATOM   4669  H   NME A   0      10.707  29.762 -37.972  1.00  0.00           H  
ATOM   4670 HH31 NME A   0      10.082  29.591 -40.577  1.00  0.00           H  
ATOM   4671 HH32 NME A   0       8.461  29.434 -39.846  1.00  0.00           H  
ATOM   4672 HH33 NME A   0       9.442  30.901 -39.542  1.00  0.00           H  
TER    4673      NME A   0 
HETATM 4674  C1    *   900     -19.722  18.693 -25.153  1.00  0.00           C  
HETATM 4675  C2    *   900     -19.813  17.891 -26.291  1.00  0.00           C  
HETATM 4676  C3    *   900     -20.063  18.107 -23.835  1.00  0.00           C  
HETATM 4677  C4    *   900     -19.289  20.023 -25.261  1.00  0.00           C  
HETATM 4678  C5    *   900     -19.466  18.389 -27.538  1.00  0.00           C  
HETATM 4679  O6    *   900     -20.212  16.584 -26.260  1.00  0.00           O  
HETATM 4680  C7    *   900     -20.386  16.652 -23.847  1.00  0.00           C  
HETATM 4681  O8    *   900     -20.082  18.791 -22.819  1.00  0.00           O  
HETATM 4682  C9    *   900     -18.923  20.533 -26.512  1.00  0.00           C  
HETATM 4683  C10   *   900     -19.021  19.702 -27.643  1.00  0.00           C  
HETATM 4684  C11   *   900     -20.450  16.031 -25.034  1.00  0.00           C  
HETATM 4685  C12   *   900     -20.692  15.872 -22.645  1.00  0.00           C  
HETATM 4686  O13   *   900     -18.459  21.803 -26.746  1.00  0.00           O  
HETATM 4687  O14   *   900     -18.511  20.135 -28.832  1.00  0.00           O  
HETATM 4688  C15   *   900     -19.982  14.691 -22.382  1.00  0.00           C  
HETATM 4689  C16   *   900     -21.741  16.247 -21.796  1.00  0.00           C  
HETATM 4690  C17   *   900     -18.238  22.635 -25.612  1.00  0.00           C  
HETATM 4691  C18   *   900     -19.488  20.313 -29.874  1.00  0.00           C  
HETATM 4692  C19   *   900     -20.355  13.873 -21.325  1.00  0.00           C  
HETATM 4693  C20   *   900     -22.119  15.419 -20.739  1.00  0.00           C  
HETATM 4694  O21   *   900     -19.733  19.091 -30.585  1.00  0.00           O  
HETATM 4695  C22   *   900     -18.801  21.298 -30.830  1.00  0.00           C  
HETATM 4696  C23   *   900     -21.436  14.230 -20.528  1.00  0.00           C  
HETATM 4697  C24   *   900     -20.666  19.282 -31.669  1.00  0.00           C  
HETATM 4698  C25   *   900     -19.597  21.532 -32.110  1.00  0.00           C  
HETATM 4699  O26   *   900     -18.489  22.550 -30.187  1.00  0.00           O  
HETATM 4700  O27   *   900     -21.827  13.416 -19.506  1.00  0.00           O  
HETATM 4701  C28   *   900     -20.084  20.218 -32.731  1.00  0.00           C  
HETATM 4702  C29   *   900     -20.968  17.923 -32.310  1.00  0.00           C  
HETATM 4703  O30   *   900     -18.711  22.182 -33.042  1.00  0.00           O  
HETATM 4704  O31   *   900     -21.086  20.464 -33.715  1.00  0.00           O  
HETATM 4705  O32   *   900     -21.417  17.017 -31.308  1.00  0.00           O  
HETATM 4706  H15   *   900     -18.238  22.310 -29.262  1.00  0.00           H  
HETATM 4707  H16   *   900     -21.685  12.487 -19.823  1.00  0.00           H  
HETATM 4708  H20   *   900     -19.240  22.384 -33.841  1.00  0.00           H  
HETATM 4709  H21   *   900     -20.698  20.967 -34.471  1.00  0.00           H  
HETATM 4710  H22   *   900     -20.660  16.879 -30.706  1.00  0.00           H  
HETATM 4711  H1    *   900     -19.229  20.621 -24.356  1.00  0.00           H  
HETATM 4712  H2    *   900     -19.489  17.743 -28.411  1.00  0.00           H  
HETATM 4713  H3    *   900     -20.702  14.984 -25.164  1.00  0.00           H  
HETATM 4714  H4    *   900     -19.143  14.392 -23.006  1.00  0.00           H  
HETATM 4715  H5    *   900     -22.283  17.174 -21.968  1.00  0.00           H  
HETATM 4716  H6    *   900     -17.824  23.583 -25.969  1.00  0.00           H  
HETATM 4717  H7    *   900     -17.507  22.191 -24.933  1.00  0.00           H  
HETATM 4718  H8    *   900     -19.179  22.854 -25.097  1.00  0.00           H  
HETATM 4719  H9    *   900     -20.417  20.728 -29.464  1.00  0.00           H  
HETATM 4720  H10   *   900     -19.787  12.974 -21.124  1.00  0.00           H  
HETATM 4721  H11   *   900     -22.943  15.694 -20.089  1.00  0.00           H  
HETATM 4722  H12   *   900     -17.835  20.879 -31.115  1.00  0.00           H  
HETATM 4723  H13   *   900     -21.601  19.679 -31.252  1.00  0.00           H  
HETATM 4724  H14   *   900     -20.430  22.222 -31.930  1.00  0.00           H  
HETATM 4725  H17   *   900     -19.239  19.729 -33.232  1.00  0.00           H  
HETATM 4726  H18   *   900     -21.752  18.004 -33.069  1.00  0.00           H  
HETATM 4727  H19   *   900     -20.077  17.496 -32.778  1.00  0.00           H  
CONECT 4667 4668 4669
CONECT 4668 4667 4670 4671 4672
CONECT 4669 4667
CONECT 4670 4668
CONECT 4671 4668
CONECT 4672 4668
CONECT 4674 4675 4675 4676 4677
CONECT 4675 4674 4674 4678 4679
CONECT 4676 4674 4680 4681 4681
CONECT 4677 4674 4682 4682 4711
CONECT 4678 4675 4683 4683 4712
CONECT 4679 4675 4684
CONECT 4680 4676 4684 4684 4685
CONECT 4681 4676 4676
CONECT 4682 4677 4677 4683 4686
CONECT 4683 4678 4678 4682 4687
CONECT 4684 4679 4680 4680 4713
CONECT 4685 4680 4688 4688 4689
CONECT 4686 4682 4690
CONECT 4687 4683 4691
CONECT 4688 4685 4685 4692 4714
CONECT 4689 4685 4693 4693 4715
CONECT 4690 4686 4716 4717 4718
CONECT 4691 4687 4694 4695 4719
CONECT 4692 4688 4696 4696 4720
CONECT 4693 4689 4689 4696 4721
CONECT 4694 4691 4697
CONECT 4695 4691 4698 4699 4722
CONECT 4696 4692 4692 4693 4700
CONECT 4697 4694 4701 4702 4723
CONECT 4698 4695 4701 4703 4724
CONECT 4699 4695 4706
CONECT 4700 4696 4707
CONECT 4701 4697 4698 4704 4725
CONECT 4702 4697 4705 4726 4727
CONECT 4703 4698 4708
CONECT 4704 4701 4709
CONECT 4705 4702 4710
CONECT 4706 4699
CONECT 4707 4700
CONECT 4708 4703
CONECT 4709 4704
CONECT 4710 4705
CONECT 4711 4677
CONECT 4712 4678
CONECT 4713 4684
CONECT 4714 4688
CONECT 4715 4689
CONECT 4716 4690
CONECT 4717 4690
CONECT 4718 4690
CONECT 4719 4691
CONECT 4720 4692
CONECT 4721 4693
CONECT 4722 4695
CONECT 4723 4697
CONECT 4724 4698
CONECT 4725 4701
CONECT 4726 4702
CONECT 4727 4702
END
