# Supplementary material for: Antiviral drug discovery by targeting the SARS-CoV-2 polyprotein processing by inhibition of the main protease
Source: PeerJ. 2022 Feb 8;10:e12929. doi: 10.7717/peerj.12929 (PMC8833224; doi:10.7717/peerj.12929)
Supplement: Supplemental Information 8 [file peerj-10-12929-s008.pdb]

REMARK  99                                                                      
REMARK  99 MOE v2014.09 (Chemical Computing Group Inc.) Tue Jun 16 02:02:27 2020
HELIX    1   1 SER A   10  LYS A   12  5               Generated by MOE    3
HELIX    2   2 ARG A   40  VAL A   42  5               Generated by MOE    3
HELIX    3   3 TYR A   54  LEU A   58  1               Generated by MOE    5
HELIX    4   4 ASN A   63  ASN A   65  5               Generated by MOE    3
HELIX    5   5 THR A  201  ASN A  214  1               Generated by MOE   14
HELIX    6   6 ASN A  228  ALA A  234  1               Generated by MOE    7
HELIX    7   7 MET A  235  TYR A  237  5               Generated by MOE    3
HELIX    8   8 GLN A  244  ASP A  248  1               Generated by MOE    5
HELIX    9   9 GLY A  251  THR A  257  1               Generated by MOE    7
HELIX   10  10 VAL A  261  ASN A  274  1               Generated by MOE   14
HELIX   11  11 PRO A  293  CYS A  300  1               Generated by MOE    8
SHEET    1       MET A  17  THR A  21                  Generated by MOE
SHEET    2       THR A  26  LEU A  32                  Generated by MOE
SHEET    3       VAL A  35  PRO A  39                  Generated by MOE
SHEET    4       LEU A  67  ALA A  70                  Generated by MOE
SHEET    5       VAL A  73  GLN A  83                  Generated by MOE
SHEET    6       VAL A  86  VAL A  91                  Generated by MOE
SHEET    7       TYR A 101  PHE A 103                  Generated by MOE
SHEET    8       THR A 111  CYS A 117                  Generated by MOE
SHEET    9       PRO A 122  ALA A 129                  Generated by MOE
SHEET   10       THR A 135  ILE A 136                  Generated by MOE
SHEET   11       VAL A 148  ASP A 153                  Generated by MOE
SHEET   12       CYS A 156  CYS A 156                  Generated by MOE
SHEET   13       VAL A 157  PHE A 159                  Generated by MOE
SHEET   14       CYS A 160  GLU A 166                  Generated by MOE
SHEET   15       HIE A 172  THR A 175                  Generated by MOE
ATOM      1  N   SER A   1      17.345  37.372 -21.504  1.00  0.00           N1+
ATOM      2  CA  SER A   1      16.534  37.194 -20.245  1.00  0.00           C  
ATOM      3  C   SER A   1      15.074  37.533 -20.549  1.00  0.00           C  
ATOM      4  O   SER A   1      14.753  37.987 -21.649  1.00  0.00           O  
ATOM      5  CB  SER A   1      17.137  38.144 -19.214  1.00  0.00           C  
ATOM      6  OG  SER A   1      17.685  39.260 -19.942  1.00  0.00           O  
ATOM      7  H1  SER A   1      16.734  37.291 -22.330  1.00  0.00           H  
ATOM      8  H2  SER A   1      17.690  38.357 -21.457  1.00  0.00           H  
ATOM      9  H3  SER A   1      18.148  36.737 -21.565  1.00  0.00           H  
ATOM     10  HA  SER A   1      16.608  36.143 -19.955  1.00  0.00           H  
ATOM     11  HB2 SER A   1      16.407  38.513 -18.488  1.00  0.00           H  
ATOM     12  HB3 SER A   1      17.964  37.661 -18.684  1.00  0.00           H  
ATOM     13  HG  SER A   1      17.999  39.902 -19.274  1.00  0.00           H  
ATOM     14  N   GLY A   2      14.184  37.194 -19.563  1.00  0.00           N  
ATOM     15  CA  GLY A   2      12.752  37.255 -19.752  1.00  0.00           C  
ATOM     16  C   GLY A   2      12.333  35.836 -20.119  1.00  0.00           C  
ATOM     17  O   GLY A   2      13.119  34.999 -20.570  1.00  0.00           O  
ATOM     18  H   GLY A   2      14.532  36.792 -18.675  1.00  0.00           H  
ATOM     19  HA2 GLY A   2      12.292  37.562 -18.810  1.00  0.00           H  
ATOM     20  HA3 GLY A   2      12.480  37.939 -20.559  1.00  0.00           H  
ATOM     21  N   PHE A   3      11.013  35.544 -19.859  1.00  0.00           N  
ATOM     22  CA  PHE A   3      10.499  34.195 -20.088  1.00  0.00           C  
ATOM     23  C   PHE A   3       8.986  34.327 -20.139  1.00  0.00           C  
ATOM     24  O   PHE A   3       8.343  34.829 -19.218  1.00  0.00           O  
ATOM     25  CB  PHE A   3      10.894  33.265 -18.929  1.00  0.00           C  
ATOM     26  CG  PHE A   3      11.265  31.863 -19.350  1.00  0.00           C  
ATOM     27  CD1 PHE A   3      12.361  31.636 -20.196  1.00  0.00           C  
ATOM     28  CD2 PHE A   3      10.593  30.763 -18.809  1.00  0.00           C  
ATOM     29  CE1 PHE A   3      12.797  30.341 -20.466  1.00  0.00           C  
ATOM     30  CE2 PHE A   3      11.026  29.466 -19.088  1.00  0.00           C  
ATOM     31  CZ  PHE A   3      12.129  29.256 -19.911  1.00  0.00           C  
ATOM     32  H   PHE A   3      10.385  36.245 -19.473  1.00  0.00           H  
ATOM     33  HA  PHE A   3      10.890  33.851 -21.050  1.00  0.00           H  
ATOM     34  HB2 PHE A   3      11.761  33.666 -18.390  1.00  0.00           H  
ATOM     35  HB3 PHE A   3      10.095  33.220 -18.177  1.00  0.00           H  
ATOM     36  HD1 PHE A   3      12.902  32.470 -20.636  1.00  0.00           H  
ATOM     37  HD2 PHE A   3       9.746  30.905 -18.142  1.00  0.00           H  
ATOM     38  HE1 PHE A   3      13.675  30.188 -21.088  1.00  0.00           H  
ATOM     39  HE2 PHE A   3      10.516  28.621 -18.635  1.00  0.00           H  
ATOM     40  HZ  PHE A   3      12.489  28.247 -20.094  1.00  0.00           H  
ATOM     41  N   ARG A   4       8.416  33.887 -21.307  1.00  0.00           N  
ATOM     42  CA  ARG A   4       6.974  33.783 -21.469  1.00  0.00           C  
ATOM     43  C   ARG A   4       6.714  32.286 -21.746  1.00  0.00           C  
ATOM     44  O   ARG A   4       7.618  31.482 -21.997  1.00  0.00           O  
ATOM     45  CB  ARG A   4       6.482  34.692 -22.605  1.00  0.00           C  
ATOM     46  CG  ARG A   4       6.870  36.182 -22.486  1.00  0.00           C  
ATOM     47  CD  ARG A   4       6.190  36.942 -21.341  1.00  0.00           C  
ATOM     48  NE  ARG A   4       6.482  38.401 -21.423  1.00  0.00           N  
ATOM     49  CZ  ARG A   4       5.657  39.388 -20.958  1.00  0.00           C  
ATOM     50  NH1 ARG A   4       4.544  39.100 -20.246  1.00  0.00           N  
ATOM     51  NH2 ARG A   4       5.925  40.692 -21.226  1.00  0.00           N1+
ATOM     52  H   ARG A   4       9.007  33.578 -22.092  1.00  0.00           H  
ATOM     53  HA  ARG A   4       6.466  34.041 -20.533  1.00  0.00           H  
ATOM     54  HB2 ARG A   4       6.889  34.317 -23.555  1.00  0.00           H  
ATOM     55  HB3 ARG A   4       5.392  34.610 -22.695  1.00  0.00           H  
ATOM     56  HG2 ARG A   4       7.958  36.291 -22.404  1.00  0.00           H  
ATOM     57  HG3 ARG A   4       6.595  36.673 -23.429  1.00  0.00           H  
ATOM     58  HD2 ARG A   4       5.109  36.797 -21.419  1.00  0.00           H  
ATOM     59  HD3 ARG A   4       6.544  36.588 -20.370  1.00  0.00           H  
ATOM     60  HE  ARG A   4       7.303  38.694 -21.938  1.00  0.00           H  
ATOM     61 HH11 ARG A   4       3.926  39.828 -19.908  1.00  0.00           H  
ATOM     62 HH12 ARG A   4       4.307  38.148 -20.001  1.00  0.00           H  
ATOM     63 HH21 ARG A   4       5.310  41.439 -20.916  1.00  0.00           H  
ATOM     64 HH22 ARG A   4       6.763  40.956 -21.730  1.00  0.00           H  
ATOM     65  N   LYS A   5       5.392  31.885 -21.758  1.00  0.00           N  
ATOM     66  CA  LYS A   5       5.013  30.532 -22.202  1.00  0.00           C  
ATOM     67  C   LYS A   5       4.985  30.581 -23.743  1.00  0.00           C  
ATOM     68  O   LYS A   5       3.959  30.469 -24.406  1.00  0.00           O  
ATOM     69  CB  LYS A   5       3.720  30.073 -21.508  1.00  0.00           C  
ATOM     70  CG  LYS A   5       3.422  28.579 -21.719  1.00  0.00           C  
ATOM     71  CD  LYS A   5       2.383  27.995 -20.741  1.00  0.00           C  
ATOM     72  CE  LYS A   5       2.982  27.693 -19.371  1.00  0.00           C  
ATOM     73  NZ  LYS A   5       1.975  27.108 -18.457  1.00  0.00           N1+
ATOM     74  H   LYS A   5       4.669  32.537 -21.467  1.00  0.00           H  
ATOM     75  HA  LYS A   5       5.818  29.844 -21.927  1.00  0.00           H  
ATOM     76  HB2 LYS A   5       3.818  30.274 -20.434  1.00  0.00           H  
ATOM     77  HB3 LYS A   5       2.867  30.668 -21.857  1.00  0.00           H  
ATOM     78  HG2 LYS A   5       3.039  28.459 -22.737  1.00  0.00           H  
ATOM     79  HG3 LYS A   5       4.345  27.991 -21.657  1.00  0.00           H  
ATOM     80  HD2 LYS A   5       1.531  28.679 -20.647  1.00  0.00           H  
ATOM     81  HD3 LYS A   5       1.996  27.061 -21.167  1.00  0.00           H  
ATOM     82  HE2 LYS A   5       3.791  26.962 -19.441  1.00  0.00           H  
ATOM     83  HE3 LYS A   5       3.345  28.602 -18.886  1.00  0.00           H  
ATOM     84  HZ1 LYS A   5       1.125  27.676 -18.368  1.00  0.00           H  
ATOM     85  HZ2 LYS A   5       1.743  26.128 -18.663  1.00  0.00           H  
ATOM     86  HZ3 LYS A   5       2.364  27.117 -17.423  1.00  0.00           H  
ATOM     87  N   MET A   6       6.241  30.769 -24.308  1.00  0.00           N  
ATOM     88  CA  MET A   6       6.451  31.016 -25.736  1.00  0.00           C  
ATOM     89  C   MET A   6       6.128  29.756 -26.551  1.00  0.00           C  
ATOM     90  O   MET A   6       6.701  28.679 -26.377  1.00  0.00           O  
ATOM     91  CB  MET A   6       7.905  31.450 -25.987  1.00  0.00           C  
ATOM     92  CG  MET A   6       8.175  31.798 -27.450  1.00  0.00           C  
ATOM     93  SD  MET A   6       9.918  32.248 -27.742  1.00  0.00           S  
ATOM     94  CE  MET A   6       9.901  33.943 -27.110  1.00  0.00           C  
ATOM     95  H   MET A   6       7.056  30.759 -23.688  1.00  0.00           H  
ATOM     96  HA  MET A   6       5.770  31.827 -26.020  1.00  0.00           H  
ATOM     97  HB2 MET A   6       8.112  32.321 -25.356  1.00  0.00           H  
ATOM     98  HB3 MET A   6       8.586  30.651 -25.663  1.00  0.00           H  
ATOM     99  HG2 MET A   6       7.975  30.932 -28.088  1.00  0.00           H  
ATOM    100  HG3 MET A   6       7.525  32.610 -27.791  1.00  0.00           H  
ATOM    101  HE1 MET A   6      10.895  34.380 -27.236  1.00  0.00           H  
ATOM    102  HE2 MET A   6       9.184  34.549 -27.669  1.00  0.00           H  
ATOM    103  HE3 MET A   6       9.650  33.964 -26.048  1.00  0.00           H  
ATOM    104  N   ALA A   7       5.129  29.936 -27.486  1.00  0.00           N  
ATOM    105  CA  ALA A   7       4.559  28.842 -28.283  1.00  0.00           C  
ATOM    106  C   ALA A   7       5.271  28.734 -29.650  1.00  0.00           C  
ATOM    107  O   ALA A   7       6.202  29.475 -29.970  1.00  0.00           O  
ATOM    108  CB  ALA A   7       3.065  29.123 -28.451  1.00  0.00           C  
ATOM    109  H   ALA A   7       4.746  30.858 -27.667  1.00  0.00           H  
ATOM    110  HA  ALA A   7       4.709  27.898 -27.749  1.00  0.00           H  
ATOM    111  HB1 ALA A   7       2.541  28.306 -28.948  1.00  0.00           H  
ATOM    112  HB2 ALA A   7       2.586  29.279 -27.479  1.00  0.00           H  
ATOM    113  HB3 ALA A   7       2.901  30.026 -29.050  1.00  0.00           H  
ATOM    114  N   PHE A   8       4.755  27.756 -30.486  1.00  0.00           N  
ATOM    115  CA  PHE A   8       5.135  27.605 -31.891  1.00  0.00           C  
ATOM    116  C   PHE A   8       4.118  28.454 -32.674  1.00  0.00           C  
ATOM    117  O   PHE A   8       2.903  28.333 -32.466  1.00  0.00           O  
ATOM    118  CB  PHE A   8       4.983  26.166 -32.406  1.00  0.00           C  
ATOM    119  CG  PHE A   8       5.932  25.153 -31.817  1.00  0.00           C  
ATOM    120  CD1 PHE A   8       7.222  24.998 -32.338  1.00  0.00           C  
ATOM    121  CD2 PHE A   8       5.515  24.307 -30.781  1.00  0.00           C  
ATOM    122  CE1 PHE A   8       8.058  23.990 -31.854  1.00  0.00           C  
ATOM    123  CE2 PHE A   8       6.362  23.316 -30.289  1.00  0.00           C  
ATOM    124  CZ  PHE A   8       7.631  23.155 -30.829  1.00  0.00           C  
ATOM    125  H   PHE A   8       4.016  27.125 -30.149  1.00  0.00           H  
ATOM    126  HA  PHE A   8       6.162  27.949 -32.011  1.00  0.00           H  
ATOM    127  HB2 PHE A   8       3.956  25.814 -32.254  1.00  0.00           H  
ATOM    128  HB3 PHE A   8       5.117  26.162 -33.494  1.00  0.00           H  
ATOM    129  HD1 PHE A   8       7.571  25.632 -33.148  1.00  0.00           H  
ATOM    130  HD2 PHE A   8       4.513  24.391 -30.368  1.00  0.00           H  
ATOM    131  HE1 PHE A   8       9.035  23.820 -32.293  1.00  0.00           H  
ATOM    132  HE2 PHE A   8       6.027  22.632 -29.516  1.00  0.00           H  
ATOM    133  HZ  PHE A   8       8.274  22.359 -30.468  1.00  0.00           H  
ATOM    134  N   PRO A   9       4.592  29.295 -33.664  1.00  0.00           N  
ATOM    135  CA  PRO A   9       3.665  30.042 -34.515  1.00  0.00           C  
ATOM    136  C   PRO A   9       2.912  29.118 -35.485  1.00  0.00           C  
ATOM    137  O   PRO A   9       3.455  28.236 -36.149  1.00  0.00           O  
ATOM    138  CB  PRO A   9       4.555  30.991 -35.330  1.00  0.00           C  
ATOM    139  CG  PRO A   9       5.874  31.022 -34.570  1.00  0.00           C  
ATOM    140  CD  PRO A   9       5.972  29.631 -33.966  1.00  0.00           C  
ATOM    141  HA  PRO A   9       2.971  30.593 -33.870  1.00  0.00           H  
ATOM    142  HB2 PRO A   9       4.726  30.618 -36.348  1.00  0.00           H  
ATOM    143  HB3 PRO A   9       4.111  31.987 -35.421  1.00  0.00           H  
ATOM    144  HG2 PRO A   9       6.729  31.267 -35.207  1.00  0.00           H  
ATOM    145  HG3 PRO A   9       5.817  31.772 -33.772  1.00  0.00           H  
ATOM    146  HD2 PRO A   9       6.346  28.899 -34.690  1.00  0.00           H  
ATOM    147  HD3 PRO A   9       6.608  29.628 -33.079  1.00  0.00           H  
ATOM    148  N   SER A  10       1.581  29.436 -35.605  1.00  0.00           N  
ATOM    149  CA  SER A  10       0.572  28.660 -36.322  1.00  0.00           C  
ATOM    150  C   SER A  10       0.387  29.082 -37.790  1.00  0.00           C  
ATOM    151  O   SER A  10      -0.566  28.706 -38.479  1.00  0.00           O  
ATOM    152  CB  SER A  10      -0.741  28.743 -35.545  1.00  0.00           C  
ATOM    153  OG  SER A  10      -0.921  30.064 -35.022  1.00  0.00           O  
ATOM    154  H   SER A  10       1.198  30.256 -35.135  1.00  0.00           H  
ATOM    155  HA  SER A  10       0.908  27.617 -36.369  1.00  0.00           H  
ATOM    156  HB2 SER A  10      -1.615  28.454 -36.131  1.00  0.00           H  
ATOM    157  HB3 SER A  10      -0.700  28.084 -34.674  1.00  0.00           H  
ATOM    158  HG  SER A  10      -1.227  30.654 -35.796  1.00  0.00           H  
ATOM    159  N   GLY A  11       1.478  29.701 -38.365  1.00  0.00           N  
ATOM    160  CA  GLY A  11       1.509  30.091 -39.765  1.00  0.00           C  
ATOM    161  C   GLY A  11       1.619  28.899 -40.717  1.00  0.00           C  
ATOM    162  O   GLY A  11       1.418  29.015 -41.925  1.00  0.00           O  
ATOM    163  H   GLY A  11       2.269  29.921 -37.771  1.00  0.00           H  
ATOM    164  HA2 GLY A  11       0.588  30.636 -39.995  1.00  0.00           H  
ATOM    165  HA3 GLY A  11       2.375  30.742 -39.914  1.00  0.00           H  
ATOM    166  N   LYS A  12       1.975  27.705 -40.117  1.00  0.00           N  
ATOM    167  CA  LYS A  12       1.948  26.430 -40.821  1.00  0.00           C  
ATOM    168  C   LYS A  12       0.654  25.643 -40.506  1.00  0.00           C  
ATOM    169  O   LYS A  12       0.530  24.459 -40.828  1.00  0.00           O  
ATOM    170  CB  LYS A  12       3.152  25.538 -40.472  1.00  0.00           C  
ATOM    171  CG  LYS A  12       4.537  26.097 -40.834  1.00  0.00           C  
ATOM    172  CD  LYS A  12       5.575  24.961 -40.780  1.00  0.00           C  
ATOM    173  CE  LYS A  12       7.020  25.374 -41.028  1.00  0.00           C  
ATOM    174  NZ  LYS A  12       7.548  26.066 -39.839  1.00  0.00           N1+
ATOM    175  H   LYS A  12       2.230  27.725 -39.133  1.00  0.00           H  
ATOM    176  HA  LYS A  12       1.937  26.619 -41.901  1.00  0.00           H  
ATOM    177  HB2 LYS A  12       3.134  25.296 -39.401  1.00  0.00           H  
ATOM    178  HB3 LYS A  12       3.024  24.588 -41.003  1.00  0.00           H  
ATOM    179  HG2 LYS A  12       4.519  26.523 -41.843  1.00  0.00           H  
ATOM    180  HG3 LYS A  12       4.804  26.899 -40.138  1.00  0.00           H  
ATOM    181  HD2 LYS A  12       5.509  24.459 -39.808  1.00  0.00           H  
ATOM    182  HD3 LYS A  12       5.308  24.220 -41.543  1.00  0.00           H  
ATOM    183  HE2 LYS A  12       7.654  24.495 -41.177  1.00  0.00           H  
ATOM    184  HE3 LYS A  12       7.125  26.050 -41.880  1.00  0.00           H  
ATOM    185  HZ1 LYS A  12       7.140  26.992 -39.680  1.00  0.00           H  
ATOM    186  HZ2 LYS A  12       7.440  25.531 -38.969  1.00  0.00           H  
ATOM    187  HZ3 LYS A  12       8.587  26.263 -39.863  1.00  0.00           H  
ATOM    188  N   VAL A  13      -0.361  26.362 -39.894  1.00  0.00           N  
ATOM    189  CA  VAL A  13      -1.636  25.747 -39.529  1.00  0.00           C  
ATOM    190  C   VAL A  13      -2.821  26.623 -39.954  1.00  0.00           C  
ATOM    191  O   VAL A  13      -3.804  26.129 -40.514  1.00  0.00           O  
ATOM    192  CB  VAL A  13      -1.704  25.414 -38.026  1.00  0.00           C  
ATOM    193  CG1 VAL A  13      -2.981  24.631 -37.705  1.00  0.00           C  
ATOM    194  CG2 VAL A  13      -0.490  24.599 -37.576  1.00  0.00           C  
ATOM    195  H   VAL A  13      -0.209  27.346 -39.664  1.00  0.00           H  
ATOM    196  HA  VAL A  13      -1.731  24.813 -40.097  1.00  0.00           H  
ATOM    197  HB  VAL A  13      -1.720  26.340 -37.440  1.00  0.00           H  
ATOM    198 HG11 VAL A  13      -3.016  24.346 -36.648  1.00  0.00           H  
ATOM    199 HG12 VAL A  13      -3.870  25.230 -37.913  1.00  0.00           H  
ATOM    200 HG13 VAL A  13      -3.053  23.723 -38.311  1.00  0.00           H  
ATOM    201 HG21 VAL A  13      -0.640  24.234 -36.561  1.00  0.00           H  
ATOM    202 HG22 VAL A  13      -0.325  23.731 -38.220  1.00  0.00           H  
ATOM    203 HG23 VAL A  13       0.420  25.206 -37.578  1.00  0.00           H  
ATOM    204  N   GLU A  14      -2.799  27.951 -39.601  1.00  0.00           N  
ATOM    205  CA  GLU A  14      -4.006  28.784 -39.682  1.00  0.00           C  
ATOM    206  C   GLU A  14      -4.715  28.779 -41.047  1.00  0.00           C  
ATOM    207  O   GLU A  14      -5.922  28.999 -41.143  1.00  0.00           O  
ATOM    208  CB  GLU A  14      -3.660  30.234 -39.334  1.00  0.00           C  
ATOM    209  CG  GLU A  14      -3.525  30.420 -37.829  1.00  0.00           C  
ATOM    210  CD  GLU A  14      -2.631  31.616 -37.555  1.00  0.00           C  
ATOM    211  OE1 GLU A  14      -2.984  32.701 -38.094  1.00  0.00           O  
ATOM    212  OE2 GLU A  14      -1.636  31.368 -36.806  1.00  0.00           O1-
ATOM    213  H   GLU A  14      -1.950  28.356 -39.180  1.00  0.00           H  
ATOM    214  HA  GLU A  14      -4.722  28.365 -38.966  1.00  0.00           H  
ATOM    215  HB2 GLU A  14      -2.735  30.525 -39.851  1.00  0.00           H  
ATOM    216  HB3 GLU A  14      -4.436  30.917 -39.702  1.00  0.00           H  
ATOM    217  HG2 GLU A  14      -4.501  30.596 -37.371  1.00  0.00           H  
ATOM    218  HG3 GLU A  14      -3.104  29.530 -37.356  1.00  0.00           H  
ATOM    219  N   GLY A  15      -3.884  28.616 -42.133  1.00  0.00           N  
ATOM    220  CA  GLY A  15      -4.380  28.570 -43.493  1.00  0.00           C  
ATOM    221  C   GLY A  15      -4.669  27.160 -44.018  1.00  0.00           C  
ATOM    222  O   GLY A  15      -5.015  26.986 -45.186  1.00  0.00           O  
ATOM    223  H   GLY A  15      -2.889  28.505 -41.964  1.00  0.00           H  
ATOM    224  HA2 GLY A  15      -5.299  29.158 -43.574  1.00  0.00           H  
ATOM    225  HA3 GLY A  15      -3.610  29.016 -44.131  1.00  0.00           H  
ATOM    226  N   CYS A  16      -4.535  26.128 -43.113  1.00  0.00           N  
ATOM    227  CA  CYS A  16      -4.701  24.711 -43.481  1.00  0.00           C  
ATOM    228  C   CYS A  16      -5.984  24.134 -42.837  1.00  0.00           C  
ATOM    229  O   CYS A  16      -6.266  22.935 -42.888  1.00  0.00           O  
ATOM    230  CB  CYS A  16      -3.493  23.866 -43.041  1.00  0.00           C  
ATOM    231  SG  CYS A  16      -1.876  24.667 -43.360  1.00  0.00           S  
ATOM    232  H   CYS A  16      -4.309  26.333 -42.128  1.00  0.00           H  
ATOM    233  HA  CYS A  16      -4.828  24.637 -44.568  1.00  0.00           H  
ATOM    234  HB2 CYS A  16      -3.540  23.665 -41.965  1.00  0.00           H  
ATOM    235  HB3 CYS A  16      -3.506  22.895 -43.548  1.00  0.00           H  
ATOM    236  HG  CYS A  16      -2.064  25.706 -42.535  1.00  0.00           H  
ATOM    237  N   MET A  17      -6.789  25.089 -42.237  1.00  0.00           N  
ATOM    238  CA  MET A  17      -8.019  24.765 -41.522  1.00  0.00           C  
ATOM    239  C   MET A  17      -9.218  25.034 -42.446  1.00  0.00           C  
ATOM    240  O   MET A  17      -9.164  25.830 -43.385  1.00  0.00           O  
ATOM    241  CB  MET A  17      -8.187  25.602 -40.243  1.00  0.00           C  
ATOM    242  CG  MET A  17      -7.071  25.478 -39.203  1.00  0.00           C  
ATOM    243  SD  MET A  17      -6.635  23.786 -38.694  1.00  0.00           S  
ATOM    244  CE  MET A  17      -8.149  23.291 -37.845  1.00  0.00           C  
ATOM    245  H   MET A  17      -6.510  26.063 -42.342  1.00  0.00           H  
ATOM    246  HA  MET A  17      -8.010  23.698 -41.288  1.00  0.00           H  
ATOM    247  HB2 MET A  17      -8.264  26.663 -40.519  1.00  0.00           H  
ATOM    248  HB3 MET A  17      -9.147  25.361 -39.771  1.00  0.00           H  
ATOM    249  HG2 MET A  17      -6.162  25.938 -39.599  1.00  0.00           H  
ATOM    250  HG3 MET A  17      -7.336  26.051 -38.308  1.00  0.00           H  
ATOM    251  HE1 MET A  17      -8.136  22.207 -37.702  1.00  0.00           H  
ATOM    252  HE2 MET A  17      -8.193  23.761 -36.862  1.00  0.00           H  
ATOM    253  HE3 MET A  17      -9.042  23.549 -38.414  1.00  0.00           H  
ATOM    254  N   VAL A  18     -10.373  24.348 -42.085  1.00  0.00           N  
ATOM    255  CA  VAL A  18     -11.665  24.554 -42.755  1.00  0.00           C  
ATOM    256  C   VAL A  18     -12.856  24.452 -41.767  1.00  0.00           C  
ATOM    257  O   VAL A  18     -12.760  23.955 -40.642  1.00  0.00           O  
ATOM    258  CB  VAL A  18     -11.899  23.556 -43.924  1.00  0.00           C  
ATOM    259  CG1 VAL A  18     -11.087  23.934 -45.157  1.00  0.00           C  
ATOM    260  CG2 VAL A  18     -11.629  22.101 -43.531  1.00  0.00           C  
ATOM    261  H   VAL A  18     -10.321  23.635 -41.338  1.00  0.00           H  
ATOM    262  HA  VAL A  18     -11.678  25.580 -43.146  1.00  0.00           H  
ATOM    263  HB  VAL A  18     -12.950  23.604 -44.233  1.00  0.00           H  
ATOM    264 HG11 VAL A  18     -11.329  23.270 -45.994  1.00  0.00           H  
ATOM    265 HG12 VAL A  18     -11.305  24.959 -45.473  1.00  0.00           H  
ATOM    266 HG13 VAL A  18     -10.015  23.855 -44.961  1.00  0.00           H  
ATOM    267 HG21 VAL A  18     -11.860  21.430 -44.365  1.00  0.00           H  
ATOM    268 HG22 VAL A  18     -10.581  21.940 -43.262  1.00  0.00           H  
ATOM    269 HG23 VAL A  18     -12.251  21.801 -42.683  1.00  0.00           H  
ATOM    270  N   GLN A  19     -14.060  24.878 -42.309  1.00  0.00           N  
ATOM    271  CA  GLN A  19     -15.359  24.666 -41.666  1.00  0.00           C  
ATOM    272  C   GLN A  19     -15.889  23.360 -42.274  1.00  0.00           C  
ATOM    273  O   GLN A  19     -15.940  23.184 -43.496  1.00  0.00           O  
ATOM    274  CB  GLN A  19     -16.315  25.808 -42.039  1.00  0.00           C  
ATOM    275  CG  GLN A  19     -17.697  25.725 -41.377  1.00  0.00           C  
ATOM    276  CD  GLN A  19     -18.758  26.223 -42.342  1.00  0.00           C  
ATOM    277  NE2 GLN A  19     -19.861  25.418 -42.440  1.00  0.00           N  
ATOM    278  OE1 GLN A  19     -18.633  27.254 -42.998  1.00  0.00           O  
ATOM    279  H   GLN A  19     -14.055  25.322 -43.235  1.00  0.00           H  
ATOM    280  HA  GLN A  19     -15.230  24.582 -40.583  1.00  0.00           H  
ATOM    281  HB2 GLN A  19     -15.857  26.773 -41.793  1.00  0.00           H  
ATOM    282  HB3 GLN A  19     -16.427  25.821 -43.129  1.00  0.00           H  
ATOM    283  HG2 GLN A  19     -17.936  24.702 -41.070  1.00  0.00           H  
ATOM    284  HG3 GLN A  19     -17.728  26.349 -40.478  1.00  0.00           H  
ATOM    285 HE21 GLN A  19     -20.525  25.617 -43.196  1.00  0.00           H  
ATOM    286 HE22 GLN A  19     -20.067  24.642 -41.816  1.00  0.00           H  
ATOM    287  N   VAL A  20     -16.339  22.430 -41.352  1.00  0.00           N  
ATOM    288  CA  VAL A  20     -16.983  21.185 -41.776  1.00  0.00           C  
ATOM    289  C   VAL A  20     -18.375  21.214 -41.140  1.00  0.00           C  
ATOM    290  O   VAL A  20     -18.636  21.726 -40.043  1.00  0.00           O  
ATOM    291  CB  VAL A  20     -16.175  19.932 -41.395  1.00  0.00           C  
ATOM    292  CG1 VAL A  20     -16.799  18.666 -41.992  1.00  0.00           C  
ATOM    293  CG2 VAL A  20     -14.728  20.038 -41.886  1.00  0.00           C  
ATOM    294  H   VAL A  20     -16.264  22.598 -40.332  1.00  0.00           H  
ATOM    295  HA  VAL A  20     -17.103  21.214 -42.863  1.00  0.00           H  
ATOM    296  HB  VAL A  20     -16.157  19.825 -40.305  1.00  0.00           H  
ATOM    297 HG11 VAL A  20     -16.201  17.786 -41.743  1.00  0.00           H  
ATOM    298 HG12 VAL A  20     -17.807  18.491 -41.611  1.00  0.00           H  
ATOM    299 HG13 VAL A  20     -16.862  18.729 -43.083  1.00  0.00           H  
ATOM    300 HG21 VAL A  20     -14.164  19.133 -41.643  1.00  0.00           H  
ATOM    301 HG22 VAL A  20     -14.688  20.176 -42.971  1.00  0.00           H  
ATOM    302 HG23 VAL A  20     -14.215  20.882 -41.418  1.00  0.00           H  
ATOM    303  N   THR A  21     -19.375  20.681 -41.929  1.00  0.00           N  
ATOM    304  CA  THR A  21     -20.769  20.718 -41.497  1.00  0.00           C  
ATOM    305  C   THR A  21     -21.573  19.591 -42.142  1.00  0.00           C  
ATOM    306  O   THR A  21     -21.298  19.088 -43.232  1.00  0.00           O  
ATOM    307  CB  THR A  21     -21.324  22.141 -41.765  1.00  0.00           C  
ATOM    308  OG1 THR A  21     -20.891  23.040 -40.716  1.00  0.00           O  
ATOM    309  CG2 THR A  21     -22.833  22.283 -41.860  1.00  0.00           C  
ATOM    310  H   THR A  21     -19.165  20.289 -42.863  1.00  0.00           H  
ATOM    311  HA  THR A  21     -20.759  20.528 -40.418  1.00  0.00           H  
ATOM    312  HB  THR A  21     -20.895  22.529 -42.698  1.00  0.00           H  
ATOM    313 HG21 THR A  21     -23.218  21.767 -42.741  1.00  0.00           H  
ATOM    314 HG22 THR A  21     -23.333  21.903 -40.964  1.00  0.00           H  
ATOM    315 HG23 THR A  21     -23.112  23.340 -41.944  1.00  0.00           H  
ATOM    316  HG1 THR A  21     -20.013  22.692 -40.420  1.00  0.00           H  
ATOM    317  N   CYS A  22     -22.675  19.230 -41.378  1.00  0.00           N  
ATOM    318  CA  CYS A  22     -23.696  18.314 -41.874  1.00  0.00           C  
ATOM    319  C   CYS A  22     -25.070  18.927 -41.563  1.00  0.00           C  
ATOM    320  O   CYS A  22     -25.797  18.537 -40.648  1.00  0.00           O  
ATOM    321  CB  CYS A  22     -23.518  16.932 -41.242  1.00  0.00           C  
ATOM    322  SG  CYS A  22     -24.621  15.675 -41.970  1.00  0.00           S  
ATOM    323  H   CYS A  22     -22.774  19.599 -40.415  1.00  0.00           H  
ATOM    324  HA  CYS A  22     -23.598  18.247 -42.963  1.00  0.00           H  
ATOM    325  HB2 CYS A  22     -22.489  16.587 -41.386  1.00  0.00           H  
ATOM    326  HB3 CYS A  22     -23.720  16.972 -40.167  1.00  0.00           H  
ATOM    327  HG  CYS A  22     -24.218  15.879 -43.243  1.00  0.00           H  
ATOM    328  N   GLY A  23     -25.432  19.985 -42.374  1.00  0.00           N  
ATOM    329  CA  GLY A  23     -26.780  20.550 -42.428  1.00  0.00           C  
ATOM    330  C   GLY A  23     -27.318  21.290 -41.194  1.00  0.00           C  
ATOM    331  O   GLY A  23     -28.042  22.279 -41.296  1.00  0.00           O  
ATOM    332  H   GLY A  23     -24.734  20.357 -43.009  1.00  0.00           H  
ATOM    333  HA2 GLY A  23     -26.790  21.247 -43.272  1.00  0.00           H  
ATOM    334  HA3 GLY A  23     -27.471  19.728 -42.643  1.00  0.00           H  
ATOM    335  N   THR A  24     -27.105  20.643 -39.994  1.00  0.00           N  
ATOM    336  CA  THR A  24     -27.582  21.131 -38.698  1.00  0.00           C  
ATOM    337  C   THR A  24     -26.696  20.579 -37.568  1.00  0.00           C  
ATOM    338  O   THR A  24     -27.127  20.292 -36.447  1.00  0.00           O  
ATOM    339  CB  THR A  24     -29.070  20.806 -38.445  1.00  0.00           C  
ATOM    340  OG1 THR A  24     -29.481  21.309 -37.167  1.00  0.00           O  
ATOM    341  CG2 THR A  24     -29.405  19.318 -38.515  1.00  0.00           C  
ATOM    342  H   THR A  24     -26.596  19.748 -40.031  1.00  0.00           H  
ATOM    343  HA  THR A  24     -27.452  22.221 -38.679  1.00  0.00           H  
ATOM    344  HB  THR A  24     -29.679  21.325 -39.194  1.00  0.00           H  
ATOM    345 HG21 THR A  24     -29.171  18.897 -39.497  1.00  0.00           H  
ATOM    346 HG22 THR A  24     -28.869  18.745 -37.752  1.00  0.00           H  
ATOM    347 HG23 THR A  24     -30.473  19.165 -38.322  1.00  0.00           H  
ATOM    348  HG1 THR A  24     -28.901  20.887 -36.493  1.00  0.00           H  
ATOM    349  N   THR A  25     -25.351  20.545 -37.859  1.00  0.00           N  
ATOM    350  CA  THR A  25     -24.316  20.028 -36.939  1.00  0.00           C  
ATOM    351  C   THR A  25     -22.998  20.371 -37.661  1.00  0.00           C  
ATOM    352  O   THR A  25     -22.850  20.127 -38.863  1.00  0.00           O  
ATOM    353  CB  THR A  25     -24.574  18.534 -36.655  1.00  0.00           C  
ATOM    354  OG1 THR A  25     -25.582  18.416 -35.633  1.00  0.00           O  
ATOM    355  CG2 THR A  25     -23.360  17.782 -36.147  1.00  0.00           C  
ATOM    356  H   THR A  25     -25.056  20.899 -38.770  1.00  0.00           H  
ATOM    357  HA  THR A  25     -24.403  20.612 -36.015  1.00  0.00           H  
ATOM    358  HB  THR A  25     -24.955  18.027 -37.549  1.00  0.00           H  
ATOM    359 HG21 THR A  25     -22.573  17.749 -36.903  1.00  0.00           H  
ATOM    360 HG22 THR A  25     -22.974  18.244 -35.233  1.00  0.00           H  
ATOM    361 HG23 THR A  25     -23.623  16.752 -35.885  1.00  0.00           H  
ATOM    362  HG1 THR A  25     -26.303  19.054 -35.841  1.00  0.00           H  
ATOM    363  N   THR A  26     -22.101  21.104 -36.901  1.00  0.00           N  
ATOM    364  CA  THR A  26     -21.076  21.990 -37.498  1.00  0.00           C  
ATOM    365  C   THR A  26     -19.863  22.064 -36.581  1.00  0.00           C  
ATOM    366  O   THR A  26     -20.003  22.261 -35.376  1.00  0.00           O  
ATOM    367  CB  THR A  26     -21.651  23.429 -37.638  1.00  0.00           C  
ATOM    368  OG1 THR A  26     -22.531  23.496 -38.765  1.00  0.00           O  
ATOM    369  CG2 THR A  26     -20.616  24.543 -37.808  1.00  0.00           C  
ATOM    370  H   THR A  26     -22.152  21.079 -35.882  1.00  0.00           H  
ATOM    371  HA  THR A  26     -20.801  21.580 -38.470  1.00  0.00           H  
ATOM    372  HB  THR A  26     -22.260  23.667 -36.757  1.00  0.00           H  
ATOM    373 HG21 THR A  26     -20.034  24.701 -36.896  1.00  0.00           H  
ATOM    374 HG22 THR A  26     -19.925  24.327 -38.628  1.00  0.00           H  
ATOM    375 HG23 THR A  26     -21.112  25.488 -38.057  1.00  0.00           H  
ATOM    376  HG1 THR A  26     -21.971  23.372 -39.569  1.00  0.00           H  
ATOM    377  N   LEU A  27     -18.630  22.017 -37.216  1.00  0.00           N  
ATOM    378  CA  LEU A  27     -17.390  22.246 -36.475  1.00  0.00           C  
ATOM    379  C   LEU A  27     -16.213  22.550 -37.420  1.00  0.00           C  
ATOM    380  O   LEU A  27     -16.339  22.739 -38.634  1.00  0.00           O  
ATOM    381  CB  LEU A  27     -17.106  21.135 -35.448  1.00  0.00           C  
ATOM    382  CG  LEU A  27     -16.402  19.852 -35.933  1.00  0.00           C  
ATOM    383  CD1 LEU A  27     -16.417  18.797 -34.821  1.00  0.00           C  
ATOM    384  CD2 LEU A  27     -16.982  19.293 -37.225  1.00  0.00           C  
ATOM    385  H   LEU A  27     -18.559  21.856 -38.230  1.00  0.00           H  
ATOM    386  HA  LEU A  27     -17.558  23.174 -35.909  1.00  0.00           H  
ATOM    387  HB2 LEU A  27     -16.507  21.572 -34.647  1.00  0.00           H  
ATOM    388  HB3 LEU A  27     -18.033  20.865 -34.941  1.00  0.00           H  
ATOM    389  HG  LEU A  27     -15.350  20.074 -36.130  1.00  0.00           H  
ATOM    390 HD11 LEU A  27     -16.227  17.794 -35.209  1.00  0.00           H  
ATOM    391 HD12 LEU A  27     -15.647  19.018 -34.079  1.00  0.00           H  
ATOM    392 HD13 LEU A  27     -17.369  18.765 -34.287  1.00  0.00           H  
ATOM    393 HD21 LEU A  27     -16.525  18.331 -37.476  1.00  0.00           H  
ATOM    394 HD22 LEU A  27     -18.060  19.158 -37.148  1.00  0.00           H  
ATOM    395 HD23 LEU A  27     -16.790  19.960 -38.068  1.00  0.00           H  
ATOM    396  N   ASN A  28     -14.992  22.652 -36.778  1.00  0.00           N  
ATOM    397  CA  ASN A  28     -13.778  23.042 -37.484  1.00  0.00           C  
ATOM    398  C   ASN A  28     -13.126  21.740 -37.966  1.00  0.00           C  
ATOM    399  O   ASN A  28     -13.212  20.682 -37.341  1.00  0.00           O  
ATOM    400  CB  ASN A  28     -12.797  23.789 -36.582  1.00  0.00           C  
ATOM    401  CG  ASN A  28     -13.477  24.931 -35.868  1.00  0.00           C  
ATOM    402  OD1 ASN A  28     -13.509  26.084 -36.289  1.00  0.00           O  
ATOM    403  ND2 ASN A  28     -14.087  24.581 -34.697  1.00  0.00           N  
ATOM    404  H   ASN A  28     -14.912  22.390 -35.792  1.00  0.00           H  
ATOM    405  HA  ASN A  28     -14.055  23.664 -38.342  1.00  0.00           H  
ATOM    406  HB2 ASN A  28     -12.362  23.114 -35.833  1.00  0.00           H  
ATOM    407  HB3 ASN A  28     -11.959  24.187 -37.165  1.00  0.00           H  
ATOM    408 HD21 ASN A  28     -14.056  23.650 -34.272  1.00  0.00           H  
ATOM    409 HD22 ASN A  28     -14.629  25.299 -34.198  1.00  0.00           H  
ATOM    410  N   GLY A  29     -12.377  21.851 -39.119  1.00  0.00           N  
ATOM    411  CA  GLY A  29     -11.611  20.717 -39.609  1.00  0.00           C  
ATOM    412  C   GLY A  29     -10.301  21.148 -40.244  1.00  0.00           C  
ATOM    413  O   GLY A  29     -10.040  22.324 -40.498  1.00  0.00           O  
ATOM    414  H   GLY A  29     -12.369  22.730 -39.664  1.00  0.00           H  
ATOM    415  HA2 GLY A  29     -11.399  20.018 -38.793  1.00  0.00           H  
ATOM    416  HA3 GLY A  29     -12.213  20.204 -40.363  1.00  0.00           H  
ATOM    417  N   LEU A  30      -9.463  20.088 -40.529  1.00  0.00           N  
ATOM    418  CA  LEU A  30      -8.118  20.259 -41.107  1.00  0.00           C  
ATOM    419  C   LEU A  30      -8.179  19.815 -42.586  1.00  0.00           C  
ATOM    420  O   LEU A  30      -8.810  18.806 -42.914  1.00  0.00           O  
ATOM    421  CB  LEU A  30      -7.133  19.407 -40.291  1.00  0.00           C  
ATOM    422  CG  LEU A  30      -5.659  19.457 -40.726  1.00  0.00           C  
ATOM    423  CD1 LEU A  30      -5.013  20.806 -40.427  1.00  0.00           C  
ATOM    424  CD2 LEU A  30      -4.875  18.353 -40.011  1.00  0.00           C  
ATOM    425  H   LEU A  30      -9.802  19.131 -40.378  1.00  0.00           H  
ATOM    426  HA  LEU A  30      -7.846  21.316 -41.053  1.00  0.00           H  
ATOM    427  HB2 LEU A  30      -7.206  19.697 -39.233  1.00  0.00           H  
ATOM    428  HB3 LEU A  30      -7.467  18.367 -40.332  1.00  0.00           H  
ATOM    429  HG  LEU A  30      -5.592  19.268 -41.802  1.00  0.00           H  
ATOM    430 HD11 LEU A  30      -3.991  20.837 -40.817  1.00  0.00           H  
ATOM    431 HD12 LEU A  30      -5.563  21.625 -40.891  1.00  0.00           H  
ATOM    432 HD13 LEU A  30      -4.969  20.995 -39.349  1.00  0.00           H  
ATOM    433 HD21 LEU A  30      -3.820  18.379 -40.295  1.00  0.00           H  
ATOM    434 HD22 LEU A  30      -4.932  18.465 -38.923  1.00  0.00           H  
ATOM    435 HD23 LEU A  30      -5.266  17.365 -40.274  1.00  0.00           H  
ATOM    436  N   TRP A  31      -7.462  20.612 -43.468  1.00  0.00           N  
ATOM    437  CA  TRP A  31      -7.430  20.391 -44.926  1.00  0.00           C  
ATOM    438  C   TRP A  31      -5.970  20.341 -45.408  1.00  0.00           C  
ATOM    439  O   TRP A  31      -5.191  21.289 -45.296  1.00  0.00           O  
ATOM    440  CB  TRP A  31      -8.173  21.545 -45.609  1.00  0.00           C  
ATOM    441  CG  TRP A  31      -8.407  21.426 -47.085  1.00  0.00           C  
ATOM    442  CD1 TRP A  31      -8.374  20.291 -47.872  1.00  0.00           C  
ATOM    443  CD2 TRP A  31      -8.730  22.519 -47.962  1.00  0.00           C  
ATOM    444  NE1 TRP A  31      -8.694  20.641 -49.159  1.00  0.00           N  
ATOM    445  CE2 TRP A  31      -8.918  21.994 -49.239  1.00  0.00           C  
ATOM    446  CE3 TRP A  31      -8.867  23.913 -47.789  1.00  0.00           C  
ATOM    447  CZ2 TRP A  31      -9.247  22.789 -50.341  1.00  0.00           C  
ATOM    448  CZ3 TRP A  31      -9.191  24.725 -48.882  1.00  0.00           C  
ATOM    449  CH2 TRP A  31      -9.379  24.166 -50.142  1.00  0.00           C  
ATOM    450  H   TRP A  31      -6.927  21.423 -43.116  1.00  0.00           H  
ATOM    451  HA  TRP A  31      -7.932  19.444 -45.141  1.00  0.00           H  
ATOM    452  HB2 TRP A  31      -9.159  21.642 -45.140  1.00  0.00           H  
ATOM    453  HB3 TRP A  31      -7.646  22.488 -45.410  1.00  0.00           H  
ATOM    454  HD1 TRP A  31      -8.164  19.255 -47.640  1.00  0.00           H  
ATOM    455  HE1 TRP A  31      -8.752  20.003 -49.943  1.00  0.00           H  
ATOM    456  HE3 TRP A  31      -8.705  24.365 -46.815  1.00  0.00           H  
ATOM    457  HZ2 TRP A  31      -9.385  22.353 -51.325  1.00  0.00           H  
ATOM    458  HZ3 TRP A  31      -9.289  25.798 -48.739  1.00  0.00           H  
ATOM    459  HH2 TRP A  31      -9.624  24.800 -50.989  1.00  0.00           H  
ATOM    460  N   LEU A  32      -5.604  19.130 -45.960  1.00  0.00           N  
ATOM    461  CA  LEU A  32      -4.264  18.837 -46.480  1.00  0.00           C  
ATOM    462  C   LEU A  32      -4.497  18.134 -47.818  1.00  0.00           C  
ATOM    463  O   LEU A  32      -5.374  17.271 -47.941  1.00  0.00           O  
ATOM    464  CB  LEU A  32      -3.532  17.867 -45.539  1.00  0.00           C  
ATOM    465  CG  LEU A  32      -3.362  18.372 -44.093  1.00  0.00           C  
ATOM    466  CD1 LEU A  32      -2.931  17.220 -43.187  1.00  0.00           C  
ATOM    467  CD2 LEU A  32      -2.354  19.512 -44.002  1.00  0.00           C  
ATOM    468  H   LEU A  32      -6.287  18.365 -46.029  1.00  0.00           H  
ATOM    469  HA  LEU A  32      -3.701  19.763 -46.628  1.00  0.00           H  
ATOM    470  HB2 LEU A  32      -4.087  16.918 -45.511  1.00  0.00           H  
ATOM    471  HB3 LEU A  32      -2.552  17.625 -45.968  1.00  0.00           H  
ATOM    472  HG  LEU A  32      -4.322  18.733 -43.713  1.00  0.00           H  
ATOM    473 HD11 LEU A  32      -2.710  17.571 -42.176  1.00  0.00           H  
ATOM    474 HD12 LEU A  32      -3.727  16.473 -43.116  1.00  0.00           H  
ATOM    475 HD13 LEU A  32      -2.040  16.723 -43.574  1.00  0.00           H  
ATOM    476 HD21 LEU A  32      -2.265  19.870 -42.970  1.00  0.00           H  
ATOM    477 HD22 LEU A  32      -1.363  19.186 -44.331  1.00  0.00           H  
ATOM    478 HD23 LEU A  32      -2.657  20.364 -44.616  1.00  0.00           H  
ATOM    479  N   ASP A  33      -3.700  18.517 -48.878  1.00  0.00           N  
ATOM    480  CA  ASP A  33      -3.841  17.870 -50.194  1.00  0.00           C  
ATOM    481  C   ASP A  33      -5.321  18.051 -50.602  1.00  0.00           C  
ATOM    482  O   ASP A  33      -5.853  19.164 -50.583  1.00  0.00           O  
ATOM    483  CB  ASP A  33      -3.333  16.435 -50.213  1.00  0.00           C  
ATOM    484  CG  ASP A  33      -1.840  16.387 -49.964  1.00  0.00           C  
ATOM    485  OD1 ASP A  33      -1.119  17.077 -50.734  1.00  0.00           O  
ATOM    486  OD2 ASP A  33      -1.485  15.614 -49.017  1.00  0.00           O1-
ATOM    487  H   ASP A  33      -2.986  19.256 -48.789  1.00  0.00           H  
ATOM    488  HA  ASP A  33      -3.263  18.485 -50.895  1.00  0.00           H  
ATOM    489  HB2 ASP A  33      -3.856  15.810 -49.480  1.00  0.00           H  
ATOM    490  HB3 ASP A  33      -3.500  15.982 -51.198  1.00  0.00           H  
ATOM    491  N   ASP A  34      -6.046  16.934 -50.916  1.00  0.00           N  
ATOM    492  CA  ASP A  34      -7.492  16.914 -51.139  1.00  0.00           C  
ATOM    493  C   ASP A  34      -8.236  16.162 -50.023  1.00  0.00           C  
ATOM    494  O   ASP A  34      -9.400  15.776 -50.174  1.00  0.00           O  
ATOM    495  CB  ASP A  34      -7.814  16.296 -52.497  1.00  0.00           C  
ATOM    496  CG  ASP A  34      -7.377  14.841 -52.495  1.00  0.00           C  
ATOM    497  OD1 ASP A  34      -6.288  14.595 -51.900  1.00  0.00           O  
ATOM    498  OD2 ASP A  34      -8.132  14.017 -53.102  1.00  0.00           O1-
ATOM    499  H   ASP A  34      -5.628  15.997 -51.016  1.00  0.00           H  
ATOM    500  HA  ASP A  34      -7.870  17.940 -51.109  1.00  0.00           H  
ATOM    501  HB2 ASP A  34      -8.885  16.362 -52.703  1.00  0.00           H  
ATOM    502  HB3 ASP A  34      -7.282  16.818 -53.301  1.00  0.00           H  
ATOM    503  N   VAL A  35      -7.543  16.031 -48.834  1.00  0.00           N  
ATOM    504  CA  VAL A  35      -8.052  15.231 -47.736  1.00  0.00           C  
ATOM    505  C   VAL A  35      -8.377  16.178 -46.566  1.00  0.00           C  
ATOM    506  O   VAL A  35      -7.551  16.924 -46.034  1.00  0.00           O  
ATOM    507  CB  VAL A  35      -7.076  14.116 -47.302  1.00  0.00           C  
ATOM    508  CG1 VAL A  35      -7.798  13.107 -46.398  1.00  0.00           C  
ATOM    509  CG2 VAL A  35      -6.481  13.364 -48.499  1.00  0.00           C  
ATOM    510  H   VAL A  35      -6.638  16.516 -48.709  1.00  0.00           H  
ATOM    511  HA  VAL A  35      -8.971  14.748 -48.080  1.00  0.00           H  
ATOM    512  HB  VAL A  35      -6.244  14.557 -46.741  1.00  0.00           H  
ATOM    513 HG11 VAL A  35      -7.109  12.326 -46.059  1.00  0.00           H  
ATOM    514 HG12 VAL A  35      -8.218  13.590 -45.511  1.00  0.00           H  
ATOM    515 HG13 VAL A  35      -8.621  12.616 -46.930  1.00  0.00           H  
ATOM    516 HG21 VAL A  35      -5.859  12.528 -48.162  1.00  0.00           H  
ATOM    517 HG22 VAL A  35      -7.267  12.962 -49.147  1.00  0.00           H  
ATOM    518 HG23 VAL A  35      -5.842  14.019 -49.098  1.00  0.00           H  
ATOM    519  N   VAL A  36      -9.705  16.100 -46.175  1.00  0.00           N  
ATOM    520  CA  VAL A  36     -10.259  16.872 -45.071  1.00  0.00           C  
ATOM    521  C   VAL A  36     -10.470  15.874 -43.917  1.00  0.00           C  
ATOM    522  O   VAL A  36     -11.055  14.797 -44.070  1.00  0.00           O  
ATOM    523  CB  VAL A  36     -11.565  17.575 -45.476  1.00  0.00           C  
ATOM    524  CG1 VAL A  36     -12.275  18.223 -44.284  1.00  0.00           C  
ATOM    525  CG2 VAL A  36     -11.295  18.633 -46.548  1.00  0.00           C  
ATOM    526  H   VAL A  36     -10.338  15.444 -46.657  1.00  0.00           H  
ATOM    527  HA  VAL A  36      -9.520  17.621 -44.788  1.00  0.00           H  
ATOM    528  HB  VAL A  36     -12.245  16.837 -45.911  1.00  0.00           H  
ATOM    529 HG11 VAL A  36     -13.159  18.778 -44.613  1.00  0.00           H  
ATOM    530 HG12 VAL A  36     -12.617  17.471 -43.566  1.00  0.00           H  
ATOM    531 HG13 VAL A  36     -11.614  18.920 -43.759  1.00  0.00           H  
ATOM    532 HG21 VAL A  36     -12.232  18.965 -47.000  1.00  0.00           H  
ATOM    533 HG22 VAL A  36     -10.789  19.506 -46.123  1.00  0.00           H  
ATOM    534 HG23 VAL A  36     -10.674  18.240 -47.356  1.00  0.00           H  
ATOM    535  N   TYR A  37      -9.944  16.335 -42.715  1.00  0.00           N  
ATOM    536  CA  TYR A  37      -9.959  15.541 -41.486  1.00  0.00           C  
ATOM    537  C   TYR A  37     -10.897  16.243 -40.497  1.00  0.00           C  
ATOM    538  O   TYR A  37     -10.819  17.447 -40.234  1.00  0.00           O  
ATOM    539  CB  TYR A  37      -8.579  15.426 -40.823  1.00  0.00           C  
ATOM    540  CG  TYR A  37      -7.579  14.634 -41.628  1.00  0.00           C  
ATOM    541  CD1 TYR A  37      -7.004  15.191 -42.781  1.00  0.00           C  
ATOM    542  CD2 TYR A  37      -7.213  13.338 -41.244  1.00  0.00           C  
ATOM    543  CE1 TYR A  37      -6.136  14.444 -43.573  1.00  0.00           C  
ATOM    544  CE2 TYR A  37      -6.322  12.601 -42.024  1.00  0.00           C  
ATOM    545  CZ  TYR A  37      -5.820  13.143 -43.202  1.00  0.00           C  
ATOM    546  OH  TYR A  37      -5.006  12.369 -43.979  1.00  0.00           O  
ATOM    547  H   TYR A  37      -9.533  17.284 -42.690  1.00  0.00           H  
ATOM    548  HA  TYR A  37     -10.340  14.540 -41.718  1.00  0.00           H  
ATOM    549  HB2 TYR A  37      -8.160  16.418 -40.635  1.00  0.00           H  
ATOM    550  HB3 TYR A  37      -8.688  14.966 -39.831  1.00  0.00           H  
ATOM    551  HD1 TYR A  37      -7.245  16.209 -43.082  1.00  0.00           H  
ATOM    552  HD2 TYR A  37      -7.609  12.888 -40.336  1.00  0.00           H  
ATOM    553  HE1 TYR A  37      -5.725  14.892 -44.472  1.00  0.00           H  
ATOM    554  HE2 TYR A  37      -6.022  11.608 -41.705  1.00  0.00           H  
ATOM    555  HH  TYR A  37      -4.782  12.880 -44.779  1.00  0.00           H  
ATOM    556  N   CYS A  38     -11.821  15.383 -39.913  1.00  0.00           N  
ATOM    557  CA  CYS A  38     -12.788  15.853 -38.905  1.00  0.00           C  
ATOM    558  C   CYS A  38     -13.139  14.754 -37.877  1.00  0.00           C  
ATOM    559  O   CYS A  38     -13.064  13.554 -38.174  1.00  0.00           O  
ATOM    560  CB  CYS A  38     -14.055  16.405 -39.570  1.00  0.00           C  
ATOM    561  SG  CYS A  38     -14.790  15.259 -40.789  1.00  0.00           S  
ATOM    562  H   CYS A  38     -11.867  14.389 -40.180  1.00  0.00           H  
ATOM    563  HA  CYS A  38     -12.298  16.672 -38.372  1.00  0.00           H  
ATOM    564  HB2 CYS A  38     -14.824  16.652 -38.833  1.00  0.00           H  
ATOM    565  HB3 CYS A  38     -13.810  17.324 -40.111  1.00  0.00           H  
ATOM    566  HG  CYS A  38     -13.651  14.993 -41.449  1.00  0.00           H  
ATOM    567  N   PRO A  39     -13.604  15.164 -36.637  1.00  0.00           N  
ATOM    568  CA  PRO A  39     -14.143  14.193 -35.673  1.00  0.00           C  
ATOM    569  C   PRO A  39     -15.402  13.528 -36.230  1.00  0.00           C  
ATOM    570  O   PRO A  39     -16.170  14.092 -37.011  1.00  0.00           O  
ATOM    571  CB  PRO A  39     -14.517  15.024 -34.444  1.00  0.00           C  
ATOM    572  CG  PRO A  39     -13.664  16.275 -34.578  1.00  0.00           C  
ATOM    573  CD  PRO A  39     -13.632  16.510 -36.080  1.00  0.00           C  
ATOM    574  HA  PRO A  39     -13.368  13.449 -35.457  1.00  0.00           H  
ATOM    575  HB2 PRO A  39     -15.578  15.300 -34.454  1.00  0.00           H  
ATOM    576  HB3 PRO A  39     -14.327  14.488 -33.512  1.00  0.00           H  
ATOM    577  HG2 PRO A  39     -14.064  17.124 -34.019  1.00  0.00           H  
ATOM    578  HG3 PRO A  39     -12.655  16.070 -34.204  1.00  0.00           H  
ATOM    579  HD2 PRO A  39     -14.543  16.994 -36.439  1.00  0.00           H  
ATOM    580  HD3 PRO A  39     -12.772  17.107 -36.386  1.00  0.00           H  
ATOM    581  N   ARG A  40     -15.642  12.256 -35.749  1.00  0.00           N  
ATOM    582  CA  ARG A  40     -16.709  11.466 -36.337  1.00  0.00           C  
ATOM    583  C   ARG A  40     -18.131  11.860 -35.907  1.00  0.00           C  
ATOM    584  O   ARG A  40     -19.114  11.334 -36.429  1.00  0.00           O  
ATOM    585  CB  ARG A  40     -16.448   9.969 -36.202  1.00  0.00           C  
ATOM    586  CG  ARG A  40     -16.408   9.518 -34.751  1.00  0.00           C  
ATOM    587  CD  ARG A  40     -16.290   8.008 -34.644  1.00  0.00           C  
ATOM    588  NE  ARG A  40     -16.531   7.617 -33.253  1.00  0.00           N  
ATOM    589  CZ  ARG A  40     -16.034   6.563 -32.600  1.00  0.00           C  
ATOM    590  NH1 ARG A  40     -15.165   5.704 -33.184  1.00  0.00           N  
ATOM    591  NH2 ARG A  40     -16.370   6.299 -31.328  1.00  0.00           N1+
ATOM    592  H   ARG A  40     -15.071  11.875 -34.998  1.00  0.00           H  
ATOM    593  HA  ARG A  40     -16.678  11.689 -37.407  1.00  0.00           H  
ATOM    594  HB2 ARG A  40     -17.232   9.418 -36.734  1.00  0.00           H  
ATOM    595  HB3 ARG A  40     -15.495   9.716 -36.683  1.00  0.00           H  
ATOM    596  HG2 ARG A  40     -15.568   9.972 -34.215  1.00  0.00           H  
ATOM    597  HG3 ARG A  40     -17.310   9.862 -34.236  1.00  0.00           H  
ATOM    598  HD2 ARG A  40     -17.037   7.508 -35.262  1.00  0.00           H  
ATOM    599  HD3 ARG A  40     -15.310   7.686 -34.985  1.00  0.00           H  
ATOM    600  HE  ARG A  40     -17.381   8.046 -32.815  1.00  0.00           H  
ATOM    601 HH11 ARG A  40     -14.743   4.967 -32.639  1.00  0.00           H  
ATOM    602 HH12 ARG A  40     -14.828   5.792 -34.160  1.00  0.00           H  
ATOM    603 HH21 ARG A  40     -16.096   5.473 -30.825  1.00  0.00           H  
ATOM    604 HH22 ARG A  40     -17.037   6.929 -30.757  1.00  0.00           H  
ATOM    605  N   HIE A  41     -18.223  12.851 -34.951  1.00  0.00           N  
ATOM    606  CA  HIE A  41     -19.495  13.376 -34.444  1.00  0.00           C  
ATOM    607  C   HIE A  41     -20.045  14.575 -35.252  1.00  0.00           C  
ATOM    608  O   HIE A  41     -21.061  15.196 -34.932  1.00  0.00           O  
ATOM    609  CB  HIE A  41     -19.524  13.598 -32.923  1.00  0.00           C  
ATOM    610  CG  HIE A  41     -18.350  14.303 -32.352  1.00  0.00           C  
ATOM    611  ND1 HIE A  41     -18.274  15.665 -32.256  1.00  0.00           N  
ATOM    612  CE1 HIE A  41     -17.198  16.009 -31.626  1.00  0.00           C  
ATOM    613  NE2 HIE A  41     -16.479  14.890 -31.328  1.00  0.00           N1-
ATOM    614  CD2 HIE A  41     -17.183  13.804 -31.746  1.00  0.00           C  
ATOM    615  H   HIE A  41     -17.375  13.269 -34.581  1.00  0.00           H  
ATOM    616  HA  HIE A  41     -20.229  12.592 -34.656  1.00  0.00           H  
ATOM    617  HB2 HIE A  41     -20.435  14.129 -32.621  1.00  0.00           H  
ATOM    618  HB3 HIE A  41     -19.564  12.616 -32.434  1.00  0.00           H  
ATOM    619  HD2 HIE A  41     -16.881  12.778 -31.596  1.00  0.00           H  
ATOM    620  HE1 HIE A  41     -16.933  17.017 -31.351  1.00  0.00           H  
ATOM    621  N   VAL A  42     -19.440  14.769 -36.492  1.00  0.00           N  
ATOM    622  CA  VAL A  42     -19.982  15.714 -37.455  1.00  0.00           C  
ATOM    623  C   VAL A  42     -21.190  15.161 -38.210  1.00  0.00           C  
ATOM    624  O   VAL A  42     -21.832  15.889 -38.969  1.00  0.00           O  
ATOM    625  CB  VAL A  42     -18.905  16.271 -38.406  1.00  0.00           C  
ATOM    626  CG1 VAL A  42     -18.456  15.263 -39.463  1.00  0.00           C  
ATOM    627  CG2 VAL A  42     -19.361  17.565 -39.094  1.00  0.00           C  
ATOM    628  H   VAL A  42     -18.585  14.257 -36.702  1.00  0.00           H  
ATOM    629  HA  VAL A  42     -20.390  16.542 -36.872  1.00  0.00           H  
ATOM    630  HB  VAL A  42     -18.027  16.522 -37.797  1.00  0.00           H  
ATOM    631 HG11 VAL A  42     -17.689  15.703 -40.105  1.00  0.00           H  
ATOM    632 HG12 VAL A  42     -18.034  14.373 -38.993  1.00  0.00           H  
ATOM    633 HG13 VAL A  42     -19.281  14.950 -40.111  1.00  0.00           H  
ATOM    634 HG21 VAL A  42     -18.497  18.091 -39.510  1.00  0.00           H  
ATOM    635 HG22 VAL A  42     -20.052  17.373 -39.921  1.00  0.00           H  
ATOM    636 HG23 VAL A  42     -19.852  18.245 -38.391  1.00  0.00           H  
ATOM    637  N   ILE A  43     -21.492  13.829 -38.034  1.00  0.00           N  
ATOM    638  CA  ILE A  43     -22.661  13.241 -38.672  1.00  0.00           C  
ATOM    639  C   ILE A  43     -23.904  13.113 -37.775  1.00  0.00           C  
ATOM    640  O   ILE A  43     -25.024  13.020 -38.302  1.00  0.00           O  
ATOM    641  CB  ILE A  43     -22.368  11.923 -39.417  1.00  0.00           C  
ATOM    642  CG1 ILE A  43     -21.871  10.790 -38.508  1.00  0.00           C  
ATOM    643  CG2 ILE A  43     -21.420  12.189 -40.585  1.00  0.00           C  
ATOM    644  CD1 ILE A  43     -21.581   9.502 -39.268  1.00  0.00           C  
ATOM    645  H   ILE A  43     -20.903  13.269 -37.421  1.00  0.00           H  
ATOM    646  HA  ILE A  43     -22.995  13.953 -39.439  1.00  0.00           H  
ATOM    647  HB  ILE A  43     -23.316  11.579 -39.847  1.00  0.00           H  
ATOM    648 HG12 ILE A  43     -20.966  11.091 -37.978  1.00  0.00           H  
ATOM    649 HG13 ILE A  43     -22.631  10.581 -37.749  1.00  0.00           H  
ATOM    650 HG21 ILE A  43     -21.776  13.023 -41.199  1.00  0.00           H  
ATOM    651 HG22 ILE A  43     -20.413  12.431 -40.235  1.00  0.00           H  
ATOM    652 HG23 ILE A  43     -21.360  11.314 -41.235  1.00  0.00           H  
ATOM    653 HD11 ILE A  43     -21.538   8.654 -38.582  1.00  0.00           H  
ATOM    654 HD12 ILE A  43     -22.355   9.290 -40.011  1.00  0.00           H  
ATOM    655 HD13 ILE A  43     -20.618   9.563 -39.782  1.00  0.00           H  
ATOM    656  N   CYS A  44     -23.692  13.006 -36.430  1.00  0.00           N  
ATOM    657  CA  CYS A  44     -24.772  12.769 -35.473  1.00  0.00           C  
ATOM    658  C   CYS A  44     -25.884  13.831 -35.590  1.00  0.00           C  
ATOM    659  O   CYS A  44     -25.730  14.939 -36.102  1.00  0.00           O  
ATOM    660  CB  CYS A  44     -24.246  12.825 -34.019  1.00  0.00           C  
ATOM    661  SG  CYS A  44     -22.852  11.670 -33.762  1.00  0.00           S1-
ATOM    662  H   CYS A  44     -22.759  13.015 -36.022  1.00  0.00           H  
ATOM    663  HA  CYS A  44     -25.201  11.787 -35.707  1.00  0.00           H  
ATOM    664  HB2 CYS A  44     -23.952  13.859 -33.793  1.00  0.00           H  
ATOM    665  HB3 CYS A  44     -25.075  12.611 -33.332  1.00  0.00           H  
ATOM    666  N   THR A  45     -27.065  13.437 -34.992  1.00  0.00           N  
ATOM    667  CA  THR A  45     -28.164  14.331 -34.636  1.00  0.00           C  
ATOM    668  C   THR A  45     -28.358  14.200 -33.108  1.00  0.00           C  
ATOM    669  O   THR A  45     -27.668  13.472 -32.392  1.00  0.00           O  
ATOM    670  CB  THR A  45     -29.468  13.947 -35.369  1.00  0.00           C  
ATOM    671  OG1 THR A  45     -30.004  12.727 -34.841  1.00  0.00           O  
ATOM    672  CG2 THR A  45     -29.297  13.802 -36.876  1.00  0.00           C  
ATOM    673  H   THR A  45     -27.225  12.436 -34.740  1.00  0.00           H  
ATOM    674  HA  THR A  45     -27.883  15.364 -34.868  1.00  0.00           H  
ATOM    675  HB  THR A  45     -30.227  14.716 -35.187  1.00  0.00           H  
ATOM    676 HG21 THR A  45     -28.878  14.710 -37.318  1.00  0.00           H  
ATOM    677 HG22 THR A  45     -28.653  12.953 -37.130  1.00  0.00           H  
ATOM    678 HG23 THR A  45     -30.266  13.602 -37.346  1.00  0.00           H  
ATOM    679  HG1 THR A  45     -29.250  12.044 -34.853  1.00  0.00           H  
ATOM    680  N   SER A  46     -29.417  14.920 -32.594  1.00  0.00           N  
ATOM    681  CA  SER A  46     -29.787  14.827 -31.183  1.00  0.00           C  
ATOM    682  C   SER A  46     -30.426  13.471 -30.850  1.00  0.00           C  
ATOM    683  O   SER A  46     -30.538  13.068 -29.691  1.00  0.00           O  
ATOM    684  CB  SER A  46     -30.747  15.955 -30.812  1.00  0.00           C  
ATOM    685  OG  SER A  46     -31.634  16.245 -31.897  1.00  0.00           O  
ATOM    686  H   SER A  46     -29.990  15.544 -33.159  1.00  0.00           H  
ATOM    687  HA  SER A  46     -28.875  14.901 -30.580  1.00  0.00           H  
ATOM    688  HB2 SER A  46     -31.331  15.746 -29.909  1.00  0.00           H  
ATOM    689  HB3 SER A  46     -30.175  16.872 -30.635  1.00  0.00           H  
ATOM    690  HG  SER A  46     -32.427  15.605 -31.814  1.00  0.00           H  
ATOM    691  N   GLU A  47     -30.943  12.795 -31.939  1.00  0.00           N  
ATOM    692  CA  GLU A  47     -31.798  11.627 -31.812  1.00  0.00           C  
ATOM    693  C   GLU A  47     -30.970  10.324 -31.813  1.00  0.00           C  
ATOM    694  O   GLU A  47     -31.483   9.227 -31.588  1.00  0.00           O  
ATOM    695  CB  GLU A  47     -32.875  11.587 -32.908  1.00  0.00           C  
ATOM    696  CG  GLU A  47     -33.532  12.929 -33.247  1.00  0.00           C  
ATOM    697  CD  GLU A  47     -34.101  13.710 -32.059  1.00  0.00           C  
ATOM    698  OE1 GLU A  47     -35.164  13.251 -31.557  1.00  0.00           O  
ATOM    699  OE2 GLU A  47     -33.444  14.755 -31.750  1.00  0.00           O1-
ATOM    700  H   GLU A  47     -30.728  13.132 -32.879  1.00  0.00           H  
ATOM    701  HA  GLU A  47     -32.289  11.677 -30.832  1.00  0.00           H  
ATOM    702  HB2 GLU A  47     -32.438  11.187 -33.833  1.00  0.00           H  
ATOM    703  HB3 GLU A  47     -33.650  10.869 -32.611  1.00  0.00           H  
ATOM    704  HG2 GLU A  47     -32.817  13.565 -33.783  1.00  0.00           H  
ATOM    705  HG3 GLU A  47     -34.353  12.751 -33.953  1.00  0.00           H  
ATOM    706  N   ASP A  48     -29.629  10.477 -32.101  1.00  0.00           N  
ATOM    707  CA  ASP A  48     -28.694   9.361 -32.115  1.00  0.00           C  
ATOM    708  C   ASP A  48     -28.150   9.142 -30.692  1.00  0.00           C  
ATOM    709  O   ASP A  48     -27.615   8.081 -30.366  1.00  0.00           O  
ATOM    710  CB  ASP A  48     -27.512   9.619 -33.039  1.00  0.00           C  
ATOM    711  CG  ASP A  48     -28.050   9.932 -34.418  1.00  0.00           C  
ATOM    712  OD1 ASP A  48     -28.305   8.947 -35.167  1.00  0.00           O  
ATOM    713  OD2 ASP A  48     -28.196  11.179 -34.648  1.00  0.00           O1-
ATOM    714  H   ASP A  48     -29.278  11.408 -32.324  1.00  0.00           H  
ATOM    715  HA  ASP A  48     -29.233   8.454 -32.410  1.00  0.00           H  
ATOM    716  HB2 ASP A  48     -26.897  10.454 -32.680  1.00  0.00           H  
ATOM    717  HB3 ASP A  48     -26.860   8.741 -33.088  1.00  0.00           H  
ATOM    718  N   MET A  49     -28.209  10.239 -29.844  1.00  0.00           N  
ATOM    719  CA  MET A  49     -27.383  10.355 -28.638  1.00  0.00           C  
ATOM    720  C   MET A  49     -27.564   9.221 -27.601  1.00  0.00           C  
ATOM    721  O   MET A  49     -26.756   9.054 -26.683  1.00  0.00           O  
ATOM    722  CB  MET A  49     -27.601  11.693 -27.899  1.00  0.00           C  
ATOM    723  CG  MET A  49     -27.104  12.909 -28.683  1.00  0.00           C  
ATOM    724  SD  MET A  49     -26.919  14.417 -27.648  1.00  0.00           S  
ATOM    725  CE  MET A  49     -28.618  14.606 -27.057  1.00  0.00           C  
ATOM    726  H   MET A  49     -28.810  11.012 -30.126  1.00  0.00           H  
ATOM    727  HA  MET A  49     -26.341  10.281 -28.976  1.00  0.00           H  
ATOM    728  HB2 MET A  49     -28.669  11.804 -27.671  1.00  0.00           H  
ATOM    729  HB3 MET A  49     -27.077  11.652 -26.935  1.00  0.00           H  
ATOM    730  HG2 MET A  49     -26.118  12.702 -29.107  1.00  0.00           H  
ATOM    731  HG3 MET A  49     -27.769  13.131 -29.520  1.00  0.00           H  
ATOM    732  HE1 MET A  49     -28.685  15.524 -26.466  1.00  0.00           H  
ATOM    733  HE2 MET A  49     -29.309  14.691 -27.898  1.00  0.00           H  
ATOM    734  HE3 MET A  49     -28.908  13.770 -26.417  1.00  0.00           H  
ATOM    735  N   LEU A  50     -28.687   8.441 -27.760  1.00  0.00           N  
ATOM    736  CA  LEU A  50     -28.949   7.270 -26.939  1.00  0.00           C  
ATOM    737  C   LEU A  50     -27.918   6.177 -27.271  1.00  0.00           C  
ATOM    738  O   LEU A  50     -27.648   5.283 -26.467  1.00  0.00           O  
ATOM    739  CB  LEU A  50     -30.380   6.774 -27.191  1.00  0.00           C  
ATOM    740  CG  LEU A  50     -30.851   5.613 -26.292  1.00  0.00           C  
ATOM    741  CD1 LEU A  50     -30.821   5.971 -24.806  1.00  0.00           C  
ATOM    742  CD2 LEU A  50     -32.269   5.195 -26.693  1.00  0.00           C  
ATOM    743  H   LEU A  50     -29.342   8.695 -28.495  1.00  0.00           H  
ATOM    744  HA  LEU A  50     -28.804   7.567 -25.898  1.00  0.00           H  
ATOM    745  HB2 LEU A  50     -31.072   7.619 -27.068  1.00  0.00           H  
ATOM    746  HB3 LEU A  50     -30.469   6.462 -28.241  1.00  0.00           H  
ATOM    747  HG  LEU A  50     -30.200   4.745 -26.452  1.00  0.00           H  
ATOM    748 HD11 LEU A  50     -31.416   6.867 -24.602  1.00  0.00           H  
ATOM    749 HD12 LEU A  50     -31.227   5.152 -24.202  1.00  0.00           H  
ATOM    750 HD13 LEU A  50     -29.800   6.152 -24.458  1.00  0.00           H  
ATOM    751 HD21 LEU A  50     -32.981   6.015 -26.549  1.00  0.00           H  
ATOM    752 HD22 LEU A  50     -32.303   4.896 -27.746  1.00  0.00           H  
ATOM    753 HD23 LEU A  50     -32.607   4.343 -26.094  1.00  0.00           H  
ATOM    754  N   ASN A  51     -27.439   6.157 -28.565  1.00  0.00           N  
ATOM    755  CA  ASN A  51     -26.568   5.082 -29.049  1.00  0.00           C  
ATOM    756  C   ASN A  51     -26.134   5.356 -30.506  1.00  0.00           C  
ATOM    757  O   ASN A  51     -26.631   4.733 -31.450  1.00  0.00           O  
ATOM    758  CB  ASN A  51     -27.288   3.712 -28.951  1.00  0.00           C  
ATOM    759  CG  ASN A  51     -26.532   2.733 -28.079  1.00  0.00           C  
ATOM    760  ND2 ASN A  51     -27.309   1.755 -27.515  1.00  0.00           N  
ATOM    761  OD1 ASN A  51     -25.310   2.752 -27.928  1.00  0.00           O  
ATOM    762  H   ASN A  51     -27.662   6.935 -29.206  1.00  0.00           H  
ATOM    763  HA  ASN A  51     -25.682   5.102 -28.409  1.00  0.00           H  
ATOM    764  HB2 ASN A  51     -28.308   3.820 -28.561  1.00  0.00           H  
ATOM    765  HB3 ASN A  51     -27.392   3.211 -29.920  1.00  0.00           H  
ATOM    766 HD21 ASN A  51     -28.317   1.719 -27.624  1.00  0.00           H  
ATOM    767 HD22 ASN A  51     -26.870   1.039 -26.948  1.00  0.00           H  
ATOM    768  N   PRO A  52     -25.156   6.305 -30.729  1.00  0.00           N  
ATOM    769  CA  PRO A  52     -24.696   6.588 -32.076  1.00  0.00           C  
ATOM    770  C   PRO A  52     -23.853   5.390 -32.555  1.00  0.00           C  
ATOM    771  O   PRO A  52     -22.963   4.852 -31.890  1.00  0.00           O  
ATOM    772  CB  PRO A  52     -23.902   7.883 -31.979  1.00  0.00           C  
ATOM    773  CG  PRO A  52     -23.411   7.901 -30.541  1.00  0.00           C  
ATOM    774  CD  PRO A  52     -24.492   7.157 -29.769  1.00  0.00           C  
ATOM    775  HA  PRO A  52     -25.567   6.721 -32.727  1.00  0.00           H  
ATOM    776  HB2 PRO A  52     -23.083   7.949 -32.701  1.00  0.00           H  
ATOM    777  HB3 PRO A  52     -24.567   8.739 -32.139  1.00  0.00           H  
ATOM    778  HG2 PRO A  52     -22.457   7.371 -30.478  1.00  0.00           H  
ATOM    779  HG3 PRO A  52     -23.248   8.913 -30.159  1.00  0.00           H  
ATOM    780  HD2 PRO A  52     -24.070   6.538 -28.988  1.00  0.00           H  
ATOM    781  HD3 PRO A  52     -25.222   7.844 -29.332  1.00  0.00           H  
ATOM    782  N   ASN A  53     -24.287   4.948 -33.783  1.00  0.00           N  
ATOM    783  CA  ASN A  53     -23.815   3.758 -34.468  1.00  0.00           C  
ATOM    784  C   ASN A  53     -23.499   4.285 -35.867  1.00  0.00           C  
ATOM    785  O   ASN A  53     -24.314   4.878 -36.577  1.00  0.00           O  
ATOM    786  CB  ASN A  53     -24.902   2.691 -34.405  1.00  0.00           C  
ATOM    787  CG  ASN A  53     -24.646   1.538 -35.338  1.00  0.00           C  
ATOM    788  OD1 ASN A  53     -24.164   1.674 -36.456  1.00  0.00           O  
ATOM    789  ND2 ASN A  53     -25.086   0.322 -34.906  1.00  0.00           N  
ATOM    790  H   ASN A  53     -25.000   5.482 -34.275  1.00  0.00           H  
ATOM    791  HA  ASN A  53     -22.903   3.393 -33.983  1.00  0.00           H  
ATOM    792  HB2 ASN A  53     -24.995   2.326 -33.375  1.00  0.00           H  
ATOM    793  HB3 ASN A  53     -25.879   3.110 -34.674  1.00  0.00           H  
ATOM    794 HD21 ASN A  53     -25.546   0.183 -34.016  1.00  0.00           H  
ATOM    795 HD22 ASN A  53     -24.935  -0.483 -35.505  1.00  0.00           H  
ATOM    796  N   TYR A  54     -22.190   4.107 -36.238  1.00  0.00           N  
ATOM    797  CA  TYR A  54     -21.612   4.830 -37.360  1.00  0.00           C  
ATOM    798  C   TYR A  54     -21.929   4.050 -38.633  1.00  0.00           C  
ATOM    799  O   TYR A  54     -22.054   4.611 -39.721  1.00  0.00           O  
ATOM    800  CB  TYR A  54     -20.118   5.064 -37.163  1.00  0.00           C  
ATOM    801  CG  TYR A  54     -19.879   5.959 -35.966  1.00  0.00           C  
ATOM    802  CD1 TYR A  54     -20.052   7.341 -36.063  1.00  0.00           C  
ATOM    803  CD2 TYR A  54     -19.571   5.420 -34.717  1.00  0.00           C  
ATOM    804  CE1 TYR A  54     -19.883   8.165 -34.944  1.00  0.00           C  
ATOM    805  CE2 TYR A  54     -19.414   6.261 -33.607  1.00  0.00           C  
ATOM    806  CZ  TYR A  54     -19.511   7.668 -33.684  1.00  0.00           C  
ATOM    807  OH  TYR A  54     -19.204   8.435 -32.711  1.00  0.00           O1-
ATOM    808  H   TYR A  54     -21.622   3.398 -35.762  1.00  0.00           H  
ATOM    809  HA  TYR A  54     -22.129   5.790 -37.446  1.00  0.00           H  
ATOM    810  HB2 TYR A  54     -19.587   4.113 -37.031  1.00  0.00           H  
ATOM    811  HB3 TYR A  54     -19.685   5.530 -38.057  1.00  0.00           H  
ATOM    812  HD1 TYR A  54     -20.323   7.802 -37.005  1.00  0.00           H  
ATOM    813  HD2 TYR A  54     -19.457   4.348 -34.584  1.00  0.00           H  
ATOM    814  HE1 TYR A  54     -20.022   9.243 -35.053  1.00  0.00           H  
ATOM    815  HE2 TYR A  54     -19.166   5.811 -32.645  1.00  0.00           H  
ATOM    816  N   GLU A  55     -22.029   2.694 -38.465  1.00  0.00           N  
ATOM    817  CA  GLU A  55     -22.458   1.753 -39.474  1.00  0.00           C  
ATOM    818  C   GLU A  55     -23.886   2.172 -39.899  1.00  0.00           C  
ATOM    819  O   GLU A  55     -24.249   2.130 -41.074  1.00  0.00           O  
ATOM    820  CB  GLU A  55     -22.464   0.307 -38.930  1.00  0.00           C  
ATOM    821  CG  GLU A  55     -21.208  -0.137 -38.161  1.00  0.00           C  
ATOM    822  CD  GLU A  55     -21.141   0.294 -36.681  1.00  0.00           C  
ATOM    823  OE1 GLU A  55     -20.994  -0.634 -35.837  1.00  0.00           O  
ATOM    824  OE2 GLU A  55     -21.204   1.552 -36.491  1.00  0.00           O1-
ATOM    825  H   GLU A  55     -21.760   2.318 -37.525  1.00  0.00           H  
ATOM    826  HA  GLU A  55     -21.789   1.854 -40.335  1.00  0.00           H  
ATOM    827  HB2 GLU A  55     -23.338   0.140 -38.291  1.00  0.00           H  
ATOM    828  HB3 GLU A  55     -22.599  -0.364 -39.789  1.00  0.00           H  
ATOM    829  HG2 GLU A  55     -21.164  -1.233 -38.189  1.00  0.00           H  
ATOM    830  HG3 GLU A  55     -20.306   0.224 -38.670  1.00  0.00           H  
ATOM    831  N   ASP A  56     -24.735   2.507 -38.859  1.00  0.00           N  
ATOM    832  CA  ASP A  56     -26.114   2.959 -39.061  1.00  0.00           C  
ATOM    833  C   ASP A  56     -26.149   4.415 -39.588  1.00  0.00           C  
ATOM    834  O   ASP A  56     -26.896   4.756 -40.509  1.00  0.00           O  
ATOM    835  CB  ASP A  56     -26.896   2.804 -37.760  1.00  0.00           C  
ATOM    836  CG  ASP A  56     -28.250   3.436 -37.901  1.00  0.00           C  
ATOM    837  OD1 ASP A  56     -28.473   4.479 -37.212  1.00  0.00           O  
ATOM    838  OD2 ASP A  56     -29.036   2.985 -38.787  1.00  0.00           O1-
ATOM    839  H   ASP A  56     -24.365   2.393 -37.900  1.00  0.00           H  
ATOM    840  HA  ASP A  56     -26.552   2.328 -39.845  1.00  0.00           H  
ATOM    841  HB2 ASP A  56     -27.008   1.746 -37.495  1.00  0.00           H  
ATOM    842  HB3 ASP A  56     -26.372   3.292 -36.934  1.00  0.00           H  
ATOM    843  N   LEU A  57     -25.398   5.346 -38.903  1.00  0.00           N  
ATOM    844  CA  LEU A  57     -25.436   6.755 -39.284  1.00  0.00           C  
ATOM    845  C   LEU A  57     -24.893   6.958 -40.706  1.00  0.00           C  
ATOM    846  O   LEU A  57     -25.502   7.624 -41.549  1.00  0.00           O  
ATOM    847  CB  LEU A  57     -24.640   7.638 -38.314  1.00  0.00           C  
ATOM    848  CG  LEU A  57     -25.512   8.260 -37.210  1.00  0.00           C  
ATOM    849  CD1 LEU A  57     -24.652   8.628 -36.001  1.00  0.00           C  
ATOM    850  CD2 LEU A  57     -26.218   9.507 -37.753  1.00  0.00           C  
ATOM    851  H   LEU A  57     -24.855   5.051 -38.075  1.00  0.00           H  
ATOM    852  HA  LEU A  57     -26.492   7.051 -39.312  1.00  0.00           H  
ATOM    853  HB2 LEU A  57     -23.825   7.062 -37.870  1.00  0.00           H  
ATOM    854  HB3 LEU A  57     -24.158   8.454 -38.863  1.00  0.00           H  
ATOM    855  HG  LEU A  57     -26.265   7.535 -36.879  1.00  0.00           H  
ATOM    856 HD11 LEU A  57     -25.258   9.083 -35.212  1.00  0.00           H  
ATOM    857 HD12 LEU A  57     -24.174   7.737 -35.578  1.00  0.00           H  
ATOM    858 HD13 LEU A  57     -23.864   9.335 -36.271  1.00  0.00           H  
ATOM    859 HD21 LEU A  57     -26.797  10.011 -36.977  1.00  0.00           H  
ATOM    860 HD22 LEU A  57     -25.493  10.232 -38.136  1.00  0.00           H  
ATOM    861 HD23 LEU A  57     -26.903   9.252 -38.567  1.00  0.00           H  
ATOM    862  N   LEU A  58     -23.648   6.419 -40.969  1.00  0.00           N  
ATOM    863  CA  LEU A  58     -22.908   6.804 -42.165  1.00  0.00           C  
ATOM    864  C   LEU A  58     -23.647   6.339 -43.426  1.00  0.00           C  
ATOM    865  O   LEU A  58     -23.512   6.934 -44.499  1.00  0.00           O  
ATOM    866  CB  LEU A  58     -21.479   6.241 -42.140  1.00  0.00           C  
ATOM    867  CG  LEU A  58     -20.490   6.917 -43.110  1.00  0.00           C  
ATOM    868  CD1 LEU A  58     -20.163   8.343 -42.669  1.00  0.00           C  
ATOM    869  CD2 LEU A  58     -19.193   6.103 -43.179  1.00  0.00           C  
ATOM    870  H   LEU A  58     -23.218   5.750 -40.314  1.00  0.00           H  
ATOM    871  HA  LEU A  58     -22.899   7.898 -42.172  1.00  0.00           H  
ATOM    872  HB2 LEU A  58     -21.067   6.347 -41.128  1.00  0.00           H  
ATOM    873  HB3 LEU A  58     -21.516   5.165 -42.352  1.00  0.00           H  
ATOM    874  HG  LEU A  58     -20.917   6.947 -44.118  1.00  0.00           H  
ATOM    875 HD11 LEU A  58     -19.381   8.780 -43.297  1.00  0.00           H  
ATOM    876 HD12 LEU A  58     -21.040   8.994 -42.733  1.00  0.00           H  
ATOM    877 HD13 LEU A  58     -19.800   8.361 -41.637  1.00  0.00           H  
ATOM    878 HD21 LEU A  58     -18.483   6.560 -43.877  1.00  0.00           H  
ATOM    879 HD22 LEU A  58     -18.709   6.039 -42.198  1.00  0.00           H  
ATOM    880 HD23 LEU A  58     -19.392   5.084 -43.527  1.00  0.00           H  
ATOM    881  N   ILE A  59     -24.434   5.204 -43.290  1.00  0.00           N  
ATOM    882  CA  ILE A  59     -25.142   4.674 -44.460  1.00  0.00           C  
ATOM    883  C   ILE A  59     -26.374   5.535 -44.847  1.00  0.00           C  
ATOM    884  O   ILE A  59     -27.029   5.309 -45.864  1.00  0.00           O  
ATOM    885  CB  ILE A  59     -25.452   3.164 -44.316  1.00  0.00           C  
ATOM    886  CG1 ILE A  59     -25.739   2.439 -45.650  1.00  0.00           C  
ATOM    887  CG2 ILE A  59     -26.610   2.895 -43.351  1.00  0.00           C  
ATOM    888  CD1 ILE A  59     -24.603   2.515 -46.661  1.00  0.00           C  
ATOM    889  H   ILE A  59     -24.516   4.756 -42.374  1.00  0.00           H  
ATOM    890  HA  ILE A  59     -24.442   4.804 -45.294  1.00  0.00           H  
ATOM    891  HB  ILE A  59     -24.560   2.686 -43.886  1.00  0.00           H  
ATOM    892 HG12 ILE A  59     -25.922   1.378 -45.436  1.00  0.00           H  
ATOM    893 HG13 ILE A  59     -26.658   2.817 -46.110  1.00  0.00           H  
ATOM    894 HG21 ILE A  59     -26.756   1.819 -43.211  1.00  0.00           H  
ATOM    895 HG22 ILE A  59     -26.400   3.321 -42.372  1.00  0.00           H  
ATOM    896 HG23 ILE A  59     -27.553   3.314 -43.716  1.00  0.00           H  
ATOM    897 HD11 ILE A  59     -24.808   1.844 -47.503  1.00  0.00           H  
ATOM    898 HD12 ILE A  59     -24.493   3.523 -47.069  1.00  0.00           H  
ATOM    899 HD13 ILE A  59     -23.653   2.212 -46.211  1.00  0.00           H  
ATOM    900  N   ARG A  60     -26.669   6.579 -43.992  1.00  0.00           N  
ATOM    901  CA  ARG A  60     -27.673   7.600 -44.277  1.00  0.00           C  
ATOM    902  C   ARG A  60     -27.018   8.967 -44.590  1.00  0.00           C  
ATOM    903  O   ARG A  60     -27.682  10.003 -44.676  1.00  0.00           O  
ATOM    904  CB  ARG A  60     -28.650   7.778 -43.105  1.00  0.00           C  
ATOM    905  CG  ARG A  60     -29.570   6.573 -42.895  1.00  0.00           C  
ATOM    906  CD  ARG A  60     -30.648   6.879 -41.858  1.00  0.00           C  
ATOM    907  NE  ARG A  60     -30.102   7.026 -40.505  1.00  0.00           N  
ATOM    908  CZ  ARG A  60     -29.797   5.981 -39.676  1.00  0.00           C  
ATOM    909  NH1 ARG A  60     -29.995   4.701 -40.074  1.00  0.00           N  
ATOM    910  NH2 ARG A  60     -29.294   6.274 -38.452  1.00  0.00           N1+
ATOM    911  H   ARG A  60     -26.146   6.669 -43.117  1.00  0.00           H  
ATOM    912  HA  ARG A  60     -28.226   7.319 -45.181  1.00  0.00           H  
ATOM    913  HB2 ARG A  60     -28.094   7.984 -42.181  1.00  0.00           H  
ATOM    914  HB3 ARG A  60     -29.277   8.661 -43.286  1.00  0.00           H  
ATOM    915  HG2 ARG A  60     -30.059   6.322 -43.844  1.00  0.00           H  
ATOM    916  HG3 ARG A  60     -28.982   5.701 -42.588  1.00  0.00           H  
ATOM    917  HD2 ARG A  60     -31.166   7.813 -42.103  1.00  0.00           H  
ATOM    918  HD3 ARG A  60     -31.419   6.101 -41.847  1.00  0.00           H  
ATOM    919  HE  ARG A  60     -29.995   7.951 -40.114  1.00  0.00           H  
ATOM    920 HH11 ARG A  60     -29.643   3.886 -39.482  1.00  0.00           H  
ATOM    921 HH12 ARG A  60     -30.331   4.440 -40.985  1.00  0.00           H  
ATOM    922 HH21 ARG A  60     -28.958   5.484 -37.812  1.00  0.00           H  
ATOM    923 HH22 ARG A  60     -29.150   7.198 -38.070  1.00  0.00           H  
ATOM    924  N   LYS A  61     -25.654   8.959 -44.808  1.00  0.00           N  
ATOM    925  CA  LYS A  61     -24.895  10.189 -44.991  1.00  0.00           C  
ATOM    926  C   LYS A  61     -24.162  10.102 -46.335  1.00  0.00           C  
ATOM    927  O   LYS A  61     -23.123   9.464 -46.520  1.00  0.00           O  
ATOM    928  CB  LYS A  61     -23.914  10.406 -43.835  1.00  0.00           C  
ATOM    929  CG  LYS A  61     -24.622  10.552 -42.487  1.00  0.00           C  
ATOM    930  CD  LYS A  61     -25.092  11.976 -42.197  1.00  0.00           C  
ATOM    931  CE  LYS A  61     -26.170  11.967 -41.121  1.00  0.00           C  
ATOM    932  NZ  LYS A  61     -26.195  13.257 -40.410  1.00  0.00           N1+
ATOM    933  H   LYS A  61     -25.157   8.063 -44.822  1.00  0.00           H  
ATOM    934  HA  LYS A  61     -25.581  11.044 -45.022  1.00  0.00           H  
ATOM    935  HB2 LYS A  61     -23.226   9.555 -43.783  1.00  0.00           H  
ATOM    936  HB3 LYS A  61     -23.299  11.291 -44.028  1.00  0.00           H  
ATOM    937  HG2 LYS A  61     -25.475   9.873 -42.427  1.00  0.00           H  
ATOM    938  HG3 LYS A  61     -23.931  10.247 -41.694  1.00  0.00           H  
ATOM    939  HD2 LYS A  61     -24.224  12.569 -41.891  1.00  0.00           H  
ATOM    940  HD3 LYS A  61     -25.498  12.447 -43.100  1.00  0.00           H  
ATOM    941  HE2 LYS A  61     -27.159  11.823 -41.566  1.00  0.00           H  
ATOM    942  HE3 LYS A  61     -26.006  11.195 -40.364  1.00  0.00           H  
ATOM    943  HZ1 LYS A  61     -25.777  14.061 -40.905  1.00  0.00           H  
ATOM    944  HZ2 LYS A  61     -27.142  13.526 -40.120  1.00  0.00           H  
ATOM    945  HZ3 LYS A  61     -25.678  13.166 -39.489  1.00  0.00           H  
ATOM    946  N   SER A  62     -24.834  10.774 -47.344  1.00  0.00           N  
ATOM    947  CA  SER A  62     -24.345  10.822 -48.715  1.00  0.00           C  
ATOM    948  C   SER A  62     -23.396  12.026 -48.858  1.00  0.00           C  
ATOM    949  O   SER A  62     -23.313  12.939 -48.034  1.00  0.00           O  
ATOM    950  CB  SER A  62     -25.485  10.899 -49.734  1.00  0.00           C  
ATOM    951  OG  SER A  62     -26.030  12.211 -49.820  1.00  0.00           O  
ATOM    952  H   SER A  62     -25.688  11.302 -47.137  1.00  0.00           H  
ATOM    953  HA  SER A  62     -23.771   9.906 -48.896  1.00  0.00           H  
ATOM    954  HB2 SER A  62     -25.115  10.644 -50.732  1.00  0.00           H  
ATOM    955  HB3 SER A  62     -26.291  10.200 -49.488  1.00  0.00           H  
ATOM    956  HG  SER A  62     -26.417  12.430 -48.936  1.00  0.00           H  
ATOM    957  N   ASN A  63     -22.676  12.056 -50.044  1.00  0.00           N  
ATOM    958  CA  ASN A  63     -21.601  13.029 -50.249  1.00  0.00           C  
ATOM    959  C   ASN A  63     -22.103  14.475 -50.162  1.00  0.00           C  
ATOM    960  O   ASN A  63     -21.336  15.388 -49.859  1.00  0.00           O  
ATOM    961  CB  ASN A  63     -20.936  12.852 -51.615  1.00  0.00           C  
ATOM    962  CG  ASN A  63     -19.785  11.869 -51.616  1.00  0.00           C  
ATOM    963  ND2 ASN A  63     -19.296  11.627 -52.868  1.00  0.00           N  
ATOM    964  OD1 ASN A  63     -19.317  11.312 -50.626  1.00  0.00           O  
ATOM    965  H   ASN A  63     -22.877  11.378 -50.773  1.00  0.00           H  
ATOM    966  HA  ASN A  63     -20.890  12.896 -49.425  1.00  0.00           H  
ATOM    967  HB2 ASN A  63     -21.671  12.533 -52.365  1.00  0.00           H  
ATOM    968  HB3 ASN A  63     -20.526  13.807 -51.965  1.00  0.00           H  
ATOM    969 HD21 ASN A  63     -18.527  10.972 -53.023  1.00  0.00           H  
ATOM    970 HD22 ASN A  63     -19.637  12.105 -53.692  1.00  0.00           H  
ATOM    971  N   HIS A  64     -23.418  14.685 -50.537  1.00  0.00           N  
ATOM    972  CA  HIS A  64     -23.992  16.039 -50.563  1.00  0.00           C  
ATOM    973  C   HIS A  64     -24.306  16.517 -49.135  1.00  0.00           C  
ATOM    974  O   HIS A  64     -24.542  17.693 -48.859  1.00  0.00           O  
ATOM    975  CB  HIS A  64     -25.275  16.069 -51.403  1.00  0.00           C  
ATOM    976  CG  HIS A  64     -25.771  17.451 -51.654  1.00  0.00           C  
ATOM    977  CD2 HIS A  64     -26.935  18.045 -51.210  1.00  0.00           C  
ATOM    978  ND1 HIS A  64     -25.027  18.340 -52.397  1.00  0.00           N  
ATOM    979  NE2 HIS A  64     -26.885  19.325 -51.685  1.00  0.00           N  
ATOM    980  CE1 HIS A  64     -25.726  19.453 -52.399  1.00  0.00           C  
ATOM    981  H   HIS A  64     -24.002  13.886 -50.772  1.00  0.00           H  
ATOM    982  HA  HIS A  64     -23.231  16.715 -50.973  1.00  0.00           H  
ATOM    983  HB2 HIS A  64     -25.087  15.592 -52.374  1.00  0.00           H  
ATOM    984  HB3 HIS A  64     -26.059  15.476 -50.915  1.00  0.00           H  
ATOM    985  HD2 HIS A  64     -27.759  17.689 -50.607  1.00  0.00           H  
ATOM    986  HE2 HIS A  64     -27.578  20.046 -51.534  1.00  0.00           H  
ATOM    987  HE1 HIS A  64     -25.450  20.375 -52.890  1.00  0.00           H  
ATOM    988  N   ASN A  65     -24.385  15.508 -48.192  1.00  0.00           N  
ATOM    989  CA  ASN A  65     -24.786  15.783 -46.820  1.00  0.00           C  
ATOM    990  C   ASN A  65     -23.538  16.105 -45.985  1.00  0.00           C  
ATOM    991  O   ASN A  65     -23.628  16.437 -44.806  1.00  0.00           O  
ATOM    992  CB  ASN A  65     -25.569  14.628 -46.198  1.00  0.00           C  
ATOM    993  CG  ASN A  65     -26.672  14.101 -47.095  1.00  0.00           C  
ATOM    994  OD1 ASN A  65     -26.697  12.931 -47.487  1.00  0.00           O  
ATOM    995  ND2 ASN A  65     -27.639  15.001 -47.450  1.00  0.00           N  
ATOM    996  H   ASN A  65     -24.116  14.552 -48.442  1.00  0.00           H  
ATOM    997  HA  ASN A  65     -25.405  16.688 -46.815  1.00  0.00           H  
ATOM    998  HB2 ASN A  65     -24.898  13.792 -45.965  1.00  0.00           H  
ATOM    999  HB3 ASN A  65     -26.017  14.940 -45.246  1.00  0.00           H  
ATOM   1000 HD21 ASN A  65     -27.657  15.969 -47.148  1.00  0.00           H  
ATOM   1001 HD22 ASN A  65     -28.397  14.690 -48.048  1.00  0.00           H  
ATOM   1002  N   PHE A  66     -22.342  15.997 -46.661  1.00  0.00           N  
ATOM   1003  CA  PHE A  66     -21.047  16.372 -46.114  1.00  0.00           C  
ATOM   1004  C   PHE A  66     -20.688  17.678 -46.816  1.00  0.00           C  
ATOM   1005  O   PHE A  66     -20.434  17.737 -48.019  1.00  0.00           O  
ATOM   1006  CB  PHE A  66     -19.957  15.348 -46.426  1.00  0.00           C  
ATOM   1007  CG  PHE A  66     -19.944  14.202 -45.452  1.00  0.00           C  
ATOM   1008  CD1 PHE A  66     -19.283  14.350 -44.226  1.00  0.00           C  
ATOM   1009  CD2 PHE A  66     -20.602  13.003 -45.738  1.00  0.00           C  
ATOM   1010  CE1 PHE A  66     -19.238  13.296 -43.323  1.00  0.00           C  
ATOM   1011  CE2 PHE A  66     -20.570  11.954 -44.822  1.00  0.00           C  
ATOM   1012  CZ  PHE A  66     -19.864  12.092 -43.630  1.00  0.00           C  
ATOM   1013  H   PHE A  66     -22.368  15.692 -47.632  1.00  0.00           H  
ATOM   1014  HA  PHE A  66     -21.140  16.538 -45.035  1.00  0.00           H  
ATOM   1015  HB2 PHE A  66     -20.042  14.965 -47.450  1.00  0.00           H  
ATOM   1016  HB3 PHE A  66     -18.976  15.834 -46.370  1.00  0.00           H  
ATOM   1017  HD1 PHE A  66     -18.797  15.289 -43.968  1.00  0.00           H  
ATOM   1018  HD2 PHE A  66     -21.150  12.885 -46.668  1.00  0.00           H  
ATOM   1019  HE1 PHE A  66     -18.715  13.422 -42.381  1.00  0.00           H  
ATOM   1020  HE2 PHE A  66     -21.101  11.030 -45.031  1.00  0.00           H  
ATOM   1021  HZ  PHE A  66     -19.817  11.270 -42.925  1.00  0.00           H  
ATOM   1022  N   LEU A  67     -20.742  18.774 -45.984  1.00  0.00           N  
ATOM   1023  CA  LEU A  67     -20.455  20.128 -46.431  1.00  0.00           C  
ATOM   1024  C   LEU A  67     -19.097  20.464 -45.809  1.00  0.00           C  
ATOM   1025  O   LEU A  67     -18.873  20.336 -44.602  1.00  0.00           O  
ATOM   1026  CB  LEU A  67     -21.581  21.048 -45.935  1.00  0.00           C  
ATOM   1027  CG  LEU A  67     -21.458  22.536 -46.291  1.00  0.00           C  
ATOM   1028  CD1 LEU A  67     -21.314  22.766 -47.788  1.00  0.00           C  
ATOM   1029  CD2 LEU A  67     -22.688  23.290 -45.777  1.00  0.00           C  
ATOM   1030  H   LEU A  67     -20.972  18.677 -44.985  1.00  0.00           H  
ATOM   1031  HA  LEU A  67     -20.394  20.141 -47.523  1.00  0.00           H  
ATOM   1032  HB2 LEU A  67     -22.534  20.663 -46.324  1.00  0.00           H  
ATOM   1033  HB3 LEU A  67     -21.658  20.978 -44.844  1.00  0.00           H  
ATOM   1034  HG  LEU A  67     -20.576  22.943 -45.786  1.00  0.00           H  
ATOM   1035 HD11 LEU A  67     -21.285  23.836 -48.018  1.00  0.00           H  
ATOM   1036 HD12 LEU A  67     -20.387  22.327 -48.163  1.00  0.00           H  
ATOM   1037 HD13 LEU A  67     -22.153  22.323 -48.336  1.00  0.00           H  
ATOM   1038 HD21 LEU A  67     -22.648  24.348 -46.054  1.00  0.00           H  
ATOM   1039 HD22 LEU A  67     -23.613  22.873 -46.191  1.00  0.00           H  
ATOM   1040 HD23 LEU A  67     -22.750  23.234 -44.686  1.00  0.00           H  
ATOM   1041  N   VAL A  68     -18.155  20.917 -46.718  1.00  0.00           N  
ATOM   1042  CA  VAL A  68     -16.872  21.474 -46.300  1.00  0.00           C  
ATOM   1043  C   VAL A  68     -16.807  22.855 -46.967  1.00  0.00           C  
ATOM   1044  O   VAL A  68     -17.102  23.026 -48.156  1.00  0.00           O  
ATOM   1045  CB  VAL A  68     -15.669  20.615 -46.726  1.00  0.00           C  
ATOM   1046  CG1 VAL A  68     -14.373  21.217 -46.173  1.00  0.00           C  
ATOM   1047  CG2 VAL A  68     -15.797  19.164 -46.257  1.00  0.00           C  
ATOM   1048  H   VAL A  68     -18.347  20.887 -47.720  1.00  0.00           H  
ATOM   1049  HA  VAL A  68     -16.882  21.590 -45.214  1.00  0.00           H  
ATOM   1050  HB  VAL A  68     -15.601  20.603 -47.820  1.00  0.00           H  
ATOM   1051 HG11 VAL A  68     -13.512  20.605 -46.444  1.00  0.00           H  
ATOM   1052 HG12 VAL A  68     -14.189  22.219 -46.573  1.00  0.00           H  
ATOM   1053 HG13 VAL A  68     -14.403  21.290 -45.082  1.00  0.00           H  
ATOM   1054 HG21 VAL A  68     -14.927  18.578 -46.570  1.00  0.00           H  
ATOM   1055 HG22 VAL A  68     -15.867  19.107 -45.167  1.00  0.00           H  
ATOM   1056 HG23 VAL A  68     -16.682  18.682 -46.683  1.00  0.00           H  
ATOM   1057  N   GLN A  69     -16.389  23.875 -46.124  1.00  0.00           N  
ATOM   1058  CA  GLN A  69     -16.339  25.246 -46.610  1.00  0.00           C  
ATOM   1059  C   GLN A  69     -15.039  25.930 -46.181  1.00  0.00           C  
ATOM   1060  O   GLN A  69     -14.540  25.790 -45.061  1.00  0.00           O  
ATOM   1061  CB  GLN A  69     -17.535  26.065 -46.115  1.00  0.00           C  
ATOM   1062  CG  GLN A  69     -18.878  25.511 -46.585  1.00  0.00           C  
ATOM   1063  CD  GLN A  69     -20.022  26.267 -45.959  1.00  0.00           C  
ATOM   1064  OE1 GLN A  69     -20.695  25.823 -45.031  1.00  0.00           O  
ATOM   1065  NE2 GLN A  69     -20.242  27.499 -46.507  1.00  0.00           N  
ATOM   1066  H   GLN A  69     -16.123  23.680 -45.143  1.00  0.00           H  
ATOM   1067  HA  GLN A  69     -16.362  25.215 -47.702  1.00  0.00           H  
ATOM   1068  HB2 GLN A  69     -17.525  26.093 -45.022  1.00  0.00           H  
ATOM   1069  HB3 GLN A  69     -17.429  27.107 -46.441  1.00  0.00           H  
ATOM   1070  HG2 GLN A  69     -18.964  25.572 -47.674  1.00  0.00           H  
ATOM   1071  HG3 GLN A  69     -18.989  24.461 -46.303  1.00  0.00           H  
ATOM   1072 HE21 GLN A  69     -20.953  28.084 -46.092  1.00  0.00           H  
ATOM   1073 HE22 GLN A  69     -19.728  27.879 -47.311  1.00  0.00           H  
ATOM   1074  N   ALA A  70     -14.521  26.773 -47.150  1.00  0.00           N  
ATOM   1075  CA  ALA A  70     -13.325  27.576 -46.916  1.00  0.00           C  
ATOM   1076  C   ALA A  70     -13.832  28.986 -46.602  1.00  0.00           C  
ATOM   1077  O   ALA A  70     -14.118  29.805 -47.482  1.00  0.00           O  
ATOM   1078  CB  ALA A  70     -12.430  27.564 -48.146  1.00  0.00           C  
ATOM   1079  H   ALA A  70     -15.008  26.865 -48.061  1.00  0.00           H  
ATOM   1080  HA  ALA A  70     -12.772  27.187 -46.055  1.00  0.00           H  
ATOM   1081  HB1 ALA A  70     -11.552  28.200 -47.993  1.00  0.00           H  
ATOM   1082  HB2 ALA A  70     -12.086  26.547 -48.363  1.00  0.00           H  
ATOM   1083  HB3 ALA A  70     -12.956  27.930 -49.035  1.00  0.00           H  
ATOM   1084  N   GLY A  71     -14.149  29.208 -45.273  1.00  0.00           N  
ATOM   1085  CA  GLY A  71     -14.684  30.471 -44.765  1.00  0.00           C  
ATOM   1086  C   GLY A  71     -16.157  30.695 -45.136  1.00  0.00           C  
ATOM   1087  O   GLY A  71     -16.974  31.182 -44.358  1.00  0.00           O  
ATOM   1088  H   GLY A  71     -13.999  28.459 -44.600  1.00  0.00           H  
ATOM   1089  HA2 GLY A  71     -14.589  30.451 -43.675  1.00  0.00           H  
ATOM   1090  HA3 GLY A  71     -14.091  31.295 -45.174  1.00  0.00           H  
ATOM   1091  N   ASN A  72     -16.436  30.465 -46.467  1.00  0.00           N  
ATOM   1092  CA  ASN A  72     -17.770  30.561 -47.047  1.00  0.00           C  
ATOM   1093  C   ASN A  72     -17.867  29.611 -48.257  1.00  0.00           C  
ATOM   1094  O   ASN A  72     -18.857  28.894 -48.429  1.00  0.00           O  
ATOM   1095  CB  ASN A  72     -18.064  31.996 -47.468  1.00  0.00           C  
ATOM   1096  CG  ASN A  72     -19.552  32.225 -47.524  1.00  0.00           C  
ATOM   1097  OD1 ASN A  72     -20.188  32.204 -48.572  1.00  0.00           O  
ATOM   1098  ND2 ASN A  72     -20.143  32.469 -46.317  1.00  0.00           N  
ATOM   1099  H   ASN A  72     -15.632  30.215 -47.047  1.00  0.00           H  
ATOM   1100  HA  ASN A  72     -18.481  30.208 -46.290  1.00  0.00           H  
ATOM   1101  HB2 ASN A  72     -17.639  32.713 -46.754  1.00  0.00           H  
ATOM   1102  HB3 ASN A  72     -17.636  32.239 -48.447  1.00  0.00           H  
ATOM   1103 HD21 ASN A  72     -21.138  32.659 -46.293  1.00  0.00           H  
ATOM   1104 HD22 ASN A  72     -19.630  32.469 -45.440  1.00  0.00           H  
ATOM   1105  N   VAL A  73     -16.817  29.688 -49.159  1.00  0.00           N  
ATOM   1106  CA  VAL A  73     -16.853  29.002 -50.453  1.00  0.00           C  
ATOM   1107  C   VAL A  73     -16.808  27.488 -50.179  1.00  0.00           C  
ATOM   1108  O   VAL A  73     -16.040  26.982 -49.361  1.00  0.00           O  
ATOM   1109  CB  VAL A  73     -15.679  29.439 -51.358  1.00  0.00           C  
ATOM   1110  CG1 VAL A  73     -15.655  28.673 -52.685  1.00  0.00           C  
ATOM   1111  CG2 VAL A  73     -15.742  30.943 -51.656  1.00  0.00           C  
ATOM   1112  H   VAL A  73     -15.990  30.228 -48.925  1.00  0.00           H  
ATOM   1113  HA  VAL A  73     -17.811  29.258 -50.924  1.00  0.00           H  
ATOM   1114  HB  VAL A  73     -14.732  29.238 -50.839  1.00  0.00           H  
ATOM   1115 HG11 VAL A  73     -14.855  29.045 -53.335  1.00  0.00           H  
ATOM   1116 HG12 VAL A  73     -15.468  27.606 -52.527  1.00  0.00           H  
ATOM   1117 HG13 VAL A  73     -16.604  28.781 -53.222  1.00  0.00           H  
ATOM   1118 HG21 VAL A  73     -14.914  31.245 -52.308  1.00  0.00           H  
ATOM   1119 HG22 VAL A  73     -16.679  31.207 -52.158  1.00  0.00           H  
ATOM   1120 HG23 VAL A  73     -15.667  31.539 -50.742  1.00  0.00           H  
ATOM   1121  N   GLN A  74     -17.725  26.771 -50.928  1.00  0.00           N  
ATOM   1122  CA  GLN A  74     -18.005  25.361 -50.692  1.00  0.00           C  
ATOM   1123  C   GLN A  74     -17.082  24.469 -51.532  1.00  0.00           C  
ATOM   1124  O   GLN A  74     -16.821  24.699 -52.712  1.00  0.00           O  
ATOM   1125  CB  GLN A  74     -19.475  25.048 -51.017  1.00  0.00           C  
ATOM   1126  CG  GLN A  74     -19.782  23.553 -50.986  1.00  0.00           C  
ATOM   1127  CD  GLN A  74     -21.250  23.231 -51.099  1.00  0.00           C  
ATOM   1128  OE1 GLN A  74     -22.151  24.062 -51.054  1.00  0.00           O  
ATOM   1129  NE2 GLN A  74     -21.477  21.883 -51.244  1.00  0.00           N  
ATOM   1130  H   GLN A  74     -18.220  27.228 -51.687  1.00  0.00           H  
ATOM   1131  HA  GLN A  74     -17.821  25.159 -49.633  1.00  0.00           H  
ATOM   1132  HB2 GLN A  74     -20.117  25.584 -50.305  1.00  0.00           H  
ATOM   1133  HB3 GLN A  74     -19.735  25.439 -52.010  1.00  0.00           H  
ATOM   1134  HG2 GLN A  74     -19.281  23.052 -51.823  1.00  0.00           H  
ATOM   1135  HG3 GLN A  74     -19.414  23.113 -50.055  1.00  0.00           H  
ATOM   1136 HE21 GLN A  74     -20.729  21.196 -51.270  1.00  0.00           H  
ATOM   1137 HE22 GLN A  74     -22.429  21.548 -51.333  1.00  0.00           H  
ATOM   1138  N   LEU A  75     -16.684  23.322 -50.861  1.00  0.00           N  
ATOM   1139  CA  LEU A  75     -15.963  22.242 -51.524  1.00  0.00           C  
ATOM   1140  C   LEU A  75     -16.944  21.056 -51.574  1.00  0.00           C  
ATOM   1141  O   LEU A  75     -17.724  20.799 -50.653  1.00  0.00           O  
ATOM   1142  CB  LEU A  75     -14.708  21.796 -50.761  1.00  0.00           C  
ATOM   1143  CG  LEU A  75     -13.865  22.906 -50.105  1.00  0.00           C  
ATOM   1144  CD1 LEU A  75     -12.666  22.269 -49.400  1.00  0.00           C  
ATOM   1145  CD2 LEU A  75     -13.379  23.962 -51.095  1.00  0.00           C  
ATOM   1146  H   LEU A  75     -16.929  23.184 -49.868  1.00  0.00           H  
ATOM   1147  HA  LEU A  75     -15.697  22.543 -52.543  1.00  0.00           H  
ATOM   1148  HB2 LEU A  75     -15.001  21.093 -49.972  1.00  0.00           H  
ATOM   1149  HB3 LEU A  75     -14.080  21.210 -51.447  1.00  0.00           H  
ATOM   1150  HG  LEU A  75     -14.469  23.406 -49.338  1.00  0.00           H  
ATOM   1151 HD11 LEU A  75     -12.100  23.021 -48.842  1.00  0.00           H  
ATOM   1152 HD12 LEU A  75     -12.988  21.502 -48.690  1.00  0.00           H  
ATOM   1153 HD13 LEU A  75     -11.997  21.789 -50.121  1.00  0.00           H  
ATOM   1154 HD21 LEU A  75     -12.754  24.706 -50.589  1.00  0.00           H  
ATOM   1155 HD22 LEU A  75     -12.785  23.511 -51.892  1.00  0.00           H  
ATOM   1156 HD23 LEU A  75     -14.210  24.499 -51.558  1.00  0.00           H  
ATOM   1157  N   ARG A  76     -16.838  20.251 -52.694  1.00  0.00           N  
ATOM   1158  CA  ARG A  76     -17.655  19.049 -52.841  1.00  0.00           C  
ATOM   1159  C   ARG A  76     -16.766  17.839 -52.509  1.00  0.00           C  
ATOM   1160  O   ARG A  76     -15.657  17.650 -53.014  1.00  0.00           O  
ATOM   1161  CB  ARG A  76     -18.253  18.934 -54.246  1.00  0.00           C  
ATOM   1162  CG  ARG A  76     -19.034  17.638 -54.486  1.00  0.00           C  
ATOM   1163  CD  ARG A  76     -19.576  17.575 -55.907  1.00  0.00           C  
ATOM   1164  NE  ARG A  76     -19.865  16.185 -56.307  1.00  0.00           N  
ATOM   1165  CZ  ARG A  76     -21.073  15.573 -56.299  1.00  0.00           C  
ATOM   1166  NH1 ARG A  76     -22.173  16.141 -55.758  1.00  0.00           N  
ATOM   1167  NH2 ARG A  76     -21.185  14.356 -56.882  1.00  0.00           N1+
ATOM   1168  H   ARG A  76     -16.148  20.455 -53.424  1.00  0.00           H  
ATOM   1169  HA  ARG A  76     -18.484  19.096 -52.125  1.00  0.00           H  
ATOM   1170  HB2 ARG A  76     -18.902  19.798 -54.435  1.00  0.00           H  
ATOM   1171  HB3 ARG A  76     -17.450  18.983 -54.981  1.00  0.00           H  
ATOM   1172  HG2 ARG A  76     -18.373  16.778 -54.334  1.00  0.00           H  
ATOM   1173  HG3 ARG A  76     -19.855  17.540 -53.767  1.00  0.00           H  
ATOM   1174  HD2 ARG A  76     -20.465  18.200 -56.039  1.00  0.00           H  
ATOM   1175  HD3 ARG A  76     -18.830  17.942 -56.620  1.00  0.00           H  
ATOM   1176  HE  ARG A  76     -19.086  15.690 -56.728  1.00  0.00           H  
ATOM   1177 HH11 ARG A  76     -23.084  15.701 -55.792  1.00  0.00           H  
ATOM   1178 HH12 ARG A  76     -22.112  17.058 -55.332  1.00  0.00           H  
ATOM   1179 HH21 ARG A  76     -22.081  13.893 -56.960  1.00  0.00           H  
ATOM   1180 HH22 ARG A  76     -20.393  13.924 -57.343  1.00  0.00           H  
ATOM   1181  N   VAL A  77     -17.373  16.961 -51.627  1.00  0.00           N  
ATOM   1182  CA  VAL A  77     -16.771  15.700 -51.217  1.00  0.00           C  
ATOM   1183  C   VAL A  77     -17.057  14.712 -52.355  1.00  0.00           C  
ATOM   1184  O   VAL A  77     -18.194  14.524 -52.794  1.00  0.00           O  
ATOM   1185  CB  VAL A  77     -17.353  15.228 -49.871  1.00  0.00           C  
ATOM   1186  CG1 VAL A  77     -16.829  13.851 -49.467  1.00  0.00           C  
ATOM   1187  CG2 VAL A  77     -17.009  16.230 -48.762  1.00  0.00           C  
ATOM   1188  H   VAL A  77     -18.286  17.185 -51.243  1.00  0.00           H  
ATOM   1189  HA  VAL A  77     -15.696  15.852 -51.119  1.00  0.00           H  
ATOM   1190  HB  VAL A  77     -18.446  15.161 -49.945  1.00  0.00           H  
ATOM   1191 HG11 VAL A  77     -17.232  13.560 -48.493  1.00  0.00           H  
ATOM   1192 HG12 VAL A  77     -17.126  13.083 -50.186  1.00  0.00           H  
ATOM   1193 HG13 VAL A  77     -15.737  13.852 -49.392  1.00  0.00           H  
ATOM   1194 HG21 VAL A  77     -15.928  16.376 -48.681  1.00  0.00           H  
ATOM   1195 HG22 VAL A  77     -17.474  17.204 -48.940  1.00  0.00           H  
ATOM   1196 HG23 VAL A  77     -17.357  15.868 -47.793  1.00  0.00           H  
ATOM   1197  N   ILE A  78     -15.927  14.051 -52.818  1.00  0.00           N  
ATOM   1198  CA  ILE A  78     -16.026  13.032 -53.855  1.00  0.00           C  
ATOM   1199  C   ILE A  78     -16.140  11.655 -53.190  1.00  0.00           C  
ATOM   1200  O   ILE A  78     -16.851  10.772 -53.679  1.00  0.00           O  
ATOM   1201  CB  ILE A  78     -14.921  13.094 -54.936  1.00  0.00           C  
ATOM   1202  CG1 ILE A  78     -13.484  13.032 -54.382  1.00  0.00           C  
ATOM   1203  CG2 ILE A  78     -15.131  14.348 -55.795  1.00  0.00           C  
ATOM   1204  CD1 ILE A  78     -12.417  12.881 -55.459  1.00  0.00           C  
ATOM   1205  H   ILE A  78     -15.011  14.233 -52.383  1.00  0.00           H  
ATOM   1206  HA  ILE A  78     -16.990  13.171 -54.363  1.00  0.00           H  
ATOM   1207  HB  ILE A  78     -15.059  12.223 -55.592  1.00  0.00           H  
ATOM   1208 HG12 ILE A  78     -13.262  13.936 -53.810  1.00  0.00           H  
ATOM   1209 HG13 ILE A  78     -13.384  12.181 -53.702  1.00  0.00           H  
ATOM   1210 HG21 ILE A  78     -14.454  14.369 -56.654  1.00  0.00           H  
ATOM   1211 HG22 ILE A  78     -16.152  14.384 -56.191  1.00  0.00           H  
ATOM   1212 HG23 ILE A  78     -14.967  15.255 -55.207  1.00  0.00           H  
ATOM   1213 HD11 ILE A  78     -11.436  12.737 -54.993  1.00  0.00           H  
ATOM   1214 HD12 ILE A  78     -12.619  12.014 -56.095  1.00  0.00           H  
ATOM   1215 HD13 ILE A  78     -12.351  13.771 -56.090  1.00  0.00           H  
ATOM   1216  N   GLY A  79     -15.371  11.460 -52.060  1.00  0.00           N  
ATOM   1217  CA  GLY A  79     -15.431  10.220 -51.304  1.00  0.00           C  
ATOM   1218  C   GLY A  79     -15.328  10.516 -49.816  1.00  0.00           C  
ATOM   1219  O   GLY A  79     -14.587  11.398 -49.376  1.00  0.00           O  
ATOM   1220  H   GLY A  79     -14.764  12.224 -51.737  1.00  0.00           H  
ATOM   1221  HA2 GLY A  79     -16.354   9.678 -51.529  1.00  0.00           H  
ATOM   1222  HA3 GLY A  79     -14.574   9.605 -51.597  1.00  0.00           H  
ATOM   1223  N   HIP A  80     -16.093   9.693 -49.010  1.00  0.00           N  
ATOM   1224  CA  HIP A  80     -16.110   9.833 -47.554  1.00  0.00           C  
ATOM   1225  C   HIP A  80     -15.894   8.458 -46.924  1.00  0.00           C  
ATOM   1226  O   HIP A  80     -16.393   7.444 -47.408  1.00  0.00           O  
ATOM   1227  CB  HIP A  80     -17.357  10.523 -47.009  1.00  0.00           C  
ATOM   1228  CG  HIP A  80     -18.661   9.904 -47.343  1.00  0.00           C  
ATOM   1229  ND1 HIP A  80     -19.329  10.124 -48.535  1.00  0.00           N1+
ATOM   1230  CD2 HIP A  80     -19.544   9.170 -46.579  1.00  0.00           C  
ATOM   1231  CE1 HIP A  80     -20.576   9.652 -48.470  1.00  0.00           C  
ATOM   1232  NE2 HIP A  80     -20.741   9.135 -47.254  1.00  0.00           N  
ATOM   1233  H   HIP A  80     -16.654   8.944 -49.415  1.00  0.00           H  
ATOM   1234  HA  HIP A  80     -15.251  10.453 -47.276  1.00  0.00           H  
ATOM   1235  HB2 HIP A  80     -17.292  10.587 -45.916  1.00  0.00           H  
ATOM   1236  HB3 HIP A  80     -17.391  11.553 -47.383  1.00  0.00           H  
ATOM   1237  HD1 HIP A  80     -19.012  10.675 -49.359  1.00  0.00           H  
ATOM   1238  HD2 HIP A  80     -19.523   8.774 -45.583  1.00  0.00           H  
ATOM   1239  HE2 HIP A  80     -21.674   8.891 -46.862  1.00  0.00           H  
ATOM   1240  HE1 HIP A  80     -21.322   9.722 -49.245  1.00  0.00           H  
ATOM   1241  N   SER A  81     -15.099   8.486 -45.794  1.00  0.00           N  
ATOM   1242  CA  SER A  81     -14.581   7.277 -45.153  1.00  0.00           C  
ATOM   1243  C   SER A  81     -14.272   7.575 -43.681  1.00  0.00           C  
ATOM   1244  O   SER A  81     -14.145   8.729 -43.262  1.00  0.00           O  
ATOM   1245  CB  SER A  81     -13.296   6.846 -45.876  1.00  0.00           C  
ATOM   1246  OG  SER A  81     -12.308   7.885 -45.900  1.00  0.00           O  
ATOM   1247  H   SER A  81     -14.791   9.379 -45.398  1.00  0.00           H  
ATOM   1248  HA  SER A  81     -15.336   6.486 -45.213  1.00  0.00           H  
ATOM   1249  HB2 SER A  81     -12.843   5.973 -45.397  1.00  0.00           H  
ATOM   1250  HB3 SER A  81     -13.513   6.585 -46.917  1.00  0.00           H  
ATOM   1251  HG  SER A  81     -12.757   8.763 -45.892  1.00  0.00           H  
ATOM   1252  N   MET A  82     -14.086   6.463 -42.875  1.00  0.00           N  
ATOM   1253  CA  MET A  82     -13.781   6.617 -41.452  1.00  0.00           C  
ATOM   1254  C   MET A  82     -12.549   5.781 -41.077  1.00  0.00           C  
ATOM   1255  O   MET A  82     -12.327   4.677 -41.570  1.00  0.00           O  
ATOM   1256  CB  MET A  82     -14.984   6.201 -40.593  1.00  0.00           C  
ATOM   1257  CG  MET A  82     -14.907   6.817 -39.196  1.00  0.00           C  
ATOM   1258  SD  MET A  82     -16.445   6.599 -38.261  1.00  0.00           S  
ATOM   1259  CE  MET A  82     -16.344   4.825 -37.918  1.00  0.00           C  
ATOM   1260  H   MET A  82     -14.132   5.519 -43.252  1.00  0.00           H  
ATOM   1261  HA  MET A  82     -13.543   7.668 -41.270  1.00  0.00           H  
ATOM   1262  HB2 MET A  82     -15.909   6.528 -41.086  1.00  0.00           H  
ATOM   1263  HB3 MET A  82     -15.035   5.107 -40.526  1.00  0.00           H  
ATOM   1264  HG2 MET A  82     -14.076   6.409 -38.613  1.00  0.00           H  
ATOM   1265  HG3 MET A  82     -14.759   7.896 -39.274  1.00  0.00           H  
ATOM   1266  HE1 MET A  82     -17.095   4.561 -37.170  1.00  0.00           H  
ATOM   1267  HE2 MET A  82     -16.541   4.249 -38.825  1.00  0.00           H  
ATOM   1268  HE3 MET A  82     -15.360   4.563 -37.521  1.00  0.00           H  
ATOM   1269  N   GLN A  83     -11.776   6.362 -40.089  1.00  0.00           N  
ATOM   1270  CA  GLN A  83     -10.616   5.701 -39.495  1.00  0.00           C  
ATOM   1271  C   GLN A  83     -10.910   5.747 -37.997  1.00  0.00           C  
ATOM   1272  O   GLN A  83     -10.624   6.724 -37.303  1.00  0.00           O  
ATOM   1273  CB  GLN A  83      -9.333   6.448 -39.889  1.00  0.00           C  
ATOM   1274  CG  GLN A  83      -8.054   5.888 -39.256  1.00  0.00           C  
ATOM   1275  CD  GLN A  83      -6.789   6.440 -39.904  1.00  0.00           C  
ATOM   1276  OE1 GLN A  83      -6.757   6.925 -41.035  1.00  0.00           O  
ATOM   1277  NE2 GLN A  83      -5.669   6.327 -39.144  1.00  0.00           N  
ATOM   1278  H   GLN A  83     -12.006   7.306 -39.736  1.00  0.00           H  
ATOM   1279  HA  GLN A  83     -10.562   4.659 -39.829  1.00  0.00           H  
ATOM   1280  HB2 GLN A  83      -9.248   6.409 -40.982  1.00  0.00           H  
ATOM   1281  HB3 GLN A  83      -9.417   7.512 -39.630  1.00  0.00           H  
ATOM   1282  HG2 GLN A  83      -8.039   6.107 -38.183  1.00  0.00           H  
ATOM   1283  HG3 GLN A  83      -8.024   4.798 -39.373  1.00  0.00           H  
ATOM   1284 HE21 GLN A  83      -5.704   6.057 -38.159  1.00  0.00           H  
ATOM   1285 HE22 GLN A  83      -4.698   6.553 -39.474  1.00  0.00           H  
ATOM   1286  N   ASN A  84     -11.640   4.678 -37.511  1.00  0.00           N  
ATOM   1287  CA  ASN A  84     -11.838   4.483 -36.076  1.00  0.00           C  
ATOM   1288  C   ASN A  84     -12.646   5.622 -35.404  1.00  0.00           C  
ATOM   1289  O   ASN A  84     -13.875   5.561 -35.308  1.00  0.00           O  
ATOM   1290  CB  ASN A  84     -10.535   4.148 -35.339  1.00  0.00           C  
ATOM   1291  CG  ASN A  84     -10.022   2.757 -35.643  1.00  0.00           C  
ATOM   1292  OD1 ASN A  84     -10.472   2.020 -36.514  1.00  0.00           O  
ATOM   1293  ND2 ASN A  84      -8.964   2.387 -34.852  1.00  0.00           N  
ATOM   1294  H   ASN A  84     -12.007   3.983 -38.156  1.00  0.00           H  
ATOM   1295  HA  ASN A  84     -12.495   3.605 -36.006  1.00  0.00           H  
ATOM   1296  HB2 ASN A  84      -9.734   4.848 -35.598  1.00  0.00           H  
ATOM   1297  HB3 ASN A  84     -10.694   4.209 -34.255  1.00  0.00           H  
ATOM   1298 HD21 ASN A  84      -8.535   1.480 -34.997  1.00  0.00           H  
ATOM   1299 HD22 ASN A  84      -8.570   2.977 -34.106  1.00  0.00           H  
ATOM   1300  N   CYS A  85     -11.917   6.700 -34.939  1.00  0.00           N  
ATOM   1301  CA  CYS A  85     -12.488   7.838 -34.208  1.00  0.00           C  
ATOM   1302  C   CYS A  85     -12.470   9.170 -34.993  1.00  0.00           C  
ATOM   1303  O   CYS A  85     -12.833  10.228 -34.468  1.00  0.00           O  
ATOM   1304  CB  CYS A  85     -11.827   8.074 -32.844  1.00  0.00           C  
ATOM   1305  SG  CYS A  85     -11.630   6.560 -31.852  1.00  0.00           S  
ATOM   1306  H   CYS A  85     -10.900   6.747 -35.098  1.00  0.00           H  
ATOM   1307  HA  CYS A  85     -13.537   7.621 -34.019  1.00  0.00           H  
ATOM   1308  HB2 CYS A  85     -10.835   8.516 -32.971  1.00  0.00           H  
ATOM   1309  HB3 CYS A  85     -12.421   8.782 -32.256  1.00  0.00           H  
ATOM   1310  HG  CYS A  85     -10.836   5.942 -32.743  1.00  0.00           H  
ATOM   1311  N   VAL A  86     -12.039   9.094 -36.304  1.00  0.00           N  
ATOM   1312  CA  VAL A  86     -12.000  10.277 -37.178  1.00  0.00           C  
ATOM   1313  C   VAL A  86     -12.593   9.916 -38.553  1.00  0.00           C  
ATOM   1314  O   VAL A  86     -12.410   8.827 -39.104  1.00  0.00           O  
ATOM   1315  CB  VAL A  86     -10.549  10.821 -37.277  1.00  0.00           C  
ATOM   1316  CG1 VAL A  86     -10.226  11.645 -38.526  1.00  0.00           C  
ATOM   1317  CG2 VAL A  86     -10.207  11.666 -36.041  1.00  0.00           C  
ATOM   1318  H   VAL A  86     -11.729   8.183 -36.664  1.00  0.00           H  
ATOM   1319  HA  VAL A  86     -12.646  11.047 -36.739  1.00  0.00           H  
ATOM   1320  HB  VAL A  86      -9.871   9.961 -37.307  1.00  0.00           H  
ATOM   1321 HG11 VAL A  86      -9.178  11.965 -38.511  1.00  0.00           H  
ATOM   1322 HG12 VAL A  86     -10.362  11.059 -39.439  1.00  0.00           H  
ATOM   1323 HG13 VAL A  86     -10.839  12.545 -38.590  1.00  0.00           H  
ATOM   1324 HG21 VAL A  86      -9.170  12.015 -36.081  1.00  0.00           H  
ATOM   1325 HG22 VAL A  86     -10.855  12.547 -35.974  1.00  0.00           H  
ATOM   1326 HG23 VAL A  86     -10.323  11.093 -35.116  1.00  0.00           H  
ATOM   1327  N   LEU A  87     -13.268  10.979 -39.150  1.00  0.00           N  
ATOM   1328  CA  LEU A  87     -13.837  10.898 -40.488  1.00  0.00           C  
ATOM   1329  C   LEU A  87     -12.842  11.586 -41.434  1.00  0.00           C  
ATOM   1330  O   LEU A  87     -12.276  12.652 -41.181  1.00  0.00           O  
ATOM   1331  CB  LEU A  87     -15.222  11.551 -40.584  1.00  0.00           C  
ATOM   1332  CG  LEU A  87     -16.382  10.614 -40.190  1.00  0.00           C  
ATOM   1333  CD1 LEU A  87     -17.672  11.411 -40.008  1.00  0.00           C  
ATOM   1334  CD2 LEU A  87     -16.638   9.533 -41.238  1.00  0.00           C  
ATOM   1335  H   LEU A  87     -13.326  11.889 -38.663  1.00  0.00           H  
ATOM   1336  HA  LEU A  87     -13.897   9.844 -40.761  1.00  0.00           H  
ATOM   1337  HB2 LEU A  87     -15.244  12.429 -39.928  1.00  0.00           H  
ATOM   1338  HB3 LEU A  87     -15.396  11.918 -41.604  1.00  0.00           H  
ATOM   1339  HG  LEU A  87     -16.140  10.130 -39.238  1.00  0.00           H  
ATOM   1340 HD11 LEU A  87     -18.469  10.773 -39.613  1.00  0.00           H  
ATOM   1341 HD12 LEU A  87     -17.533  12.240 -39.313  1.00  0.00           H  
ATOM   1342 HD13 LEU A  87     -18.011  11.827 -40.959  1.00  0.00           H  
ATOM   1343 HD21 LEU A  87     -17.481   8.899 -40.944  1.00  0.00           H  
ATOM   1344 HD22 LEU A  87     -16.866   9.968 -42.218  1.00  0.00           H  
ATOM   1345 HD23 LEU A  87     -15.772   8.885 -41.351  1.00  0.00           H  
ATOM   1346  N   LYS A  88     -12.647  10.857 -42.595  1.00  0.00           N  
ATOM   1347  CA  LYS A  88     -11.692  11.251 -43.620  1.00  0.00           C  
ATOM   1348  C   LYS A  88     -12.494  11.424 -44.916  1.00  0.00           C  
ATOM   1349  O   LYS A  88     -13.107  10.500 -45.461  1.00  0.00           O  
ATOM   1350  CB  LYS A  88     -10.587  10.195 -43.774  1.00  0.00           C  
ATOM   1351  CG  LYS A  88      -9.680  10.158 -42.538  1.00  0.00           C  
ATOM   1352  CD  LYS A  88      -8.728   8.965 -42.503  1.00  0.00           C  
ATOM   1353  CE  LYS A  88      -7.490   9.112 -43.376  1.00  0.00           C  
ATOM   1354  NZ  LYS A  88      -6.673   7.880 -43.255  1.00  0.00           N1+
ATOM   1355  H   LYS A  88     -13.198  10.001 -42.771  1.00  0.00           H  
ATOM   1356  HA  LYS A  88     -11.233  12.204 -43.340  1.00  0.00           H  
ATOM   1357  HB2 LYS A  88     -11.037   9.207 -43.926  1.00  0.00           H  
ATOM   1358  HB3 LYS A  88      -9.986  10.413 -44.665  1.00  0.00           H  
ATOM   1359  HG2 LYS A  88      -9.120  11.097 -42.456  1.00  0.00           H  
ATOM   1360  HG3 LYS A  88     -10.306  10.087 -41.642  1.00  0.00           H  
ATOM   1361  HD2 LYS A  88      -8.399   8.853 -41.463  1.00  0.00           H  
ATOM   1362  HD3 LYS A  88      -9.272   8.049 -42.764  1.00  0.00           H  
ATOM   1363  HE2 LYS A  88      -7.732   9.232 -44.435  1.00  0.00           H  
ATOM   1364  HE3 LYS A  88      -6.860   9.938 -43.047  1.00  0.00           H  
ATOM   1365  HZ1 LYS A  88      -6.604   7.553 -42.243  1.00  0.00           H  
ATOM   1366  HZ2 LYS A  88      -7.074   7.080 -43.761  1.00  0.00           H  
ATOM   1367  HZ3 LYS A  88      -5.708   8.010 -43.585  1.00  0.00           H  
ATOM   1368  N   LEU A  89     -12.511  12.730 -45.377  1.00  0.00           N  
ATOM   1369  CA  LEU A  89     -13.283  13.147 -46.540  1.00  0.00           C  
ATOM   1370  C   LEU A  89     -12.287  13.537 -47.637  1.00  0.00           C  
ATOM   1371  O   LEU A  89     -11.347  14.311 -47.431  1.00  0.00           O  
ATOM   1372  CB  LEU A  89     -14.185  14.352 -46.231  1.00  0.00           C  
ATOM   1373  CG  LEU A  89     -14.953  14.287 -44.898  1.00  0.00           C  
ATOM   1374  CD1 LEU A  89     -15.724  15.591 -44.680  1.00  0.00           C  
ATOM   1375  CD2 LEU A  89     -15.905  13.097 -44.836  1.00  0.00           C  
ATOM   1376  H   LEU A  89     -11.953  13.450 -44.897  1.00  0.00           H  
ATOM   1377  HA  LEU A  89     -13.901  12.311 -46.877  1.00  0.00           H  
ATOM   1378  HB2 LEU A  89     -13.579  15.261 -46.225  1.00  0.00           H  
ATOM   1379  HB3 LEU A  89     -14.891  14.482 -47.061  1.00  0.00           H  
ATOM   1380  HG  LEU A  89     -14.235  14.195 -44.074  1.00  0.00           H  
ATOM   1381 HD11 LEU A  89     -16.264  15.572 -43.729  1.00  0.00           H  
ATOM   1382 HD12 LEU A  89     -15.041  16.446 -44.656  1.00  0.00           H  
ATOM   1383 HD13 LEU A  89     -16.452  15.762 -45.479  1.00  0.00           H  
ATOM   1384 HD21 LEU A  89     -16.398  13.056 -43.861  1.00  0.00           H  
ATOM   1385 HD22 LEU A  89     -16.674  13.169 -45.610  1.00  0.00           H  
ATOM   1386 HD23 LEU A  89     -15.380  12.147 -44.965  1.00  0.00           H  
ATOM   1387  N   LYS A  90     -12.575  12.975 -48.869  1.00  0.00           N  
ATOM   1388  CA  LYS A  90     -11.787  13.261 -50.056  1.00  0.00           C  
ATOM   1389  C   LYS A  90     -12.662  14.200 -50.899  1.00  0.00           C  
ATOM   1390  O   LYS A  90     -13.789  13.884 -51.298  1.00  0.00           O  
ATOM   1391  CB  LYS A  90     -11.449  11.971 -50.808  1.00  0.00           C  
ATOM   1392  CG  LYS A  90     -10.218  12.166 -51.695  1.00  0.00           C  
ATOM   1393  CD  LYS A  90      -9.815  10.876 -52.412  1.00  0.00           C  
ATOM   1394  CE  LYS A  90      -8.374  10.886 -52.907  1.00  0.00           C  
ATOM   1395  NZ  LYS A  90      -8.153  11.913 -53.932  1.00  0.00           N1+
ATOM   1396  H   LYS A  90     -13.393  12.358 -48.995  1.00  0.00           H  
ATOM   1397  HA  LYS A  90     -10.868  13.762 -49.744  1.00  0.00           H  
ATOM   1398  HB2 LYS A  90     -11.237  11.173 -50.085  1.00  0.00           H  
ATOM   1399  HB3 LYS A  90     -12.296  11.631 -51.415  1.00  0.00           H  
ATOM   1400  HG2 LYS A  90     -10.424  12.948 -52.434  1.00  0.00           H  
ATOM   1401  HG3 LYS A  90      -9.385  12.512 -51.070  1.00  0.00           H  
ATOM   1402  HD2 LYS A  90      -9.920  10.029 -51.722  1.00  0.00           H  
ATOM   1403  HD3 LYS A  90     -10.503  10.690 -53.245  1.00  0.00           H  
ATOM   1404  HE2 LYS A  90      -7.666  11.082 -52.095  1.00  0.00           H  
ATOM   1405  HE3 LYS A  90      -8.121   9.927 -53.370  1.00  0.00           H  
ATOM   1406  HZ1 LYS A  90      -8.783  11.892 -54.736  1.00  0.00           H  
ATOM   1407  HZ2 LYS A  90      -8.255  12.917 -53.506  1.00  0.00           H  
ATOM   1408  HZ3 LYS A  90      -7.178  11.959 -54.249  1.00  0.00           H  
ATOM   1409  N   VAL A  91     -12.084  15.431 -51.117  1.00  0.00           N  
ATOM   1410  CA  VAL A  91     -12.760  16.532 -51.794  1.00  0.00           C  
ATOM   1411  C   VAL A  91     -12.261  16.632 -53.244  1.00  0.00           C  
ATOM   1412  O   VAL A  91     -11.204  16.147 -53.642  1.00  0.00           O  
ATOM   1413  CB  VAL A  91     -12.687  17.879 -51.030  1.00  0.00           C  
ATOM   1414  CG1 VAL A  91     -13.747  17.954 -49.927  1.00  0.00           C  
ATOM   1415  CG2 VAL A  91     -11.325  18.151 -50.398  1.00  0.00           C  
ATOM   1416  H   VAL A  91     -11.111  15.589 -50.828  1.00  0.00           H  
ATOM   1417  HA  VAL A  91     -13.810  16.252 -51.886  1.00  0.00           H  
ATOM   1418  HB  VAL A  91     -12.893  18.696 -51.733  1.00  0.00           H  
ATOM   1419 HG11 VAL A  91     -13.665  18.893 -49.369  1.00  0.00           H  
ATOM   1420 HG12 VAL A  91     -14.753  17.917 -50.350  1.00  0.00           H  
ATOM   1421 HG13 VAL A  91     -13.641  17.129 -49.215  1.00  0.00           H  
ATOM   1422 HG21 VAL A  91     -11.249  19.199 -50.089  1.00  0.00           H  
ATOM   1423 HG22 VAL A  91     -11.171  17.536 -49.506  1.00  0.00           H  
ATOM   1424 HG23 VAL A  91     -10.516  17.941 -51.096  1.00  0.00           H  
ATOM   1425  N   ASP A  92     -13.128  17.327 -54.072  1.00  0.00           N  
ATOM   1426  CA  ASP A  92     -12.808  17.571 -55.480  1.00  0.00           C  
ATOM   1427  C   ASP A  92     -11.600  18.517 -55.599  1.00  0.00           C  
ATOM   1428  O   ASP A  92     -10.697  18.366 -56.418  1.00  0.00           O  
ATOM   1429  CB  ASP A  92     -14.013  18.132 -56.229  1.00  0.00           C  
ATOM   1430  CG  ASP A  92     -14.689  19.425 -55.755  1.00  0.00           C  
ATOM   1431  OD1 ASP A  92     -14.166  20.039 -54.770  1.00  0.00           O  
ATOM   1432  OD2 ASP A  92     -15.723  19.731 -56.411  1.00  0.00           O1-
ATOM   1433  H   ASP A  92     -14.031  17.663 -53.701  1.00  0.00           H  
ATOM   1434  HA  ASP A  92     -12.512  16.610 -55.918  1.00  0.00           H  
ATOM   1435  HB2 ASP A  92     -13.726  18.301 -57.275  1.00  0.00           H  
ATOM   1436  HB3 ASP A  92     -14.800  17.368 -56.241  1.00  0.00           H  
ATOM   1437  N   THR A  93     -11.724  19.610 -54.786  1.00  0.00           N  
ATOM   1438  CA  THR A  93     -10.784  20.702 -54.647  1.00  0.00           C  
ATOM   1439  C   THR A  93      -9.677  20.223 -53.697  1.00  0.00           C  
ATOM   1440  O   THR A  93      -9.900  19.530 -52.705  1.00  0.00           O  
ATOM   1441  CB  THR A  93     -11.505  21.918 -54.032  1.00  0.00           C  
ATOM   1442  OG1 THR A  93     -12.778  22.165 -54.652  1.00  0.00           O  
ATOM   1443  CG2 THR A  93     -10.695  23.201 -54.177  1.00  0.00           C  
ATOM   1444  H   THR A  93     -12.621  19.649 -54.278  1.00  0.00           H  
ATOM   1445  HA  THR A  93     -10.380  20.926 -55.640  1.00  0.00           H  
ATOM   1446  HB  THR A  93     -11.705  21.738 -52.969  1.00  0.00           H  
ATOM   1447 HG21 THR A  93      -9.743  23.147 -53.646  1.00  0.00           H  
ATOM   1448 HG22 THR A  93     -10.496  23.418 -55.232  1.00  0.00           H  
ATOM   1449 HG23 THR A  93     -11.257  24.056 -53.785  1.00  0.00           H  
ATOM   1450  HG1 THR A  93     -13.321  21.322 -54.688  1.00  0.00           H  
ATOM   1451  N   ALA A  94      -8.419  20.699 -54.010  1.00  0.00           N  
ATOM   1452  CA  ALA A  94      -7.236  20.397 -53.211  1.00  0.00           C  
ATOM   1453  C   ALA A  94      -6.750  21.693 -52.540  1.00  0.00           C  
ATOM   1454  O   ALA A  94      -7.020  22.803 -53.001  1.00  0.00           O  
ATOM   1455  CB  ALA A  94      -6.133  19.809 -54.078  1.00  0.00           C  
ATOM   1456  H   ALA A  94      -8.289  21.320 -54.802  1.00  0.00           H  
ATOM   1457  HA  ALA A  94      -7.513  19.686 -52.432  1.00  0.00           H  
ATOM   1458  HB1 ALA A  94      -5.250  19.560 -53.481  1.00  0.00           H  
ATOM   1459  HB2 ALA A  94      -6.476  18.898 -54.579  1.00  0.00           H  
ATOM   1460  HB3 ALA A  94      -5.819  20.517 -54.853  1.00  0.00           H  
ATOM   1461  N   ASN A  95      -5.977  21.494 -51.419  1.00  0.00           N  
ATOM   1462  CA  ASN A  95      -5.368  22.577 -50.669  1.00  0.00           C  
ATOM   1463  C   ASN A  95      -3.958  22.808 -51.234  1.00  0.00           C  
ATOM   1464  O   ASN A  95      -3.052  21.988 -51.034  1.00  0.00           O  
ATOM   1465  CB  ASN A  95      -5.216  22.209 -49.193  1.00  0.00           C  
ATOM   1466  CG  ASN A  95      -4.539  23.324 -48.444  1.00  0.00           C  
ATOM   1467  OD1 ASN A  95      -4.351  24.440 -48.925  1.00  0.00           O  
ATOM   1468  ND2 ASN A  95      -4.110  22.984 -47.197  1.00  0.00           N  
ATOM   1469  H   ASN A  95      -5.820  20.529 -51.086  1.00  0.00           H  
ATOM   1470  HA  ASN A  95      -5.999  23.462 -50.764  1.00  0.00           H  
ATOM   1471  HB2 ASN A  95      -6.181  22.029 -48.732  1.00  0.00           H  
ATOM   1472  HB3 ASN A  95      -4.629  21.292 -49.069  1.00  0.00           H  
ATOM   1473 HD21 ASN A  95      -3.483  23.620 -46.705  1.00  0.00           H  
ATOM   1474 HD22 ASN A  95      -4.376  22.130 -46.699  1.00  0.00           H  
ATOM   1475  N   PRO A  96      -3.721  23.980 -51.927  1.00  0.00           N  
ATOM   1476  CA  PRO A  96      -2.373  24.302 -52.384  1.00  0.00           C  
ATOM   1477  C   PRO A  96      -1.438  24.695 -51.230  1.00  0.00           C  
ATOM   1478  O   PRO A  96      -0.214  24.686 -51.362  1.00  0.00           O  
ATOM   1479  CB  PRO A  96      -2.570  25.473 -53.346  1.00  0.00           C  
ATOM   1480  CG  PRO A  96      -3.825  26.160 -52.819  1.00  0.00           C  
ATOM   1481  CD  PRO A  96      -4.681  24.997 -52.338  1.00  0.00           C  
ATOM   1482  HA  PRO A  96      -1.933  23.431 -52.884  1.00  0.00           H  
ATOM   1483  HB2 PRO A  96      -1.715  26.155 -53.395  1.00  0.00           H  
ATOM   1484  HB3 PRO A  96      -2.763  25.092 -54.356  1.00  0.00           H  
ATOM   1485  HG2 PRO A  96      -3.568  26.812 -51.976  1.00  0.00           H  
ATOM   1486  HG3 PRO A  96      -4.329  26.766 -53.576  1.00  0.00           H  
ATOM   1487  HD2 PRO A  96      -5.341  25.289 -51.519  1.00  0.00           H  
ATOM   1488  HD3 PRO A  96      -5.274  24.587 -53.159  1.00  0.00           H  
ATOM   1489  N   LYS A  97      -2.033  25.134 -50.067  1.00  0.00           N  
ATOM   1490  CA  LYS A  97      -1.269  25.544 -48.892  1.00  0.00           C  
ATOM   1491  C   LYS A  97      -1.180  24.292 -48.000  1.00  0.00           C  
ATOM   1492  O   LYS A  97      -1.657  24.246 -46.866  1.00  0.00           O  
ATOM   1493  CB  LYS A  97      -1.922  26.707 -48.135  1.00  0.00           C  
ATOM   1494  CG  LYS A  97      -1.822  28.051 -48.866  1.00  0.00           C  
ATOM   1495  CD  LYS A  97      -2.371  29.175 -47.980  1.00  0.00           C  
ATOM   1496  CE  LYS A  97      -2.214  30.551 -48.617  1.00  0.00           C  
ATOM   1497  NZ  LYS A  97      -2.723  31.568 -47.660  1.00  0.00           N1+
ATOM   1498  H   LYS A  97      -3.055  25.096 -49.964  1.00  0.00           H  
ATOM   1499  HA  LYS A  97      -0.248  25.817 -49.185  1.00  0.00           H  
ATOM   1500  HB2 LYS A  97      -2.976  26.486 -47.926  1.00  0.00           H  
ATOM   1501  HB3 LYS A  97      -1.430  26.810 -47.159  1.00  0.00           H  
ATOM   1502  HG2 LYS A  97      -0.774  28.258 -49.114  1.00  0.00           H  
ATOM   1503  HG3 LYS A  97      -2.380  28.011 -49.808  1.00  0.00           H  
ATOM   1504  HD2 LYS A  97      -3.431  28.984 -47.768  1.00  0.00           H  
ATOM   1505  HD3 LYS A  97      -1.849  29.162 -47.015  1.00  0.00           H  
ATOM   1506  HE2 LYS A  97      -1.167  30.796 -48.814  1.00  0.00           H  
ATOM   1507  HE3 LYS A  97      -2.801  30.650 -49.534  1.00  0.00           H  
ATOM   1508  HZ1 LYS A  97      -3.721  31.415 -47.453  1.00  0.00           H  
ATOM   1509  HZ2 LYS A  97      -2.213  31.537 -46.765  1.00  0.00           H  
ATOM   1510  HZ3 LYS A  97      -2.626  32.519 -48.045  1.00  0.00           H  
ATOM   1511  N   THR A  98      -0.486  23.245 -48.580  1.00  0.00           N  
ATOM   1512  CA  THR A  98      -0.271  21.985 -47.872  1.00  0.00           C  
ATOM   1513  C   THR A  98       1.174  22.067 -47.331  1.00  0.00           C  
ATOM   1514  O   THR A  98       2.133  22.208 -48.098  1.00  0.00           O  
ATOM   1515  CB  THR A  98      -0.489  20.774 -48.798  1.00  0.00           C  
ATOM   1516  OG1 THR A  98      -1.897  20.596 -49.047  1.00  0.00           O  
ATOM   1517  CG2 THR A  98      -0.015  19.478 -48.163  1.00  0.00           C  
ATOM   1518  H   THR A  98      -0.086  23.369 -49.511  1.00  0.00           H  
ATOM   1519  HA  THR A  98      -1.006  21.930 -47.067  1.00  0.00           H  
ATOM   1520  HB  THR A  98       0.012  20.909 -49.764  1.00  0.00           H  
ATOM   1521 HG21 THR A  98       1.068  19.458 -48.028  1.00  0.00           H  
ATOM   1522 HG22 THR A  98      -0.502  19.320 -47.195  1.00  0.00           H  
ATOM   1523 HG23 THR A  98      -0.289  18.629 -48.794  1.00  0.00           H  
ATOM   1524  HG1 THR A  98      -2.134  21.200 -49.796  1.00  0.00           H  
ATOM   1525  N   PRO A  99       1.335  22.030 -45.958  1.00  0.00           N  
ATOM   1526  CA  PRO A  99       2.651  22.054 -45.342  1.00  0.00           C  
ATOM   1527  C   PRO A  99       3.264  20.647 -45.403  1.00  0.00           C  
ATOM   1528  O   PRO A  99       2.719  19.687 -45.946  1.00  0.00           O  
ATOM   1529  CB  PRO A  99       2.361  22.486 -43.904  1.00  0.00           C  
ATOM   1530  CG  PRO A  99       1.009  21.840 -43.624  1.00  0.00           C  
ATOM   1531  CD  PRO A  99       0.285  21.974 -44.955  1.00  0.00           C  
ATOM   1532  HA  PRO A  99       3.317  22.749 -45.864  1.00  0.00           H  
ATOM   1533  HB2 PRO A  99       3.118  22.180 -43.180  1.00  0.00           H  
ATOM   1534  HB3 PRO A  99       2.261  23.578 -43.855  1.00  0.00           H  
ATOM   1535  HG2 PRO A  99       1.146  20.781 -43.374  1.00  0.00           H  
ATOM   1536  HG3 PRO A  99       0.470  22.312 -42.799  1.00  0.00           H  
ATOM   1537  HD2 PRO A  99      -0.378  21.131 -45.150  1.00  0.00           H  
ATOM   1538  HD3 PRO A  99      -0.279  22.904 -45.019  1.00  0.00           H  
ATOM   1539  N   LYS A 100       4.493  20.559 -44.786  1.00  0.00           N  
ATOM   1540  CA  LYS A 100       5.254  19.311 -44.707  1.00  0.00           C  
ATOM   1541  C   LYS A 100       4.665  18.590 -43.479  1.00  0.00           C  
ATOM   1542  O   LYS A 100       5.121  18.753 -42.344  1.00  0.00           O  
ATOM   1543  CB  LYS A 100       6.719  19.723 -44.530  1.00  0.00           C  
ATOM   1544  CG  LYS A 100       7.760  18.612 -44.652  1.00  0.00           C  
ATOM   1545  CD  LYS A 100       9.135  19.216 -44.344  1.00  0.00           C  
ATOM   1546  CE  LYS A 100      10.296  18.253 -44.517  1.00  0.00           C  
ATOM   1547  NZ  LYS A 100      11.543  18.952 -44.172  1.00  0.00           N1+
ATOM   1548  H   LYS A 100       4.900  21.382 -44.351  1.00  0.00           H  
ATOM   1549  HA  LYS A 100       5.100  18.720 -45.615  1.00  0.00           H  
ATOM   1550  HB2 LYS A 100       6.957  20.485 -45.287  1.00  0.00           H  
ATOM   1551  HB3 LYS A 100       6.841  20.227 -43.562  1.00  0.00           H  
ATOM   1552  HG2 LYS A 100       7.540  17.797 -43.958  1.00  0.00           H  
ATOM   1553  HG3 LYS A 100       7.746  18.197 -45.666  1.00  0.00           H  
ATOM   1554  HD2 LYS A 100       9.294  20.085 -44.996  1.00  0.00           H  
ATOM   1555  HD3 LYS A 100       9.133  19.593 -43.316  1.00  0.00           H  
ATOM   1556  HE2 LYS A 100      10.219  17.381 -43.862  1.00  0.00           H  
ATOM   1557  HE3 LYS A 100      10.390  17.926 -45.557  1.00  0.00           H  
ATOM   1558  HZ1 LYS A 100      11.563  19.990 -44.461  1.00  0.00           H  
ATOM   1559  HZ2 LYS A 100      11.660  19.156 -43.122  1.00  0.00           H  
ATOM   1560  HZ3 LYS A 100      12.411  18.526 -44.496  1.00  0.00           H  
ATOM   1561  N   TYR A 101       3.505  17.875 -43.723  1.00  0.00           N  
ATOM   1562  CA  TYR A 101       2.759  17.249 -42.631  1.00  0.00           C  
ATOM   1563  C   TYR A 101       3.274  15.850 -42.240  1.00  0.00           C  
ATOM   1564  O   TYR A 101       3.659  15.034 -43.076  1.00  0.00           O  
ATOM   1565  CB  TYR A 101       1.237  17.190 -42.880  1.00  0.00           C  
ATOM   1566  CG  TYR A 101       0.766  16.378 -44.068  1.00  0.00           C  
ATOM   1567  CD1 TYR A 101       0.633  16.982 -45.325  1.00  0.00           C  
ATOM   1568  CD2 TYR A 101       0.390  15.032 -43.932  1.00  0.00           C  
ATOM   1569  CE1 TYR A 101       0.120  16.271 -46.413  1.00  0.00           C  
ATOM   1570  CE2 TYR A 101      -0.130  14.322 -45.024  1.00  0.00           C  
ATOM   1571  CZ  TYR A 101      -0.279  14.950 -46.256  1.00  0.00           C  
ATOM   1572  OH  TYR A 101      -0.837  14.248 -47.293  1.00  0.00           O  
ATOM   1573  H   TYR A 101       3.159  17.794 -44.681  1.00  0.00           H  
ATOM   1574  HA  TYR A 101       2.900  17.898 -41.759  1.00  0.00           H  
ATOM   1575  HB2 TYR A 101       0.735  16.803 -41.983  1.00  0.00           H  
ATOM   1576  HB3 TYR A 101       0.860  18.215 -42.997  1.00  0.00           H  
ATOM   1577  HD1 TYR A 101       0.894  18.027 -45.468  1.00  0.00           H  
ATOM   1578  HD2 TYR A 101       0.471  14.528 -42.972  1.00  0.00           H  
ATOM   1579  HE1 TYR A 101       0.029  16.761 -47.376  1.00  0.00           H  
ATOM   1580  HE2 TYR A 101      -0.434  13.286 -44.904  1.00  0.00           H  
ATOM   1581  HH  TYR A 101      -1.098  14.889 -48.057  1.00  0.00           H  
ATOM   1582  N   LYS A 102       3.111  15.556 -40.889  1.00  0.00           N  
ATOM   1583  CA  LYS A 102       3.098  14.191 -40.380  1.00  0.00           C  
ATOM   1584  C   LYS A 102       2.154  14.063 -39.162  1.00  0.00           C  
ATOM   1585  O   LYS A 102       1.764  15.009 -38.474  1.00  0.00           O  
ATOM   1586  CB  LYS A 102       4.496  13.615 -40.117  1.00  0.00           C  
ATOM   1587  CG  LYS A 102       5.257  14.262 -38.955  1.00  0.00           C  
ATOM   1588  CD  LYS A 102       6.641  13.611 -38.796  1.00  0.00           C  
ATOM   1589  CE  LYS A 102       7.557  14.344 -37.825  1.00  0.00           C  
ATOM   1590  NZ  LYS A 102       7.042  14.244 -36.463  1.00  0.00           N1+
ATOM   1591  H   LYS A 102       3.000  16.327 -40.209  1.00  0.00           H  
ATOM   1592  HA  LYS A 102       2.646  13.582 -41.175  1.00  0.00           H  
ATOM   1593  HB2 LYS A 102       4.405  12.541 -39.912  1.00  0.00           H  
ATOM   1594  HB3 LYS A 102       5.096  13.706 -41.031  1.00  0.00           H  
ATOM   1595  HG2 LYS A 102       5.365  15.337 -39.133  1.00  0.00           H  
ATOM   1596  HG3 LYS A 102       4.687  14.142 -38.028  1.00  0.00           H  
ATOM   1597  HD2 LYS A 102       6.519  12.568 -38.480  1.00  0.00           H  
ATOM   1598  HD3 LYS A 102       7.140  13.583 -39.773  1.00  0.00           H  
ATOM   1599  HE2 LYS A 102       8.560  13.908 -37.819  1.00  0.00           H  
ATOM   1600  HE3 LYS A 102       7.630  15.408 -38.066  1.00  0.00           H  
ATOM   1601  HZ1 LYS A 102       6.082  14.652 -36.345  1.00  0.00           H  
ATOM   1602  HZ2 LYS A 102       7.073  13.327 -36.017  1.00  0.00           H  
ATOM   1603  HZ3 LYS A 102       7.540  14.935 -35.787  1.00  0.00           H  
ATOM   1604  N   PHE A 103       1.765  12.758 -38.909  1.00  0.00           N  
ATOM   1605  CA  PHE A 103       0.847  12.425 -37.819  1.00  0.00           C  
ATOM   1606  C   PHE A 103       1.634  11.535 -36.862  1.00  0.00           C  
ATOM   1607  O   PHE A 103       2.545  10.797 -37.239  1.00  0.00           O  
ATOM   1608  CB  PHE A 103      -0.415  11.709 -38.315  1.00  0.00           C  
ATOM   1609  CG  PHE A 103      -1.205  12.446 -39.375  1.00  0.00           C  
ATOM   1610  CD1 PHE A 103      -1.289  13.847 -39.416  1.00  0.00           C  
ATOM   1611  CD2 PHE A 103      -1.913  11.708 -40.331  1.00  0.00           C  
ATOM   1612  CE1 PHE A 103      -2.009  14.500 -40.417  1.00  0.00           C  
ATOM   1613  CE2 PHE A 103      -2.637  12.358 -41.329  1.00  0.00           C  
ATOM   1614  CZ  PHE A 103      -2.678  13.751 -41.377  1.00  0.00           C  
ATOM   1615  H   PHE A 103       2.129  11.994 -39.475  1.00  0.00           H  
ATOM   1616  HA  PHE A 103       0.576  13.338 -37.278  1.00  0.00           H  
ATOM   1617  HB2 PHE A 103      -0.123  10.727 -38.713  1.00  0.00           H  
ATOM   1618  HB3 PHE A 103      -1.084  11.511 -37.468  1.00  0.00           H  
ATOM   1619  HD1 PHE A 103      -0.795  14.448 -38.660  1.00  0.00           H  
ATOM   1620  HD2 PHE A 103      -1.905  10.619 -40.303  1.00  0.00           H  
ATOM   1621  HE1 PHE A 103      -2.054  15.585 -40.443  1.00  0.00           H  
ATOM   1622  HE2 PHE A 103      -3.171  11.773 -42.072  1.00  0.00           H  
ATOM   1623  HZ  PHE A 103      -3.249  14.251 -42.153  1.00  0.00           H  
ATOM   1624  N   VAL A 104       1.231  11.628 -35.547  1.00  0.00           N  
ATOM   1625  CA  VAL A 104       1.919  10.940 -34.461  1.00  0.00           C  
ATOM   1626  C   VAL A 104       0.892  10.630 -33.351  1.00  0.00           C  
ATOM   1627  O   VAL A 104      -0.189  11.214 -33.267  1.00  0.00           O  
ATOM   1628  CB  VAL A 104       3.112  11.752 -33.890  1.00  0.00           C  
ATOM   1629  CG1 VAL A 104       4.317  11.776 -34.834  1.00  0.00           C  
ATOM   1630  CG2 VAL A 104       2.723  13.186 -33.525  1.00  0.00           C  
ATOM   1631  H   VAL A 104       0.417  12.184 -35.287  1.00  0.00           H  
ATOM   1632  HA  VAL A 104       2.283   9.978 -34.844  1.00  0.00           H  
ATOM   1633  HB  VAL A 104       3.449  11.263 -32.966  1.00  0.00           H  
ATOM   1634 HG11 VAL A 104       5.184  12.221 -34.334  1.00  0.00           H  
ATOM   1635 HG12 VAL A 104       4.596  10.762 -35.139  1.00  0.00           H  
ATOM   1636 HG13 VAL A 104       4.120  12.369 -35.732  1.00  0.00           H  
ATOM   1637 HG21 VAL A 104       3.560  13.703 -33.044  1.00  0.00           H  
ATOM   1638 HG22 VAL A 104       2.436  13.769 -34.407  1.00  0.00           H  
ATOM   1639 HG23 VAL A 104       1.884  13.191 -32.826  1.00  0.00           H  
ATOM   1640  N   ARG A 105       1.336   9.671 -32.452  1.00  0.00           N  
ATOM   1641  CA  ARG A 105       0.596   9.257 -31.255  1.00  0.00           C  
ATOM   1642  C   ARG A 105       1.659   9.346 -30.147  1.00  0.00           C  
ATOM   1643  O   ARG A 105       2.540   8.501 -29.984  1.00  0.00           O  
ATOM   1644  CB  ARG A 105       0.035   7.845 -31.442  1.00  0.00           C  
ATOM   1645  CG  ARG A 105      -0.873   7.418 -30.284  1.00  0.00           C  
ATOM   1646  CD  ARG A 105      -1.567   6.088 -30.579  1.00  0.00           C  
ATOM   1647  NE  ARG A 105      -2.482   5.685 -29.501  1.00  0.00           N  
ATOM   1648  CZ  ARG A 105      -3.694   6.276 -29.280  1.00  0.00           C  
ATOM   1649  NH1 ARG A 105      -4.189   7.268 -30.049  1.00  0.00           N  
ATOM   1650  NH2 ARG A 105      -4.464   5.833 -28.256  1.00  0.00           N1+
ATOM   1651  H   ARG A 105       2.225   9.201 -32.607  1.00  0.00           H  
ATOM   1652  HA  ARG A 105      -0.218   9.963 -31.077  1.00  0.00           H  
ATOM   1653  HB2 ARG A 105      -0.539   7.814 -32.377  1.00  0.00           H  
ATOM   1654  HB3 ARG A 105       0.848   7.117 -31.555  1.00  0.00           H  
ATOM   1655  HG2 ARG A 105      -0.287   7.322 -29.362  1.00  0.00           H  
ATOM   1656  HG3 ARG A 105      -1.618   8.197 -30.090  1.00  0.00           H  
ATOM   1657  HD2 ARG A 105      -2.121   6.100 -31.523  1.00  0.00           H  
ATOM   1658  HD3 ARG A 105      -0.817   5.294 -30.671  1.00  0.00           H  
ATOM   1659  HE  ARG A 105      -2.249   4.879 -28.936  1.00  0.00           H  
ATOM   1660 HH11 ARG A 105      -5.057   7.751 -29.839  1.00  0.00           H  
ATOM   1661 HH12 ARG A 105      -3.728   7.661 -30.940  1.00  0.00           H  
ATOM   1662 HH21 ARG A 105      -4.211   5.041 -27.685  1.00  0.00           H  
ATOM   1663 HH22 ARG A 105      -5.380   6.287 -28.073  1.00  0.00           H  
ATOM   1664  N   ILE A 106       1.648  10.562 -29.478  1.00  0.00           N  
ATOM   1665  CA  ILE A 106       2.753  10.951 -28.606  1.00  0.00           C  
ATOM   1666  C   ILE A 106       2.662  10.259 -27.233  1.00  0.00           C  
ATOM   1667  O   ILE A 106       1.638   9.751 -26.783  1.00  0.00           O  
ATOM   1668  CB  ILE A 106       2.918  12.489 -28.467  1.00  0.00           C  
ATOM   1669  CG1 ILE A 106       1.691  13.175 -27.831  1.00  0.00           C  
ATOM   1670  CG2 ILE A 106       3.262  13.104 -29.829  1.00  0.00           C  
ATOM   1671  CD1 ILE A 106       1.932  14.637 -27.477  1.00  0.00           C  
ATOM   1672  H   ILE A 106       0.844  11.187 -29.588  1.00  0.00           H  
ATOM   1673  HA  ILE A 106       3.668  10.560 -29.074  1.00  0.00           H  
ATOM   1674  HB  ILE A 106       3.776  12.676 -27.807  1.00  0.00           H  
ATOM   1675 HG12 ILE A 106       0.835  13.127 -28.509  1.00  0.00           H  
ATOM   1676 HG13 ILE A 106       1.403  12.650 -26.914  1.00  0.00           H  
ATOM   1677 HG21 ILE A 106       3.565  14.150 -29.731  1.00  0.00           H  
ATOM   1678 HG22 ILE A 106       4.094  12.571 -30.301  1.00  0.00           H  
ATOM   1679 HG23 ILE A 106       2.404  13.063 -30.506  1.00  0.00           H  
ATOM   1680 HD11 ILE A 106       2.133  15.243 -28.365  1.00  0.00           H  
ATOM   1681 HD12 ILE A 106       1.044  15.055 -26.994  1.00  0.00           H  
ATOM   1682 HD13 ILE A 106       2.774  14.740 -26.787  1.00  0.00           H  
ATOM   1683  N   GLN A 107       3.851  10.268 -26.534  1.00  0.00           N  
ATOM   1684  CA  GLN A 107       3.964   9.734 -25.174  1.00  0.00           C  
ATOM   1685  C   GLN A 107       3.444  10.833 -24.222  1.00  0.00           C  
ATOM   1686  O   GLN A 107       3.387  12.010 -24.594  1.00  0.00           O  
ATOM   1687  CB  GLN A 107       5.426   9.368 -24.886  1.00  0.00           C  
ATOM   1688  CG  GLN A 107       6.034   8.389 -25.897  1.00  0.00           C  
ATOM   1689  CD  GLN A 107       5.292   7.073 -25.950  1.00  0.00           C  
ATOM   1690  NE2 GLN A 107       4.291   7.009 -26.878  1.00  0.00           N  
ATOM   1691  OE1 GLN A 107       5.544   6.135 -25.202  1.00  0.00           O  
ATOM   1692  H   GLN A 107       4.667  10.709 -26.941  1.00  0.00           H  
ATOM   1693  HA  GLN A 107       3.307   8.864 -25.083  1.00  0.00           H  
ATOM   1694  HB2 GLN A 107       6.037  10.281 -24.885  1.00  0.00           H  
ATOM   1695  HB3 GLN A 107       5.524   8.945 -23.883  1.00  0.00           H  
ATOM   1696  HG2 GLN A 107       6.072   8.829 -26.900  1.00  0.00           H  
ATOM   1697  HG3 GLN A 107       7.072   8.174 -25.618  1.00  0.00           H  
ATOM   1698 HE21 GLN A 107       4.017   7.779 -27.484  1.00  0.00           H  
ATOM   1699 HE22 GLN A 107       3.767   6.147 -26.972  1.00  0.00           H  
ATOM   1700  N   PRO A 108       3.059  10.476 -22.948  1.00  0.00           N  
ATOM   1701  CA  PRO A 108       2.548  11.482 -22.017  1.00  0.00           C  
ATOM   1702  C   PRO A 108       3.660  12.397 -21.471  1.00  0.00           C  
ATOM   1703  O   PRO A 108       4.854  12.092 -21.475  1.00  0.00           O  
ATOM   1704  CB  PRO A 108       1.923  10.668 -20.887  1.00  0.00           C  
ATOM   1705  CG  PRO A 108       2.735   9.376 -20.890  1.00  0.00           C  
ATOM   1706  CD  PRO A 108       3.030   9.144 -22.364  1.00  0.00           C  
ATOM   1707  HA  PRO A 108       1.803  12.103 -22.525  1.00  0.00           H  
ATOM   1708  HB2 PRO A 108       1.958  11.166 -19.914  1.00  0.00           H  
ATOM   1709  HB3 PRO A 108       0.876  10.445 -21.123  1.00  0.00           H  
ATOM   1710  HG2 PRO A 108       3.672   9.528 -20.340  1.00  0.00           H  
ATOM   1711  HG3 PRO A 108       2.204   8.538 -20.430  1.00  0.00           H  
ATOM   1712  HD2 PRO A 108       3.968   8.609 -22.516  1.00  0.00           H  
ATOM   1713  HD3 PRO A 108       2.224   8.586 -22.851  1.00  0.00           H  
ATOM   1714  N   GLY A 109       3.180  13.580 -20.938  1.00  0.00           N  
ATOM   1715  CA  GLY A 109       4.019  14.513 -20.210  1.00  0.00           C  
ATOM   1716  C   GLY A 109       4.663  15.589 -21.076  1.00  0.00           C  
ATOM   1717  O   GLY A 109       5.338  16.494 -20.584  1.00  0.00           O  
ATOM   1718  H   GLY A 109       2.190  13.858 -21.042  1.00  0.00           H  
ATOM   1719  HA2 GLY A 109       3.383  14.999 -19.467  1.00  0.00           H  
ATOM   1720  HA3 GLY A 109       4.816  13.963 -19.699  1.00  0.00           H  
ATOM   1721  N   GLN A 110       4.482  15.436 -22.435  1.00  0.00           N  
ATOM   1722  CA  GLN A 110       5.191  16.242 -23.430  1.00  0.00           C  
ATOM   1723  C   GLN A 110       4.310  17.427 -23.855  1.00  0.00           C  
ATOM   1724  O   GLN A 110       3.090  17.422 -23.666  1.00  0.00           O  
ATOM   1725  CB  GLN A 110       5.570  15.392 -24.652  1.00  0.00           C  
ATOM   1726  CG  GLN A 110       6.095  13.996 -24.301  1.00  0.00           C  
ATOM   1727  CD  GLN A 110       7.230  14.040 -23.311  1.00  0.00           C  
ATOM   1728  OE1 GLN A 110       8.202  14.776 -23.454  1.00  0.00           O  
ATOM   1729  NE2 GLN A 110       7.111  13.199 -22.241  1.00  0.00           N  
ATOM   1730  H   GLN A 110       3.812  14.736 -22.744  1.00  0.00           H  
ATOM   1731  HA  GLN A 110       6.095  16.644 -22.962  1.00  0.00           H  
ATOM   1732  HB2 GLN A 110       4.698  15.271 -25.307  1.00  0.00           H  
ATOM   1733  HB3 GLN A 110       6.320  15.932 -25.243  1.00  0.00           H  
ATOM   1734  HG2 GLN A 110       5.286  13.377 -23.910  1.00  0.00           H  
ATOM   1735  HG3 GLN A 110       6.460  13.500 -25.208  1.00  0.00           H  
ATOM   1736 HE21 GLN A 110       6.284  12.612 -22.057  1.00  0.00           H  
ATOM   1737 HE22 GLN A 110       7.863  13.155 -21.564  1.00  0.00           H  
ATOM   1738  N   THR A 111       4.986  18.467 -24.471  1.00  0.00           N  
ATOM   1739  CA  THR A 111       4.340  19.737 -24.829  1.00  0.00           C  
ATOM   1740  C   THR A 111       4.178  19.937 -26.341  1.00  0.00           C  
ATOM   1741  O   THR A 111       4.858  19.348 -27.183  1.00  0.00           O  
ATOM   1742  CB  THR A 111       5.092  20.940 -24.247  1.00  0.00           C  
ATOM   1743  OG1 THR A 111       6.481  20.736 -24.491  1.00  0.00           O  
ATOM   1744  CG2 THR A 111       4.849  21.113 -22.755  1.00  0.00           C  
ATOM   1745  H   THR A 111       5.977  18.401 -24.699  1.00  0.00           H  
ATOM   1746  HA  THR A 111       3.332  19.710 -24.427  1.00  0.00           H  
ATOM   1747  HB  THR A 111       4.806  21.869 -24.751  1.00  0.00           H  
ATOM   1748 HG21 THR A 111       3.826  21.445 -22.564  1.00  0.00           H  
ATOM   1749 HG22 THR A 111       5.014  20.182 -22.206  1.00  0.00           H  
ATOM   1750 HG23 THR A 111       5.534  21.856 -22.337  1.00  0.00           H  
ATOM   1751  HG1 THR A 111       6.979  21.504 -24.098  1.00  0.00           H  
ATOM   1752  N   PHE A 112       3.153  20.845 -26.630  1.00  0.00           N  
ATOM   1753  CA  PHE A 112       2.753  21.182 -27.996  1.00  0.00           C  
ATOM   1754  C   PHE A 112       1.880  22.452 -28.027  1.00  0.00           C  
ATOM   1755  O   PHE A 112       1.370  22.922 -27.003  1.00  0.00           O  
ATOM   1756  CB  PHE A 112       2.045  19.993 -28.667  1.00  0.00           C  
ATOM   1757  CG  PHE A 112       0.758  19.555 -27.999  1.00  0.00           C  
ATOM   1758  CD1 PHE A 112       0.770  18.585 -26.986  1.00  0.00           C  
ATOM   1759  CD2 PHE A 112      -0.466  20.102 -28.402  1.00  0.00           C  
ATOM   1760  CE1 PHE A 112      -0.425  18.149 -26.414  1.00  0.00           C  
ATOM   1761  CE2 PHE A 112      -1.656  19.656 -27.832  1.00  0.00           C  
ATOM   1762  CZ  PHE A 112      -1.639  18.664 -26.857  1.00  0.00           C  
ATOM   1763  H   PHE A 112       2.590  21.257 -25.869  1.00  0.00           H  
ATOM   1764  HA  PHE A 112       3.672  21.423 -28.534  1.00  0.00           H  
ATOM   1765  HB2 PHE A 112       1.821  20.225 -29.710  1.00  0.00           H  
ATOM   1766  HB3 PHE A 112       2.719  19.128 -28.709  1.00  0.00           H  
ATOM   1767  HD1 PHE A 112       1.711  18.159 -26.646  1.00  0.00           H  
ATOM   1768  HD2 PHE A 112      -0.495  20.873 -29.168  1.00  0.00           H  
ATOM   1769  HE1 PHE A 112      -0.414  17.410 -25.619  1.00  0.00           H  
ATOM   1770  HE2 PHE A 112      -2.605  20.078 -28.144  1.00  0.00           H  
ATOM   1771  HZ  PHE A 112      -2.575  18.309 -26.436  1.00  0.00           H  
ATOM   1772  N   SER A 113       1.699  23.013 -29.289  1.00  0.00           N  
ATOM   1773  CA  SER A 113       0.933  24.258 -29.443  1.00  0.00           C  
ATOM   1774  C   SER A 113      -0.476  23.886 -29.879  1.00  0.00           C  
ATOM   1775  O   SER A 113      -0.695  23.071 -30.778  1.00  0.00           O  
ATOM   1776  CB  SER A 113       1.550  25.233 -30.460  1.00  0.00           C  
ATOM   1777  OG  SER A 113       2.592  26.049 -29.897  1.00  0.00           O  
ATOM   1778  H   SER A 113       2.051  22.531 -30.135  1.00  0.00           H  
ATOM   1779  HA  SER A 113       0.879  24.753 -28.471  1.00  0.00           H  
ATOM   1780  HB2 SER A 113       1.978  24.689 -31.307  1.00  0.00           H  
ATOM   1781  HB3 SER A 113       0.794  25.926 -30.841  1.00  0.00           H  
ATOM   1782  HG  SER A 113       2.856  25.615 -29.042  1.00  0.00           H  
ATOM   1783  N   VAL A 114      -1.483  24.546 -29.200  1.00  0.00           N  
ATOM   1784  CA  VAL A 114      -2.899  24.367 -29.510  1.00  0.00           C  
ATOM   1785  C   VAL A 114      -3.313  25.611 -30.313  1.00  0.00           C  
ATOM   1786  O   VAL A 114      -3.101  26.760 -29.914  1.00  0.00           O  
ATOM   1787  CB  VAL A 114      -3.758  24.288 -28.234  1.00  0.00           C  
ATOM   1788  CG1 VAL A 114      -5.225  23.981 -28.557  1.00  0.00           C  
ATOM   1789  CG2 VAL A 114      -3.231  23.242 -27.254  1.00  0.00           C  
ATOM   1790  H   VAL A 114      -1.266  25.222 -28.445  1.00  0.00           H  
ATOM   1791  HA  VAL A 114      -3.022  23.463 -30.109  1.00  0.00           H  
ATOM   1792  HB  VAL A 114      -3.723  25.259 -27.728  1.00  0.00           H  
ATOM   1793 HG11 VAL A 114      -5.812  23.879 -27.637  1.00  0.00           H  
ATOM   1794 HG12 VAL A 114      -5.681  24.783 -29.144  1.00  0.00           H  
ATOM   1795 HG13 VAL A 114      -5.321  23.047 -29.120  1.00  0.00           H  
ATOM   1796 HG21 VAL A 114      -3.821  23.271 -26.336  1.00  0.00           H  
ATOM   1797 HG22 VAL A 114      -3.301  22.237 -27.677  1.00  0.00           H  
ATOM   1798 HG23 VAL A 114      -2.190  23.429 -26.972  1.00  0.00           H  
ATOM   1799  N   LEU A 115      -4.010  25.322 -31.474  1.00  0.00           N  
ATOM   1800  CA  LEU A 115      -4.668  26.376 -32.234  1.00  0.00           C  
ATOM   1801  C   LEU A 115      -6.157  26.196 -31.935  1.00  0.00           C  
ATOM   1802  O   LEU A 115      -6.808  25.240 -32.368  1.00  0.00           O  
ATOM   1803  CB  LEU A 115      -4.397  26.264 -33.734  1.00  0.00           C  
ATOM   1804  CG  LEU A 115      -5.020  27.420 -34.547  1.00  0.00           C  
ATOM   1805  CD1 LEU A 115      -4.434  28.781 -34.166  1.00  0.00           C  
ATOM   1806  CD2 LEU A 115      -4.820  27.159 -36.037  1.00  0.00           C  
ATOM   1807  H   LEU A 115      -4.133  24.342 -31.773  1.00  0.00           H  
ATOM   1808  HA  LEU A 115      -4.320  27.344 -31.867  1.00  0.00           H  
ATOM   1809  HB2 LEU A 115      -3.313  26.241 -33.906  1.00  0.00           H  
ATOM   1810  HB3 LEU A 115      -4.784  25.308 -34.110  1.00  0.00           H  
ATOM   1811  HG  LEU A 115      -6.101  27.453 -34.364  1.00  0.00           H  
ATOM   1812 HD11 LEU A 115      -4.756  29.562 -34.861  1.00  0.00           H  
ATOM   1813 HD12 LEU A 115      -4.762  29.089 -33.168  1.00  0.00           H  
ATOM   1814 HD13 LEU A 115      -3.341  28.757 -34.170  1.00  0.00           H  
ATOM   1815 HD21 LEU A 115      -5.288  27.937 -36.642  1.00  0.00           H  
ATOM   1816 HD22 LEU A 115      -3.757  27.130 -36.291  1.00  0.00           H  
ATOM   1817 HD23 LEU A 115      -5.275  26.205 -36.322  1.00  0.00           H  
ATOM   1818  N   ALA A 116      -6.692  27.172 -31.115  1.00  0.00           N  
ATOM   1819  CA  ALA A 116      -8.094  27.201 -30.734  1.00  0.00           C  
ATOM   1820  C   ALA A 116      -8.821  28.044 -31.776  1.00  0.00           C  
ATOM   1821  O   ALA A 116      -8.514  29.210 -32.042  1.00  0.00           O  
ATOM   1822  CB  ALA A 116      -8.301  27.788 -29.351  1.00  0.00           C  
ATOM   1823  H   ALA A 116      -6.070  27.930 -30.772  1.00  0.00           H  
ATOM   1824  HA  ALA A 116      -8.472  26.175 -30.748  1.00  0.00           H  
ATOM   1825  HB1 ALA A 116      -9.363  27.798 -29.086  1.00  0.00           H  
ATOM   1826  HB2 ALA A 116      -7.763  27.196 -28.608  1.00  0.00           H  
ATOM   1827  HB3 ALA A 116      -7.941  28.818 -29.285  1.00  0.00           H  
ATOM   1828  N   CYS A 117      -9.821  27.346 -32.427  1.00  0.00           N  
ATOM   1829  CA  CYS A 117     -10.555  27.893 -33.568  1.00  0.00           C  
ATOM   1830  C   CYS A 117     -11.933  28.356 -33.089  1.00  0.00           C  
ATOM   1831  O   CYS A 117     -12.463  27.904 -32.073  1.00  0.00           O  
ATOM   1832  CB  CYS A 117     -10.729  26.846 -34.671  1.00  0.00           C  
ATOM   1833  SG  CYS A 117      -9.144  26.155 -35.247  1.00  0.00           S  
ATOM   1834  H   CYS A 117     -10.102  26.408 -32.116  1.00  0.00           H  
ATOM   1835  HA  CYS A 117     -10.019  28.768 -33.945  1.00  0.00           H  
ATOM   1836  HB2 CYS A 117     -11.335  26.012 -34.307  1.00  0.00           H  
ATOM   1837  HB3 CYS A 117     -11.245  27.275 -35.535  1.00  0.00           H  
ATOM   1838  HG  CYS A 117      -8.627  25.923 -34.026  1.00  0.00           H  
ATOM   1839  N   TYR A 118     -12.538  29.290 -33.915  1.00  0.00           N  
ATOM   1840  CA  TYR A 118     -13.858  29.843 -33.618  1.00  0.00           C  
ATOM   1841  C   TYR A 118     -14.679  29.775 -34.920  1.00  0.00           C  
ATOM   1842  O   TYR A 118     -14.600  30.615 -35.815  1.00  0.00           O  
ATOM   1843  CB  TYR A 118     -13.802  31.311 -33.148  1.00  0.00           C  
ATOM   1844  CG  TYR A 118     -13.171  31.639 -31.810  1.00  0.00           C  
ATOM   1845  CD1 TYR A 118     -12.686  32.945 -31.611  1.00  0.00           C  
ATOM   1846  CD2 TYR A 118     -13.095  30.739 -30.740  1.00  0.00           C  
ATOM   1847  CE1 TYR A 118     -12.077  33.319 -30.410  1.00  0.00           C  
ATOM   1848  CE2 TYR A 118     -12.466  31.104 -29.545  1.00  0.00           C  
ATOM   1849  CZ  TYR A 118     -11.953  32.385 -29.392  1.00  0.00           C  
ATOM   1850  OH  TYR A 118     -11.338  32.695 -28.213  1.00  0.00           O  
ATOM   1851  H   TYR A 118     -12.063  29.616 -34.777  1.00  0.00           H  
ATOM   1852  HA  TYR A 118     -14.359  29.227 -32.863  1.00  0.00           H  
ATOM   1853  HB2 TYR A 118     -13.270  31.890 -33.917  1.00  0.00           H  
ATOM   1854  HB3 TYR A 118     -14.826  31.707 -33.117  1.00  0.00           H  
ATOM   1855  HD1 TYR A 118     -12.758  33.679 -32.412  1.00  0.00           H  
ATOM   1856  HD2 TYR A 118     -13.517  29.741 -30.814  1.00  0.00           H  
ATOM   1857  HE1 TYR A 118     -11.688  34.327 -30.303  1.00  0.00           H  
ATOM   1858  HE2 TYR A 118     -12.375  30.391 -28.732  1.00  0.00           H  
ATOM   1859  HH  TYR A 118     -11.005  33.606 -28.268  1.00  0.00           H  
ATOM   1860  N   ASN A 119     -15.473  28.649 -35.028  1.00  0.00           N  
ATOM   1861  CA  ASN A 119     -16.555  28.533 -36.010  1.00  0.00           C  
ATOM   1862  C   ASN A 119     -16.027  28.529 -37.458  1.00  0.00           C  
ATOM   1863  O   ASN A 119     -16.592  29.132 -38.375  1.00  0.00           O  
ATOM   1864  CB  ASN A 119     -17.623  29.603 -35.781  1.00  0.00           C  
ATOM   1865  CG  ASN A 119     -18.966  29.157 -36.313  1.00  0.00           C  
ATOM   1866  OD1 ASN A 119     -19.877  28.768 -35.594  1.00  0.00           O  
ATOM   1867  ND2 ASN A 119     -19.090  29.225 -37.667  1.00  0.00           N  
ATOM   1868  H   ASN A 119     -15.346  27.861 -34.384  1.00  0.00           H  
ATOM   1869  HA  ASN A 119     -16.992  27.539 -35.844  1.00  0.00           H  
ATOM   1870  HB2 ASN A 119     -17.751  29.799 -34.709  1.00  0.00           H  
ATOM   1871  HB3 ASN A 119     -17.352  30.558 -36.247  1.00  0.00           H  
ATOM   1872 HD21 ASN A 119     -18.299  29.504 -38.257  1.00  0.00           H  
ATOM   1873 HD22 ASN A 119     -19.960  28.995 -38.130  1.00  0.00           H  
ATOM   1874  N   GLY A 120     -14.989  27.646 -37.689  1.00  0.00           N  
ATOM   1875  CA  GLY A 120     -14.493  27.405 -39.028  1.00  0.00           C  
ATOM   1876  C   GLY A 120     -13.505  28.463 -39.473  1.00  0.00           C  
ATOM   1877  O   GLY A 120     -13.274  28.694 -40.662  1.00  0.00           O  
ATOM   1878  H   GLY A 120     -14.549  27.121 -36.919  1.00  0.00           H  
ATOM   1879  HA2 GLY A 120     -13.998  26.430 -39.039  1.00  0.00           H  
ATOM   1880  HA3 GLY A 120     -15.337  27.398 -39.721  1.00  0.00           H  
ATOM   1881  N   SER A 121     -12.802  29.067 -38.457  1.00  0.00           N  
ATOM   1882  CA  SER A 121     -11.681  29.967 -38.685  1.00  0.00           C  
ATOM   1883  C   SER A 121     -10.923  30.115 -37.355  1.00  0.00           C  
ATOM   1884  O   SER A 121     -11.488  29.983 -36.260  1.00  0.00           O  
ATOM   1885  CB  SER A 121     -12.130  31.309 -39.271  1.00  0.00           C  
ATOM   1886  OG  SER A 121     -12.428  31.191 -40.673  1.00  0.00           O  
ATOM   1887  H   SER A 121     -13.095  28.882 -37.498  1.00  0.00           H  
ATOM   1888  HA  SER A 121     -11.057  29.439 -39.410  1.00  0.00           H  
ATOM   1889  HB2 SER A 121     -13.027  31.685 -38.766  1.00  0.00           H  
ATOM   1890  HB3 SER A 121     -11.347  32.068 -39.174  1.00  0.00           H  
ATOM   1891  HG  SER A 121     -12.882  30.320 -40.794  1.00  0.00           H  
ATOM   1892  N   PRO A 122      -9.567  30.348 -37.440  1.00  0.00           N  
ATOM   1893  CA  PRO A 122      -8.715  30.352 -36.250  1.00  0.00           C  
ATOM   1894  C   PRO A 122      -8.886  31.570 -35.337  1.00  0.00           C  
ATOM   1895  O   PRO A 122      -9.406  32.625 -35.697  1.00  0.00           O  
ATOM   1896  CB  PRO A 122      -7.282  30.384 -36.797  1.00  0.00           C  
ATOM   1897  CG  PRO A 122      -7.416  29.998 -38.261  1.00  0.00           C  
ATOM   1898  CD  PRO A 122      -8.769  30.562 -38.640  1.00  0.00           C  
ATOM   1899  HA  PRO A 122      -8.902  29.434 -35.690  1.00  0.00           H  
ATOM   1900  HB2 PRO A 122      -6.839  31.385 -36.722  1.00  0.00           H  
ATOM   1901  HB3 PRO A 122      -6.633  29.700 -36.249  1.00  0.00           H  
ATOM   1902  HG2 PRO A 122      -6.614  30.403 -38.879  1.00  0.00           H  
ATOM   1903  HG3 PRO A 122      -7.417  28.906 -38.358  1.00  0.00           H  
ATOM   1904  HD2 PRO A 122      -8.717  31.642 -38.814  1.00  0.00           H  
ATOM   1905  HD3 PRO A 122      -9.171  30.081 -39.532  1.00  0.00           H  
ATOM   1906  N   SER A 123      -8.284  31.412 -34.088  1.00  0.00           N  
ATOM   1907  CA  SER A 123      -8.059  32.590 -33.260  1.00  0.00           C  
ATOM   1908  C   SER A 123      -6.941  32.411 -32.228  1.00  0.00           C  
ATOM   1909  O   SER A 123      -6.024  33.227 -32.130  1.00  0.00           O  
ATOM   1910  CB  SER A 123      -9.340  33.021 -32.540  1.00  0.00           C  
ATOM   1911  OG  SER A 123      -9.348  34.434 -32.321  1.00  0.00           O  
ATOM   1912  H   SER A 123      -8.000  30.493 -33.743  1.00  0.00           H  
ATOM   1913  HA  SER A 123      -7.729  33.395 -33.931  1.00  0.00           H  
ATOM   1914  HB2 SER A 123     -10.231  32.783 -33.131  1.00  0.00           H  
ATOM   1915  HB3 SER A 123      -9.453  32.531 -31.569  1.00  0.00           H  
ATOM   1916  HG  SER A 123      -9.465  34.847 -33.197  1.00  0.00           H  
ATOM   1917  N   GLY A 124      -7.102  31.372 -31.335  1.00  0.00           N  
ATOM   1918  CA  GLY A 124      -6.371  31.366 -30.081  1.00  0.00           C  
ATOM   1919  C   GLY A 124      -5.206  30.393 -30.103  1.00  0.00           C  
ATOM   1920  O   GLY A 124      -5.400  29.181 -30.211  1.00  0.00           O  
ATOM   1921  H   GLY A 124      -7.745  30.594 -31.544  1.00  0.00           H  
ATOM   1922  HA2 GLY A 124      -6.037  32.377 -29.827  1.00  0.00           H  
ATOM   1923  HA3 GLY A 124      -7.066  31.046 -29.298  1.00  0.00           H  
ATOM   1924  N   VAL A 125      -3.964  30.991 -29.989  1.00  0.00           N  
ATOM   1925  CA  VAL A 125      -2.737  30.210 -29.882  1.00  0.00           C  
ATOM   1926  C   VAL A 125      -2.342  30.170 -28.394  1.00  0.00           C  
ATOM   1927  O   VAL A 125      -2.279  31.173 -27.679  1.00  0.00           O  
ATOM   1928  CB  VAL A 125      -1.623  30.732 -30.814  1.00  0.00           C  
ATOM   1929  CG1 VAL A 125      -1.070  32.104 -30.424  1.00  0.00           C  
ATOM   1930  CG2 VAL A 125      -0.476  29.721 -30.923  1.00  0.00           C  
ATOM   1931  H   VAL A 125      -3.902  32.006 -29.955  1.00  0.00           H  
ATOM   1932  HA  VAL A 125      -2.981  29.195 -30.205  1.00  0.00           H  
ATOM   1933  HB  VAL A 125      -2.057  30.834 -31.819  1.00  0.00           H  
ATOM   1934 HG11 VAL A 125      -0.366  32.461 -31.185  1.00  0.00           H  
ATOM   1935 HG12 VAL A 125      -1.866  32.850 -30.342  1.00  0.00           H  
ATOM   1936 HG13 VAL A 125      -0.530  32.070 -29.472  1.00  0.00           H  
ATOM   1937 HG21 VAL A 125       0.262  30.052 -31.662  1.00  0.00           H  
ATOM   1938 HG22 VAL A 125       0.042  29.593 -29.967  1.00  0.00           H  
ATOM   1939 HG23 VAL A 125      -0.847  28.741 -31.243  1.00  0.00           H  
ATOM   1940  N   TYR A 126      -2.043  28.897 -27.933  1.00  0.00           N  
ATOM   1941  CA  TYR A 126      -1.457  28.674 -26.614  1.00  0.00           C  
ATOM   1942  C   TYR A 126      -0.769  27.300 -26.548  1.00  0.00           C  
ATOM   1943  O   TYR A 126      -1.118  26.344 -27.243  1.00  0.00           O  
ATOM   1944  CB  TYR A 126      -2.438  28.887 -25.449  1.00  0.00           C  
ATOM   1945  CG  TYR A 126      -3.785  28.223 -25.612  1.00  0.00           C  
ATOM   1946  CD1 TYR A 126      -4.885  28.951 -26.096  1.00  0.00           C  
ATOM   1947  CD2 TYR A 126      -3.954  26.872 -25.290  1.00  0.00           C  
ATOM   1948  CE1 TYR A 126      -6.133  28.342 -26.247  1.00  0.00           C  
ATOM   1949  CE2 TYR A 126      -5.196  26.262 -25.455  1.00  0.00           C  
ATOM   1950  CZ  TYR A 126      -6.273  26.997 -25.929  1.00  0.00           C  
ATOM   1951  OH  TYR A 126      -7.464  26.345 -26.060  1.00  0.00           O  
ATOM   1952  H   TYR A 126      -2.239  28.083 -28.528  1.00  0.00           H  
ATOM   1953  HA  TYR A 126      -0.657  29.421 -26.506  1.00  0.00           H  
ATOM   1954  HB2 TYR A 126      -1.991  28.546 -24.505  1.00  0.00           H  
ATOM   1955  HB3 TYR A 126      -2.603  29.964 -25.311  1.00  0.00           H  
ATOM   1956  HD1 TYR A 126      -4.767  29.999 -26.368  1.00  0.00           H  
ATOM   1957  HD2 TYR A 126      -3.120  26.282 -24.917  1.00  0.00           H  
ATOM   1958  HE1 TYR A 126      -6.972  28.920 -26.619  1.00  0.00           H  
ATOM   1959  HE2 TYR A 126      -5.318  25.209 -25.220  1.00  0.00           H  
ATOM   1960  HH  TYR A 126      -8.194  26.992 -26.255  1.00  0.00           H  
ATOM   1961  N   GLN A 127       0.276  27.235 -25.632  1.00  0.00           N  
ATOM   1962  CA  GLN A 127       1.126  26.039 -25.492  1.00  0.00           C  
ATOM   1963  C   GLN A 127       0.604  25.250 -24.291  1.00  0.00           C  
ATOM   1964  O   GLN A 127       0.341  25.799 -23.218  1.00  0.00           O  
ATOM   1965  CB  GLN A 127       2.592  26.446 -25.261  1.00  0.00           C  
ATOM   1966  CG  GLN A 127       3.612  25.301 -25.317  1.00  0.00           C  
ATOM   1967  CD  GLN A 127       4.000  24.907 -26.728  1.00  0.00           C  
ATOM   1968  OE1 GLN A 127       3.397  25.266 -27.737  1.00  0.00           O  
ATOM   1969  NE2 GLN A 127       5.093  24.087 -26.815  1.00  0.00           N  
ATOM   1970  H   GLN A 127       0.477  28.023 -25.020  1.00  0.00           H  
ATOM   1971  HA  GLN A 127       1.034  25.445 -26.401  1.00  0.00           H  
ATOM   1972  HB2 GLN A 127       2.874  27.220 -25.986  1.00  0.00           H  
ATOM   1973  HB3 GLN A 127       2.672  26.912 -24.273  1.00  0.00           H  
ATOM   1974  HG2 GLN A 127       4.527  25.632 -24.811  1.00  0.00           H  
ATOM   1975  HG3 GLN A 127       3.255  24.411 -24.789  1.00  0.00           H  
ATOM   1976 HE21 GLN A 127       5.405  23.766 -27.723  1.00  0.00           H  
ATOM   1977 HE22 GLN A 127       5.652  23.785 -26.005  1.00  0.00           H  
ATOM   1978  N   CYS A 128       0.506  23.880 -24.497  1.00  0.00           N  
ATOM   1979  CA  CYS A 128       0.028  22.967 -23.441  1.00  0.00           C  
ATOM   1980  C   CYS A 128       0.890  21.697 -23.415  1.00  0.00           C  
ATOM   1981  O   CYS A 128       1.633  21.395 -24.351  1.00  0.00           O  
ATOM   1982  CB  CYS A 128      -1.420  22.524 -23.685  1.00  0.00           C  
ATOM   1983  SG  CYS A 128      -2.640  23.796 -23.239  1.00  0.00           S  
ATOM   1984  H   CYS A 128       0.772  23.466 -25.409  1.00  0.00           H  
ATOM   1985  HA  CYS A 128       0.136  23.456 -22.466  1.00  0.00           H  
ATOM   1986  HB2 CYS A 128      -1.571  22.254 -24.736  1.00  0.00           H  
ATOM   1987  HB3 CYS A 128      -1.669  21.640 -23.090  1.00  0.00           H  
ATOM   1988  HG  CYS A 128      -2.299  23.908 -21.945  1.00  0.00           H  
ATOM   1989  N   ALA A 129       0.725  20.906 -22.286  1.00  0.00           N  
ATOM   1990  CA  ALA A 129       1.271  19.551 -22.191  1.00  0.00           C  
ATOM   1991  C   ALA A 129       0.182  18.476 -22.272  1.00  0.00           C  
ATOM   1992  O   ALA A 129      -0.950  18.653 -21.825  1.00  0.00           O  
ATOM   1993  CB  ALA A 129       2.058  19.343 -20.903  1.00  0.00           C  
ATOM   1994  H   ALA A 129       0.203  21.273 -21.449  1.00  0.00           H  
ATOM   1995  HA  ALA A 129       1.935  19.410 -23.036  1.00  0.00           H  
ATOM   1996  HB1 ALA A 129       2.559  18.369 -20.899  1.00  0.00           H  
ATOM   1997  HB2 ALA A 129       2.820  20.115 -20.779  1.00  0.00           H  
ATOM   1998  HB3 ALA A 129       1.402  19.370 -20.028  1.00  0.00           H  
ATOM   1999  N   MET A 130       0.624  17.252 -22.753  1.00  0.00           N  
ATOM   2000  CA  MET A 130      -0.198  16.042 -22.746  1.00  0.00           C  
ATOM   2001  C   MET A 130      -0.042  15.480 -21.334  1.00  0.00           C  
ATOM   2002  O   MET A 130       0.956  14.839 -20.989  1.00  0.00           O  
ATOM   2003  CB  MET A 130       0.317  15.030 -23.786  1.00  0.00           C  
ATOM   2004  CG  MET A 130      -0.449  13.703 -23.844  1.00  0.00           C  
ATOM   2005  SD  MET A 130      -2.184  13.846 -24.380  1.00  0.00           S  
ATOM   2006  CE  MET A 130      -1.935  14.175 -26.138  1.00  0.00           C  
ATOM   2007  H   MET A 130       1.590  17.192 -23.106  1.00  0.00           H  
ATOM   2008  HA  MET A 130      -1.237  16.321 -22.940  1.00  0.00           H  
ATOM   2009  HB2 MET A 130       0.329  15.494 -24.776  1.00  0.00           H  
ATOM   2010  HB3 MET A 130       1.368  14.793 -23.571  1.00  0.00           H  
ATOM   2011  HG2 MET A 130       0.065  13.009 -24.519  1.00  0.00           H  
ATOM   2012  HG3 MET A 130      -0.454  13.227 -22.858  1.00  0.00           H  
ATOM   2013  HE1 MET A 130      -2.896  14.107 -26.652  1.00  0.00           H  
ATOM   2014  HE2 MET A 130      -1.538  15.181 -26.287  1.00  0.00           H  
ATOM   2015  HE3 MET A 130      -1.254  13.443 -26.575  1.00  0.00           H  
ATOM   2016  N   ARG A 131      -1.073  15.790 -20.465  1.00  0.00           N  
ATOM   2017  CA  ARG A 131      -0.991  15.393 -19.070  1.00  0.00           C  
ATOM   2018  C   ARG A 131      -1.032  13.862 -19.031  1.00  0.00           C  
ATOM   2019  O   ARG A 131      -1.661  13.211 -19.875  1.00  0.00           O  
ATOM   2020  CB  ARG A 131      -2.170  15.900 -18.235  1.00  0.00           C  
ATOM   2021  CG  ARG A 131      -2.367  17.410 -18.200  1.00  0.00           C  
ATOM   2022  CD  ARG A 131      -1.126  18.209 -17.847  1.00  0.00           C  
ATOM   2023  NE  ARG A 131      -0.619  17.920 -16.509  1.00  0.00           N  
ATOM   2024  CZ  ARG A 131       0.417  18.592 -15.943  1.00  0.00           C  
ATOM   2025  NH1 ARG A 131       0.816  19.791 -16.402  1.00  0.00           N  
ATOM   2026  NH2 ARG A 131       1.050  18.049 -14.892  1.00  0.00           N1+
ATOM   2027  H   ARG A 131      -1.904  16.295 -20.805  1.00  0.00           H  
ATOM   2028  HA  ARG A 131      -0.036  15.760 -18.692  1.00  0.00           H  
ATOM   2029  HB2 ARG A 131      -3.095  15.459 -18.621  1.00  0.00           H  
ATOM   2030  HB3 ARG A 131      -2.073  15.531 -17.207  1.00  0.00           H  
ATOM   2031  HG2 ARG A 131      -2.727  17.757 -19.173  1.00  0.00           H  
ATOM   2032  HG3 ARG A 131      -3.165  17.638 -17.482  1.00  0.00           H  
ATOM   2033  HD2 ARG A 131      -0.325  18.032 -18.570  1.00  0.00           H  
ATOM   2034  HD3 ARG A 131      -1.412  19.251 -17.895  1.00  0.00           H  
ATOM   2035  HE  ARG A 131      -1.149  17.302 -15.816  1.00  0.00           H  
ATOM   2036 HH11 ARG A 131       1.632  20.323 -15.972  1.00  0.00           H  
ATOM   2037 HH12 ARG A 131       0.277  20.339 -17.126  1.00  0.00           H  
ATOM   2038 HH21 ARG A 131       0.844  17.120 -14.500  1.00  0.00           H  
ATOM   2039 HH22 ARG A 131       1.963  18.473 -14.566  1.00  0.00           H  
ATOM   2040  N   PRO A 132      -0.450  13.232 -17.951  1.00  0.00           N  
ATOM   2041  CA  PRO A 132      -0.463  11.769 -17.833  1.00  0.00           C  
ATOM   2042  C   PRO A 132      -1.846  11.137 -17.640  1.00  0.00           C  
ATOM   2043  O   PRO A 132      -1.993   9.915 -17.636  1.00  0.00           O  
ATOM   2044  CB  PRO A 132       0.426  11.470 -16.623  1.00  0.00           C  
ATOM   2045  CG  PRO A 132       1.278  12.723 -16.482  1.00  0.00           C  
ATOM   2046  CD  PRO A 132       0.317  13.832 -16.868  1.00  0.00           C  
ATOM   2047  HA  PRO A 132      -0.041  11.360 -18.757  1.00  0.00           H  
ATOM   2048  HB2 PRO A 132      -0.172  11.320 -15.716  1.00  0.00           H  
ATOM   2049  HB3 PRO A 132       1.033  10.571 -16.771  1.00  0.00           H  
ATOM   2050  HG2 PRO A 132       1.690  12.852 -15.482  1.00  0.00           H  
ATOM   2051  HG3 PRO A 132       2.112  12.683 -17.194  1.00  0.00           H  
ATOM   2052  HD2 PRO A 132      -0.377  14.067 -16.053  1.00  0.00           H  
ATOM   2053  HD3 PRO A 132       0.844  14.738 -17.167  1.00  0.00           H  
ATOM   2054  N   ASN A 133      -2.897  12.020 -17.487  1.00  0.00           N  
ATOM   2055  CA  ASN A 133      -4.286  11.571 -17.541  1.00  0.00           C  
ATOM   2056  C   ASN A 133      -4.840  11.601 -18.988  1.00  0.00           C  
ATOM   2057  O   ASN A 133      -6.002  11.281 -19.236  1.00  0.00           O  
ATOM   2058  CB  ASN A 133      -5.193  12.299 -16.544  1.00  0.00           C  
ATOM   2059  CG  ASN A 133      -5.576  13.698 -16.961  1.00  0.00           C  
ATOM   2060  OD1 ASN A 133      -5.138  14.274 -17.956  1.00  0.00           O  
ATOM   2061  ND2 ASN A 133      -6.509  14.299 -16.158  1.00  0.00           N  
ATOM   2062  H   ASN A 133      -2.693  13.006 -17.366  1.00  0.00           H  
ATOM   2063  HA  ASN A 133      -4.292  10.510 -17.261  1.00  0.00           H  
ATOM   2064  HB2 ASN A 133      -6.126  11.731 -16.428  1.00  0.00           H  
ATOM   2065  HB3 ASN A 133      -4.713  12.352 -15.560  1.00  0.00           H  
ATOM   2066 HD21 ASN A 133      -6.955  13.869 -15.338  1.00  0.00           H  
ATOM   2067 HD22 ASN A 133      -6.792  15.244 -16.385  1.00  0.00           H  
ATOM   2068  N   PHE A 134      -3.929  11.987 -19.953  1.00  0.00           N  
ATOM   2069  CA  PHE A 134      -4.178  11.928 -21.391  1.00  0.00           C  
ATOM   2070  C   PHE A 134      -5.197  12.986 -21.820  1.00  0.00           C  
ATOM   2071  O   PHE A 134      -6.022  12.823 -22.717  1.00  0.00           O  
ATOM   2072  CB  PHE A 134      -4.494  10.522 -21.906  1.00  0.00           C  
ATOM   2073  CG  PHE A 134      -3.261   9.647 -21.958  1.00  0.00           C  
ATOM   2074  CD1 PHE A 134      -2.360   9.770 -23.027  1.00  0.00           C  
ATOM   2075  CD2 PHE A 134      -2.979   8.734 -20.937  1.00  0.00           C  
ATOM   2076  CE1 PHE A 134      -1.215   8.977 -23.093  1.00  0.00           C  
ATOM   2077  CE2 PHE A 134      -1.832   7.940 -21.003  1.00  0.00           C  
ATOM   2078  CZ  PHE A 134      -0.955   8.056 -22.082  1.00  0.00           C  
ATOM   2079  H   PHE A 134      -2.999  12.337 -19.681  1.00  0.00           H  
ATOM   2080  HA  PHE A 134      -3.237  12.260 -21.847  1.00  0.00           H  
ATOM   2081  HB2 PHE A 134      -5.276  10.031 -21.316  1.00  0.00           H  
ATOM   2082  HB3 PHE A 134      -4.892  10.580 -22.920  1.00  0.00           H  
ATOM   2083  HD1 PHE A 134      -2.546  10.496 -23.813  1.00  0.00           H  
ATOM   2084  HD2 PHE A 134      -3.635   8.647 -20.074  1.00  0.00           H  
ATOM   2085  HE1 PHE A 134      -0.529   9.080 -23.932  1.00  0.00           H  
ATOM   2086  HE2 PHE A 134      -1.621   7.232 -20.205  1.00  0.00           H  
ATOM   2087  HZ  PHE A 134      -0.061   7.441 -22.124  1.00  0.00           H  
ATOM   2088  N   THR A 135      -4.983  14.220 -21.238  1.00  0.00           N  
ATOM   2089  CA  THR A 135      -5.801  15.385 -21.570  1.00  0.00           C  
ATOM   2090  C   THR A 135      -4.898  16.628 -21.479  1.00  0.00           C  
ATOM   2091  O   THR A 135      -3.705  16.556 -21.172  1.00  0.00           O  
ATOM   2092  CB  THR A 135      -7.044  15.498 -20.661  1.00  0.00           C  
ATOM   2093  OG1 THR A 135      -6.684  15.800 -19.317  1.00  0.00           O  
ATOM   2094  CG2 THR A 135      -7.927  14.258 -20.640  1.00  0.00           C  
ATOM   2095  H   THR A 135      -4.221  14.329 -20.569  1.00  0.00           H  
ATOM   2096  HA  THR A 135      -6.124  15.291 -22.615  1.00  0.00           H  
ATOM   2097  HB  THR A 135      -7.663  16.335 -20.992  1.00  0.00           H  
ATOM   2098 HG21 THR A 135      -8.197  13.939 -21.649  1.00  0.00           H  
ATOM   2099 HG22 THR A 135      -7.445  13.427 -20.116  1.00  0.00           H  
ATOM   2100 HG23 THR A 135      -8.850  14.463 -20.086  1.00  0.00           H  
ATOM   2101  HG1 THR A 135      -6.011  15.148 -19.005  1.00  0.00           H  
ATOM   2102  N   ILE A 136      -5.528  17.813 -21.814  1.00  0.00           N  
ATOM   2103  CA  ILE A 136      -4.897  19.117 -21.621  1.00  0.00           C  
ATOM   2104  C   ILE A 136      -5.862  20.028 -20.826  1.00  0.00           C  
ATOM   2105  O   ILE A 136      -7.044  19.743 -20.622  1.00  0.00           O  
ATOM   2106  CB  ILE A 136      -4.419  19.756 -22.947  1.00  0.00           C  
ATOM   2107  CG1 ILE A 136      -5.569  20.319 -23.800  1.00  0.00           C  
ATOM   2108  CG2 ILE A 136      -3.563  18.783 -23.758  1.00  0.00           C  
ATOM   2109  CD1 ILE A 136      -5.117  20.954 -25.104  1.00  0.00           C  
ATOM   2110  H   ILE A 136      -6.476  17.798 -22.212  1.00  0.00           H  
ATOM   2111  HA  ILE A 136      -4.018  18.972 -20.978  1.00  0.00           H  
ATOM   2112  HB  ILE A 136      -3.776  20.603 -22.678  1.00  0.00           H  
ATOM   2113 HG12 ILE A 136      -6.291  19.529 -24.025  1.00  0.00           H  
ATOM   2114 HG13 ILE A 136      -6.093  21.095 -23.233  1.00  0.00           H  
ATOM   2115 HG21 ILE A 136      -2.922  19.342 -24.444  1.00  0.00           H  
ATOM   2116 HG22 ILE A 136      -2.908  18.188 -23.123  1.00  0.00           H  
ATOM   2117 HG23 ILE A 136      -4.178  18.088 -24.341  1.00  0.00           H  
ATOM   2118 HD11 ILE A 136      -5.963  21.434 -25.607  1.00  0.00           H  
ATOM   2119 HD12 ILE A 136      -4.359  21.714 -24.906  1.00  0.00           H  
ATOM   2120 HD13 ILE A 136      -4.694  20.218 -25.792  1.00  0.00           H  
ATOM   2121  N   LYS A 137      -5.272  21.210 -20.402  1.00  0.00           N  
ATOM   2122  CA  LYS A 137      -6.017  22.273 -19.720  1.00  0.00           C  
ATOM   2123  C   LYS A 137      -5.885  23.507 -20.626  1.00  0.00           C  
ATOM   2124  O   LYS A 137      -4.903  24.248 -20.570  1.00  0.00           O  
ATOM   2125  CB  LYS A 137      -5.378  22.561 -18.354  1.00  0.00           C  
ATOM   2126  CG  LYS A 137      -5.544  21.408 -17.358  1.00  0.00           C  
ATOM   2127  CD  LYS A 137      -4.558  21.477 -16.184  1.00  0.00           C  
ATOM   2128  CE  LYS A 137      -3.119  21.263 -16.644  1.00  0.00           C  
ATOM   2129  NZ  LYS A 137      -2.230  21.064 -15.489  1.00  0.00           N1+
ATOM   2130  H   LYS A 137      -4.281  21.368 -20.587  1.00  0.00           H  
ATOM   2131  HA  LYS A 137      -7.071  21.998 -19.605  1.00  0.00           H  
ATOM   2132  HB2 LYS A 137      -4.316  22.786 -18.504  1.00  0.00           H  
ATOM   2133  HB3 LYS A 137      -5.821  23.468 -17.922  1.00  0.00           H  
ATOM   2134  HG2 LYS A 137      -6.568  21.428 -16.967  1.00  0.00           H  
ATOM   2135  HG3 LYS A 137      -5.421  20.439 -17.856  1.00  0.00           H  
ATOM   2136  HD2 LYS A 137      -4.651  22.441 -15.670  1.00  0.00           H  
ATOM   2137  HD3 LYS A 137      -4.837  20.702 -15.461  1.00  0.00           H  
ATOM   2138  HE2 LYS A 137      -3.043  20.376 -17.273  1.00  0.00           H  
ATOM   2139  HE3 LYS A 137      -2.733  22.132 -17.182  1.00  0.00           H  
ATOM   2140  HZ1 LYS A 137      -2.314  21.776 -14.759  1.00  0.00           H  
ATOM   2141  HZ2 LYS A 137      -2.477  20.107 -15.006  1.00  0.00           H  
ATOM   2142  HZ3 LYS A 137      -1.247  21.013 -15.811  1.00  0.00           H  
ATOM   2143  N   GLY A 138      -6.903  23.631 -21.549  1.00  0.00           N  
ATOM   2144  CA  GLY A 138      -6.952  24.667 -22.569  1.00  0.00           C  
ATOM   2145  C   GLY A 138      -8.055  25.701 -22.291  1.00  0.00           C  
ATOM   2146  O   GLY A 138      -8.437  25.997 -21.159  1.00  0.00           O  
ATOM   2147  H   GLY A 138      -7.711  22.993 -21.517  1.00  0.00           H  
ATOM   2148  HA2 GLY A 138      -5.994  25.192 -22.627  1.00  0.00           H  
ATOM   2149  HA3 GLY A 138      -7.148  24.167 -23.523  1.00  0.00           H  
ATOM   2150  N   SER A 139      -8.550  26.326 -23.425  1.00  0.00           N  
ATOM   2151  CA  SER A 139      -9.572  27.381 -23.366  1.00  0.00           C  
ATOM   2152  C   SER A 139     -10.212  27.539 -24.754  1.00  0.00           C  
ATOM   2153  O   SER A 139      -9.526  27.563 -25.782  1.00  0.00           O  
ATOM   2154  CB  SER A 139      -8.967  28.722 -22.953  1.00  0.00           C  
ATOM   2155  OG  SER A 139     -10.005  29.660 -22.682  1.00  0.00           O  
ATOM   2156  H   SER A 139      -8.190  26.062 -24.347  1.00  0.00           H  
ATOM   2157  HA  SER A 139     -10.337  27.072 -22.644  1.00  0.00           H  
ATOM   2158  HB2 SER A 139      -8.366  28.616 -22.044  1.00  0.00           H  
ATOM   2159  HB3 SER A 139      -8.325  29.134 -23.739  1.00  0.00           H  
ATOM   2160  HG  SER A 139      -9.576  30.456 -22.321  1.00  0.00           H  
ATOM   2161  N   PHE A 140     -11.591  27.628 -24.743  1.00  0.00           N  
ATOM   2162  CA  PHE A 140     -12.434  27.510 -25.935  1.00  0.00           C  
ATOM   2163  C   PHE A 140     -13.778  28.223 -25.688  1.00  0.00           C  
ATOM   2164  O   PHE A 140     -14.252  28.346 -24.561  1.00  0.00           O  
ATOM   2165  CB  PHE A 140     -12.765  26.037 -26.248  1.00  0.00           C  
ATOM   2166  CG  PHE A 140     -11.570  25.222 -26.671  1.00  0.00           C  
ATOM   2167  CD1 PHE A 140     -11.061  25.313 -27.968  1.00  0.00           C  
ATOM   2168  CD2 PHE A 140     -10.929  24.383 -25.750  1.00  0.00           C  
ATOM   2169  CE1 PHE A 140      -9.929  24.584 -28.326  1.00  0.00           C  
ATOM   2170  CE2 PHE A 140      -9.792  23.662 -26.109  1.00  0.00           C  
ATOM   2171  CZ  PHE A 140      -9.292  23.761 -27.401  1.00  0.00           C  
ATOM   2172  H   PHE A 140     -12.076  27.777 -23.862  1.00  0.00           H  
ATOM   2173  HA  PHE A 140     -11.916  27.987 -26.775  1.00  0.00           H  
ATOM   2174  HB2 PHE A 140     -13.236  25.567 -25.374  1.00  0.00           H  
ATOM   2175  HB3 PHE A 140     -13.519  25.979 -27.041  1.00  0.00           H  
ATOM   2176  HD1 PHE A 140     -11.536  25.952 -28.706  1.00  0.00           H  
ATOM   2177  HD2 PHE A 140     -11.316  24.296 -24.740  1.00  0.00           H  
ATOM   2178  HE1 PHE A 140      -9.537  24.661 -29.330  1.00  0.00           H  
ATOM   2179  HE2 PHE A 140      -9.306  23.018 -25.383  1.00  0.00           H  
ATOM   2180  HZ  PHE A 140      -8.413  23.197 -27.692  1.00  0.00           H  
ATOM   2181  N   LEU A 141     -14.430  28.633 -26.840  1.00  0.00           N  
ATOM   2182  CA  LEU A 141     -15.778  29.229 -26.843  1.00  0.00           C  
ATOM   2183  C   LEU A 141     -16.665  28.332 -27.754  1.00  0.00           C  
ATOM   2184  O   LEU A 141     -16.408  27.138 -27.938  1.00  0.00           O  
ATOM   2185  CB  LEU A 141     -15.725  30.700 -27.293  1.00  0.00           C  
ATOM   2186  CG  LEU A 141     -14.818  31.631 -26.462  1.00  0.00           C  
ATOM   2187  CD1 LEU A 141     -14.837  33.038 -27.071  1.00  0.00           C  
ATOM   2188  CD2 LEU A 141     -15.250  31.720 -24.999  1.00  0.00           C  
ATOM   2189  H   LEU A 141     -13.980  28.500 -27.740  1.00  0.00           H  
ATOM   2190  HA  LEU A 141     -16.206  29.161 -25.839  1.00  0.00           H  
ATOM   2191  HB2 LEU A 141     -15.404  30.734 -28.342  1.00  0.00           H  
ATOM   2192  HB3 LEU A 141     -16.735  31.125 -27.269  1.00  0.00           H  
ATOM   2193  HG  LEU A 141     -13.786  31.262 -26.502  1.00  0.00           H  
ATOM   2194 HD11 LEU A 141     -14.125  33.693 -26.559  1.00  0.00           H  
ATOM   2195 HD12 LEU A 141     -14.568  33.014 -28.131  1.00  0.00           H  
ATOM   2196 HD13 LEU A 141     -15.832  33.491 -26.991  1.00  0.00           H  
ATOM   2197 HD21 LEU A 141     -14.627  32.438 -24.454  1.00  0.00           H  
ATOM   2198 HD22 LEU A 141     -16.292  32.045 -24.911  1.00  0.00           H  
ATOM   2199 HD23 LEU A 141     -15.151  30.759 -24.491  1.00  0.00           H  
ATOM   2200  N   ASN A 142     -17.782  28.905 -28.317  1.00  0.00           N  
ATOM   2201  CA  ASN A 142     -18.709  28.147 -29.167  1.00  0.00           C  
ATOM   2202  C   ASN A 142     -18.068  27.982 -30.559  1.00  0.00           C  
ATOM   2203  O   ASN A 142     -17.188  28.732 -30.987  1.00  0.00           O  
ATOM   2204  CB  ASN A 142     -20.030  28.902 -29.287  1.00  0.00           C  
ATOM   2205  CG  ASN A 142     -21.183  27.944 -29.412  1.00  0.00           C  
ATOM   2206  OD1 ASN A 142     -21.746  27.735 -30.480  1.00  0.00           O  
ATOM   2207  ND2 ASN A 142     -21.532  27.329 -28.245  1.00  0.00           N  
ATOM   2208  H   ASN A 142     -17.983  29.881 -28.166  1.00  0.00           H  
ATOM   2209  HA  ASN A 142     -18.833  27.151 -28.725  1.00  0.00           H  
ATOM   2210  HB2 ASN A 142     -20.216  29.518 -28.398  1.00  0.00           H  
ATOM   2211  HB3 ASN A 142     -20.039  29.579 -30.148  1.00  0.00           H  
ATOM   2212 HD21 ASN A 142     -21.066  27.465 -27.357  1.00  0.00           H  
ATOM   2213 HD22 ASN A 142     -22.310  26.659 -28.228  1.00  0.00           H  
ATOM   2214  N   GLY A 143     -18.569  26.926 -31.308  1.00  0.00           N  
ATOM   2215  CA  GLY A 143     -18.021  26.672 -32.630  1.00  0.00           C  
ATOM   2216  C   GLY A 143     -16.577  26.143 -32.584  1.00  0.00           C  
ATOM   2217  O   GLY A 143     -15.816  26.240 -33.550  1.00  0.00           O  
ATOM   2218  H   GLY A 143     -19.338  26.326 -30.978  1.00  0.00           H  
ATOM   2219  HA2 GLY A 143     -18.657  25.942 -33.133  1.00  0.00           H  
ATOM   2220  HA3 GLY A 143     -18.029  27.608 -33.197  1.00  0.00           H  
ATOM   2221  N   SER A 144     -16.229  25.517 -31.412  1.00  0.00           N  
ATOM   2222  CA  SER A 144     -14.860  25.162 -31.047  1.00  0.00           C  
ATOM   2223  C   SER A 144     -14.379  23.773 -31.460  1.00  0.00           C  
ATOM   2224  O   SER A 144     -13.173  23.556 -31.640  1.00  0.00           O  
ATOM   2225  CB  SER A 144     -14.675  25.265 -29.530  1.00  0.00           C  
ATOM   2226  OG  SER A 144     -15.870  24.884 -28.833  1.00  0.00           O  
ATOM   2227  H   SER A 144     -16.945  25.323 -30.715  1.00  0.00           H  
ATOM   2228  HA  SER A 144     -14.184  25.867 -31.545  1.00  0.00           H  
ATOM   2229  HB2 SER A 144     -13.858  24.636 -29.164  1.00  0.00           H  
ATOM   2230  HB3 SER A 144     -14.436  26.301 -29.268  1.00  0.00           H  
ATOM   2231  HG  SER A 144     -16.186  25.723 -28.396  1.00  0.00           H  
ATOM   2232  N   CYS A 145     -15.329  22.787 -31.423  1.00  0.00           N  
ATOM   2233  CA  CYS A 145     -15.047  21.350 -31.480  1.00  0.00           C  
ATOM   2234  C   CYS A 145     -14.229  21.054 -32.761  1.00  0.00           C  
ATOM   2235  O   CYS A 145     -14.372  21.706 -33.803  1.00  0.00           O  
ATOM   2236  CB  CYS A 145     -16.365  20.539 -31.464  1.00  0.00           C  
ATOM   2237  SG  CYS A 145     -17.554  21.135 -30.159  1.00  0.00           S1-
ATOM   2238  H   CYS A 145     -16.305  23.022 -31.244  1.00  0.00           H  
ATOM   2239  HA  CYS A 145     -14.433  21.113 -30.602  1.00  0.00           H  
ATOM   2240  HB2 CYS A 145     -16.833  20.611 -32.452  1.00  0.00           H  
ATOM   2241  HB3 CYS A 145     -16.115  19.478 -31.341  1.00  0.00           H  
ATOM   2242  N   GLY A 146     -13.251  20.081 -32.636  1.00  0.00           N  
ATOM   2243  CA  GLY A 146     -12.405  19.749 -33.777  1.00  0.00           C  
ATOM   2244  C   GLY A 146     -11.215  20.689 -34.005  1.00  0.00           C  
ATOM   2245  O   GLY A 146     -10.482  20.582 -34.991  1.00  0.00           O  
ATOM   2246  H   GLY A 146     -13.086  19.547 -31.772  1.00  0.00           H  
ATOM   2247  HA2 GLY A 146     -12.007  18.745 -33.601  1.00  0.00           H  
ATOM   2248  HA3 GLY A 146     -13.015  19.737 -34.686  1.00  0.00           H  
ATOM   2249  N   SER A 147     -10.964  21.586 -32.987  1.00  0.00           N  
ATOM   2250  CA  SER A 147      -9.734  22.375 -32.923  1.00  0.00           C  
ATOM   2251  C   SER A 147      -8.539  21.402 -32.706  1.00  0.00           C  
ATOM   2252  O   SER A 147      -8.683  20.192 -32.484  1.00  0.00           O  
ATOM   2253  CB  SER A 147      -9.835  23.423 -31.813  1.00  0.00           C  
ATOM   2254  OG  SER A 147     -10.765  24.471 -32.136  1.00  0.00           O  
ATOM   2255  H   SER A 147     -11.689  21.685 -32.277  1.00  0.00           H  
ATOM   2256  HA  SER A 147      -9.606  22.861 -33.898  1.00  0.00           H  
ATOM   2257  HB2 SER A 147     -10.152  22.964 -30.870  1.00  0.00           H  
ATOM   2258  HB3 SER A 147      -8.869  23.899 -31.636  1.00  0.00           H  
ATOM   2259  HG  SER A 147     -11.674  24.081 -32.034  1.00  0.00           H  
ATOM   2260  N   VAL A 148      -7.271  21.960 -32.861  1.00  0.00           N  
ATOM   2261  CA  VAL A 148      -6.110  21.096 -33.104  1.00  0.00           C  
ATOM   2262  C   VAL A 148      -4.856  21.484 -32.303  1.00  0.00           C  
ATOM   2263  O   VAL A 148      -4.561  22.646 -32.019  1.00  0.00           O  
ATOM   2264  CB  VAL A 148      -5.740  20.993 -34.609  1.00  0.00           C  
ATOM   2265  CG1 VAL A 148      -6.837  20.304 -35.424  1.00  0.00           C  
ATOM   2266  CG2 VAL A 148      -5.395  22.348 -35.234  1.00  0.00           C  
ATOM   2267  H   VAL A 148      -7.122  22.973 -32.822  1.00  0.00           H  
ATOM   2268  HA  VAL A 148      -6.384  20.090 -32.767  1.00  0.00           H  
ATOM   2269  HB  VAL A 148      -4.842  20.364 -34.696  1.00  0.00           H  
ATOM   2270 HG11 VAL A 148      -6.503  20.133 -36.453  1.00  0.00           H  
ATOM   2271 HG12 VAL A 148      -7.091  19.331 -34.992  1.00  0.00           H  
ATOM   2272 HG13 VAL A 148      -7.747  20.910 -35.469  1.00  0.00           H  
ATOM   2273 HG21 VAL A 148      -5.103  22.220 -36.281  1.00  0.00           H  
ATOM   2274 HG22 VAL A 148      -6.244  23.037 -35.201  1.00  0.00           H  
ATOM   2275 HG23 VAL A 148      -4.551  22.820 -34.721  1.00  0.00           H  
ATOM   2276  N   GLY A 149      -4.066  20.377 -32.016  1.00  0.00           N  
ATOM   2277  CA  GLY A 149      -2.783  20.452 -31.357  1.00  0.00           C  
ATOM   2278  C   GLY A 149      -1.661  19.988 -32.282  1.00  0.00           C  
ATOM   2279  O   GLY A 149      -1.698  18.931 -32.920  1.00  0.00           O  
ATOM   2280  H   GLY A 149      -4.400  19.428 -32.257  1.00  0.00           H  
ATOM   2281  HA2 GLY A 149      -2.613  21.459 -30.983  1.00  0.00           H  
ATOM   2282  HA3 GLY A 149      -2.813  19.765 -30.510  1.00  0.00           H  
ATOM   2283  N   PHE A 150      -0.607  20.883 -32.329  1.00  0.00           N  
ATOM   2284  CA  PHE A 150       0.498  20.689 -33.252  1.00  0.00           C  
ATOM   2285  C   PHE A 150       1.861  20.916 -32.595  1.00  0.00           C  
ATOM   2286  O   PHE A 150       2.036  21.666 -31.633  1.00  0.00           O  
ATOM   2287  CB  PHE A 150       0.332  21.539 -34.525  1.00  0.00           C  
ATOM   2288  CG  PHE A 150       0.560  23.021 -34.338  1.00  0.00           C  
ATOM   2289  CD1 PHE A 150      -0.444  23.843 -33.805  1.00  0.00           C  
ATOM   2290  CD2 PHE A 150       1.790  23.591 -34.698  1.00  0.00           C  
ATOM   2291  CE1 PHE A 150      -0.214  25.206 -33.619  1.00  0.00           C  
ATOM   2292  CE2 PHE A 150       2.011  24.956 -34.522  1.00  0.00           C  
ATOM   2293  CZ  PHE A 150       1.014  25.759 -33.976  1.00  0.00           C  
ATOM   2294  H   PHE A 150      -0.590  21.727 -31.732  1.00  0.00           H  
ATOM   2295  HA  PHE A 150       0.466  19.640 -33.560  1.00  0.00           H  
ATOM   2296  HB2 PHE A 150       1.020  21.174 -35.299  1.00  0.00           H  
ATOM   2297  HB3 PHE A 150      -0.674  21.396 -34.937  1.00  0.00           H  
ATOM   2298  HD1 PHE A 150      -1.403  23.423 -33.510  1.00  0.00           H  
ATOM   2299  HD2 PHE A 150       2.582  22.975 -35.117  1.00  0.00           H  
ATOM   2300  HE1 PHE A 150      -0.978  25.833 -33.168  1.00  0.00           H  
ATOM   2301  HE2 PHE A 150       2.969  25.388 -34.794  1.00  0.00           H  
ATOM   2302  HZ  PHE A 150       1.200  26.817 -33.809  1.00  0.00           H  
ATOM   2303  N   ASN A 151       2.873  20.250 -33.269  1.00  0.00           N  
ATOM   2304  CA  ASN A 151       4.284  20.410 -32.947  1.00  0.00           C  
ATOM   2305  C   ASN A 151       5.023  20.622 -34.266  1.00  0.00           C  
ATOM   2306  O   ASN A 151       4.732  20.011 -35.298  1.00  0.00           O  
ATOM   2307  CB  ASN A 151       4.848  19.163 -32.262  1.00  0.00           C  
ATOM   2308  CG  ASN A 151       5.091  19.414 -30.803  1.00  0.00           C  
ATOM   2309  OD1 ASN A 151       4.942  20.501 -30.261  1.00  0.00           O  
ATOM   2310  ND2 ASN A 151       5.508  18.331 -30.088  1.00  0.00           N  
ATOM   2311  H   ASN A 151       2.641  19.620 -34.054  1.00  0.00           H  
ATOM   2312  HA  ASN A 151       4.397  21.323 -32.354  1.00  0.00           H  
ATOM   2313  HB2 ASN A 151       4.166  18.310 -32.357  1.00  0.00           H  
ATOM   2314  HB3 ASN A 151       5.811  18.868 -32.696  1.00  0.00           H  
ATOM   2315 HD21 ASN A 151       5.674  17.418 -30.499  1.00  0.00           H  
ATOM   2316 HD22 ASN A 151       5.649  18.470 -29.087  1.00  0.00           H  
ATOM   2317  N   ILE A 152       6.076  21.517 -34.191  1.00  0.00           N  
ATOM   2318  CA  ILE A 152       6.935  21.722 -35.350  1.00  0.00           C  
ATOM   2319  C   ILE A 152       8.243  20.986 -35.024  1.00  0.00           C  
ATOM   2320  O   ILE A 152       8.995  21.313 -34.106  1.00  0.00           O  
ATOM   2321  CB  ILE A 152       7.162  23.204 -35.710  1.00  0.00           C  
ATOM   2322  CG1 ILE A 152       5.820  23.967 -35.784  1.00  0.00           C  
ATOM   2323  CG2 ILE A 152       7.906  23.280 -37.050  1.00  0.00           C  
ATOM   2324  CD1 ILE A 152       5.960  25.436 -36.156  1.00  0.00           C  
ATOM   2325  H   ILE A 152       6.291  22.015 -33.329  1.00  0.00           H  
ATOM   2326  HA  ILE A 152       6.464  21.245 -36.217  1.00  0.00           H  
ATOM   2327  HB  ILE A 152       7.792  23.673 -34.946  1.00  0.00           H  
ATOM   2328 HG12 ILE A 152       5.151  23.481 -36.504  1.00  0.00           H  
ATOM   2329 HG13 ILE A 152       5.321  23.918 -34.809  1.00  0.00           H  
ATOM   2330 HG21 ILE A 152       8.164  24.310 -37.299  1.00  0.00           H  
ATOM   2331 HG22 ILE A 152       8.841  22.715 -37.015  1.00  0.00           H  
ATOM   2332 HG23 ILE A 152       7.299  22.876 -37.868  1.00  0.00           H  
ATOM   2333 HD11 ILE A 152       5.004  25.949 -36.023  1.00  0.00           H  
ATOM   2334 HD12 ILE A 152       6.706  25.937 -35.532  1.00  0.00           H  
ATOM   2335 HD13 ILE A 152       6.243  25.557 -37.203  1.00  0.00           H  
ATOM   2336  N   ASP A 153       8.464  19.894 -35.847  1.00  0.00           N  
ATOM   2337  CA  ASP A 153       9.593  18.990 -35.659  1.00  0.00           C  
ATOM   2338  C   ASP A 153      10.544  19.334 -36.816  1.00  0.00           C  
ATOM   2339  O   ASP A 153      10.339  18.973 -37.979  1.00  0.00           O  
ATOM   2340  CB  ASP A 153       9.176  17.534 -35.780  1.00  0.00           C  
ATOM   2341  CG  ASP A 153       8.296  16.975 -34.678  1.00  0.00           C  
ATOM   2342  OD1 ASP A 153       8.221  17.584 -33.582  1.00  0.00           O  
ATOM   2343  OD2 ASP A 153       7.674  15.906 -35.029  1.00  0.00           O1-
ATOM   2344  H   ASP A 153       7.852  19.724 -36.662  1.00  0.00           H  
ATOM   2345  HA  ASP A 153      10.083  19.182 -34.699  1.00  0.00           H  
ATOM   2346  HB2 ASP A 153       8.653  17.375 -36.733  1.00  0.00           H  
ATOM   2347  HB3 ASP A 153      10.074  16.902 -35.812  1.00  0.00           H  
ATOM   2348  N   TYR A 154      11.580  20.184 -36.501  1.00  0.00           N  
ATOM   2349  CA  TYR A 154      12.533  20.646 -37.512  1.00  0.00           C  
ATOM   2350  C   TYR A 154      11.756  21.645 -38.398  1.00  0.00           C  
ATOM   2351  O   TYR A 154      11.296  22.682 -37.914  1.00  0.00           O  
ATOM   2352  CB  TYR A 154      13.298  19.514 -38.223  1.00  0.00           C  
ATOM   2353  CG  TYR A 154      13.884  18.500 -37.261  1.00  0.00           C  
ATOM   2354  CD1 TYR A 154      14.895  18.864 -36.362  1.00  0.00           C  
ATOM   2355  CD2 TYR A 154      13.378  17.190 -37.218  1.00  0.00           C  
ATOM   2356  CE1 TYR A 154      15.363  17.951 -35.414  1.00  0.00           C  
ATOM   2357  CE2 TYR A 154      13.854  16.274 -36.278  1.00  0.00           C  
ATOM   2358  CZ  TYR A 154      14.831  16.665 -35.372  1.00  0.00           C  
ATOM   2359  OH  TYR A 154      15.236  15.755 -34.439  1.00  0.00           O  
ATOM   2360  H   TYR A 154      11.682  20.519 -35.548  1.00  0.00           H  
ATOM   2361  HA  TYR A 154      13.263  21.254 -36.963  1.00  0.00           H  
ATOM   2362  HB2 TYR A 154      12.655  18.985 -38.937  1.00  0.00           H  
ATOM   2363  HB3 TYR A 154      14.108  19.941 -38.828  1.00  0.00           H  
ATOM   2364  HD1 TYR A 154      15.312  19.868 -36.382  1.00  0.00           H  
ATOM   2365  HD2 TYR A 154      12.587  16.886 -37.901  1.00  0.00           H  
ATOM   2366  HE1 TYR A 154      16.133  18.263 -34.716  1.00  0.00           H  
ATOM   2367  HE2 TYR A 154      13.450  15.266 -36.234  1.00  0.00           H  
ATOM   2368  HH  TYR A 154      15.831  16.205 -33.815  1.00  0.00           H  
ATOM   2369  N   ASP A 155      11.481  21.292 -39.695  1.00  0.00           N  
ATOM   2370  CA  ASP A 155      10.572  22.055 -40.553  1.00  0.00           C  
ATOM   2371  C   ASP A 155       9.250  21.288 -40.836  1.00  0.00           C  
ATOM   2372  O   ASP A 155       8.379  21.750 -41.574  1.00  0.00           O  
ATOM   2373  CB  ASP A 155      11.271  22.457 -41.850  1.00  0.00           C  
ATOM   2374  CG  ASP A 155      11.603  21.251 -42.683  1.00  0.00           C  
ATOM   2375  OD1 ASP A 155      11.778  20.124 -42.110  1.00  0.00           O  
ATOM   2376  OD2 ASP A 155      11.606  21.352 -43.948  1.00  0.00           O1-
ATOM   2377  H   ASP A 155      11.861  20.465 -40.161  1.00  0.00           H  
ATOM   2378  HA  ASP A 155      10.272  22.968 -40.026  1.00  0.00           H  
ATOM   2379  HB2 ASP A 155      10.624  23.123 -42.433  1.00  0.00           H  
ATOM   2380  HB3 ASP A 155      12.201  22.996 -41.636  1.00  0.00           H  
ATOM   2381  N   CYS A 156       9.123  20.079 -40.184  1.00  0.00           N  
ATOM   2382  CA  CYS A 156       8.039  19.128 -40.439  1.00  0.00           C  
ATOM   2383  C   CYS A 156       6.974  19.380 -39.371  1.00  0.00           C  
ATOM   2384  O   CYS A 156       7.253  19.582 -38.187  1.00  0.00           O  
ATOM   2385  CB  CYS A 156       8.575  17.698 -40.364  1.00  0.00           C  
ATOM   2386  SG  CYS A 156       7.491  16.498 -41.189  1.00  0.00           S  
ATOM   2387  H   CYS A 156       9.805  19.845 -39.449  1.00  0.00           H  
ATOM   2388  HA  CYS A 156       7.634  19.348 -41.431  1.00  0.00           H  
ATOM   2389  HB2 CYS A 156       9.552  17.636 -40.856  1.00  0.00           H  
ATOM   2390  HB3 CYS A 156       8.710  17.374 -39.328  1.00  0.00           H  
ATOM   2391  HG  CYS A 156       8.335  15.459 -41.116  1.00  0.00           H  
ATOM   2392  N   VAL A 157       5.677  19.379 -39.842  1.00  0.00           N  
ATOM   2393  CA  VAL A 157       4.554  19.722 -38.977  1.00  0.00           C  
ATOM   2394  C   VAL A 157       3.937  18.407 -38.488  1.00  0.00           C  
ATOM   2395  O   VAL A 157       3.384  17.603 -39.241  1.00  0.00           O  
ATOM   2396  CB  VAL A 157       3.484  20.563 -39.699  1.00  0.00           C  
ATOM   2397  CG1 VAL A 157       2.412  21.039 -38.709  1.00  0.00           C  
ATOM   2398  CG2 VAL A 157       4.107  21.782 -40.373  1.00  0.00           C  
ATOM   2399  H   VAL A 157       5.485  19.125 -40.827  1.00  0.00           H  
ATOM   2400  HA  VAL A 157       4.937  20.296 -38.125  1.00  0.00           H  
ATOM   2401  HB  VAL A 157       2.992  19.964 -40.475  1.00  0.00           H  
ATOM   2402 HG11 VAL A 157       1.672  21.669 -39.214  1.00  0.00           H  
ATOM   2403 HG12 VAL A 157       1.880  20.194 -38.262  1.00  0.00           H  
ATOM   2404 HG13 VAL A 157       2.854  21.627 -37.897  1.00  0.00           H  
ATOM   2405 HG21 VAL A 157       3.330  22.399 -40.829  1.00  0.00           H  
ATOM   2406 HG22 VAL A 157       4.647  22.389 -39.642  1.00  0.00           H  
ATOM   2407 HG23 VAL A 157       4.805  21.496 -41.166  1.00  0.00           H  
ATOM   2408  N   SER A 158       4.063  18.222 -37.126  1.00  0.00           N  
ATOM   2409  CA  SER A 158       3.470  17.086 -36.438  1.00  0.00           C  
ATOM   2410  C   SER A 158       2.118  17.575 -35.934  1.00  0.00           C  
ATOM   2411  O   SER A 158       2.034  18.498 -35.118  1.00  0.00           O  
ATOM   2412  CB  SER A 158       4.283  16.644 -35.220  1.00  0.00           C  
ATOM   2413  OG  SER A 158       5.320  15.742 -35.610  1.00  0.00           O  
ATOM   2414  H   SER A 158       4.532  18.928 -36.537  1.00  0.00           H  
ATOM   2415  HA  SER A 158       3.365  16.257 -37.139  1.00  0.00           H  
ATOM   2416  HB2 SER A 158       4.737  17.494 -34.702  1.00  0.00           H  
ATOM   2417  HB3 SER A 158       3.657  16.109 -34.498  1.00  0.00           H  
ATOM   2418  HG  SER A 158       6.132  16.058 -35.106  1.00  0.00           H  
ATOM   2419  N   PHE A 159       1.026  16.924 -36.473  1.00  0.00           N  
ATOM   2420  CA  PHE A 159      -0.331  17.176 -35.976  1.00  0.00           C  
ATOM   2421  C   PHE A 159      -0.659  16.011 -35.029  1.00  0.00           C  
ATOM   2422  O   PHE A 159      -0.829  14.855 -35.419  1.00  0.00           O  
ATOM   2423  CB  PHE A 159      -1.372  17.252 -37.088  1.00  0.00           C  
ATOM   2424  CG  PHE A 159      -1.335  18.550 -37.855  1.00  0.00           C  
ATOM   2425  CD1 PHE A 159      -1.770  19.735 -37.247  1.00  0.00           C  
ATOM   2426  CD2 PHE A 159      -0.891  18.584 -39.184  1.00  0.00           C  
ATOM   2427  CE1 PHE A 159      -1.751  20.935 -37.954  1.00  0.00           C  
ATOM   2428  CE2 PHE A 159      -0.894  19.783 -39.898  1.00  0.00           C  
ATOM   2429  CZ  PHE A 159      -1.321  20.959 -39.282  1.00  0.00           C  
ATOM   2430  H   PHE A 159       1.171  16.234 -37.223  1.00  0.00           H  
ATOM   2431  HA  PHE A 159      -0.331  18.108 -35.401  1.00  0.00           H  
ATOM   2432  HB2 PHE A 159      -1.266  16.409 -37.776  1.00  0.00           H  
ATOM   2433  HB3 PHE A 159      -2.376  17.162 -36.656  1.00  0.00           H  
ATOM   2434  HD1 PHE A 159      -2.134  19.727 -36.221  1.00  0.00           H  
ATOM   2435  HD2 PHE A 159      -0.547  17.672 -39.667  1.00  0.00           H  
ATOM   2436  HE1 PHE A 159      -2.067  21.851 -37.466  1.00  0.00           H  
ATOM   2437  HE2 PHE A 159      -0.558  19.801 -40.933  1.00  0.00           H  
ATOM   2438  HZ  PHE A 159      -1.307  21.900 -39.828  1.00  0.00           H  
ATOM   2439  N   CYS A 160      -0.602  16.355 -33.690  1.00  0.00           N  
ATOM   2440  CA  CYS A 160      -0.492  15.346 -32.631  1.00  0.00           C  
ATOM   2441  C   CYS A 160      -1.764  15.039 -31.820  1.00  0.00           C  
ATOM   2442  O   CYS A 160      -1.800  14.087 -31.032  1.00  0.00           O  
ATOM   2443  CB  CYS A 160       0.676  15.658 -31.682  1.00  0.00           C  
ATOM   2444  SG  CYS A 160       0.695  17.357 -31.025  1.00  0.00           S  
ATOM   2445  H   CYS A 160      -0.627  17.346 -33.419  1.00  0.00           H  
ATOM   2446  HA  CYS A 160      -0.258  14.390 -33.119  1.00  0.00           H  
ATOM   2447  HB2 CYS A 160       0.704  14.962 -30.838  1.00  0.00           H  
ATOM   2448  HB3 CYS A 160       1.616  15.548 -32.232  1.00  0.00           H  
ATOM   2449  HG  CYS A 160      -0.256  17.213 -30.089  1.00  0.00           H  
ATOM   2450  N   TYR A 161      -2.784  15.953 -31.962  1.00  0.00           N  
ATOM   2451  CA  TYR A 161      -3.990  15.935 -31.135  1.00  0.00           C  
ATOM   2452  C   TYR A 161      -5.052  16.762 -31.866  1.00  0.00           C  
ATOM   2453  O   TYR A 161      -4.834  17.923 -32.222  1.00  0.00           O  
ATOM   2454  CB  TYR A 161      -3.617  16.547 -29.777  1.00  0.00           C  
ATOM   2455  CG  TYR A 161      -4.736  16.903 -28.840  1.00  0.00           C  
ATOM   2456  CD1 TYR A 161      -5.215  15.986 -27.898  1.00  0.00           C  
ATOM   2457  CD2 TYR A 161      -5.247  18.207 -28.841  1.00  0.00           C  
ATOM   2458  CE1 TYR A 161      -6.136  16.382 -26.929  1.00  0.00           C  
ATOM   2459  CE2 TYR A 161      -6.174  18.600 -27.883  1.00  0.00           C  
ATOM   2460  CZ  TYR A 161      -6.593  17.691 -26.923  1.00  0.00           C  
ATOM   2461  OH  TYR A 161      -7.449  18.141 -25.969  1.00  0.00           O  
ATOM   2462  H   TYR A 161      -2.683  16.696 -32.655  1.00  0.00           H  
ATOM   2463  HA  TYR A 161      -4.321  14.900 -31.007  1.00  0.00           H  
ATOM   2464  HB2 TYR A 161      -2.931  15.868 -29.250  1.00  0.00           H  
ATOM   2465  HB3 TYR A 161      -3.014  17.452 -29.939  1.00  0.00           H  
ATOM   2466  HD1 TYR A 161      -4.839  14.967 -27.872  1.00  0.00           H  
ATOM   2467  HD2 TYR A 161      -4.893  18.938 -29.562  1.00  0.00           H  
ATOM   2468  HE1 TYR A 161      -6.470  15.668 -26.183  1.00  0.00           H  
ATOM   2469  HE2 TYR A 161      -6.543  19.620 -27.864  1.00  0.00           H  
ATOM   2470  HH  TYR A 161      -7.482  17.519 -25.216  1.00  0.00           H  
ATOM   2471  N   MET A 162      -6.249  16.104 -32.080  1.00  0.00           N  
ATOM   2472  CA  MET A 162      -7.461  16.802 -32.525  1.00  0.00           C  
ATOM   2473  C   MET A 162      -8.438  16.787 -31.334  1.00  0.00           C  
ATOM   2474  O   MET A 162      -8.719  15.757 -30.715  1.00  0.00           O  
ATOM   2475  CB  MET A 162      -8.052  16.138 -33.771  1.00  0.00           C  
ATOM   2476  CG  MET A 162      -9.345  16.799 -34.248  1.00  0.00           C  
ATOM   2477  SD  MET A 162      -9.834  16.116 -35.869  1.00  0.00           S  
ATOM   2478  CE  MET A 162      -9.107  17.385 -36.935  1.00  0.00           C  
ATOM   2479  H   MET A 162      -6.335  15.093 -31.879  1.00  0.00           H  
ATOM   2480  HA  MET A 162      -7.200  17.837 -32.764  1.00  0.00           H  
ATOM   2481  HB2 MET A 162      -7.299  16.182 -34.565  1.00  0.00           H  
ATOM   2482  HB3 MET A 162      -8.239  15.075 -33.573  1.00  0.00           H  
ATOM   2483  HG2 MET A 162     -10.157  16.590 -33.544  1.00  0.00           H  
ATOM   2484  HG3 MET A 162      -9.240  17.886 -34.317  1.00  0.00           H  
ATOM   2485  HE1 MET A 162      -9.162  17.057 -37.975  1.00  0.00           H  
ATOM   2486  HE2 MET A 162      -9.659  18.322 -36.835  1.00  0.00           H  
ATOM   2487  HE3 MET A 162      -8.058  17.549 -36.679  1.00  0.00           H  
ATOM   2488  N   HID A 163      -8.963  18.034 -31.025  1.00  0.00           N  
ATOM   2489  CA  HID A 163      -9.726  18.290 -29.798  1.00  0.00           C  
ATOM   2490  C   HID A 163     -11.211  17.952 -30.000  1.00  0.00           C  
ATOM   2491  O   HID A 163     -11.949  18.607 -30.741  1.00  0.00           O  
ATOM   2492  CB  HID A 163      -9.632  19.770 -29.385  1.00  0.00           C  
ATOM   2493  CG  HID A 163     -10.360  20.040 -28.115  1.00  0.00           C  
ATOM   2494  CD2 HID A 163      -9.959  20.050 -26.802  1.00  0.00           C  
ATOM   2495  ND1 HID A 163     -11.710  20.295 -28.062  1.00  0.00           N  
ATOM   2496  NE2 HID A 163     -11.011  20.291 -25.959  1.00  0.00           N  
ATOM   2497  CE1 HID A 163     -12.047  20.459 -26.750  1.00  0.00           C  
ATOM   2498  H   HID A 163      -8.823  18.829 -31.671  1.00  0.00           H  
ATOM   2499  HA  HID A 163      -9.304  17.658 -29.007  1.00  0.00           H  
ATOM   2500  HB2 HID A 163      -8.580  20.058 -29.275  1.00  0.00           H  
ATOM   2501  HB3 HID A 163     -10.042  20.415 -30.172  1.00  0.00           H  
ATOM   2502  HD1 HID A 163     -12.343  20.338 -28.853  1.00  0.00           H  
ATOM   2503  HD2 HID A 163      -8.962  19.892 -26.425  1.00  0.00           H  
ATOM   2504  HE1 HID A 163     -13.058  20.685 -26.439  1.00  0.00           H  
ATOM   2505  N   HIE A 164     -11.641  16.886 -29.232  1.00  0.00           N  
ATOM   2506  CA  HIE A 164     -13.004  16.380 -29.321  1.00  0.00           C  
ATOM   2507  C   HIE A 164     -13.856  17.090 -28.278  1.00  0.00           C  
ATOM   2508  O   HIE A 164     -14.953  17.572 -28.560  1.00  0.00           O  
ATOM   2509  CB  HIE A 164     -13.087  14.864 -29.092  1.00  0.00           C  
ATOM   2510  CG  HIE A 164     -12.738  14.052 -30.291  1.00  0.00           C  
ATOM   2511  ND1 HIE A 164     -13.366  12.847 -30.513  1.00  0.00           N  
ATOM   2512  CD2 HIE A 164     -11.831  14.296 -31.297  1.00  0.00           C  
ATOM   2513  CE1 HIE A 164     -12.949  12.436 -31.685  1.00  0.00           C  
ATOM   2514  NE2 HIE A 164     -11.974  13.255 -32.170  1.00  0.00           N  
ATOM   2515  H   HIE A 164     -11.010  16.460 -28.553  1.00  0.00           H  
ATOM   2516  HA  HIE A 164     -13.415  16.643 -30.304  1.00  0.00           H  
ATOM   2517  HB2 HIE A 164     -12.447  14.558 -28.257  1.00  0.00           H  
ATOM   2518  HB3 HIE A 164     -14.113  14.601 -28.803  1.00  0.00           H  
ATOM   2519  HD2 HIE A 164     -11.132  15.099 -31.478  1.00  0.00           H  
ATOM   2520  HE2 HIE A 164     -11.433  13.103 -33.013  1.00  0.00           H  
ATOM   2521  HE1 HIE A 164     -13.280  11.546 -32.203  1.00  0.00           H  
ATOM   2522  N   MET A 165     -13.394  17.035 -26.969  1.00  0.00           N  
ATOM   2523  CA  MET A 165     -14.286  17.438 -25.883  1.00  0.00           C  
ATOM   2524  C   MET A 165     -13.604  17.831 -24.554  1.00  0.00           C  
ATOM   2525  O   MET A 165     -12.519  17.374 -24.193  1.00  0.00           O  
ATOM   2526  CB  MET A 165     -15.363  16.363 -25.621  1.00  0.00           C  
ATOM   2527  CG  MET A 165     -14.777  15.015 -25.200  1.00  0.00           C  
ATOM   2528  SD  MET A 165     -16.079  13.750 -25.027  1.00  0.00           S  
ATOM   2529  CE  MET A 165     -16.362  13.395 -26.785  1.00  0.00           C  
ATOM   2530  H   MET A 165     -12.447  16.708 -26.746  1.00  0.00           H  
ATOM   2531  HA  MET A 165     -14.805  18.341 -26.234  1.00  0.00           H  
ATOM   2532  HB2 MET A 165     -16.052  16.715 -24.843  1.00  0.00           H  
ATOM   2533  HB3 MET A 165     -15.959  16.240 -26.532  1.00  0.00           H  
ATOM   2534  HG2 MET A 165     -14.024  14.653 -25.906  1.00  0.00           H  
ATOM   2535  HG3 MET A 165     -14.288  15.109 -24.225  1.00  0.00           H  
ATOM   2536  HE1 MET A 165     -15.426  13.120 -27.276  1.00  0.00           H  
ATOM   2537  HE2 MET A 165     -17.052  12.551 -26.867  1.00  0.00           H  
ATOM   2538  HE3 MET A 165     -16.809  14.254 -27.291  1.00  0.00           H  
ATOM   2539  N   GLU A 166     -14.412  18.680 -23.789  1.00  0.00           N  
ATOM   2540  CA  GLU A 166     -14.068  19.131 -22.439  1.00  0.00           C  
ATOM   2541  C   GLU A 166     -14.871  18.220 -21.508  1.00  0.00           C  
ATOM   2542  O   GLU A 166     -16.097  18.104 -21.585  1.00  0.00           O  
ATOM   2543  CB  GLU A 166     -14.455  20.595 -22.220  1.00  0.00           C  
ATOM   2544  CG  GLU A 166     -14.119  21.090 -20.810  1.00  0.00           C  
ATOM   2545  CD  GLU A 166     -14.213  22.607 -20.598  1.00  0.00           C  
ATOM   2546  OE1 GLU A 166     -14.452  22.962 -19.409  1.00  0.00           O  
ATOM   2547  OE2 GLU A 166     -13.977  23.321 -21.621  1.00  0.00           O1-
ATOM   2548  H   GLU A 166     -15.316  18.972 -24.157  1.00  0.00           H  
ATOM   2549  HA  GLU A 166     -12.997  18.997 -22.294  1.00  0.00           H  
ATOM   2550  HB2 GLU A 166     -13.968  21.210 -22.981  1.00  0.00           H  
ATOM   2551  HB3 GLU A 166     -15.523  20.727 -22.400  1.00  0.00           H  
ATOM   2552  HG2 GLU A 166     -14.775  20.599 -20.082  1.00  0.00           H  
ATOM   2553  HG3 GLU A 166     -13.091  20.804 -20.557  1.00  0.00           H  
ATOM   2554  N   LEU A 167     -14.112  17.508 -20.604  1.00  0.00           N  
ATOM   2555  CA  LEU A 167     -14.741  16.526 -19.731  1.00  0.00           C  
ATOM   2556  C   LEU A 167     -15.261  17.237 -18.473  1.00  0.00           C  
ATOM   2557  O   LEU A 167     -14.794  18.314 -18.086  1.00  0.00           O  
ATOM   2558  CB  LEU A 167     -13.769  15.390 -19.414  1.00  0.00           C  
ATOM   2559  CG  LEU A 167     -13.432  14.545 -20.662  1.00  0.00           C  
ATOM   2560  CD1 LEU A 167     -12.254  13.629 -20.363  1.00  0.00           C  
ATOM   2561  CD2 LEU A 167     -14.621  13.703 -21.134  1.00  0.00           C  
ATOM   2562  H   LEU A 167     -13.093  17.692 -20.526  1.00  0.00           H  
ATOM   2563  HA  LEU A 167     -15.612  16.139 -20.264  1.00  0.00           H  
ATOM   2564  HB2 LEU A 167     -12.847  15.817 -18.998  1.00  0.00           H  
ATOM   2565  HB3 LEU A 167     -14.175  14.740 -18.631  1.00  0.00           H  
ATOM   2566  HG  LEU A 167     -13.130  15.206 -21.484  1.00  0.00           H  
ATOM   2567 HD11 LEU A 167     -11.966  13.071 -21.259  1.00  0.00           H  
ATOM   2568 HD12 LEU A 167     -11.383  14.204 -20.038  1.00  0.00           H  
ATOM   2569 HD13 LEU A 167     -12.512  12.913 -19.577  1.00  0.00           H  
ATOM   2570 HD21 LEU A 167     -14.329  13.054 -21.968  1.00  0.00           H  
ATOM   2571 HD22 LEU A 167     -15.000  13.064 -20.329  1.00  0.00           H  
ATOM   2572 HD23 LEU A 167     -15.444  14.330 -21.488  1.00  0.00           H  
ATOM   2573  N   PRO A 168     -16.268  16.618 -17.749  1.00  0.00           N  
ATOM   2574  CA  PRO A 168     -16.927  17.307 -16.627  1.00  0.00           C  
ATOM   2575  C   PRO A 168     -16.049  17.655 -15.418  1.00  0.00           C  
ATOM   2576  O   PRO A 168     -16.479  18.341 -14.492  1.00  0.00           O  
ATOM   2577  CB  PRO A 168     -18.031  16.338 -16.182  1.00  0.00           C  
ATOM   2578  CG  PRO A 168     -18.281  15.475 -17.409  1.00  0.00           C  
ATOM   2579  CD  PRO A 168     -16.892  15.326 -18.003  1.00  0.00           C  
ATOM   2580  HA  PRO A 168     -17.348  18.240 -17.021  1.00  0.00           H  
ATOM   2581  HB2 PRO A 168     -17.694  15.707 -15.349  1.00  0.00           H  
ATOM   2582  HB3 PRO A 168     -18.932  16.865 -15.853  1.00  0.00           H  
ATOM   2583  HG2 PRO A 168     -18.744  14.515 -17.165  1.00  0.00           H  
ATOM   2584  HG3 PRO A 168     -18.937  16.007 -18.109  1.00  0.00           H  
ATOM   2585  HD2 PRO A 168     -16.312  14.574 -17.461  1.00  0.00           H  
ATOM   2586  HD3 PRO A 168     -16.921  15.064 -19.061  1.00  0.00           H  
ATOM   2587  N   THR A 169     -14.787  17.114 -15.434  1.00  0.00           N  
ATOM   2588  CA  THR A 169     -13.732  17.478 -14.497  1.00  0.00           C  
ATOM   2589  C   THR A 169     -12.794  18.570 -15.069  1.00  0.00           C  
ATOM   2590  O   THR A 169     -11.731  18.865 -14.518  1.00  0.00           O  
ATOM   2591  CB  THR A 169     -12.958  16.226 -14.019  1.00  0.00           C  
ATOM   2592  OG1 THR A 169     -12.810  15.279 -15.095  1.00  0.00           O  
ATOM   2593  CG2 THR A 169     -13.703  15.524 -12.886  1.00  0.00           C  
ATOM   2594  H   THR A 169     -14.541  16.431 -16.142  1.00  0.00           H  
ATOM   2595  HA  THR A 169     -14.192  17.966 -13.628  1.00  0.00           H  
ATOM   2596  HB  THR A 169     -11.954  16.491 -13.673  1.00  0.00           H  
ATOM   2597 HG21 THR A 169     -13.840  16.189 -12.027  1.00  0.00           H  
ATOM   2598 HG22 THR A 169     -14.684  15.169 -13.219  1.00  0.00           H  
ATOM   2599 HG23 THR A 169     -13.149  14.640 -12.551  1.00  0.00           H  
ATOM   2600  HG1 THR A 169     -12.343  14.499 -14.706  1.00  0.00           H  
ATOM   2601  N   GLY A 170     -13.293  19.276 -16.148  1.00  0.00           N  
ATOM   2602  CA  GLY A 170     -12.786  20.565 -16.606  1.00  0.00           C  
ATOM   2603  C   GLY A 170     -11.722  20.496 -17.694  1.00  0.00           C  
ATOM   2604  O   GLY A 170     -11.267  21.498 -18.243  1.00  0.00           O  
ATOM   2605  H   GLY A 170     -14.079  18.881 -16.683  1.00  0.00           H  
ATOM   2606  HA2 GLY A 170     -13.640  21.126 -16.998  1.00  0.00           H  
ATOM   2607  HA3 GLY A 170     -12.360  21.102 -15.753  1.00  0.00           H  
ATOM   2608  N   VAL A 171     -11.256  19.220 -17.950  1.00  0.00           N  
ATOM   2609  CA  VAL A 171     -10.092  18.979 -18.793  1.00  0.00           C  
ATOM   2610  C   VAL A 171     -10.508  18.639 -20.235  1.00  0.00           C  
ATOM   2611  O   VAL A 171     -11.573  18.098 -20.529  1.00  0.00           O  
ATOM   2612  CB  VAL A 171      -9.147  17.907 -18.207  1.00  0.00           C  
ATOM   2613  CG1 VAL A 171      -8.512  18.383 -16.898  1.00  0.00           C  
ATOM   2614  CG2 VAL A 171      -9.822  16.551 -17.993  1.00  0.00           C  
ATOM   2615  H   VAL A 171     -11.757  18.441 -17.533  1.00  0.00           H  
ATOM   2616  HA  VAL A 171      -9.529  19.921 -18.850  1.00  0.00           H  
ATOM   2617  HB  VAL A 171      -8.331  17.757 -18.922  1.00  0.00           H  
ATOM   2618 HG11 VAL A 171      -7.778  17.655 -16.537  1.00  0.00           H  
ATOM   2619 HG12 VAL A 171      -7.991  19.335 -17.043  1.00  0.00           H  
ATOM   2620 HG13 VAL A 171      -9.261  18.521 -16.111  1.00  0.00           H  
ATOM   2621 HG21 VAL A 171      -9.088  15.811 -17.654  1.00  0.00           H  
ATOM   2622 HG22 VAL A 171     -10.612  16.598 -17.237  1.00  0.00           H  
ATOM   2623 HG23 VAL A 171     -10.261  16.177 -18.922  1.00  0.00           H  
ATOM   2624  N   HIE A 172      -9.543  18.978 -21.158  1.00  0.00           N  
ATOM   2625  CA  HIE A 172      -9.755  18.982 -22.606  1.00  0.00           C  
ATOM   2626  C   HIE A 172      -9.083  17.743 -23.229  1.00  0.00           C  
ATOM   2627  O   HIE A 172      -7.868  17.522 -23.148  1.00  0.00           O  
ATOM   2628  CB  HIE A 172      -9.167  20.286 -23.166  1.00  0.00           C  
ATOM   2629  CG  HIE A 172      -9.917  21.488 -22.701  1.00  0.00           C  
ATOM   2630  ND1 HIE A 172      -9.389  22.354 -21.765  1.00  0.00           N  
ATOM   2631  CD2 HIE A 172     -11.189  21.880 -23.047  1.00  0.00           C  
ATOM   2632  CE1 HIE A 172     -10.377  23.175 -21.468  1.00  0.00           C  
ATOM   2633  NE2 HIE A 172     -11.502  22.899 -22.191  1.00  0.00           N  
ATOM   2634  H   HIE A 172      -8.609  19.276 -20.825  1.00  0.00           H  
ATOM   2635  HA  HIE A 172     -10.829  18.942 -22.803  1.00  0.00           H  
ATOM   2636  HB2 HIE A 172      -8.130  20.389 -22.846  1.00  0.00           H  
ATOM   2637  HB3 HIE A 172      -9.138  20.263 -24.253  1.00  0.00           H  
ATOM   2638  HD2 HIE A 172     -11.907  21.477 -23.745  1.00  0.00           H  
ATOM   2639  HE2 HIE A 172     -12.424  23.347 -22.095  1.00  0.00           H  
ATOM   2640  HE1 HIE A 172     -10.351  23.970 -20.733  1.00  0.00           H  
ATOM   2641  N   ALA A 173      -9.945  16.852 -23.849  1.00  0.00           N  
ATOM   2642  CA  ALA A 173      -9.553  15.519 -24.317  1.00  0.00           C  
ATOM   2643  C   ALA A 173      -9.761  15.328 -25.835  1.00  0.00           C  
ATOM   2644  O   ALA A 173     -10.588  15.975 -26.489  1.00  0.00           O  
ATOM   2645  CB  ALA A 173     -10.376  14.464 -23.583  1.00  0.00           C  
ATOM   2646  H   ALA A 173     -10.938  17.111 -23.989  1.00  0.00           H  
ATOM   2647  HA  ALA A 173      -8.491  15.364 -24.095  1.00  0.00           H  
ATOM   2648  HB1 ALA A 173     -10.037  13.453 -23.829  1.00  0.00           H  
ATOM   2649  HB2 ALA A 173     -10.303  14.598 -22.500  1.00  0.00           H  
ATOM   2650  HB3 ALA A 173     -11.437  14.532 -23.851  1.00  0.00           H  
ATOM   2651  N   GLY A 174      -9.002  14.295 -26.392  1.00  0.00           N  
ATOM   2652  CA  GLY A 174      -9.139  14.017 -27.807  1.00  0.00           C  
ATOM   2653  C   GLY A 174      -8.434  12.799 -28.409  1.00  0.00           C  
ATOM   2654  O   GLY A 174      -8.037  11.821 -27.777  1.00  0.00           O  
ATOM   2655  H   GLY A 174      -8.359  13.730 -25.842  1.00  0.00           H  
ATOM   2656  HA2 GLY A 174     -10.206  13.907 -28.027  1.00  0.00           H  
ATOM   2657  HA3 GLY A 174      -8.789  14.918 -28.323  1.00  0.00           H  
ATOM   2658  N   THR A 175      -8.358  12.914 -29.791  1.00  0.00           N  
ATOM   2659  CA  THR A 175      -7.873  11.861 -30.675  1.00  0.00           C  
ATOM   2660  C   THR A 175      -6.655  12.357 -31.441  1.00  0.00           C  
ATOM   2661  O   THR A 175      -6.548  13.534 -31.797  1.00  0.00           O  
ATOM   2662  CB  THR A 175      -8.896  11.435 -31.753  1.00  0.00           C  
ATOM   2663  OG1 THR A 175      -9.370  12.552 -32.519  1.00  0.00           O  
ATOM   2664  CG2 THR A 175     -10.102  10.735 -31.157  1.00  0.00           C  
ATOM   2665  H   THR A 175      -8.638  13.790 -30.249  1.00  0.00           H  
ATOM   2666  HA  THR A 175      -7.578  11.004 -30.067  1.00  0.00           H  
ATOM   2667  HB  THR A 175      -8.433  10.747 -32.470  1.00  0.00           H  
ATOM   2668 HG21 THR A 175      -9.840   9.749 -30.777  1.00  0.00           H  
ATOM   2669 HG22 THR A 175     -10.549  11.315 -30.345  1.00  0.00           H  
ATOM   2670 HG23 THR A 175     -10.870  10.599 -31.922  1.00  0.00           H  
ATOM   2671  HG1 THR A 175      -8.595  13.006 -32.906  1.00  0.00           H  
ATOM   2672  N   ASP A 176      -5.813  11.350 -31.864  1.00  0.00           N  
ATOM   2673  CA  ASP A 176      -4.744  11.607 -32.823  1.00  0.00           C  
ATOM   2674  C   ASP A 176      -5.400  11.818 -34.205  1.00  0.00           C  
ATOM   2675  O   ASP A 176      -6.541  11.446 -34.488  1.00  0.00           O  
ATOM   2676  CB  ASP A 176      -3.651  10.539 -32.797  1.00  0.00           C  
ATOM   2677  CG  ASP A 176      -4.144   9.099 -32.793  1.00  0.00           C  
ATOM   2678  OD1 ASP A 176      -5.144   8.850 -33.522  1.00  0.00           O  
ATOM   2679  OD2 ASP A 176      -3.536   8.309 -32.003  1.00  0.00           O1-
ATOM   2680  H   ASP A 176      -5.969  10.383 -31.543  1.00  0.00           H  
ATOM   2681  HA  ASP A 176      -4.288  12.569 -32.555  1.00  0.00           H  
ATOM   2682  HB2 ASP A 176      -2.976  10.657 -33.652  1.00  0.00           H  
ATOM   2683  HB3 ASP A 176      -3.044  10.685 -31.895  1.00  0.00           H  
ATOM   2684  N   LEU A 177      -4.601  12.432 -35.156  1.00  0.00           N  
ATOM   2685  CA  LEU A 177      -5.113  12.639 -36.525  1.00  0.00           C  
ATOM   2686  C   LEU A 177      -5.167  11.284 -37.275  1.00  0.00           C  
ATOM   2687  O   LEU A 177      -5.801  11.122 -38.316  1.00  0.00           O  
ATOM   2688  CB  LEU A 177      -4.254  13.634 -37.310  1.00  0.00           C  
ATOM   2689  CG  LEU A 177      -4.621  15.119 -37.120  1.00  0.00           C  
ATOM   2690  CD1 LEU A 177      -5.981  15.454 -37.733  1.00  0.00           C  
ATOM   2691  CD2 LEU A 177      -4.565  15.567 -35.660  1.00  0.00           C  
ATOM   2692  H   LEU A 177      -3.667  12.755 -34.920  1.00  0.00           H  
ATOM   2693  HA  LEU A 177      -6.153  12.976 -36.447  1.00  0.00           H  
ATOM   2694  HB2 LEU A 177      -3.198  13.497 -37.041  1.00  0.00           H  
ATOM   2695  HB3 LEU A 177      -4.322  13.413 -38.383  1.00  0.00           H  
ATOM   2696  HG  LEU A 177      -3.875  15.698 -37.676  1.00  0.00           H  
ATOM   2697 HD11 LEU A 177      -6.150  16.535 -37.712  1.00  0.00           H  
ATOM   2698 HD12 LEU A 177      -6.024  15.134 -38.779  1.00  0.00           H  
ATOM   2699 HD13 LEU A 177      -6.805  14.978 -37.195  1.00  0.00           H  
ATOM   2700 HD21 LEU A 177      -4.721  16.648 -35.582  1.00  0.00           H  
ATOM   2701 HD22 LEU A 177      -5.335  15.078 -35.056  1.00  0.00           H  
ATOM   2702 HD23 LEU A 177      -3.592  15.337 -35.217  1.00  0.00           H  
ATOM   2703  N   GLU A 178      -4.424  10.304 -36.637  1.00  0.00           N  
ATOM   2704  CA  GLU A 178      -4.449   8.887 -36.985  1.00  0.00           C  
ATOM   2705  C   GLU A 178      -5.727   8.188 -36.452  1.00  0.00           C  
ATOM   2706  O   GLU A 178      -5.914   6.972 -36.567  1.00  0.00           O  
ATOM   2707  CB  GLU A 178      -3.185   8.185 -36.444  1.00  0.00           C  
ATOM   2708  CG  GLU A 178      -2.174   7.866 -37.545  1.00  0.00           C  
ATOM   2709  CD  GLU A 178      -2.633   6.604 -38.269  1.00  0.00           C  
ATOM   2710  OE1 GLU A 178      -2.427   5.520 -37.656  1.00  0.00           O  
ATOM   2711  OE2 GLU A 178      -3.219   6.805 -39.377  1.00  0.00           O1-
ATOM   2712  H   GLU A 178      -3.855  10.592 -35.846  1.00  0.00           H  
ATOM   2713  HA  GLU A 178      -4.513   8.827 -38.077  1.00  0.00           H  
ATOM   2714  HB2 GLU A 178      -2.682   8.824 -35.707  1.00  0.00           H  
ATOM   2715  HB3 GLU A 178      -3.447   7.267 -35.905  1.00  0.00           H  
ATOM   2716  HG2 GLU A 178      -2.054   8.705 -38.239  1.00  0.00           H  
ATOM   2717  HG3 GLU A 178      -1.191   7.668 -37.100  1.00  0.00           H  
ATOM   2718  N   GLY A 179      -6.670   9.016 -35.890  1.00  0.00           N  
ATOM   2719  CA  GLY A 179      -8.033   8.616 -35.698  1.00  0.00           C  
ATOM   2720  C   GLY A 179      -8.304   7.706 -34.523  1.00  0.00           C  
ATOM   2721  O   GLY A 179      -9.377   7.103 -34.438  1.00  0.00           O  
ATOM   2722  H   GLY A 179      -6.389   9.938 -35.552  1.00  0.00           H  
ATOM   2723  HA2 GLY A 179      -8.603   9.528 -35.525  1.00  0.00           H  
ATOM   2724  HA3 GLY A 179      -8.384   8.124 -36.610  1.00  0.00           H  
ATOM   2725  N   ASN A 180      -7.355   7.693 -33.533  1.00  0.00           N  
ATOM   2726  CA  ASN A 180      -7.505   6.909 -32.318  1.00  0.00           C  
ATOM   2727  C   ASN A 180      -7.451   7.808 -31.068  1.00  0.00           C  
ATOM   2728  O   ASN A 180      -6.730   8.803 -30.973  1.00  0.00           O  
ATOM   2729  CB  ASN A 180      -6.463   5.800 -32.247  1.00  0.00           C  
ATOM   2730  CG  ASN A 180      -6.851   4.694 -33.197  1.00  0.00           C  
ATOM   2731  OD1 ASN A 180      -7.653   3.806 -32.909  1.00  0.00           O  
ATOM   2732  ND2 ASN A 180      -6.295   4.771 -34.441  1.00  0.00           N  
ATOM   2733  H   ASN A 180      -6.471   8.257 -33.649  1.00  0.00           H  
ATOM   2734  HA  ASN A 180      -8.500   6.451 -32.331  1.00  0.00           H  
ATOM   2735  HB2 ASN A 180      -5.461   6.168 -32.492  1.00  0.00           H  
ATOM   2736  HB3 ASN A 180      -6.408   5.368 -31.240  1.00  0.00           H  
ATOM   2737 HD21 ASN A 180      -5.723   5.559 -34.743  1.00  0.00           H  
ATOM   2738 HD22 ASN A 180      -6.466   4.046 -35.127  1.00  0.00           H  
ATOM   2739  N   PHE A 181      -8.270   7.392 -30.033  1.00  0.00           N  
ATOM   2740  CA  PHE A 181      -8.479   8.190 -28.822  1.00  0.00           C  
ATOM   2741  C   PHE A 181      -7.247   8.071 -27.910  1.00  0.00           C  
ATOM   2742  O   PHE A 181      -6.626   7.014 -27.758  1.00  0.00           O  
ATOM   2743  CB  PHE A 181      -9.741   7.730 -28.062  1.00  0.00           C  
ATOM   2744  CG  PHE A 181     -10.768   8.823 -27.879  1.00  0.00           C  
ATOM   2745  CD1 PHE A 181     -10.512   9.899 -27.022  1.00  0.00           C  
ATOM   2746  CD2 PHE A 181     -11.997   8.778 -28.551  1.00  0.00           C  
ATOM   2747  CE1 PHE A 181     -11.446  10.924 -26.865  1.00  0.00           C  
ATOM   2748  CE2 PHE A 181     -12.937   9.798 -28.389  1.00  0.00           C  
ATOM   2749  CZ  PHE A 181     -12.656  10.875 -27.552  1.00  0.00           C  
ATOM   2750  H   PHE A 181      -8.766   6.510 -30.105  1.00  0.00           H  
ATOM   2751  HA  PHE A 181      -8.561   9.234 -29.132  1.00  0.00           H  
ATOM   2752  HB2 PHE A 181     -10.218   6.884 -28.573  1.00  0.00           H  
ATOM   2753  HB3 PHE A 181      -9.474   7.351 -27.073  1.00  0.00           H  
ATOM   2754  HD1 PHE A 181      -9.580   9.946 -26.464  1.00  0.00           H  
ATOM   2755  HD2 PHE A 181     -12.244   7.944 -29.202  1.00  0.00           H  
ATOM   2756  HE1 PHE A 181     -11.223  11.755 -26.201  1.00  0.00           H  
ATOM   2757  HE2 PHE A 181     -13.889   9.755 -28.914  1.00  0.00           H  
ATOM   2758  HZ  PHE A 181     -13.383  11.674 -27.443  1.00  0.00           H  
ATOM   2759  N   TYR A 182      -6.922   9.230 -27.232  1.00  0.00           N  
ATOM   2760  CA  TYR A 182      -5.935   9.237 -26.155  1.00  0.00           C  
ATOM   2761  C   TYR A 182      -6.719   8.970 -24.847  1.00  0.00           C  
ATOM   2762  O   TYR A 182      -6.993   9.850 -24.036  1.00  0.00           O  
ATOM   2763  CB  TYR A 182      -5.161  10.558 -26.067  1.00  0.00           C  
ATOM   2764  CG  TYR A 182      -4.118  10.785 -27.140  1.00  0.00           C  
ATOM   2765  CD1 TYR A 182      -2.809  10.299 -26.992  1.00  0.00           C  
ATOM   2766  CD2 TYR A 182      -4.417  11.590 -28.248  1.00  0.00           C  
ATOM   2767  CE1 TYR A 182      -1.805  10.687 -27.887  1.00  0.00           C  
ATOM   2768  CE2 TYR A 182      -3.417  11.969 -29.147  1.00  0.00           C  
ATOM   2769  CZ  TYR A 182      -2.109  11.543 -28.941  1.00  0.00           C  
ATOM   2770  OH  TYR A 182      -1.090  11.983 -29.746  1.00  0.00           O  
ATOM   2771  H   TYR A 182      -7.392  10.114 -27.465  1.00  0.00           H  
ATOM   2772  HA  TYR A 182      -5.232   8.407 -26.298  1.00  0.00           H  
ATOM   2773  HB2 TYR A 182      -5.859  11.406 -26.057  1.00  0.00           H  
ATOM   2774  HB3 TYR A 182      -4.643  10.614 -25.104  1.00  0.00           H  
ATOM   2775  HD1 TYR A 182      -2.542   9.664 -26.150  1.00  0.00           H  
ATOM   2776  HD2 TYR A 182      -5.423  11.974 -28.384  1.00  0.00           H  
ATOM   2777  HE1 TYR A 182      -0.782  10.362 -27.723  1.00  0.00           H  
ATOM   2778  HE2 TYR A 182      -3.673  12.620 -29.977  1.00  0.00           H  
ATOM   2779  HH  TYR A 182      -1.438  12.733 -30.298  1.00  0.00           H  
ATOM   2780  N   GLY A 183      -7.105   7.649 -24.677  1.00  0.00           N  
ATOM   2781  CA  GLY A 183      -7.770   7.176 -23.468  1.00  0.00           C  
ATOM   2782  C   GLY A 183      -9.161   6.594 -23.748  1.00  0.00           C  
ATOM   2783  O   GLY A 183      -9.783   6.825 -24.786  1.00  0.00           O  
ATOM   2784  H   GLY A 183      -6.932   6.986 -25.432  1.00  0.00           H  
ATOM   2785  HA2 GLY A 183      -7.122   6.395 -23.062  1.00  0.00           H  
ATOM   2786  HA3 GLY A 183      -7.864   7.981 -22.734  1.00  0.00           H  
ATOM   2787  N   PRO A 184      -9.703   5.799 -22.762  1.00  0.00           N  
ATOM   2788  CA  PRO A 184     -10.888   4.956 -22.982  1.00  0.00           C  
ATOM   2789  C   PRO A 184     -12.249   5.681 -22.899  1.00  0.00           C  
ATOM   2790  O   PRO A 184     -13.200   5.215 -22.269  1.00  0.00           O  
ATOM   2791  CB  PRO A 184     -10.750   3.899 -21.881  1.00  0.00           C  
ATOM   2792  CG  PRO A 184     -10.157   4.698 -20.723  1.00  0.00           C  
ATOM   2793  CD  PRO A 184      -9.167   5.620 -21.418  1.00  0.00           C  
ATOM   2794  HA  PRO A 184     -10.830   4.501 -23.978  1.00  0.00           H  
ATOM   2795  HB2 PRO A 184     -11.682   3.397 -21.606  1.00  0.00           H  
ATOM   2796  HB3 PRO A 184     -10.034   3.128 -22.194  1.00  0.00           H  
ATOM   2797  HG2 PRO A 184     -10.941   5.287 -20.232  1.00  0.00           H  
ATOM   2798  HG3 PRO A 184      -9.683   4.066 -19.967  1.00  0.00           H  
ATOM   2799  HD2 PRO A 184      -9.057   6.587 -20.918  1.00  0.00           H  
ATOM   2800  HD3 PRO A 184      -8.184   5.144 -21.498  1.00  0.00           H  
ATOM   2801  N   PHE A 185     -12.373   6.803 -23.684  1.00  0.00           N  
ATOM   2802  CA  PHE A 185     -13.583   7.632 -23.640  1.00  0.00           C  
ATOM   2803  C   PHE A 185     -14.625   7.152 -24.666  1.00  0.00           C  
ATOM   2804  O   PHE A 185     -14.320   6.619 -25.732  1.00  0.00           O  
ATOM   2805  CB  PHE A 185     -13.266   9.115 -23.864  1.00  0.00           C  
ATOM   2806  CG  PHE A 185     -12.306   9.643 -22.821  1.00  0.00           C  
ATOM   2807  CD1 PHE A 185     -12.716   9.787 -21.488  1.00  0.00           C  
ATOM   2808  CD2 PHE A 185     -10.973   9.917 -23.153  1.00  0.00           C  
ATOM   2809  CE1 PHE A 185     -11.798  10.159 -20.504  1.00  0.00           C  
ATOM   2810  CE2 PHE A 185     -10.067  10.315 -22.172  1.00  0.00           C  
ATOM   2811  CZ  PHE A 185     -10.475  10.427 -20.846  1.00  0.00           C  
ATOM   2812  H   PHE A 185     -11.597   7.043 -24.307  1.00  0.00           H  
ATOM   2813  HA  PHE A 185     -14.027   7.503 -22.644  1.00  0.00           H  
ATOM   2814  HB2 PHE A 185     -12.842   9.253 -24.865  1.00  0.00           H  
ATOM   2815  HB3 PHE A 185     -14.181   9.720 -23.842  1.00  0.00           H  
ATOM   2816  HD1 PHE A 185     -13.747   9.586 -21.203  1.00  0.00           H  
ATOM   2817  HD2 PHE A 185     -10.621   9.791 -24.173  1.00  0.00           H  
ATOM   2818  HE1 PHE A 185     -12.116  10.239 -19.468  1.00  0.00           H  
ATOM   2819  HE2 PHE A 185      -9.031  10.517 -22.437  1.00  0.00           H  
ATOM   2820  HZ  PHE A 185      -9.760  10.718 -20.081  1.00  0.00           H  
ATOM   2821  N   VAL A 186     -15.934   7.412 -24.281  1.00  0.00           N  
ATOM   2822  CA  VAL A 186     -17.091   6.937 -25.040  1.00  0.00           C  
ATOM   2823  C   VAL A 186     -17.944   8.120 -25.557  1.00  0.00           C  
ATOM   2824  O   VAL A 186     -17.779   9.284 -25.187  1.00  0.00           O  
ATOM   2825  CB  VAL A 186     -17.936   5.912 -24.241  1.00  0.00           C  
ATOM   2826  CG1 VAL A 186     -17.130   4.646 -23.935  1.00  0.00           C  
ATOM   2827  CG2 VAL A 186     -18.520   6.482 -22.944  1.00  0.00           C  
ATOM   2828  H   VAL A 186     -16.119   7.988 -23.443  1.00  0.00           H  
ATOM   2829  HA  VAL A 186     -16.719   6.431 -25.941  1.00  0.00           H  
ATOM   2830  HB  VAL A 186     -18.787   5.604 -24.862  1.00  0.00           H  
ATOM   2831 HG11 VAL A 186     -17.765   3.891 -23.459  1.00  0.00           H  
ATOM   2832 HG12 VAL A 186     -16.728   4.209 -24.855  1.00  0.00           H  
ATOM   2833 HG13 VAL A 186     -16.293   4.851 -23.260  1.00  0.00           H  
ATOM   2834 HG21 VAL A 186     -19.200   5.757 -22.483  1.00  0.00           H  
ATOM   2835 HG22 VAL A 186     -17.737   6.704 -22.213  1.00  0.00           H  
ATOM   2836 HG23 VAL A 186     -19.093   7.395 -23.130  1.00  0.00           H  
ATOM   2837  N   ASP A 187     -18.904   7.744 -26.481  1.00  0.00           N  
ATOM   2838  CA  ASP A 187     -19.746   8.692 -27.210  1.00  0.00           C  
ATOM   2839  C   ASP A 187     -21.210   8.262 -27.078  1.00  0.00           C  
ATOM   2840  O   ASP A 187     -21.701   7.402 -27.809  1.00  0.00           O  
ATOM   2841  CB  ASP A 187     -19.294   8.762 -28.676  1.00  0.00           C  
ATOM   2842  CG  ASP A 187     -18.909   7.434 -29.347  1.00  0.00           C  
ATOM   2843  OD1 ASP A 187     -19.707   6.450 -29.189  1.00  0.00           O  
ATOM   2844  OD2 ASP A 187     -17.789   7.434 -29.955  1.00  0.00           O1-
ATOM   2845  H   ASP A 187     -19.032   6.764 -26.720  1.00  0.00           H  
ATOM   2846  HA  ASP A 187     -19.647   9.689 -26.764  1.00  0.00           H  
ATOM   2847  HB2 ASP A 187     -20.071   9.233 -29.291  1.00  0.00           H  
ATOM   2848  HB3 ASP A 187     -18.415   9.419 -28.727  1.00  0.00           H  
ATOM   2849  N   ARG A 188     -21.930   8.771 -26.012  1.00  0.00           N  
ATOM   2850  CA  ARG A 188     -23.377   8.509 -25.864  1.00  0.00           C  
ATOM   2851  C   ARG A 188     -23.966   9.096 -24.571  1.00  0.00           C  
ATOM   2852  O   ARG A 188     -23.269   9.532 -23.656  1.00  0.00           O  
ATOM   2853  CB  ARG A 188     -23.823   7.029 -26.008  1.00  0.00           C  
ATOM   2854  CG  ARG A 188     -22.942   5.937 -25.382  1.00  0.00           C  
ATOM   2855  CD  ARG A 188     -22.887   4.698 -26.299  1.00  0.00           C  
ATOM   2856  NE  ARG A 188     -22.148   5.016 -27.534  1.00  0.00           N  
ATOM   2857  CZ  ARG A 188     -22.319   4.579 -28.798  1.00  0.00           C  
ATOM   2858  NH1 ARG A 188     -23.279   3.697 -29.172  1.00  0.00           N  
ATOM   2859  NH2 ARG A 188     -21.531   5.086 -29.771  1.00  0.00           N1+
ATOM   2860  H   ARG A 188     -21.481   9.375 -25.326  1.00  0.00           H  
ATOM   2861  HA  ARG A 188     -23.847   9.073 -26.682  1.00  0.00           H  
ATOM   2862  HB2 ARG A 188     -24.843   6.877 -25.633  1.00  0.00           H  
ATOM   2863  HB3 ARG A 188     -23.924   6.839 -27.072  1.00  0.00           H  
ATOM   2864  HG2 ARG A 188     -21.923   6.290 -25.196  1.00  0.00           H  
ATOM   2865  HG3 ARG A 188     -23.362   5.651 -24.411  1.00  0.00           H  
ATOM   2866  HD2 ARG A 188     -22.351   3.889 -25.793  1.00  0.00           H  
ATOM   2867  HD3 ARG A 188     -23.899   4.372 -26.547  1.00  0.00           H  
ATOM   2868  HE  ARG A 188     -21.647   5.924 -27.569  1.00  0.00           H  
ATOM   2869 HH11 ARG A 188     -23.954   3.270 -28.519  1.00  0.00           H  
ATOM   2870 HH12 ARG A 188     -23.408   3.554 -30.172  1.00  0.00           H  
ATOM   2871 HH21 ARG A 188     -20.685   5.716 -29.536  1.00  0.00           H  
ATOM   2872 HH22 ARG A 188     -21.789   4.991 -30.764  1.00  0.00           H  
ATOM   2873  N   GLN A 189     -25.349   9.016 -24.501  1.00  0.00           N  
ATOM   2874  CA  GLN A 189     -26.134   9.301 -23.298  1.00  0.00           C  
ATOM   2875  C   GLN A 189     -25.821   8.259 -22.193  1.00  0.00           C  
ATOM   2876  O   GLN A 189     -26.542   7.308 -21.902  1.00  0.00           O  
ATOM   2877  CB  GLN A 189     -27.630   9.335 -23.637  1.00  0.00           C  
ATOM   2878  CG  GLN A 189     -28.528   9.798 -22.487  1.00  0.00           C  
ATOM   2879  CD  GLN A 189     -29.938  10.071 -22.979  1.00  0.00           C  
ATOM   2880  NE2 GLN A 189     -30.653  10.945 -22.209  1.00  0.00           N  
ATOM   2881  OE1 GLN A 189     -30.437   9.540 -23.967  1.00  0.00           O  
ATOM   2882  H   GLN A 189     -25.876   8.795 -25.361  1.00  0.00           H  
ATOM   2883  HA  GLN A 189     -25.821  10.287 -22.942  1.00  0.00           H  
ATOM   2884  HB2 GLN A 189     -27.783  10.011 -24.488  1.00  0.00           H  
ATOM   2885  HB3 GLN A 189     -27.958   8.343 -23.969  1.00  0.00           H  
ATOM   2886  HG2 GLN A 189     -28.592   9.029 -21.709  1.00  0.00           H  
ATOM   2887  HG3 GLN A 189     -28.122  10.702 -22.023  1.00  0.00           H  
ATOM   2888 HE21 GLN A 189     -31.611  11.146 -22.465  1.00  0.00           H  
ATOM   2889 HE22 GLN A 189     -30.263  11.397 -21.393  1.00  0.00           H  
ATOM   2890  N   THR A 190     -24.636   8.547 -21.548  1.00  0.00           N  
ATOM   2891  CA  THR A 190     -24.213   7.966 -20.282  1.00  0.00           C  
ATOM   2892  C   THR A 190     -23.302   9.003 -19.591  1.00  0.00           C  
ATOM   2893  O   THR A 190     -23.231  10.179 -19.952  1.00  0.00           O  
ATOM   2894  CB  THR A 190     -23.545   6.583 -20.450  1.00  0.00           C  
ATOM   2895  OG1 THR A 190     -23.245   6.035 -19.151  1.00  0.00           O  
ATOM   2896  CG2 THR A 190     -22.270   6.613 -21.292  1.00  0.00           C  
ATOM   2897  H   THR A 190     -24.002   9.219 -22.002  1.00  0.00           H  
ATOM   2898  HA  THR A 190     -25.099   7.857 -19.643  1.00  0.00           H  
ATOM   2899  HB  THR A 190     -24.258   5.898 -20.924  1.00  0.00           H  
ATOM   2900 HG21 THR A 190     -22.457   7.007 -22.295  1.00  0.00           H  
ATOM   2901 HG22 THR A 190     -21.487   7.214 -20.819  1.00  0.00           H  
ATOM   2902 HG23 THR A 190     -21.861   5.601 -21.393  1.00  0.00           H  
ATOM   2903  HG1 THR A 190     -22.777   5.191 -19.299  1.00  0.00           H  
ATOM   2904  N   ALA A 191     -22.625   8.508 -18.498  1.00  0.00           N  
ATOM   2905  CA  ALA A 191     -21.697   9.298 -17.709  1.00  0.00           C  
ATOM   2906  C   ALA A 191     -20.285   8.836 -18.081  1.00  0.00           C  
ATOM   2907  O   ALA A 191     -20.016   7.663 -18.338  1.00  0.00           O  
ATOM   2908  CB  ALA A 191     -21.932   9.098 -16.220  1.00  0.00           C  
ATOM   2909  H   ALA A 191     -22.744   7.509 -18.283  1.00  0.00           H  
ATOM   2910  HA  ALA A 191     -21.813  10.357 -17.961  1.00  0.00           H  
ATOM   2911  HB1 ALA A 191     -21.224   9.689 -15.629  1.00  0.00           H  
ATOM   2912  HB2 ALA A 191     -22.948   9.400 -15.943  1.00  0.00           H  
ATOM   2913  HB3 ALA A 191     -21.807   8.047 -15.934  1.00  0.00           H  
ATOM   2914  N   GLN A 192     -19.344   9.841 -18.053  1.00  0.00           N  
ATOM   2915  CA  GLN A 192     -17.922   9.586 -18.218  1.00  0.00           C  
ATOM   2916  C   GLN A 192     -17.206  10.856 -17.782  1.00  0.00           C  
ATOM   2917  O   GLN A 192     -17.746  11.962 -17.837  1.00  0.00           O  
ATOM   2918  CB  GLN A 192     -17.505   9.202 -19.641  1.00  0.00           C  
ATOM   2919  CG  GLN A 192     -17.780  10.299 -20.665  1.00  0.00           C  
ATOM   2920  CD  GLN A 192     -17.329   9.895 -22.046  1.00  0.00           C  
ATOM   2921  OE1 GLN A 192     -16.474   9.043 -22.279  1.00  0.00           O  
ATOM   2922  NE2 GLN A 192     -17.948  10.606 -23.033  1.00  0.00           N  
ATOM   2923  H   GLN A 192     -19.619  10.813 -17.910  1.00  0.00           H  
ATOM   2924  HA  GLN A 192     -17.657   8.771 -17.532  1.00  0.00           H  
ATOM   2925  HB2 GLN A 192     -16.433   8.964 -19.648  1.00  0.00           H  
ATOM   2926  HB3 GLN A 192     -18.021   8.285 -19.949  1.00  0.00           H  
ATOM   2927  HG2 GLN A 192     -18.851  10.531 -20.691  1.00  0.00           H  
ATOM   2928  HG3 GLN A 192     -17.241  11.221 -20.416  1.00  0.00           H  
ATOM   2929 HE21 GLN A 192     -18.605  11.361 -22.887  1.00  0.00           H  
ATOM   2930 HE22 GLN A 192     -17.742  10.349 -24.009  1.00  0.00           H  
ATOM   2931  N   ALA A 193     -15.909  10.649 -17.376  1.00  0.00           N  
ATOM   2932  CA  ALA A 193     -15.070  11.726 -16.881  1.00  0.00           C  
ATOM   2933  C   ALA A 193     -13.633  11.213 -16.811  1.00  0.00           C  
ATOM   2934  O   ALA A 193     -13.348  10.017 -16.887  1.00  0.00           O  
ATOM   2935  CB  ALA A 193     -15.519  12.207 -15.503  1.00  0.00           C  
ATOM   2936  H   ALA A 193     -15.488   9.722 -17.405  1.00  0.00           H  
ATOM   2937  HA  ALA A 193     -15.116  12.548 -17.603  1.00  0.00           H  
ATOM   2938  HB1 ALA A 193     -14.888  13.024 -15.140  1.00  0.00           H  
ATOM   2939  HB2 ALA A 193     -16.552  12.569 -15.522  1.00  0.00           H  
ATOM   2940  HB3 ALA A 193     -15.466  11.395 -14.768  1.00  0.00           H  
ATOM   2941  N   ALA A 194     -12.698  12.213 -16.632  1.00  0.00           N  
ATOM   2942  CA  ALA A 194     -11.284  11.919 -16.459  1.00  0.00           C  
ATOM   2943  C   ALA A 194     -10.910  12.181 -14.997  1.00  0.00           C  
ATOM   2944  O   ALA A 194     -11.508  13.004 -14.299  1.00  0.00           O  
ATOM   2945  CB  ALA A 194     -10.411  12.783 -17.357  1.00  0.00           C  
ATOM   2946  H   ALA A 194     -12.989  13.186 -16.574  1.00  0.00           H  
ATOM   2947  HA  ALA A 194     -11.097  10.863 -16.684  1.00  0.00           H  
ATOM   2948  HB1 ALA A 194      -9.347  12.655 -17.131  1.00  0.00           H  
ATOM   2949  HB2 ALA A 194     -10.558  12.519 -18.406  1.00  0.00           H  
ATOM   2950  HB3 ALA A 194     -10.652  13.843 -17.238  1.00  0.00           H  
ATOM   2951  N   GLY A 195      -9.792  11.466 -14.598  1.00  0.00           N  
ATOM   2952  CA  GLY A 195      -9.248  11.571 -13.261  1.00  0.00           C  
ATOM   2953  C   GLY A 195      -8.264  12.731 -13.142  1.00  0.00           C  
ATOM   2954  O   GLY A 195      -8.095  13.591 -14.006  1.00  0.00           O  
ATOM   2955  H   GLY A 195      -9.320  10.853 -15.253  1.00  0.00           H  
ATOM   2956  HA2 GLY A 195     -10.059  11.721 -12.541  1.00  0.00           H  
ATOM   2957  HA3 GLY A 195      -8.733  10.631 -13.039  1.00  0.00           H  
ATOM   2958  N   THR A 196      -7.579  12.727 -11.946  1.00  0.00           N  
ATOM   2959  CA  THR A 196      -6.804  13.866 -11.483  1.00  0.00           C  
ATOM   2960  C   THR A 196      -5.502  14.029 -12.278  1.00  0.00           C  
ATOM   2961  O   THR A 196      -4.777  13.094 -12.611  1.00  0.00           O  
ATOM   2962  CB  THR A 196      -6.484  13.738  -9.975  1.00  0.00           C  
ATOM   2963  OG1 THR A 196      -6.181  12.374  -9.640  1.00  0.00           O  
ATOM   2964  CG2 THR A 196      -7.680  14.148  -9.120  1.00  0.00           C  
ATOM   2965  H   THR A 196      -7.582  11.920 -11.328  1.00  0.00           H  
ATOM   2966  HA  THR A 196      -7.415  14.762 -11.656  1.00  0.00           H  
ATOM   2967  HB  THR A 196      -5.627  14.362  -9.695  1.00  0.00           H  
ATOM   2968 HG21 THR A 196      -7.959  15.190  -9.301  1.00  0.00           H  
ATOM   2969 HG22 THR A 196      -8.548  13.510  -9.320  1.00  0.00           H  
ATOM   2970 HG23 THR A 196      -7.444  14.030  -8.057  1.00  0.00           H  
ATOM   2971  HG1 THR A 196      -5.217  12.264  -9.756  1.00  0.00           H  
ATOM   2972  N   ASP A 197      -5.195  15.366 -12.511  1.00  0.00           N  
ATOM   2973  CA  ASP A 197      -3.920  15.780 -13.108  1.00  0.00           C  
ATOM   2974  C   ASP A 197      -2.833  15.458 -12.071  1.00  0.00           C  
ATOM   2975  O   ASP A 197      -3.077  15.239 -10.882  1.00  0.00           O  
ATOM   2976  CB  ASP A 197      -3.958  17.268 -13.449  1.00  0.00           C  
ATOM   2977  CG  ASP A 197      -2.832  17.791 -14.329  1.00  0.00           C  
ATOM   2978  OD1 ASP A 197      -2.022  16.944 -14.824  1.00  0.00           O  
ATOM   2979  OD2 ASP A 197      -2.802  19.053 -14.504  1.00  0.00           O1-
ATOM   2980  H   ASP A 197      -5.869  16.087 -12.282  1.00  0.00           H  
ATOM   2981  HA  ASP A 197      -3.753  15.162 -13.998  1.00  0.00           H  
ATOM   2982  HB2 ASP A 197      -4.893  17.496 -13.978  1.00  0.00           H  
ATOM   2983  HB3 ASP A 197      -3.965  17.862 -12.525  1.00  0.00           H  
ATOM   2984  N   THR A 198      -1.552  15.439 -12.558  1.00  0.00           N  
ATOM   2985  CA  THR A 198      -0.426  14.992 -11.749  1.00  0.00           C  
ATOM   2986  C   THR A 198       0.803  15.669 -12.316  1.00  0.00           C  
ATOM   2987  O   THR A 198       0.935  15.916 -13.519  1.00  0.00           O  
ATOM   2988  CB  THR A 198      -0.286  13.466 -11.655  1.00  0.00           C  
ATOM   2989  OG1 THR A 198       0.839  13.091 -10.860  1.00  0.00           O  
ATOM   2990  CG2 THR A 198      -0.132  12.779 -13.004  1.00  0.00           C  
ATOM   2991  H   THR A 198      -1.384  15.769 -13.523  1.00  0.00           H  
ATOM   2992  HA  THR A 198      -0.575  15.387 -10.738  1.00  0.00           H  
ATOM   2993  HB  THR A 198      -1.176  13.054 -11.165  1.00  0.00           H  
ATOM   2994 HG21 THR A 198      -0.970  12.995 -13.673  1.00  0.00           H  
ATOM   2995 HG22 THR A 198       0.800  13.084 -13.485  1.00  0.00           H  
ATOM   2996 HG23 THR A 198      -0.070  11.693 -12.872  1.00  0.00           H  
ATOM   2997  HG1 THR A 198       0.810  13.576 -10.001  1.00  0.00           H  
ATOM   2998  N   THR A 199       1.684  16.082 -11.343  1.00  0.00           N  
ATOM   2999  CA  THR A 199       2.706  17.060 -11.665  1.00  0.00           C  
ATOM   3000  C   THR A 199       3.926  16.341 -12.278  1.00  0.00           C  
ATOM   3001  O   THR A 199       4.448  15.360 -11.741  1.00  0.00           O  
ATOM   3002  CB  THR A 199       3.068  17.895 -10.435  1.00  0.00           C  
ATOM   3003  OG1 THR A 199       1.931  17.998  -9.560  1.00  0.00           O  
ATOM   3004  CG2 THR A 199       3.505  19.300 -10.832  1.00  0.00           C  
ATOM   3005  H   THR A 199       1.610  15.757 -10.376  1.00  0.00           H  
ATOM   3006  HA  THR A 199       2.251  17.719 -12.407  1.00  0.00           H  
ATOM   3007  HB  THR A 199       3.862  17.400  -9.875  1.00  0.00           H  
ATOM   3008 HG21 THR A 199       4.425  19.280 -11.423  1.00  0.00           H  
ATOM   3009 HG22 THR A 199       2.725  19.802 -11.416  1.00  0.00           H  
ATOM   3010 HG23 THR A 199       3.664  19.925  -9.950  1.00  0.00           H  
ATOM   3011  HG1 THR A 199       2.240  18.400  -8.729  1.00  0.00           H  
ATOM   3012  N   ILE A 200       4.344  16.883 -13.480  1.00  0.00           N  
ATOM   3013  CA  ILE A 200       5.372  16.283 -14.338  1.00  0.00           C  
ATOM   3014  C   ILE A 200       6.744  16.822 -13.869  1.00  0.00           C  
ATOM   3015  O   ILE A 200       7.248  17.880 -14.254  1.00  0.00           O  
ATOM   3016  CB  ILE A 200       5.134  16.603 -15.839  1.00  0.00           C  
ATOM   3017  CG1 ILE A 200       3.728  16.193 -16.333  1.00  0.00           C  
ATOM   3018  CG2 ILE A 200       6.202  15.924 -16.710  1.00  0.00           C  
ATOM   3019  CD1 ILE A 200       3.247  17.080 -17.477  1.00  0.00           C  
ATOM   3020  H   ILE A 200       3.893  17.767 -13.813  1.00  0.00           H  
ATOM   3021  HA  ILE A 200       5.350  15.203 -14.178  1.00  0.00           H  
ATOM   3022  HB  ILE A 200       5.239  17.682 -15.984  1.00  0.00           H  
ATOM   3023 HG12 ILE A 200       3.728  15.153 -16.674  1.00  0.00           H  
ATOM   3024 HG13 ILE A 200       2.990  16.252 -15.529  1.00  0.00           H  
ATOM   3025 HG21 ILE A 200       5.999  16.066 -17.775  1.00  0.00           H  
ATOM   3026 HG22 ILE A 200       7.192  16.342 -16.510  1.00  0.00           H  
ATOM   3027 HG23 ILE A 200       6.247  14.847 -16.522  1.00  0.00           H  
ATOM   3028 HD11 ILE A 200       2.269  16.745 -17.834  1.00  0.00           H  
ATOM   3029 HD12 ILE A 200       3.147  18.119 -17.150  1.00  0.00           H  
ATOM   3030 HD13 ILE A 200       3.941  17.063 -18.320  1.00  0.00           H  
ATOM   3031  N   THR A 201       7.346  16.024 -12.910  1.00  0.00           N  
ATOM   3032  CA  THR A 201       8.535  16.403 -12.133  1.00  0.00           C  
ATOM   3033  C   THR A 201       9.696  16.926 -12.991  1.00  0.00           C  
ATOM   3034  O   THR A 201      10.411  17.861 -12.616  1.00  0.00           O  
ATOM   3035  CB  THR A 201       9.018  15.200 -11.279  1.00  0.00           C  
ATOM   3036  OG1 THR A 201       7.982  14.812 -10.368  1.00  0.00           O  
ATOM   3037  CG2 THR A 201      10.231  15.537 -10.423  1.00  0.00           C  
ATOM   3038  H   THR A 201       6.861  15.169 -12.644  1.00  0.00           H  
ATOM   3039  HA  THR A 201       8.205  17.223 -11.483  1.00  0.00           H  
ATOM   3040  HB  THR A 201       9.242  14.344 -11.927  1.00  0.00           H  
ATOM   3041 HG21 THR A 201      11.091  15.855 -11.014  1.00  0.00           H  
ATOM   3042 HG22 THR A 201       9.993  16.327  -9.701  1.00  0.00           H  
ATOM   3043 HG23 THR A 201      10.531  14.657  -9.849  1.00  0.00           H  
ATOM   3044  HG1 THR A 201       7.967  13.822 -10.258  1.00  0.00           H  
ATOM   3045  N   VAL A 202       9.953  16.239 -14.162  1.00  0.00           N  
ATOM   3046  CA  VAL A 202      11.159  16.522 -14.947  1.00  0.00           C  
ATOM   3047  C   VAL A 202      11.108  17.973 -15.480  1.00  0.00           C  
ATOM   3048  O   VAL A 202      12.111  18.663 -15.661  1.00  0.00           O  
ATOM   3049  CB  VAL A 202      11.364  15.455 -16.043  1.00  0.00           C  
ATOM   3050  CG1 VAL A 202      10.317  15.485 -17.156  1.00  0.00           C  
ATOM   3051  CG2 VAL A 202      12.760  15.543 -16.657  1.00  0.00           C  
ATOM   3052  H   VAL A 202       9.282  15.533 -14.458  1.00  0.00           H  
ATOM   3053  HA  VAL A 202      11.998  16.483 -14.240  1.00  0.00           H  
ATOM   3054  HB  VAL A 202      11.286  14.472 -15.561  1.00  0.00           H  
ATOM   3055 HG11 VAL A 202      10.456  14.636 -17.835  1.00  0.00           H  
ATOM   3056 HG12 VAL A 202       9.304  15.418 -16.754  1.00  0.00           H  
ATOM   3057 HG13 VAL A 202      10.398  16.396 -17.755  1.00  0.00           H  
ATOM   3058 HG21 VAL A 202      12.917  14.734 -17.378  1.00  0.00           H  
ATOM   3059 HG22 VAL A 202      12.915  16.490 -17.184  1.00  0.00           H  
ATOM   3060 HG23 VAL A 202      13.524  15.449 -15.880  1.00  0.00           H  
ATOM   3061  N   ASN A 203       9.839  18.420 -15.798  1.00  0.00           N  
ATOM   3062  CA  ASN A 203       9.597  19.691 -16.484  1.00  0.00           C  
ATOM   3063  C   ASN A 203       9.767  20.849 -15.481  1.00  0.00           C  
ATOM   3064  O   ASN A 203      10.061  21.989 -15.842  1.00  0.00           O  
ATOM   3065  CB  ASN A 203       8.194  19.738 -17.090  1.00  0.00           C  
ATOM   3066  CG  ASN A 203       8.034  18.826 -18.286  1.00  0.00           C  
ATOM   3067  OD1 ASN A 203       8.962  18.246 -18.841  1.00  0.00           O  
ATOM   3068  ND2 ASN A 203       6.745  18.683 -18.720  1.00  0.00           N  
ATOM   3069  H   ASN A 203       9.038  17.842 -15.536  1.00  0.00           H  
ATOM   3070  HA  ASN A 203      10.369  19.810 -17.254  1.00  0.00           H  
ATOM   3071  HB2 ASN A 203       7.450  19.453 -16.341  1.00  0.00           H  
ATOM   3072  HB3 ASN A 203       7.950  20.755 -17.414  1.00  0.00           H  
ATOM   3073 HD21 ASN A 203       5.950  19.214 -18.332  1.00  0.00           H  
ATOM   3074 HD22 ASN A 203       6.526  18.012 -19.455  1.00  0.00           H  
ATOM   3075  N   VAL A 204       9.510  20.540 -14.160  1.00  0.00           N  
ATOM   3076  CA  VAL A 204       9.567  21.540 -13.093  1.00  0.00           C  
ATOM   3077  C   VAL A 204      11.046  21.825 -12.812  1.00  0.00           C  
ATOM   3078  O   VAL A 204      11.461  22.948 -12.524  1.00  0.00           O  
ATOM   3079  CB  VAL A 204       8.853  21.078 -11.805  1.00  0.00           C  
ATOM   3080  CG1 VAL A 204       8.975  22.127 -10.696  1.00  0.00           C  
ATOM   3081  CG2 VAL A 204       7.370  20.811 -12.056  1.00  0.00           C  
ATOM   3082  H   VAL A 204       9.267  19.578 -13.934  1.00  0.00           H  
ATOM   3083  HA  VAL A 204       9.118  22.463 -13.476  1.00  0.00           H  
ATOM   3084  HB  VAL A 204       9.307  20.147 -11.443  1.00  0.00           H  
ATOM   3085 HG11 VAL A 204       8.356  21.856  -9.835  1.00  0.00           H  
ATOM   3086 HG12 VAL A 204      10.006  22.213 -10.342  1.00  0.00           H  
ATOM   3087 HG13 VAL A 204       8.652  23.114 -11.047  1.00  0.00           H  
ATOM   3088 HG21 VAL A 204       6.868  20.487 -11.139  1.00  0.00           H  
ATOM   3089 HG22 VAL A 204       6.862  21.714 -12.407  1.00  0.00           H  
ATOM   3090 HG23 VAL A 204       7.231  20.022 -12.797  1.00  0.00           H  
ATOM   3091  N   LEU A 205      11.868  20.717 -12.813  1.00  0.00           N  
ATOM   3092  CA  LEU A 205      13.302  20.843 -12.575  1.00  0.00           C  
ATOM   3093  C   LEU A 205      13.895  21.658 -13.744  1.00  0.00           C  
ATOM   3094  O   LEU A 205      14.743  22.531 -13.552  1.00  0.00           O  
ATOM   3095  CB  LEU A 205      13.955  19.467 -12.454  1.00  0.00           C  
ATOM   3096  CG  LEU A 205      13.495  18.698 -11.198  1.00  0.00           C  
ATOM   3097  CD1 LEU A 205      13.836  17.216 -11.324  1.00  0.00           C  
ATOM   3098  CD2 LEU A 205      14.117  19.267  -9.924  1.00  0.00           C  
ATOM   3099  H   LEU A 205      11.443  19.804 -12.992  1.00  0.00           H  
ATOM   3100  HA  LEU A 205      13.442  21.439 -11.666  1.00  0.00           H  
ATOM   3101  HB2 LEU A 205      13.711  18.879 -13.348  1.00  0.00           H  
ATOM   3102  HB3 LEU A 205      15.047  19.573 -12.446  1.00  0.00           H  
ATOM   3103  HG  LEU A 205      12.406  18.771 -11.096  1.00  0.00           H  
ATOM   3104 HD11 LEU A 205      13.519  16.670 -10.431  1.00  0.00           H  
ATOM   3105 HD12 LEU A 205      13.325  16.771 -12.183  1.00  0.00           H  
ATOM   3106 HD13 LEU A 205      14.910  17.065 -11.455  1.00  0.00           H  
ATOM   3107 HD21 LEU A 205      13.781  18.699  -9.052  1.00  0.00           H  
ATOM   3108 HD22 LEU A 205      15.210  19.220  -9.960  1.00  0.00           H  
ATOM   3109 HD23 LEU A 205      13.823  20.308  -9.763  1.00  0.00           H  
ATOM   3110  N   ALA A 206      13.403  21.346 -15.002  1.00  0.00           N  
ATOM   3111  CA  ALA A 206      13.798  22.117 -16.179  1.00  0.00           C  
ATOM   3112  C   ALA A 206      13.355  23.583 -16.026  1.00  0.00           C  
ATOM   3113  O   ALA A 206      14.113  24.513 -16.319  1.00  0.00           O  
ATOM   3114  CB  ALA A 206      13.233  21.513 -17.456  1.00  0.00           C  
ATOM   3115  H   ALA A 206      12.769  20.551 -15.113  1.00  0.00           H  
ATOM   3116  HA  ALA A 206      14.893  22.103 -16.218  1.00  0.00           H  
ATOM   3117  HB1 ALA A 206      12.140  21.557 -17.478  1.00  0.00           H  
ATOM   3118  HB2 ALA A 206      13.599  22.050 -18.335  1.00  0.00           H  
ATOM   3119  HB3 ALA A 206      13.525  20.463 -17.555  1.00  0.00           H  
ATOM   3120  N   TRP A 207      12.056  23.795 -15.587  1.00  0.00           N  
ATOM   3121  CA  TRP A 207      11.544  25.158 -15.380  1.00  0.00           C  
ATOM   3122  C   TRP A 207      12.365  25.912 -14.315  1.00  0.00           C  
ATOM   3123  O   TRP A 207      12.613  27.116 -14.432  1.00  0.00           O  
ATOM   3124  CB  TRP A 207      10.061  25.146 -14.990  1.00  0.00           C  
ATOM   3125  CG  TRP A 207       9.413  26.496 -15.036  1.00  0.00           C  
ATOM   3126  CD1 TRP A 207       9.135  27.223 -16.176  1.00  0.00           C  
ATOM   3127  CD2 TRP A 207       8.943  27.272 -13.929  1.00  0.00           C  
ATOM   3128  NE1 TRP A 207       8.488  28.371 -15.814  1.00  0.00           N  
ATOM   3129  CE2 TRP A 207       8.352  28.425 -14.449  1.00  0.00           C  
ATOM   3130  CE3 TRP A 207       8.958  27.096 -12.530  1.00  0.00           C  
ATOM   3131  CZ2 TRP A 207       7.746  29.397 -13.650  1.00  0.00           C  
ATOM   3132  CZ3 TRP A 207       8.365  28.066 -11.717  1.00  0.00           C  
ATOM   3133  CH2 TRP A 207       7.757  29.190 -12.271  1.00  0.00           C  
ATOM   3134  H   TRP A 207      11.415  22.998 -15.476  1.00  0.00           H  
ATOM   3135  HA  TRP A 207      11.690  25.685 -16.332  1.00  0.00           H  
ATOM   3136  HB2 TRP A 207       9.507  24.495 -15.679  1.00  0.00           H  
ATOM   3137  HB3 TRP A 207       9.934  24.707 -13.993  1.00  0.00           H  
ATOM   3138  HD1 TRP A 207       9.328  27.004 -17.216  1.00  0.00           H  
ATOM   3139  HE1 TRP A 207       8.150  29.079 -16.450  1.00  0.00           H  
ATOM   3140  HE3 TRP A 207       9.435  26.225 -12.087  1.00  0.00           H  
ATOM   3141  HZ2 TRP A 207       7.281  30.281 -14.074  1.00  0.00           H  
ATOM   3142  HZ3 TRP A 207       8.378  27.953 -10.637  1.00  0.00           H  
ATOM   3143  HH2 TRP A 207       7.289  29.926 -11.620  1.00  0.00           H  
ATOM   3144  N   LEU A 208      12.730  25.200 -13.192  1.00  0.00           N  
ATOM   3145  CA  LEU A 208      13.497  25.841 -12.132  1.00  0.00           C  
ATOM   3146  C   LEU A 208      14.940  26.150 -12.579  1.00  0.00           C  
ATOM   3147  O   LEU A 208      15.527  27.157 -12.174  1.00  0.00           O  
ATOM   3148  CB  LEU A 208      13.514  25.020 -10.840  1.00  0.00           C  
ATOM   3149  CG  LEU A 208      12.169  24.953 -10.087  1.00  0.00           C  
ATOM   3150  CD1 LEU A 208      12.272  23.933  -8.950  1.00  0.00           C  
ATOM   3151  CD2 LEU A 208      11.746  26.305  -9.517  1.00  0.00           C  
ATOM   3152  H   LEU A 208      12.421  24.225 -13.082  1.00  0.00           H  
ATOM   3153  HA  LEU A 208      13.036  26.819 -11.951  1.00  0.00           H  
ATOM   3154  HB2 LEU A 208      13.856  24.002 -11.068  1.00  0.00           H  
ATOM   3155  HB3 LEU A 208      14.257  25.456 -10.162  1.00  0.00           H  
ATOM   3156  HG  LEU A 208      11.379  24.623 -10.768  1.00  0.00           H  
ATOM   3157 HD11 LEU A 208      11.330  23.876  -8.395  1.00  0.00           H  
ATOM   3158 HD12 LEU A 208      12.492  22.934  -9.342  1.00  0.00           H  
ATOM   3159 HD13 LEU A 208      13.063  24.202  -8.241  1.00  0.00           H  
ATOM   3160 HD21 LEU A 208      10.799  26.215  -8.976  1.00  0.00           H  
ATOM   3161 HD22 LEU A 208      12.492  26.688  -8.815  1.00  0.00           H  
ATOM   3162 HD23 LEU A 208      11.599  27.049 -10.304  1.00  0.00           H  
ATOM   3163  N   TYR A 209      15.565  25.228 -13.389  1.00  0.00           N  
ATOM   3164  CA  TYR A 209      16.901  25.479 -13.930  1.00  0.00           C  
ATOM   3165  C   TYR A 209      16.868  26.696 -14.869  1.00  0.00           C  
ATOM   3166  O   TYR A 209      17.813  27.480 -14.963  1.00  0.00           O  
ATOM   3167  CB  TYR A 209      17.431  24.284 -14.736  1.00  0.00           C  
ATOM   3168  CG  TYR A 209      18.050  23.172 -13.925  1.00  0.00           C  
ATOM   3169  CD1 TYR A 209      18.911  23.456 -12.860  1.00  0.00           C  
ATOM   3170  CD2 TYR A 209      17.876  21.834 -14.312  1.00  0.00           C  
ATOM   3171  CE1 TYR A 209      19.604  22.440 -12.218  1.00  0.00           C  
ATOM   3172  CE2 TYR A 209      18.578  20.811 -13.671  1.00  0.00           C  
ATOM   3173  CZ  TYR A 209      19.463  21.131 -12.651  1.00  0.00           C  
ATOM   3174  OH  TYR A 209      20.251  20.157 -12.116  1.00  0.00           O  
ATOM   3175  H   TYR A 209      15.090  24.341 -13.587  1.00  0.00           H  
ATOM   3176  HA  TYR A 209      17.542  25.764 -13.091  1.00  0.00           H  
ATOM   3177  HB2 TYR A 209      16.624  23.877 -15.359  1.00  0.00           H  
ATOM   3178  HB3 TYR A 209      18.207  24.620 -15.436  1.00  0.00           H  
ATOM   3179  HD1 TYR A 209      19.115  24.475 -12.546  1.00  0.00           H  
ATOM   3180  HD2 TYR A 209      17.212  21.588 -15.138  1.00  0.00           H  
ATOM   3181  HE1 TYR A 209      20.286  22.692 -11.414  1.00  0.00           H  
ATOM   3182  HE2 TYR A 209      18.472  19.785 -14.005  1.00  0.00           H  
ATOM   3183  HH  TYR A 209      21.031  20.618 -11.715  1.00  0.00           H  
ATOM   3184  N   ALA A 210      15.735  26.800 -15.646  1.00  0.00           N  
ATOM   3185  CA  ALA A 210      15.534  27.896 -16.581  1.00  0.00           C  
ATOM   3186  C   ALA A 210      15.493  29.258 -15.873  1.00  0.00           C  
ATOM   3187  O   ALA A 210      15.820  30.298 -16.451  1.00  0.00           O  
ATOM   3188  CB  ALA A 210      14.264  27.719 -17.393  1.00  0.00           C  
ATOM   3189  H   ALA A 210      15.031  26.055 -15.587  1.00  0.00           H  
ATOM   3190  HA  ALA A 210      16.395  27.905 -17.253  1.00  0.00           H  
ATOM   3191  HB1 ALA A 210      14.215  28.483 -18.173  1.00  0.00           H  
ATOM   3192  HB2 ALA A 210      14.234  26.738 -17.872  1.00  0.00           H  
ATOM   3193  HB3 ALA A 210      13.366  27.821 -16.777  1.00  0.00           H  
ATOM   3194  N   ALA A 211      15.006  29.244 -14.580  1.00  0.00           N  
ATOM   3195  CA  ALA A 211      14.960  30.458 -13.772  1.00  0.00           C  
ATOM   3196  C   ALA A 211      16.391  30.964 -13.550  1.00  0.00           C  
ATOM   3197  O   ALA A 211      16.689  32.155 -13.678  1.00  0.00           O  
ATOM   3198  CB  ALA A 211      14.256  30.222 -12.445  1.00  0.00           C  
ATOM   3199  H   ALA A 211      14.648  28.364 -14.211  1.00  0.00           H  
ATOM   3200  HA  ALA A 211      14.433  31.219 -14.351  1.00  0.00           H  
ATOM   3201  HB1 ALA A 211      14.144  31.159 -11.892  1.00  0.00           H  
ATOM   3202  HB2 ALA A 211      13.260  29.794 -12.598  1.00  0.00           H  
ATOM   3203  HB3 ALA A 211      14.818  29.541 -11.800  1.00  0.00           H  
ATOM   3204  N   VAL A 212      17.296  29.980 -13.197  1.00  0.00           N  
ATOM   3205  CA  VAL A 212      18.690  30.284 -12.867  1.00  0.00           C  
ATOM   3206  C   VAL A 212      19.401  30.775 -14.144  1.00  0.00           C  
ATOM   3207  O   VAL A 212      20.279  31.639 -14.106  1.00  0.00           O  
ATOM   3208  CB  VAL A 212      19.399  29.068 -12.235  1.00  0.00           C  
ATOM   3209  CG1 VAL A 212      20.879  29.347 -11.950  1.00  0.00           C  
ATOM   3210  CG2 VAL A 212      18.717  28.651 -10.926  1.00  0.00           C  
ATOM   3211  H   VAL A 212      16.968  29.014 -13.164  1.00  0.00           H  
ATOM   3212  HA  VAL A 212      18.683  31.129 -12.167  1.00  0.00           H  
ATOM   3213  HB  VAL A 212      19.348  28.218 -12.925  1.00  0.00           H  
ATOM   3214 HG11 VAL A 212      21.346  28.493 -11.448  1.00  0.00           H  
ATOM   3215 HG12 VAL A 212      21.439  29.516 -12.876  1.00  0.00           H  
ATOM   3216 HG13 VAL A 212      21.001  30.226 -11.308  1.00  0.00           H  
ATOM   3217 HG21 VAL A 212      19.228  27.792 -10.480  1.00  0.00           H  
ATOM   3218 HG22 VAL A 212      18.727  29.469 -10.197  1.00  0.00           H  
ATOM   3219 HG23 VAL A 212      17.676  28.359 -11.088  1.00  0.00           H  
ATOM   3220  N   ILE A 213      19.041  30.138 -15.318  1.00  0.00           N  
ATOM   3221  CA  ILE A 213      19.584  30.544 -16.624  1.00  0.00           C  
ATOM   3222  C   ILE A 213      19.117  31.976 -16.958  1.00  0.00           C  
ATOM   3223  O   ILE A 213      19.838  32.753 -17.587  1.00  0.00           O  
ATOM   3224  CB  ILE A 213      19.190  29.534 -17.736  1.00  0.00           C  
ATOM   3225  CG1 ILE A 213      19.896  28.180 -17.500  1.00  0.00           C  
ATOM   3226  CG2 ILE A 213      19.534  30.055 -19.139  1.00  0.00           C  
ATOM   3227  CD1 ILE A 213      19.230  27.010 -18.210  1.00  0.00           C  
ATOM   3228  H   ILE A 213      18.404  29.337 -15.251  1.00  0.00           H  
ATOM   3229  HA  ILE A 213      20.676  30.584 -16.518  1.00  0.00           H  
ATOM   3230  HB  ILE A 213      18.106  29.381 -17.697  1.00  0.00           H  
ATOM   3231 HG12 ILE A 213      20.945  28.247 -17.814  1.00  0.00           H  
ATOM   3232 HG13 ILE A 213      19.911  27.947 -16.434  1.00  0.00           H  
ATOM   3233 HG21 ILE A 213      19.328  29.306 -19.908  1.00  0.00           H  
ATOM   3234 HG22 ILE A 213      18.936  30.935 -19.394  1.00  0.00           H  
ATOM   3235 HG23 ILE A 213      20.593  30.325 -19.211  1.00  0.00           H  
ATOM   3236 HD11 ILE A 213      19.809  26.095 -18.047  1.00  0.00           H  
ATOM   3237 HD12 ILE A 213      18.227  26.830 -17.818  1.00  0.00           H  
ATOM   3238 HD13 ILE A 213      19.145  27.173 -19.286  1.00  0.00           H  
ATOM   3239  N   ASN A 214      17.818  32.292 -16.602  1.00  0.00           N  
ATOM   3240  CA  ASN A 214      17.283  33.637 -16.834  1.00  0.00           C  
ATOM   3241  C   ASN A 214      17.934  34.661 -15.883  1.00  0.00           C  
ATOM   3242  O   ASN A 214      18.123  35.828 -16.227  1.00  0.00           O  
ATOM   3243  CB  ASN A 214      15.774  33.686 -16.613  1.00  0.00           C  
ATOM   3244  CG  ASN A 214      15.137  34.449 -17.740  1.00  0.00           C  
ATOM   3245  OD1 ASN A 214      15.156  35.676 -17.824  1.00  0.00           O  
ATOM   3246  ND2 ASN A 214      14.565  33.670 -18.705  1.00  0.00           N  
ATOM   3247  H   ASN A 214      17.226  31.552 -16.208  1.00  0.00           H  
ATOM   3248  HA  ASN A 214      17.562  33.920 -17.856  1.00  0.00           H  
ATOM   3249  HB2 ASN A 214      15.335  32.686 -16.581  1.00  0.00           H  
ATOM   3250  HB3 ASN A 214      15.494  34.182 -15.676  1.00  0.00           H  
ATOM   3251 HD21 ASN A 214      14.568  32.654 -18.681  1.00  0.00           H  
ATOM   3252 HD22 ASN A 214      14.094  34.120 -19.498  1.00  0.00           H  
ATOM   3253  N   GLY A 215      18.118  34.208 -14.592  1.00  0.00           N  
ATOM   3254  CA  GLY A 215      18.702  35.011 -13.542  1.00  0.00           C  
ATOM   3255  C   GLY A 215      17.832  35.233 -12.302  1.00  0.00           C  
ATOM   3256  O   GLY A 215      18.252  35.928 -11.365  1.00  0.00           O  
ATOM   3257  H   GLY A 215      17.830  33.248 -14.368  1.00  0.00           H  
ATOM   3258  HA2 GLY A 215      19.604  34.483 -13.214  1.00  0.00           H  
ATOM   3259  HA3 GLY A 215      18.994  35.992 -13.930  1.00  0.00           H  
ATOM   3260  N   ASP A 216      16.652  34.521 -12.242  1.00  0.00           N  
ATOM   3261  CA  ASP A 216      15.811  34.477 -11.040  1.00  0.00           C  
ATOM   3262  C   ASP A 216      16.322  33.262 -10.236  1.00  0.00           C  
ATOM   3263  O   ASP A 216      16.742  32.222 -10.739  1.00  0.00           O  
ATOM   3264  CB  ASP A 216      14.317  34.372 -11.306  1.00  0.00           C  
ATOM   3265  CG  ASP A 216      13.467  34.389 -10.019  1.00  0.00           C  
ATOM   3266  OD1 ASP A 216      14.087  34.633  -8.934  1.00  0.00           O  
ATOM   3267  OD2 ASP A 216      12.236  34.130 -10.202  1.00  0.00           O1-
ATOM   3268  H   ASP A 216      16.392  33.921 -13.029  1.00  0.00           H  
ATOM   3269  HA  ASP A 216      16.019  35.389 -10.467  1.00  0.00           H  
ATOM   3270  HB2 ASP A 216      13.993  35.211 -11.935  1.00  0.00           H  
ATOM   3271  HB3 ASP A 216      14.091  33.454 -11.859  1.00  0.00           H  
ATOM   3272  N   ARG A 217      16.326  33.506  -8.879  1.00  0.00           N  
ATOM   3273  CA  ARG A 217      17.238  32.823  -7.970  1.00  0.00           C  
ATOM   3274  C   ARG A 217      16.839  32.869  -6.486  1.00  0.00           C  
ATOM   3275  O   ARG A 217      17.556  32.360  -5.619  1.00  0.00           O  
ATOM   3276  CB  ARG A 217      18.637  33.477  -8.060  1.00  0.00           C  
ATOM   3277  CG  ARG A 217      19.456  33.108  -9.304  1.00  0.00           C  
ATOM   3278  CD  ARG A 217      20.622  34.072  -9.484  1.00  0.00           C  
ATOM   3279  NE  ARG A 217      20.103  35.413  -9.796  1.00  0.00           N  
ATOM   3280  CZ  ARG A 217      20.503  36.590  -9.292  1.00  0.00           C  
ATOM   3281  NH1 ARG A 217      21.563  36.704  -8.470  1.00  0.00           N  
ATOM   3282  NH2 ARG A 217      19.835  37.708  -9.644  1.00  0.00           N1+
ATOM   3283  H   ARG A 217      15.612  34.206  -8.585  1.00  0.00           H  
ATOM   3284  HA  ARG A 217      17.292  31.766  -8.257  1.00  0.00           H  
ATOM   3285  HB2 ARG A 217      18.505  34.566  -8.001  1.00  0.00           H  
ATOM   3286  HB3 ARG A 217      19.246  33.210  -7.187  1.00  0.00           H  
ATOM   3287  HG2 ARG A 217      19.828  32.083  -9.212  1.00  0.00           H  
ATOM   3288  HG3 ARG A 217      18.860  33.151 -10.213  1.00  0.00           H  
ATOM   3289  HD2 ARG A 217      21.227  34.096  -8.574  1.00  0.00           H  
ATOM   3290  HD3 ARG A 217      21.250  33.758 -10.322  1.00  0.00           H  
ATOM   3291  HE  ARG A 217      19.256  35.479 -10.388  1.00  0.00           H  
ATOM   3292 HH11 ARG A 217      21.892  37.610  -8.158  1.00  0.00           H  
ATOM   3293 HH12 ARG A 217      22.101  35.892  -8.196  1.00  0.00           H  
ATOM   3294 HH21 ARG A 217      20.082  38.627  -9.305  1.00  0.00           H  
ATOM   3295 HH22 ARG A 217      19.069  37.630 -10.312  1.00  0.00           H  
ATOM   3296  N   TRP A 218      15.654  33.487  -6.150  1.00  0.00           N  
ATOM   3297  CA  TRP A 218      15.406  33.909  -4.763  1.00  0.00           C  
ATOM   3298  C   TRP A 218      15.362  32.756  -3.745  1.00  0.00           C  
ATOM   3299  O   TRP A 218      15.462  32.946  -2.536  1.00  0.00           O  
ATOM   3300  CB  TRP A 218      14.122  34.737  -4.641  1.00  0.00           C  
ATOM   3301  CG  TRP A 218      12.862  33.970  -4.923  1.00  0.00           C  
ATOM   3302  CD1 TRP A 218      12.228  33.849  -6.143  1.00  0.00           C  
ATOM   3303  CD2 TRP A 218      12.067  33.243  -3.976  1.00  0.00           C  
ATOM   3304  NE1 TRP A 218      11.043  33.194  -5.949  1.00  0.00           N  
ATOM   3305  CE2 TRP A 218      10.963  32.735  -4.660  1.00  0.00           C  
ATOM   3306  CE3 TRP A 218      12.168  32.986  -2.593  1.00  0.00           C  
ATOM   3307  CZ2 TRP A 218       9.974  31.963  -4.047  1.00  0.00           C  
ATOM   3308  CZ3 TRP A 218      11.200  32.200  -1.964  1.00  0.00           C  
ATOM   3309  CH2 TRP A 218      10.123  31.695  -2.685  1.00  0.00           C  
ATOM   3310  H   TRP A 218      14.959  33.689  -6.870  1.00  0.00           H  
ATOM   3311  HA  TRP A 218      16.262  34.535  -4.482  1.00  0.00           H  
ATOM   3312  HB2 TRP A 218      14.054  35.162  -3.631  1.00  0.00           H  
ATOM   3313  HB3 TRP A 218      14.174  35.593  -5.327  1.00  0.00           H  
ATOM   3314  HD1 TRP A 218      12.469  34.239  -7.124  1.00  0.00           H  
ATOM   3315  HE1 TRP A 218      10.308  33.080  -6.643  1.00  0.00           H  
ATOM   3316  HE3 TRP A 218      12.997  33.379  -2.010  1.00  0.00           H  
ATOM   3317  HZ2 TRP A 218       9.123  31.586  -4.605  1.00  0.00           H  
ATOM   3318  HZ3 TRP A 218      11.290  31.983  -0.902  1.00  0.00           H  
ATOM   3319  HH2 TRP A 218       9.381  31.091  -2.174  1.00  0.00           H  
ATOM   3320  N   PHE A 219      15.058  31.545  -4.313  1.00  0.00           N  
ATOM   3321  CA  PHE A 219      14.795  30.313  -3.592  1.00  0.00           C  
ATOM   3322  C   PHE A 219      16.043  29.444  -3.400  1.00  0.00           C  
ATOM   3323  O   PHE A 219      15.972  28.388  -2.763  1.00  0.00           O  
ATOM   3324  CB  PHE A 219      13.699  29.491  -4.301  1.00  0.00           C  
ATOM   3325  CG  PHE A 219      14.053  29.088  -5.719  1.00  0.00           C  
ATOM   3326  CD1 PHE A 219      14.825  27.942  -5.955  1.00  0.00           C  
ATOM   3327  CD2 PHE A 219      13.647  29.863  -6.814  1.00  0.00           C  
ATOM   3328  CE1 PHE A 219      15.205  27.592  -7.252  1.00  0.00           C  
ATOM   3329  CE2 PHE A 219      14.030  29.516  -8.110  1.00  0.00           C  
ATOM   3330  CZ  PHE A 219      14.817  28.386  -8.328  1.00  0.00           C  
ATOM   3331  H   PHE A 219      15.038  31.526  -5.326  1.00  0.00           H  
ATOM   3332  HA  PHE A 219      14.447  30.579  -2.587  1.00  0.00           H  
ATOM   3333  HB2 PHE A 219      13.475  28.584  -3.724  1.00  0.00           H  
ATOM   3334  HB3 PHE A 219      12.767  30.068  -4.323  1.00  0.00           H  
ATOM   3335  HD1 PHE A 219      15.138  27.315  -5.123  1.00  0.00           H  
ATOM   3336  HD2 PHE A 219      13.030  30.746  -6.663  1.00  0.00           H  
ATOM   3337  HE1 PHE A 219      15.807  26.702  -7.416  1.00  0.00           H  
ATOM   3338  HE2 PHE A 219      13.716  30.124  -8.955  1.00  0.00           H  
ATOM   3339  HZ  PHE A 219      15.119  28.122  -9.339  1.00  0.00           H  
ATOM   3340  N   LEU A 220      17.202  29.871  -4.031  1.00  0.00           N  
ATOM   3341  CA  LEU A 220      18.377  29.010  -4.066  1.00  0.00           C  
ATOM   3342  C   LEU A 220      18.912  28.784  -2.642  1.00  0.00           C  
ATOM   3343  O   LEU A 220      19.011  29.673  -1.800  1.00  0.00           O  
ATOM   3344  CB  LEU A 220      19.512  29.550  -4.941  1.00  0.00           C  
ATOM   3345  CG  LEU A 220      19.293  29.386  -6.457  1.00  0.00           C  
ATOM   3346  CD1 LEU A 220      20.469  30.018  -7.206  1.00  0.00           C  
ATOM   3347  CD2 LEU A 220      19.163  27.921  -6.878  1.00  0.00           C  
ATOM   3348  H   LEU A 220      17.218  30.787  -4.491  1.00  0.00           H  
ATOM   3349  HA  LEU A 220      18.030  28.041  -4.440  1.00  0.00           H  
ATOM   3350  HB2 LEU A 220      19.670  30.612  -4.710  1.00  0.00           H  
ATOM   3351  HB3 LEU A 220      20.449  29.043  -4.672  1.00  0.00           H  
ATOM   3352  HG  LEU A 220      18.376  29.912  -6.749  1.00  0.00           H  
ATOM   3353 HD11 LEU A 220      20.329  29.941  -8.289  1.00  0.00           H  
ATOM   3354 HD12 LEU A 220      20.570  31.077  -6.952  1.00  0.00           H  
ATOM   3355 HD13 LEU A 220      21.413  29.520  -6.956  1.00  0.00           H  
ATOM   3356 HD21 LEU A 220      19.131  27.834  -7.968  1.00  0.00           H  
ATOM   3357 HD22 LEU A 220      20.008  27.327  -6.516  1.00  0.00           H  
ATOM   3358 HD23 LEU A 220      18.243  27.470  -6.496  1.00  0.00           H  
ATOM   3359  N   ASN A 221      19.224  27.452  -2.421  1.00  0.00           N  
ATOM   3360  CA  ASN A 221      19.293  26.854  -1.095  1.00  0.00           C  
ATOM   3361  C   ASN A 221      20.561  25.977  -0.899  1.00  0.00           C  
ATOM   3362  O   ASN A 221      21.596  26.163  -1.539  1.00  0.00           O  
ATOM   3363  CB  ASN A 221      17.972  26.150  -0.801  1.00  0.00           C  
ATOM   3364  CG  ASN A 221      17.769  24.937  -1.684  1.00  0.00           C  
ATOM   3365  OD1 ASN A 221      18.079  24.883  -2.873  1.00  0.00           O  
ATOM   3366  ND2 ASN A 221      17.149  23.899  -1.048  1.00  0.00           N  
ATOM   3367  H   ASN A 221      19.366  26.816  -3.204  1.00  0.00           H  
ATOM   3368  HA  ASN A 221      19.395  27.669  -0.366  1.00  0.00           H  
ATOM   3369  HB2 ASN A 221      17.924  25.871   0.256  1.00  0.00           H  
ATOM   3370  HB3 ASN A 221      17.125  26.823  -0.977  1.00  0.00           H  
ATOM   3371 HD21 ASN A 221      16.801  23.962  -0.050  1.00  0.00           H  
ATOM   3372 HD22 ASN A 221      16.974  23.033  -1.540  1.00  0.00           H  
ATOM   3373  N   ARG A 222      20.498  25.096   0.178  1.00  0.00           N  
ATOM   3374  CA  ARG A 222      21.689  24.684   0.933  1.00  0.00           C  
ATOM   3375  C   ARG A 222      21.813  23.176   1.215  1.00  0.00           C  
ATOM   3376  O   ARG A 222      22.442  22.756   2.189  1.00  0.00           O  
ATOM   3377  CB  ARG A 222      21.725  25.496   2.256  1.00  0.00           C  
ATOM   3378  CG  ARG A 222      20.594  25.144   3.248  1.00  0.00           C  
ATOM   3379  CD  ARG A 222      20.445  26.200   4.348  1.00  0.00           C  
ATOM   3380  NE  ARG A 222      19.441  25.855   5.380  1.00  0.00           N  
ATOM   3381  CZ  ARG A 222      18.110  25.688   5.165  1.00  0.00           C  
ATOM   3382  NH1 ARG A 222      17.566  25.919   3.966  1.00  0.00           N  
ATOM   3383  NH2 ARG A 222      17.300  25.293   6.175  1.00  0.00           N1+
ATOM   3384  H   ARG A 222      19.607  24.714   0.479  1.00  0.00           H  
ATOM   3385  HA  ARG A 222      22.576  24.955   0.348  1.00  0.00           H  
ATOM   3386  HB2 ARG A 222      22.689  25.342   2.757  1.00  0.00           H  
ATOM   3387  HB3 ARG A 222      21.667  26.564   2.011  1.00  0.00           H  
ATOM   3388  HG2 ARG A 222      19.650  25.028   2.712  1.00  0.00           H  
ATOM   3389  HG3 ARG A 222      20.799  24.174   3.716  1.00  0.00           H  
ATOM   3390  HD2 ARG A 222      21.400  26.322   4.871  1.00  0.00           H  
ATOM   3391  HD3 ARG A 222      20.180  27.179   3.934  1.00  0.00           H  
ATOM   3392  HE  ARG A 222      19.758  25.770   6.336  1.00  0.00           H  
ATOM   3393 HH11 ARG A 222      18.071  26.293   3.181  1.00  0.00           H  
ATOM   3394 HH12 ARG A 222      16.597  25.539   3.714  1.00  0.00           H  
ATOM   3395 HH21 ARG A 222      16.322  25.150   5.931  1.00  0.00           H  
ATOM   3396 HH22 ARG A 222      17.608  25.125   7.124  1.00  0.00           H  
ATOM   3397  N   PHE A 223      21.299  22.333   0.255  1.00  0.00           N  
ATOM   3398  CA  PHE A 223      21.250  20.886   0.474  1.00  0.00           C  
ATOM   3399  C   PHE A 223      21.562  20.169  -0.842  1.00  0.00           C  
ATOM   3400  O   PHE A 223      21.533  20.737  -1.932  1.00  0.00           O  
ATOM   3401  CB  PHE A 223      19.852  20.447   0.948  1.00  0.00           C  
ATOM   3402  CG  PHE A 223      19.532  20.759   2.389  1.00  0.00           C  
ATOM   3403  CD1 PHE A 223      20.155  20.061   3.432  1.00  0.00           C  
ATOM   3404  CD2 PHE A 223      18.561  21.718   2.704  1.00  0.00           C  
ATOM   3405  CE1 PHE A 223      19.801  20.308   4.761  1.00  0.00           C  
ATOM   3406  CE2 PHE A 223      18.203  21.961   4.030  1.00  0.00           C  
ATOM   3407  CZ  PHE A 223      18.821  21.254   5.059  1.00  0.00           C  
ATOM   3408  H   PHE A 223      20.957  22.703  -0.632  1.00  0.00           H  
ATOM   3409  HA  PHE A 223      22.019  20.598   1.201  1.00  0.00           H  
ATOM   3410  HB2 PHE A 223      19.097  20.914   0.303  1.00  0.00           H  
ATOM   3411  HB3 PHE A 223      19.712  19.366   0.816  1.00  0.00           H  
ATOM   3412  HD1 PHE A 223      20.911  19.310   3.216  1.00  0.00           H  
ATOM   3413  HD2 PHE A 223      18.064  22.276   1.914  1.00  0.00           H  
ATOM   3414  HE1 PHE A 223      20.283  19.757   5.565  1.00  0.00           H  
ATOM   3415  HE2 PHE A 223      17.432  22.695   4.249  1.00  0.00           H  
ATOM   3416  HZ  PHE A 223      18.538  21.434   6.093  1.00  0.00           H  
ATOM   3417  N   THR A 224      21.807  18.817  -0.691  1.00  0.00           N  
ATOM   3418  CA  THR A 224      21.925  17.912  -1.837  1.00  0.00           C  
ATOM   3419  C   THR A 224      21.283  16.605  -1.336  1.00  0.00           C  
ATOM   3420  O   THR A 224      21.653  16.025  -0.313  1.00  0.00           O  
ATOM   3421  CB  THR A 224      23.371  17.794  -2.345  1.00  0.00           C  
ATOM   3422  OG1 THR A 224      23.369  17.408  -3.725  1.00  0.00           O  
ATOM   3423  CG2 THR A 224      24.255  16.815  -1.586  1.00  0.00           C  
ATOM   3424  H   THR A 224      21.922  18.401   0.230  1.00  0.00           H  
ATOM   3425  HA  THR A 224      21.308  18.329  -2.638  1.00  0.00           H  
ATOM   3426  HB  THR A 224      23.853  18.779  -2.296  1.00  0.00           H  
ATOM   3427 HG21 THR A 224      24.280  17.042  -0.516  1.00  0.00           H  
ATOM   3428 HG22 THR A 224      23.926  15.781  -1.731  1.00  0.00           H  
ATOM   3429 HG23 THR A 224      25.280  16.862  -1.970  1.00  0.00           H  
ATOM   3430  HG1 THR A 224      23.299  18.268  -4.272  1.00  0.00           H  
ATOM   3431  N   THR A 225      20.154  16.231  -2.041  1.00  0.00           N  
ATOM   3432  CA  THR A 225      19.258  15.172  -1.597  1.00  0.00           C  
ATOM   3433  C   THR A 225      19.601  13.876  -2.331  1.00  0.00           C  
ATOM   3434  O   THR A 225      20.151  13.841  -3.430  1.00  0.00           O  
ATOM   3435  CB  THR A 225      17.761  15.535  -1.763  1.00  0.00           C  
ATOM   3436  OG1 THR A 225      16.880  14.503  -1.252  1.00  0.00           O  
ATOM   3437  CG2 THR A 225      17.298  15.851  -3.176  1.00  0.00           C  
ATOM   3438  H   THR A 225      19.963  16.691  -2.946  1.00  0.00           H  
ATOM   3439  HA  THR A 225      19.442  14.985  -0.530  1.00  0.00           H  
ATOM   3440  HB  THR A 225      17.565  16.420  -1.145  1.00  0.00           H  
ATOM   3441 HG21 THR A 225      17.691  16.807  -3.516  1.00  0.00           H  
ATOM   3442 HG22 THR A 225      17.590  15.074  -3.888  1.00  0.00           H  
ATOM   3443 HG23 THR A 225      16.205  15.916  -3.208  1.00  0.00           H  
ATOM   3444  HG1 THR A 225      16.919  13.761  -1.920  1.00  0.00           H  
ATOM   3445  N   THR A 226      19.098  12.750  -1.695  1.00  0.00           N  
ATOM   3446  CA  THR A 226      19.030  11.472  -2.388  1.00  0.00           C  
ATOM   3447  C   THR A 226      17.837  11.621  -3.349  1.00  0.00           C  
ATOM   3448  O   THR A 226      16.970  12.491  -3.202  1.00  0.00           O  
ATOM   3449  CB  THR A 226      18.776  10.263  -1.468  1.00  0.00           C  
ATOM   3450  OG1 THR A 226      17.399  10.248  -1.088  1.00  0.00           O  
ATOM   3451  CG2 THR A 226      19.687  10.228  -0.247  1.00  0.00           C  
ATOM   3452  H   THR A 226      18.730  12.815  -0.751  1.00  0.00           H  
ATOM   3453  HA  THR A 226      19.955  11.335  -2.960  1.00  0.00           H  
ATOM   3454  HB  THR A 226      18.937   9.344  -2.044  1.00  0.00           H  
ATOM   3455 HG21 THR A 226      20.741  10.295  -0.536  1.00  0.00           H  
ATOM   3456 HG22 THR A 226      19.456  11.037   0.453  1.00  0.00           H  
ATOM   3457 HG23 THR A 226      19.541   9.293   0.305  1.00  0.00           H  
ATOM   3458  HG1 THR A 226      17.305   9.929  -0.122  1.00  0.00           H  
ATOM   3459  N   LEU A 227      17.789  10.652  -4.334  1.00  0.00           N  
ATOM   3460  CA  LEU A 227      16.662  10.592  -5.261  1.00  0.00           C  
ATOM   3461  C   LEU A 227      15.436  10.061  -4.495  1.00  0.00           C  
ATOM   3462  O   LEU A 227      14.282  10.386  -4.784  1.00  0.00           O  
ATOM   3463  CB  LEU A 227      17.032   9.682  -6.439  1.00  0.00           C  
ATOM   3464  CG  LEU A 227      15.980   9.587  -7.557  1.00  0.00           C  
ATOM   3465  CD1 LEU A 227      15.663  10.944  -8.182  1.00  0.00           C  
ATOM   3466  CD2 LEU A 227      16.459   8.619  -8.642  1.00  0.00           C  
ATOM   3467  H   LEU A 227      18.548   9.983  -4.432  1.00  0.00           H  
ATOM   3468  HA  LEU A 227      16.448  11.615  -5.587  1.00  0.00           H  
ATOM   3469  HB2 LEU A 227      17.979  10.034  -6.872  1.00  0.00           H  
ATOM   3470  HB3 LEU A 227      17.233   8.669  -6.062  1.00  0.00           H  
ATOM   3471  HG  LEU A 227      15.058   9.176  -7.134  1.00  0.00           H  
ATOM   3472 HD11 LEU A 227      14.995  10.822  -9.040  1.00  0.00           H  
ATOM   3473 HD12 LEU A 227      15.159  11.605  -7.470  1.00  0.00           H  
ATOM   3474 HD13 LEU A 227      16.572  11.444  -8.532  1.00  0.00           H  
ATOM   3475 HD21 LEU A 227      15.701   8.502  -9.423  1.00  0.00           H  
ATOM   3476 HD22 LEU A 227      17.380   8.976  -9.115  1.00  0.00           H  
ATOM   3477 HD23 LEU A 227      16.657   7.628  -8.220  1.00  0.00           H  
ATOM   3478  N   ASN A 228      15.709   9.127  -3.515  1.00  0.00           N  
ATOM   3479  CA  ASN A 228      14.641   8.392  -2.840  1.00  0.00           C  
ATOM   3480  C   ASN A 228      13.859   9.354  -1.933  1.00  0.00           C  
ATOM   3481  O   ASN A 228      12.631   9.313  -1.846  1.00  0.00           O  
ATOM   3482  CB  ASN A 228      15.184   7.245  -1.997  1.00  0.00           C  
ATOM   3483  CG  ASN A 228      15.633   6.072  -2.838  1.00  0.00           C  
ATOM   3484  OD1 ASN A 228      15.462   5.958  -4.046  1.00  0.00           O  
ATOM   3485  ND2 ASN A 228      16.281   5.106  -2.116  1.00  0.00           N  
ATOM   3486  H   ASN A 228      16.679   8.961  -3.259  1.00  0.00           H  
ATOM   3487  HA  ASN A 228      13.946   8.033  -3.609  1.00  0.00           H  
ATOM   3488  HB2 ASN A 228      16.027   7.578  -1.379  1.00  0.00           H  
ATOM   3489  HB3 ASN A 228      14.408   6.875  -1.315  1.00  0.00           H  
ATOM   3490 HD21 ASN A 228      16.449   5.158  -1.117  1.00  0.00           H  
ATOM   3491 HD22 ASN A 228      16.622   4.285  -2.602  1.00  0.00           H  
ATOM   3492  N   ASP A 229      14.651  10.209  -1.182  1.00  0.00           N  
ATOM   3493  CA  ASP A 229      14.104  11.114  -0.165  1.00  0.00           C  
ATOM   3494  C   ASP A 229      13.647  12.450  -0.797  1.00  0.00           C  
ATOM   3495  O   ASP A 229      13.374  13.448  -0.123  1.00  0.00           O  
ATOM   3496  CB  ASP A 229      15.088  11.418   0.957  1.00  0.00           C  
ATOM   3497  CG  ASP A 229      15.570  10.094   1.519  1.00  0.00           C  
ATOM   3498  OD1 ASP A 229      16.677   9.714   1.022  1.00  0.00           O  
ATOM   3499  OD2 ASP A 229      14.819   9.543   2.365  1.00  0.00           O1-
ATOM   3500  H   ASP A 229      15.673  10.205  -1.325  1.00  0.00           H  
ATOM   3501  HA  ASP A 229      13.202  10.643   0.245  1.00  0.00           H  
ATOM   3502  HB2 ASP A 229      15.937  12.008   0.590  1.00  0.00           H  
ATOM   3503  HB3 ASP A 229      14.613  12.006   1.751  1.00  0.00           H  
ATOM   3504  N   PHE A 230      13.511  12.395  -2.166  1.00  0.00           N  
ATOM   3505  CA  PHE A 230      12.666  13.261  -2.971  1.00  0.00           C  
ATOM   3506  C   PHE A 230      11.483  12.389  -3.436  1.00  0.00           C  
ATOM   3507  O   PHE A 230      10.330  12.650  -3.082  1.00  0.00           O  
ATOM   3508  CB  PHE A 230      13.409  13.892  -4.157  1.00  0.00           C  
ATOM   3509  CG  PHE A 230      12.482  14.748  -4.992  1.00  0.00           C  
ATOM   3510  CD1 PHE A 230      12.150  16.044  -4.580  1.00  0.00           C  
ATOM   3511  CD2 PHE A 230      11.863  14.221  -6.134  1.00  0.00           C  
ATOM   3512  CE1 PHE A 230      11.197  16.789  -5.273  1.00  0.00           C  
ATOM   3513  CE2 PHE A 230      10.896  14.959  -6.814  1.00  0.00           C  
ATOM   3514  CZ  PHE A 230      10.560  16.240  -6.384  1.00  0.00           C  
ATOM   3515  H   PHE A 230      14.015  11.647  -2.633  1.00  0.00           H  
ATOM   3516  HA  PHE A 230      12.255  14.046  -2.324  1.00  0.00           H  
ATOM   3517  HB2 PHE A 230      14.240  14.507  -3.790  1.00  0.00           H  
ATOM   3518  HB3 PHE A 230      13.873  13.126  -4.791  1.00  0.00           H  
ATOM   3519  HD1 PHE A 230      12.619  16.479  -3.705  1.00  0.00           H  
ATOM   3520  HD2 PHE A 230      12.095  13.218  -6.487  1.00  0.00           H  
ATOM   3521  HE1 PHE A 230      10.929  17.784  -4.926  1.00  0.00           H  
ATOM   3522  HE2 PHE A 230      10.376  14.513  -7.657  1.00  0.00           H  
ATOM   3523  HZ  PHE A 230       9.783  16.797  -6.902  1.00  0.00           H  
ATOM   3524  N   ASN A 231      11.776  11.316  -4.263  1.00  0.00           N  
ATOM   3525  CA  ASN A 231      10.714  10.589  -4.982  1.00  0.00           C  
ATOM   3526  C   ASN A 231       9.615  10.097  -4.035  1.00  0.00           C  
ATOM   3527  O   ASN A 231       8.419  10.195  -4.317  1.00  0.00           O  
ATOM   3528  CB  ASN A 231      11.258   9.354  -5.715  1.00  0.00           C  
ATOM   3529  CG  ASN A 231      11.562   9.576  -7.181  1.00  0.00           C  
ATOM   3530  OD1 ASN A 231      11.023  10.409  -7.903  1.00  0.00           O  
ATOM   3531  ND2 ASN A 231      12.466   8.691  -7.694  1.00  0.00           N  
ATOM   3532  H   ASN A 231      12.756  11.050  -4.440  1.00  0.00           H  
ATOM   3533  HA  ASN A 231      10.252  11.310  -5.666  1.00  0.00           H  
ATOM   3534  HB2 ASN A 231      12.147   8.959  -5.209  1.00  0.00           H  
ATOM   3535  HB3 ASN A 231      10.517   8.543  -5.704  1.00  0.00           H  
ATOM   3536 HD21 ASN A 231      12.704   8.734  -8.696  1.00  0.00           H  
ATOM   3537 HD22 ASN A 231      12.925   7.986  -7.132  1.00  0.00           H  
ATOM   3538  N   LEU A 232      10.075   9.453  -2.900  1.00  0.00           N  
ATOM   3539  CA  LEU A 232       9.159   8.748  -2.003  1.00  0.00           C  
ATOM   3540  C   LEU A 232       8.455   9.706  -1.013  1.00  0.00           C  
ATOM   3541  O   LEU A 232       7.596   9.314  -0.223  1.00  0.00           O  
ATOM   3542  CB  LEU A 232       9.873   7.635  -1.222  1.00  0.00           C  
ATOM   3543  CG  LEU A 232      10.567   6.571  -2.099  1.00  0.00           C  
ATOM   3544  CD1 LEU A 232      11.313   5.575  -1.208  1.00  0.00           C  
ATOM   3545  CD2 LEU A 232       9.583   5.826  -3.001  1.00  0.00           C  
ATOM   3546  H   LEU A 232      11.076   9.459  -2.659  1.00  0.00           H  
ATOM   3547  HA  LEU A 232       8.354   8.321  -2.613  1.00  0.00           H  
ATOM   3548  HB2 LEU A 232      10.617   8.089  -0.555  1.00  0.00           H  
ATOM   3549  HB3 LEU A 232       9.149   7.137  -0.563  1.00  0.00           H  
ATOM   3550  HG  LEU A 232      11.312   7.058  -2.740  1.00  0.00           H  
ATOM   3551 HD11 LEU A 232      11.856   4.842  -1.814  1.00  0.00           H  
ATOM   3552 HD12 LEU A 232      12.044   6.089  -0.575  1.00  0.00           H  
ATOM   3553 HD13 LEU A 232      10.622   5.030  -0.555  1.00  0.00           H  
ATOM   3554 HD21 LEU A 232      10.090   5.027  -3.553  1.00  0.00           H  
ATOM   3555 HD22 LEU A 232       8.775   5.372  -2.417  1.00  0.00           H  
ATOM   3556 HD23 LEU A 232       9.135   6.495  -3.741  1.00  0.00           H  
ATOM   3557  N   VAL A 233       8.866  11.020  -1.108  1.00  0.00           N  
ATOM   3558  CA  VAL A 233       8.260  12.104  -0.347  1.00  0.00           C  
ATOM   3559  C   VAL A 233       7.294  12.832  -1.303  1.00  0.00           C  
ATOM   3560  O   VAL A 233       6.136  13.107  -0.986  1.00  0.00           O  
ATOM   3561  CB  VAL A 233       9.331  13.044   0.242  1.00  0.00           C  
ATOM   3562  CG1 VAL A 233       8.691  14.190   1.029  1.00  0.00           C  
ATOM   3563  CG2 VAL A 233      10.291  12.279   1.161  1.00  0.00           C  
ATOM   3564  H   VAL A 233       9.611  11.227  -1.775  1.00  0.00           H  
ATOM   3565  HA  VAL A 233       7.653  11.675   0.460  1.00  0.00           H  
ATOM   3566  HB  VAL A 233       9.926  13.487  -0.566  1.00  0.00           H  
ATOM   3567 HG11 VAL A 233       9.464  14.809   1.492  1.00  0.00           H  
ATOM   3568 HG12 VAL A 233       8.095  14.839   0.379  1.00  0.00           H  
ATOM   3569 HG13 VAL A 233       8.039  13.812   1.825  1.00  0.00           H  
ATOM   3570 HG21 VAL A 233      11.035  12.955   1.596  1.00  0.00           H  
ATOM   3571 HG22 VAL A 233       9.751  11.796   1.983  1.00  0.00           H  
ATOM   3572 HG23 VAL A 233      10.835  11.505   0.612  1.00  0.00           H  
ATOM   3573  N   ALA A 234       7.854  13.226  -2.501  1.00  0.00           N  
ATOM   3574  CA  ALA A 234       7.155  14.081  -3.448  1.00  0.00           C  
ATOM   3575  C   ALA A 234       5.914  13.415  -4.052  1.00  0.00           C  
ATOM   3576  O   ALA A 234       4.962  14.084  -4.471  1.00  0.00           O  
ATOM   3577  CB  ALA A 234       8.083  14.518  -4.566  1.00  0.00           C  
ATOM   3578  H   ALA A 234       8.820  12.934  -2.716  1.00  0.00           H  
ATOM   3579  HA  ALA A 234       6.809  14.958  -2.889  1.00  0.00           H  
ATOM   3580  HB1 ALA A 234       7.582  15.212  -5.248  1.00  0.00           H  
ATOM   3581  HB2 ALA A 234       8.962  15.020  -4.151  1.00  0.00           H  
ATOM   3582  HB3 ALA A 234       8.429  13.661  -5.155  1.00  0.00           H  
ATOM   3583  N   MET A 235       5.918  12.032  -4.112  1.00  0.00           N  
ATOM   3584  CA  MET A 235       4.726  11.358  -4.613  1.00  0.00           C  
ATOM   3585  C   MET A 235       3.488  11.770  -3.777  1.00  0.00           C  
ATOM   3586  O   MET A 235       2.349  11.760  -4.249  1.00  0.00           O  
ATOM   3587  CB  MET A 235       4.864   9.835  -4.602  1.00  0.00           C  
ATOM   3588  CG  MET A 235       3.885   9.193  -5.592  1.00  0.00           C  
ATOM   3589  SD  MET A 235       3.519   7.454  -5.186  1.00  0.00           S  
ATOM   3590  CE  MET A 235       5.164   6.736  -5.411  1.00  0.00           C  
ATOM   3591  H   MET A 235       6.757  11.502  -3.862  1.00  0.00           H  
ATOM   3592  HA  MET A 235       4.570  11.727  -5.633  1.00  0.00           H  
ATOM   3593  HB2 MET A 235       5.884   9.549  -4.886  1.00  0.00           H  
ATOM   3594  HB3 MET A 235       4.700   9.462  -3.583  1.00  0.00           H  
ATOM   3595  HG2 MET A 235       2.921   9.707  -5.590  1.00  0.00           H  
ATOM   3596  HG3 MET A 235       4.275   9.254  -6.614  1.00  0.00           H  
ATOM   3597  HE1 MET A 235       5.095   5.650  -5.312  1.00  0.00           H  
ATOM   3598  HE2 MET A 235       5.551   6.969  -6.406  1.00  0.00           H  
ATOM   3599  HE3 MET A 235       5.855   7.105  -4.649  1.00  0.00           H  
ATOM   3600  N   LYS A 236       3.723  12.108  -2.453  1.00  0.00           N  
ATOM   3601  CA  LYS A 236       2.620  12.442  -1.551  1.00  0.00           C  
ATOM   3602  C   LYS A 236       1.988  13.806  -1.918  1.00  0.00           C  
ATOM   3603  O   LYS A 236       0.904  14.158  -1.454  1.00  0.00           O  
ATOM   3604  CB  LYS A 236       3.117  12.459  -0.098  1.00  0.00           C  
ATOM   3605  CG  LYS A 236       1.994  12.233   0.920  1.00  0.00           C  
ATOM   3606  CD  LYS A 236       2.539  12.272   2.352  1.00  0.00           C  
ATOM   3607  CE  LYS A 236       1.463  12.070   3.411  1.00  0.00           C  
ATOM   3608  NZ  LYS A 236       0.957  10.675   3.379  1.00  0.00           N1+
ATOM   3609  H   LYS A 236       4.681  12.134  -2.093  1.00  0.00           H  
ATOM   3610  HA  LYS A 236       1.848  11.675  -1.690  1.00  0.00           H  
ATOM   3611  HB2 LYS A 236       3.865  11.668   0.043  1.00  0.00           H  
ATOM   3612  HB3 LYS A 236       3.619  13.411   0.115  1.00  0.00           H  
ATOM   3613  HG2 LYS A 236       1.221  13.001   0.812  1.00  0.00           H  
ATOM   3614  HG3 LYS A 236       1.522  11.265   0.720  1.00  0.00           H  
ATOM   3615  HD2 LYS A 236       3.326  11.517   2.472  1.00  0.00           H  
ATOM   3616  HD3 LYS A 236       3.010  13.248   2.523  1.00  0.00           H  
ATOM   3617  HE2 LYS A 236       1.870  12.226   4.414  1.00  0.00           H  
ATOM   3618  HE3 LYS A 236       0.603  12.730   3.263  1.00  0.00           H  
ATOM   3619  HZ1 LYS A 236       0.488  10.460   2.489  1.00  0.00           H  
ATOM   3620  HZ2 LYS A 236       1.722   9.997   3.498  1.00  0.00           H  
ATOM   3621  HZ3 LYS A 236       0.276  10.504   4.133  1.00  0.00           H  
ATOM   3622  N   TYR A 237       2.745  14.598  -2.758  1.00  0.00           N  
ATOM   3623  CA  TYR A 237       2.287  15.886  -3.270  1.00  0.00           C  
ATOM   3624  C   TYR A 237       1.674  15.729  -4.682  1.00  0.00           C  
ATOM   3625  O   TYR A 237       1.387  16.712  -5.366  1.00  0.00           O  
ATOM   3626  CB  TYR A 237       3.424  16.916  -3.341  1.00  0.00           C  
ATOM   3627  CG  TYR A 237       3.758  17.588  -2.033  1.00  0.00           C  
ATOM   3628  CD1 TYR A 237       4.651  16.999  -1.128  1.00  0.00           C  
ATOM   3629  CD2 TYR A 237       3.222  18.854  -1.747  1.00  0.00           C  
ATOM   3630  CE1 TYR A 237       5.054  17.698   0.011  1.00  0.00           C  
ATOM   3631  CE2 TYR A 237       3.640  19.558  -0.619  1.00  0.00           C  
ATOM   3632  CZ  TYR A 237       4.574  18.984   0.236  1.00  0.00           C  
ATOM   3633  OH  TYR A 237       5.075  19.701   1.286  1.00  0.00           O  
ATOM   3634  H   TYR A 237       3.652  14.253  -3.081  1.00  0.00           H  
ATOM   3635  HA  TYR A 237       1.477  16.255  -2.629  1.00  0.00           H  
ATOM   3636  HB2 TYR A 237       4.337  16.460  -3.742  1.00  0.00           H  
ATOM   3637  HB3 TYR A 237       3.177  17.712  -4.054  1.00  0.00           H  
ATOM   3638  HD1 TYR A 237       5.066  16.013  -1.321  1.00  0.00           H  
ATOM   3639  HD2 TYR A 237       2.507  19.319  -2.423  1.00  0.00           H  
ATOM   3640  HE1 TYR A 237       5.769  17.257   0.697  1.00  0.00           H  
ATOM   3641  HE2 TYR A 237       3.257  20.557  -0.429  1.00  0.00           H  
ATOM   3642  HH  TYR A 237       5.141  20.648   0.988  1.00  0.00           H  
ATOM   3643  N   ASN A 238       1.411  14.439  -5.096  1.00  0.00           N  
ATOM   3644  CA  ASN A 238       0.771  14.105  -6.375  1.00  0.00           C  
ATOM   3645  C   ASN A 238       1.729  14.365  -7.557  1.00  0.00           C  
ATOM   3646  O   ASN A 238       1.327  14.484  -8.720  1.00  0.00           O  
ATOM   3647  CB  ASN A 238      -0.569  14.821  -6.573  1.00  0.00           C  
ATOM   3648  CG  ASN A 238      -1.387  14.201  -7.686  1.00  0.00           C  
ATOM   3649  OD1 ASN A 238      -1.481  12.992  -7.865  1.00  0.00           O  
ATOM   3650  ND2 ASN A 238      -2.029  15.121  -8.471  1.00  0.00           N  
ATOM   3651  H   ASN A 238       1.676  13.663  -4.489  1.00  0.00           H  
ATOM   3652  HA  ASN A 238       0.618  13.019  -6.343  1.00  0.00           H  
ATOM   3653  HB2 ASN A 238      -1.174  14.761  -5.660  1.00  0.00           H  
ATOM   3654  HB3 ASN A 238      -0.413  15.883  -6.791  1.00  0.00           H  
ATOM   3655 HD21 ASN A 238      -2.565  14.857  -9.307  1.00  0.00           H  
ATOM   3656 HD22 ASN A 238      -2.000  16.117  -8.291  1.00  0.00           H  
ATOM   3657  N   TYR A 239       3.078  14.303  -7.235  1.00  0.00           N  
ATOM   3658  CA  TYR A 239       4.106  14.460  -8.267  1.00  0.00           C  
ATOM   3659  C   TYR A 239       4.395  13.082  -8.884  1.00  0.00           C  
ATOM   3660  O   TYR A 239       4.423  12.045  -8.218  1.00  0.00           O  
ATOM   3661  CB  TYR A 239       5.426  15.045  -7.731  1.00  0.00           C  
ATOM   3662  CG  TYR A 239       5.458  16.558  -7.691  1.00  0.00           C  
ATOM   3663  CD1 TYR A 239       4.561  17.283  -6.900  1.00  0.00           C  
ATOM   3664  CD2 TYR A 239       6.369  17.267  -8.489  1.00  0.00           C  
ATOM   3665  CE1 TYR A 239       4.533  18.678  -6.944  1.00  0.00           C  
ATOM   3666  CE2 TYR A 239       6.352  18.664  -8.531  1.00  0.00           C  
ATOM   3667  CZ  TYR A 239       5.416  19.357  -7.775  1.00  0.00           C  
ATOM   3668  OH  TYR A 239       5.296  20.714  -7.853  1.00  0.00           O  
ATOM   3669  H   TYR A 239       3.361  14.118  -6.272  1.00  0.00           H  
ATOM   3670  HA  TYR A 239       3.701  15.104  -9.056  1.00  0.00           H  
ATOM   3671  HB2 TYR A 239       5.642  14.666  -6.730  1.00  0.00           H  
ATOM   3672  HB3 TYR A 239       6.260  14.698  -8.351  1.00  0.00           H  
ATOM   3673  HD1 TYR A 239       3.844  16.766  -6.271  1.00  0.00           H  
ATOM   3674  HD2 TYR A 239       7.070  16.735  -9.126  1.00  0.00           H  
ATOM   3675  HE1 TYR A 239       3.804  19.228  -6.355  1.00  0.00           H  
ATOM   3676  HE2 TYR A 239       7.056  19.175  -9.179  1.00  0.00           H  
ATOM   3677  HH  TYR A 239       5.935  21.061  -8.497  1.00  0.00           H  
ATOM   3678  N   GLU A 240       4.712  13.123 -10.236  1.00  0.00           N  
ATOM   3679  CA  GLU A 240       5.172  11.910 -10.912  1.00  0.00           C  
ATOM   3680  C   GLU A 240       6.572  11.535 -10.378  1.00  0.00           C  
ATOM   3681  O   GLU A 240       7.423  12.400 -10.127  1.00  0.00           O  
ATOM   3682  CB  GLU A 240       5.323  12.084 -12.434  1.00  0.00           C  
ATOM   3683  CG  GLU A 240       3.999  12.112 -13.190  1.00  0.00           C  
ATOM   3684  CD  GLU A 240       4.334  12.051 -14.682  1.00  0.00           C  
ATOM   3685  OE1 GLU A 240       4.392  10.890 -15.176  1.00  0.00           O  
ATOM   3686  OE2 GLU A 240       4.523  13.164 -15.244  1.00  0.00           O1-
ATOM   3687  H   GLU A 240       4.610  13.993 -10.785  1.00  0.00           H  
ATOM   3688  HA  GLU A 240       4.443  11.128 -10.691  1.00  0.00           H  
ATOM   3689  HB2 GLU A 240       5.889  13.000 -12.650  1.00  0.00           H  
ATOM   3690  HB3 GLU A 240       5.934  11.260 -12.828  1.00  0.00           H  
ATOM   3691  HG2 GLU A 240       3.374  11.254 -12.919  1.00  0.00           H  
ATOM   3692  HG3 GLU A 240       3.433  13.022 -12.965  1.00  0.00           H  
ATOM   3693  N   PRO A 241       6.886  10.192 -10.285  1.00  0.00           N  
ATOM   3694  CA  PRO A 241       8.242   9.771  -9.954  1.00  0.00           C  
ATOM   3695  C   PRO A 241       9.257  10.112 -11.061  1.00  0.00           C  
ATOM   3696  O   PRO A 241       9.012  10.036 -12.263  1.00  0.00           O  
ATOM   3697  CB  PRO A 241       8.161   8.246  -9.809  1.00  0.00           C  
ATOM   3698  CG  PRO A 241       6.678   7.969  -9.602  1.00  0.00           C  
ATOM   3699  CD  PRO A 241       5.999   9.049 -10.428  1.00  0.00           C  
ATOM   3700  HA  PRO A 241       8.520  10.249  -9.007  1.00  0.00           H  
ATOM   3701  HB2 PRO A 241       8.508   7.734 -10.715  1.00  0.00           H  
ATOM   3702  HB3 PRO A 241       8.769   7.882  -8.975  1.00  0.00           H  
ATOM   3703  HG2 PRO A 241       6.385   6.960  -9.902  1.00  0.00           H  
ATOM   3704  HG3 PRO A 241       6.428   8.098  -8.542  1.00  0.00           H  
ATOM   3705  HD2 PRO A 241       5.960   8.784 -11.489  1.00  0.00           H  
ATOM   3706  HD3 PRO A 241       4.991   9.257 -10.064  1.00  0.00           H  
ATOM   3707  N   LEU A 242      10.506  10.424 -10.555  1.00  0.00           N  
ATOM   3708  CA  LEU A 242      11.662  10.736 -11.388  1.00  0.00           C  
ATOM   3709  C   LEU A 242      12.573   9.486 -11.395  1.00  0.00           C  
ATOM   3710  O   LEU A 242      12.967   8.952 -10.355  1.00  0.00           O  
ATOM   3711  CB  LEU A 242      12.399  11.942 -10.784  1.00  0.00           C  
ATOM   3712  CG  LEU A 242      13.363  12.646 -11.754  1.00  0.00           C  
ATOM   3713  CD1 LEU A 242      12.612  13.477 -12.794  1.00  0.00           C  
ATOM   3714  CD2 LEU A 242      14.310  13.560 -10.974  1.00  0.00           C  
ATOM   3715  H   LEU A 242      10.651  10.424  -9.534  1.00  0.00           H  
ATOM   3716  HA  LEU A 242      11.309  10.956 -12.399  1.00  0.00           H  
ATOM   3717  HB2 LEU A 242      11.666  12.675 -10.424  1.00  0.00           H  
ATOM   3718  HB3 LEU A 242      12.950  11.615  -9.893  1.00  0.00           H  
ATOM   3719  HG  LEU A 242      13.966  11.894 -12.274  1.00  0.00           H  
ATOM   3720 HD11 LEU A 242      13.312  13.916 -13.513  1.00  0.00           H  
ATOM   3721 HD12 LEU A 242      11.890  12.876 -13.352  1.00  0.00           H  
ATOM   3722 HD13 LEU A 242      12.064  14.298 -12.327  1.00  0.00           H  
ATOM   3723 HD21 LEU A 242      14.953  14.130 -11.652  1.00  0.00           H  
ATOM   3724 HD22 LEU A 242      13.751  14.271 -10.357  1.00  0.00           H  
ATOM   3725 HD23 LEU A 242      14.957  12.978 -10.312  1.00  0.00           H  
ATOM   3726  N   THR A 243      12.887   9.030 -12.661  1.00  0.00           N  
ATOM   3727  CA  THR A 243      13.831   7.938 -12.952  1.00  0.00           C  
ATOM   3728  C   THR A 243      15.177   8.529 -13.416  1.00  0.00           C  
ATOM   3729  O   THR A 243      15.320   9.719 -13.705  1.00  0.00           O  
ATOM   3730  CB  THR A 243      13.311   7.041 -14.093  1.00  0.00           C  
ATOM   3731  OG1 THR A 243      13.239   7.813 -15.298  1.00  0.00           O  
ATOM   3732  CG2 THR A 243      11.964   6.397 -13.791  1.00  0.00           C  
ATOM   3733  H   THR A 243      12.445   9.486 -13.465  1.00  0.00           H  
ATOM   3734  HA  THR A 243      13.998   7.354 -12.041  1.00  0.00           H  
ATOM   3735  HB  THR A 243      14.026   6.235 -14.282  1.00  0.00           H  
ATOM   3736 HG21 THR A 243      12.026   5.756 -12.906  1.00  0.00           H  
ATOM   3737 HG22 THR A 243      11.183   7.144 -13.621  1.00  0.00           H  
ATOM   3738 HG23 THR A 243      11.636   5.790 -14.641  1.00  0.00           H  
ATOM   3739  HG1 THR A 243      12.419   8.359 -15.255  1.00  0.00           H  
ATOM   3740  N   GLN A 244      16.194   7.604 -13.612  1.00  0.00           N  
ATOM   3741  CA  GLN A 244      17.463   8.033 -14.204  1.00  0.00           C  
ATOM   3742  C   GLN A 244      17.217   8.444 -15.669  1.00  0.00           C  
ATOM   3743  O   GLN A 244      17.846   9.360 -16.199  1.00  0.00           O  
ATOM   3744  CB  GLN A 244      18.538   6.948 -14.107  1.00  0.00           C  
ATOM   3745  CG  GLN A 244      19.917   7.431 -14.574  1.00  0.00           C  
ATOM   3746  CD  GLN A 244      20.439   8.577 -13.731  1.00  0.00           C  
ATOM   3747  OE1 GLN A 244      20.393   8.576 -12.502  1.00  0.00           O  
ATOM   3748  NE2 GLN A 244      20.975   9.619 -14.427  1.00  0.00           N  
ATOM   3749  H   GLN A 244      16.076   6.626 -13.372  1.00  0.00           H  
ATOM   3750  HA  GLN A 244      17.770   8.922 -13.648  1.00  0.00           H  
ATOM   3751  HB2 GLN A 244      18.607   6.599 -13.068  1.00  0.00           H  
ATOM   3752  HB3 GLN A 244      18.248   6.077 -14.708  1.00  0.00           H  
ATOM   3753  HG2 GLN A 244      20.638   6.610 -14.481  1.00  0.00           H  
ATOM   3754  HG3 GLN A 244      19.888   7.703 -15.633  1.00  0.00           H  
ATOM   3755 HE21 GLN A 244      21.002   9.657 -15.488  1.00  0.00           H  
ATOM   3756 HE22 GLN A 244      21.375  10.411 -13.947  1.00  0.00           H  
ATOM   3757  N   ASP A 245      16.295   7.690 -16.350  1.00  0.00           N  
ATOM   3758  CA  ASP A 245      15.858   7.958 -17.714  1.00  0.00           C  
ATOM   3759  C   ASP A 245      15.382   9.425 -17.824  1.00  0.00           C  
ATOM   3760  O   ASP A 245      15.616  10.120 -18.814  1.00  0.00           O  
ATOM   3761  CB  ASP A 245      14.731   7.006 -18.150  1.00  0.00           C  
ATOM   3762  CG  ASP A 245      14.699   5.587 -17.559  1.00  0.00           C  
ATOM   3763  OD1 ASP A 245      15.322   5.440 -16.461  1.00  0.00           O  
ATOM   3764  OD2 ASP A 245      14.040   4.741 -18.228  1.00  0.00           O1-
ATOM   3765  H   ASP A 245      15.911   6.814 -15.943  1.00  0.00           H  
ATOM   3766  HA  ASP A 245      16.737   7.835 -18.357  1.00  0.00           H  
ATOM   3767  HB2 ASP A 245      13.753   7.444 -17.909  1.00  0.00           H  
ATOM   3768  HB3 ASP A 245      14.751   6.931 -19.245  1.00  0.00           H  
ATOM   3769  N   HIE A 246      14.605   9.872 -16.766  1.00  0.00           N  
ATOM   3770  CA  HIE A 246      14.138  11.252 -16.690  1.00  0.00           C  
ATOM   3771  C   HIE A 246      15.284  12.226 -16.342  1.00  0.00           C  
ATOM   3772  O   HIE A 246      15.246  13.406 -16.698  1.00  0.00           O  
ATOM   3773  CB  HIE A 246      13.075  11.470 -15.619  1.00  0.00           C  
ATOM   3774  CG  HIE A 246      11.780  10.777 -15.831  1.00  0.00           C  
ATOM   3775  ND1 HIE A 246      11.457   9.645 -15.100  1.00  0.00           N  
ATOM   3776  CD2 HIE A 246      10.721  11.164 -16.622  1.00  0.00           C  
ATOM   3777  CE1 HIE A 246      10.194   9.405 -15.400  1.00  0.00           C  
ATOM   3778  NE2 HIE A 246       9.707  10.301 -16.309  1.00  0.00           N  
ATOM   3779  H   HIE A 246      14.357   9.187 -16.042  1.00  0.00           H  
ATOM   3780  HA  HIE A 246      13.760  11.530 -17.681  1.00  0.00           H  
ATOM   3781  HB2 HIE A 246      13.468  11.187 -14.638  1.00  0.00           H  
ATOM   3782  HB3 HIE A 246      12.864  12.544 -15.549  1.00  0.00           H  
ATOM   3783  HD2 HIE A 246      10.576  11.987 -17.307  1.00  0.00           H  
ATOM   3784  HE2 HIE A 246       8.764  10.322 -16.674  1.00  0.00           H  
ATOM   3785  HE1 HIE A 246       9.580   8.611 -14.994  1.00  0.00           H  
ATOM   3786  N   VAL A 247      16.243  11.762 -15.463  1.00  0.00           N  
ATOM   3787  CA  VAL A 247      17.356  12.593 -15.002  1.00  0.00           C  
ATOM   3788  C   VAL A 247      18.295  12.842 -16.179  1.00  0.00           C  
ATOM   3789  O   VAL A 247      18.769  13.967 -16.370  1.00  0.00           O  
ATOM   3790  CB  VAL A 247      18.118  11.980 -13.804  1.00  0.00           C  
ATOM   3791  CG1 VAL A 247      19.452  12.681 -13.516  1.00  0.00           C  
ATOM   3792  CG2 VAL A 247      17.278  12.028 -12.526  1.00  0.00           C  
ATOM   3793  H   VAL A 247      16.145  10.807 -15.106  1.00  0.00           H  
ATOM   3794  HA  VAL A 247      16.935  13.566 -14.717  1.00  0.00           H  
ATOM   3795  HB  VAL A 247      18.344  10.936 -14.030  1.00  0.00           H  
ATOM   3796 HG11 VAL A 247      19.929  12.256 -12.626  1.00  0.00           H  
ATOM   3797 HG12 VAL A 247      20.158  12.564 -14.343  1.00  0.00           H  
ATOM   3798 HG13 VAL A 247      19.305  13.750 -13.340  1.00  0.00           H  
ATOM   3799 HG21 VAL A 247      17.764  11.466 -11.721  1.00  0.00           H  
ATOM   3800 HG22 VAL A 247      17.146  13.057 -12.183  1.00  0.00           H  
ATOM   3801 HG23 VAL A 247      16.285  11.606 -12.672  1.00  0.00           H  
ATOM   3802  N   ASP A 248      18.652  11.769 -16.964  1.00  0.00           N  
ATOM   3803  CA  ASP A 248      19.647  11.925 -18.034  1.00  0.00           C  
ATOM   3804  C   ASP A 248      19.207  13.006 -19.061  1.00  0.00           C  
ATOM   3805  O   ASP A 248      20.013  13.629 -19.753  1.00  0.00           O  
ATOM   3806  CB  ASP A 248      19.936  10.609 -18.749  1.00  0.00           C  
ATOM   3807  CG  ASP A 248      21.072   9.826 -18.088  1.00  0.00           C  
ATOM   3808  OD1 ASP A 248      21.076   9.792 -16.821  1.00  0.00           O  
ATOM   3809  OD2 ASP A 248      21.880   9.273 -18.886  1.00  0.00           O1-
ATOM   3810  H   ASP A 248      18.278  10.828 -16.753  1.00  0.00           H  
ATOM   3811  HA  ASP A 248      20.553  12.322 -17.558  1.00  0.00           H  
ATOM   3812  HB2 ASP A 248      19.047   9.967 -18.781  1.00  0.00           H  
ATOM   3813  HB3 ASP A 248      20.225  10.800 -19.790  1.00  0.00           H  
ATOM   3814  N   ILE A 249      17.845  13.203 -19.160  1.00  0.00           N  
ATOM   3815  CA  ILE A 249      17.213  14.187 -20.050  1.00  0.00           C  
ATOM   3816  C   ILE A 249      17.391  15.634 -19.507  1.00  0.00           C  
ATOM   3817  O   ILE A 249      17.146  16.617 -20.210  1.00  0.00           O  
ATOM   3818  CB  ILE A 249      15.736  13.772 -20.307  1.00  0.00           C  
ATOM   3819  CG1 ILE A 249      15.707  12.524 -21.224  1.00  0.00           C  
ATOM   3820  CG2 ILE A 249      14.880  14.894 -20.900  1.00  0.00           C  
ATOM   3821  CD1 ILE A 249      14.329  11.891 -21.367  1.00  0.00           C  
ATOM   3822  H   ILE A 249      17.255  12.610 -18.579  1.00  0.00           H  
ATOM   3823  HA  ILE A 249      17.772  14.167 -20.995  1.00  0.00           H  
ATOM   3824  HB  ILE A 249      15.279  13.498 -19.348  1.00  0.00           H  
ATOM   3825 HG12 ILE A 249      16.085  12.784 -22.220  1.00  0.00           H  
ATOM   3826 HG13 ILE A 249      16.385  11.759 -20.826  1.00  0.00           H  
ATOM   3827 HG21 ILE A 249      13.861  14.560 -21.112  1.00  0.00           H  
ATOM   3828 HG22 ILE A 249      14.782  15.716 -20.186  1.00  0.00           H  
ATOM   3829 HG23 ILE A 249      15.312  15.279 -21.829  1.00  0.00           H  
ATOM   3830 HD11 ILE A 249      14.412  10.930 -21.887  1.00  0.00           H  
ATOM   3831 HD12 ILE A 249      13.873  11.709 -20.389  1.00  0.00           H  
ATOM   3832 HD13 ILE A 249      13.654  12.521 -21.954  1.00  0.00           H  
ATOM   3833  N   LEU A 250      17.824  15.748 -18.203  1.00  0.00           N  
ATOM   3834  CA  LEU A 250      18.153  17.024 -17.581  1.00  0.00           C  
ATOM   3835  C   LEU A 250      19.663  17.298 -17.629  1.00  0.00           C  
ATOM   3836  O   LEU A 250      20.114  18.401 -17.299  1.00  0.00           O  
ATOM   3837  CB  LEU A 250      17.710  17.080 -16.113  1.00  0.00           C  
ATOM   3838  CG  LEU A 250      16.190  17.043 -15.914  1.00  0.00           C  
ATOM   3839  CD1 LEU A 250      15.867  16.878 -14.429  1.00  0.00           C  
ATOM   3840  CD2 LEU A 250      15.523  18.306 -16.455  1.00  0.00           C  
ATOM   3841  H   LEU A 250      17.940  14.898 -17.641  1.00  0.00           H  
ATOM   3842  HA  LEU A 250      17.689  17.831 -18.158  1.00  0.00           H  
ATOM   3843  HB2 LEU A 250      18.168  16.249 -15.564  1.00  0.00           H  
ATOM   3844  HB3 LEU A 250      18.106  17.991 -15.645  1.00  0.00           H  
ATOM   3845  HG  LEU A 250      15.777  16.177 -16.444  1.00  0.00           H  
ATOM   3846 HD11 LEU A 250      14.786  16.827 -14.271  1.00  0.00           H  
ATOM   3847 HD12 LEU A 250      16.302  15.953 -14.036  1.00  0.00           H  
ATOM   3848 HD13 LEU A 250      16.259  17.714 -13.841  1.00  0.00           H  
ATOM   3849 HD21 LEU A 250      14.458  18.306 -16.224  1.00  0.00           H  
ATOM   3850 HD22 LEU A 250      15.961  19.210 -16.017  1.00  0.00           H  
ATOM   3851 HD23 LEU A 250      15.615  18.373 -17.543  1.00  0.00           H  
ATOM   3852  N   GLY A 251      20.464  16.251 -18.020  1.00  0.00           N  
ATOM   3853  CA  GLY A 251      21.908  16.352 -18.014  1.00  0.00           C  
ATOM   3854  C   GLY A 251      22.421  17.614 -18.700  1.00  0.00           C  
ATOM   3855  O   GLY A 251      23.212  18.360 -18.108  1.00  0.00           O  
ATOM   3856  H   GLY A 251      20.029  15.372 -18.293  1.00  0.00           H  
ATOM   3857  HA2 GLY A 251      22.238  16.355 -16.970  1.00  0.00           H  
ATOM   3858  HA3 GLY A 251      22.320  15.471 -18.514  1.00  0.00           H  
ATOM   3859  N   PRO A 252      21.976  17.897 -19.977  1.00  0.00           N  
ATOM   3860  CA  PRO A 252      22.396  19.118 -20.665  1.00  0.00           C  
ATOM   3861  C   PRO A 252      22.035  20.439 -19.969  1.00  0.00           C  
ATOM   3862  O   PRO A 252      22.635  21.475 -20.250  1.00  0.00           O  
ATOM   3863  CB  PRO A 252      21.684  19.043 -22.022  1.00  0.00           C  
ATOM   3864  CG  PRO A 252      21.450  17.552 -22.230  1.00  0.00           C  
ATOM   3865  CD  PRO A 252      21.141  17.057 -20.828  1.00  0.00           C  
ATOM   3866  HA  PRO A 252      23.485  19.071 -20.779  1.00  0.00           H  
ATOM   3867  HB2 PRO A 252      20.720  19.568 -21.996  1.00  0.00           H  
ATOM   3868  HB3 PRO A 252      22.280  19.487 -22.825  1.00  0.00           H  
ATOM   3869  HG2 PRO A 252      20.646  17.340 -22.940  1.00  0.00           H  
ATOM   3870  HG3 PRO A 252      22.370  17.082 -22.601  1.00  0.00           H  
ATOM   3871  HD2 PRO A 252      20.094  17.249 -20.572  1.00  0.00           H  
ATOM   3872  HD3 PRO A 252      21.366  15.997 -20.695  1.00  0.00           H  
ATOM   3873  N   LEU A 253      20.950  20.407 -19.113  1.00  0.00           N  
ATOM   3874  CA  LEU A 253      20.470  21.600 -18.401  1.00  0.00           C  
ATOM   3875  C   LEU A 253      21.195  21.731 -17.042  1.00  0.00           C  
ATOM   3876  O   LEU A 253      21.466  22.816 -16.520  1.00  0.00           O  
ATOM   3877  CB  LEU A 253      18.956  21.563 -18.154  1.00  0.00           C  
ATOM   3878  CG  LEU A 253      18.086  21.527 -19.425  1.00  0.00           C  
ATOM   3879  CD1 LEU A 253      16.608  21.496 -19.029  1.00  0.00           C  
ATOM   3880  CD2 LEU A 253      18.341  22.718 -20.349  1.00  0.00           C  
ATOM   3881  H   LEU A 253      20.488  19.514 -18.946  1.00  0.00           H  
ATOM   3882  HA  LEU A 253      20.744  22.485 -18.983  1.00  0.00           H  
ATOM   3883  HB2 LEU A 253      18.708  20.691 -17.535  1.00  0.00           H  
ATOM   3884  HB3 LEU A 253      18.678  22.441 -17.555  1.00  0.00           H  
ATOM   3885  HG  LEU A 253      18.303  20.607 -19.982  1.00  0.00           H  
ATOM   3886 HD11 LEU A 253      15.967  21.440 -19.915  1.00  0.00           H  
ATOM   3887 HD12 LEU A 253      16.390  20.624 -18.404  1.00  0.00           H  
ATOM   3888 HD13 LEU A 253      16.328  22.395 -18.469  1.00  0.00           H  
ATOM   3889 HD21 LEU A 253      17.637  22.718 -21.187  1.00  0.00           H  
ATOM   3890 HD22 LEU A 253      18.228  23.667 -19.814  1.00  0.00           H  
ATOM   3891 HD23 LEU A 253      19.349  22.681 -20.774  1.00  0.00           H  
ATOM   3892  N   SER A 254      21.454  20.539 -16.398  1.00  0.00           N  
ATOM   3893  CA  SER A 254      22.226  20.511 -15.158  1.00  0.00           C  
ATOM   3894  C   SER A 254      23.650  20.998 -15.461  1.00  0.00           C  
ATOM   3895  O   SER A 254      24.270  21.690 -14.651  1.00  0.00           O  
ATOM   3896  CB  SER A 254      22.273  19.114 -14.540  1.00  0.00           C  
ATOM   3897  OG  SER A 254      22.874  19.095 -13.244  1.00  0.00           O  
ATOM   3898  H   SER A 254      21.080  19.670 -16.804  1.00  0.00           H  
ATOM   3899  HA  SER A 254      21.782  21.232 -14.464  1.00  0.00           H  
ATOM   3900  HB2 SER A 254      21.258  18.717 -14.436  1.00  0.00           H  
ATOM   3901  HB3 SER A 254      22.830  18.415 -15.172  1.00  0.00           H  
ATOM   3902  HG  SER A 254      22.721  19.953 -12.792  1.00  0.00           H  
ATOM   3903  N   ALA A 255      24.189  20.576 -16.662  1.00  0.00           N  
ATOM   3904  CA  ALA A 255      25.514  21.006 -17.103  1.00  0.00           C  
ATOM   3905  C   ALA A 255      25.555  22.492 -17.518  1.00  0.00           C  
ATOM   3906  O   ALA A 255      26.618  23.096 -17.656  1.00  0.00           O  
ATOM   3907  CB  ALA A 255      25.994  20.152 -18.269  1.00  0.00           C  
ATOM   3908  H   ALA A 255      23.661  19.918 -17.250  1.00  0.00           H  
ATOM   3909  HA  ALA A 255      26.197  20.893 -16.252  1.00  0.00           H  
ATOM   3910  HB1 ALA A 255      27.000  20.448 -18.586  1.00  0.00           H  
ATOM   3911  HB2 ALA A 255      26.022  19.093 -17.992  1.00  0.00           H  
ATOM   3912  HB3 ALA A 255      25.330  20.255 -19.135  1.00  0.00           H  
ATOM   3913  N   GLN A 256      24.327  23.052 -17.815  1.00  0.00           N  
ATOM   3914  CA  GLN A 256      24.193  24.453 -18.206  1.00  0.00           C  
ATOM   3915  C   GLN A 256      24.243  25.348 -16.952  1.00  0.00           C  
ATOM   3916  O   GLN A 256      24.733  26.477 -16.997  1.00  0.00           O  
ATOM   3917  CB  GLN A 256      22.887  24.664 -18.979  1.00  0.00           C  
ATOM   3918  CG  GLN A 256      22.814  26.010 -19.694  1.00  0.00           C  
ATOM   3919  CD  GLN A 256      21.569  26.123 -20.555  1.00  0.00           C  
ATOM   3920  NE2 GLN A 256      21.454  27.340 -21.173  1.00  0.00           N  
ATOM   3921  OE1 GLN A 256      20.733  25.239 -20.707  1.00  0.00           O  
ATOM   3922  H   GLN A 256      23.504  22.460 -17.764  1.00  0.00           H  
ATOM   3923  HA  GLN A 256      25.055  24.708 -18.833  1.00  0.00           H  
ATOM   3924  HB2 GLN A 256      22.787  23.874 -19.730  1.00  0.00           H  
ATOM   3925  HB3 GLN A 256      22.023  24.570 -18.312  1.00  0.00           H  
ATOM   3926  HG2 GLN A 256      22.805  26.830 -18.968  1.00  0.00           H  
ATOM   3927  HG3 GLN A 256      23.688  26.141 -20.344  1.00  0.00           H  
ATOM   3928 HE21 GLN A 256      22.157  28.063 -21.076  1.00  0.00           H  
ATOM   3929 HE22 GLN A 256      20.639  27.515 -21.749  1.00  0.00           H  
ATOM   3930  N   THR A 257      23.568  24.863 -15.844  1.00  0.00           N  
ATOM   3931  CA  THR A 257      23.485  25.641 -14.605  1.00  0.00           C  
ATOM   3932  C   THR A 257      24.629  25.322 -13.641  1.00  0.00           C  
ATOM   3933  O   THR A 257      25.019  26.148 -12.812  1.00  0.00           O  
ATOM   3934  CB  THR A 257      22.151  25.458 -13.865  1.00  0.00           C  
ATOM   3935  OG1 THR A 257      21.839  24.071 -13.708  1.00  0.00           O  
ATOM   3936  CG2 THR A 257      21.009  26.154 -14.589  1.00  0.00           C  
ATOM   3937  H   THR A 257      23.135  23.942 -15.902  1.00  0.00           H  
ATOM   3938  HA  THR A 257      23.607  26.702 -14.860  1.00  0.00           H  
ATOM   3939  HB  THR A 257      22.224  25.878 -12.855  1.00  0.00           H  
ATOM   3940 HG21 THR A 257      21.214  27.223 -14.697  1.00  0.00           H  
ATOM   3941 HG22 THR A 257      20.838  25.720 -15.579  1.00  0.00           H  
ATOM   3942 HG23 THR A 257      20.078  26.040 -14.029  1.00  0.00           H  
ATOM   3943  HG1 THR A 257      21.503  23.735 -14.566  1.00  0.00           H  
ATOM   3944  N   GLY A 258      25.068  24.014 -13.637  1.00  0.00           N  
ATOM   3945  CA  GLY A 258      26.142  23.573 -12.767  1.00  0.00           C  
ATOM   3946  C   GLY A 258      25.655  23.134 -11.390  1.00  0.00           C  
ATOM   3947  O   GLY A 258      26.431  22.696 -10.545  1.00  0.00           O  
ATOM   3948  H   GLY A 258      24.658  23.310 -14.263  1.00  0.00           H  
ATOM   3949  HA2 GLY A 258      26.629  22.721 -13.250  1.00  0.00           H  
ATOM   3950  HA3 GLY A 258      26.868  24.382 -12.637  1.00  0.00           H  
ATOM   3951  N   ILE A 259      24.301  23.273 -11.185  1.00  0.00           N  
ATOM   3952  CA  ILE A 259      23.619  22.887  -9.956  1.00  0.00           C  
ATOM   3953  C   ILE A 259      23.015  21.516 -10.299  1.00  0.00           C  
ATOM   3954  O   ILE A 259      22.406  21.269 -11.350  1.00  0.00           O  
ATOM   3955  CB  ILE A 259      22.563  23.942  -9.560  1.00  0.00           C  
ATOM   3956  CG1 ILE A 259      23.212  25.336  -9.386  1.00  0.00           C  
ATOM   3957  CG2 ILE A 259      21.845  23.515  -8.281  1.00  0.00           C  
ATOM   3958  CD1 ILE A 259      22.210  26.453  -9.120  1.00  0.00           C  
ATOM   3959  H   ILE A 259      23.738  23.629 -11.955  1.00  0.00           H  
ATOM   3960  HA  ILE A 259      24.361  22.770  -9.157  1.00  0.00           H  
ATOM   3961  HB  ILE A 259      21.816  24.020 -10.360  1.00  0.00           H  
ATOM   3962 HG12 ILE A 259      23.948  25.310  -8.573  1.00  0.00           H  
ATOM   3963 HG13 ILE A 259      23.759  25.606 -10.297  1.00  0.00           H  
ATOM   3964 HG21 ILE A 259      21.120  24.261  -7.951  1.00  0.00           H  
ATOM   3965 HG22 ILE A 259      21.293  22.585  -8.441  1.00  0.00           H  
ATOM   3966 HG23 ILE A 259      22.558  23.367  -7.464  1.00  0.00           H  
ATOM   3967 HD11 ILE A 259      22.710  27.426  -9.170  1.00  0.00           H  
ATOM   3968 HD12 ILE A 259      21.406  26.445  -9.862  1.00  0.00           H  
ATOM   3969 HD13 ILE A 259      21.766  26.367  -8.124  1.00  0.00           H  
ATOM   3970  N   ALA A 260      23.202  20.544  -9.340  1.00  0.00           N  
ATOM   3971  CA  ALA A 260      22.933  19.158  -9.652  1.00  0.00           C  
ATOM   3972  C   ALA A 260      21.431  18.944  -9.501  1.00  0.00           C  
ATOM   3973  O   ALA A 260      20.710  19.584  -8.728  1.00  0.00           O  
ATOM   3974  CB  ALA A 260      23.706  18.183  -8.776  1.00  0.00           C  
ATOM   3975  H   ALA A 260      23.472  20.761  -8.340  1.00  0.00           H  
ATOM   3976  HA  ALA A 260      23.214  18.981 -10.695  1.00  0.00           H  
ATOM   3977  HB1 ALA A 260      23.593  17.158  -9.147  1.00  0.00           H  
ATOM   3978  HB2 ALA A 260      24.774  18.425  -8.765  1.00  0.00           H  
ATOM   3979  HB3 ALA A 260      23.345  18.186  -7.744  1.00  0.00           H  
ATOM   3980  N   VAL A 261      20.943  17.867 -10.222  1.00  0.00           N  
ATOM   3981  CA  VAL A 261      19.519  17.514 -10.142  1.00  0.00           C  
ATOM   3982  C   VAL A 261      19.207  17.160  -8.667  1.00  0.00           C  
ATOM   3983  O   VAL A 261      18.091  17.310  -8.171  1.00  0.00           O  
ATOM   3984  CB  VAL A 261      19.176  16.372 -11.117  1.00  0.00           C  
ATOM   3985  CG1 VAL A 261      17.734  15.897 -10.947  1.00  0.00           C  
ATOM   3986  CG2 VAL A 261      19.378  16.823 -12.569  1.00  0.00           C  
ATOM   3987  H   VAL A 261      21.549  17.342 -10.849  1.00  0.00           H  
ATOM   3988  HA  VAL A 261      18.942  18.417 -10.379  1.00  0.00           H  
ATOM   3989  HB  VAL A 261      19.839  15.517 -10.932  1.00  0.00           H  
ATOM   3990 HG11 VAL A 261      17.430  15.249 -11.773  1.00  0.00           H  
ATOM   3991 HG12 VAL A 261      17.617  15.323 -10.024  1.00  0.00           H  
ATOM   3992 HG13 VAL A 261      17.046  16.747 -10.917  1.00  0.00           H  
ATOM   3993 HG21 VAL A 261      19.115  16.025 -13.269  1.00  0.00           H  
ATOM   3994 HG22 VAL A 261      18.749  17.688 -12.802  1.00  0.00           H  
ATOM   3995 HG23 VAL A 261      20.420  17.094 -12.765  1.00  0.00           H  
ATOM   3996  N   LEU A 262      20.274  16.643  -7.963  1.00  0.00           N  
ATOM   3997  CA  LEU A 262      20.217  16.264  -6.562  1.00  0.00           C  
ATOM   3998  C   LEU A 262      20.122  17.482  -5.619  1.00  0.00           C  
ATOM   3999  O   LEU A 262      19.783  17.333  -4.441  1.00  0.00           O  
ATOM   4000  CB  LEU A 262      21.452  15.436  -6.178  1.00  0.00           C  
ATOM   4001  CG  LEU A 262      21.641  14.129  -6.978  1.00  0.00           C  
ATOM   4002  CD1 LEU A 262      22.874  13.384  -6.458  1.00  0.00           C  
ATOM   4003  CD2 LEU A 262      20.421  13.208  -6.931  1.00  0.00           C  
ATOM   4004  H   LEU A 262      21.144  16.537  -8.475  1.00  0.00           H  
ATOM   4005  HA  LEU A 262      19.294  15.693  -6.408  1.00  0.00           H  
ATOM   4006  HB2 LEU A 262      22.350  16.055  -6.311  1.00  0.00           H  
ATOM   4007  HB3 LEU A 262      21.414  15.206  -5.107  1.00  0.00           H  
ATOM   4008  HG  LEU A 262      21.831  14.381  -8.029  1.00  0.00           H  
ATOM   4009 HD11 LEU A 262      23.062  12.481  -7.048  1.00  0.00           H  
ATOM   4010 HD12 LEU A 262      23.766  14.016  -6.523  1.00  0.00           H  
ATOM   4011 HD13 LEU A 262      22.746  13.085  -5.412  1.00  0.00           H  
ATOM   4012 HD21 LEU A 262      20.625  12.269  -7.457  1.00  0.00           H  
ATOM   4013 HD22 LEU A 262      20.144  12.960  -5.902  1.00  0.00           H  
ATOM   4014 HD23 LEU A 262      19.555  13.666  -7.418  1.00  0.00           H  
ATOM   4015  N   ASP A 263      20.478  18.708  -6.134  1.00  0.00           N  
ATOM   4016  CA  ASP A 263      20.375  19.946  -5.362  1.00  0.00           C  
ATOM   4017  C   ASP A 263      19.071  20.627  -5.797  1.00  0.00           C  
ATOM   4018  O   ASP A 263      18.328  21.198  -4.996  1.00  0.00           O  
ATOM   4019  CB  ASP A 263      21.511  20.929  -5.563  1.00  0.00           C  
ATOM   4020  CG  ASP A 263      22.852  20.290  -5.834  1.00  0.00           C  
ATOM   4021  OD1 ASP A 263      23.251  19.421  -5.003  1.00  0.00           O  
ATOM   4022  OD2 ASP A 263      23.402  20.703  -6.901  1.00  0.00           O1-
ATOM   4023  H   ASP A 263      20.803  18.768  -7.100  1.00  0.00           H  
ATOM   4024  HA  ASP A 263      20.278  19.697  -4.301  1.00  0.00           H  
ATOM   4025  HB2 ASP A 263      21.277  21.612  -6.385  1.00  0.00           H  
ATOM   4026  HB3 ASP A 263      21.606  21.571  -4.678  1.00  0.00           H  
ATOM   4027  N   MET A 264      18.802  20.634  -7.152  1.00  0.00           N  
ATOM   4028  CA  MET A 264      17.591  21.278  -7.658  1.00  0.00           C  
ATOM   4029  C   MET A 264      16.332  20.495  -7.236  1.00  0.00           C  
ATOM   4030  O   MET A 264      15.230  21.042  -7.138  1.00  0.00           O  
ATOM   4031  CB  MET A 264      17.676  21.454  -9.172  1.00  0.00           C  
ATOM   4032  CG  MET A 264      16.664  22.434  -9.768  1.00  0.00           C  
ATOM   4033  SD  MET A 264      16.655  24.147  -9.126  1.00  0.00           S  
ATOM   4034  CE  MET A 264      18.416  24.531  -9.076  1.00  0.00           C  
ATOM   4035  H   MET A 264      19.476  20.204  -7.801  1.00  0.00           H  
ATOM   4036  HA  MET A 264      17.538  22.248  -7.154  1.00  0.00           H  
ATOM   4037  HB2 MET A 264      18.688  21.779  -9.446  1.00  0.00           H  
ATOM   4038  HB3 MET A 264      17.539  20.480  -9.661  1.00  0.00           H  
ATOM   4039  HG2 MET A 264      16.817  22.495 -10.849  1.00  0.00           H  
ATOM   4040  HG3 MET A 264      15.650  22.044  -9.632  1.00  0.00           H  
ATOM   4041  HE1 MET A 264      18.541  25.588  -8.830  1.00  0.00           H  
ATOM   4042  HE2 MET A 264      18.904  23.943  -8.299  1.00  0.00           H  
ATOM   4043  HE3 MET A 264      18.887  24.349 -10.041  1.00  0.00           H  
ATOM   4044  N   CYS A 265      16.496  19.137  -7.003  1.00  0.00           N  
ATOM   4045  CA  CYS A 265      15.453  18.363  -6.330  1.00  0.00           C  
ATOM   4046  C   CYS A 265      15.275  18.900  -4.907  1.00  0.00           C  
ATOM   4047  O   CYS A 265      14.178  18.887  -4.345  1.00  0.00           O  
ATOM   4048  CB  CYS A 265      15.764  16.871  -6.173  1.00  0.00           C  
ATOM   4049  SG  CYS A 265      15.344  15.889  -7.638  1.00  0.00           S  
ATOM   4050  H   CYS A 265      17.341  18.657  -7.339  1.00  0.00           H  
ATOM   4051  HA  CYS A 265      14.506  18.532  -6.853  1.00  0.00           H  
ATOM   4052  HB2 CYS A 265      16.821  16.711  -5.937  1.00  0.00           H  
ATOM   4053  HB3 CYS A 265      15.182  16.443  -5.351  1.00  0.00           H  
ATOM   4054  HG  CYS A 265      16.301  16.428  -8.413  1.00  0.00           H  
ATOM   4055  N   ALA A 266      16.417  19.296  -4.245  1.00  0.00           N  
ATOM   4056  CA  ALA A 266      16.343  19.769  -2.868  1.00  0.00           C  
ATOM   4057  C   ALA A 266      15.639  21.133  -2.847  1.00  0.00           C  
ATOM   4058  O   ALA A 266      14.888  21.459  -1.925  1.00  0.00           O  
ATOM   4059  CB  ALA A 266      17.699  19.843  -2.190  1.00  0.00           C  
ATOM   4060  H   ALA A 266      17.309  19.306  -4.730  1.00  0.00           H  
ATOM   4061  HA  ALA A 266      15.709  19.063  -2.319  1.00  0.00           H  
ATOM   4062  HB1 ALA A 266      18.319  20.655  -2.581  1.00  0.00           H  
ATOM   4063  HB2 ALA A 266      17.564  20.031  -1.121  1.00  0.00           H  
ATOM   4064  HB3 ALA A 266      18.255  18.908  -2.303  1.00  0.00           H  
ATOM   4065  N   SER A 267      15.942  21.987  -3.891  1.00  0.00           N  
ATOM   4066  CA  SER A 267      15.230  23.255  -4.053  1.00  0.00           C  
ATOM   4067  C   SER A 267      13.725  22.992  -4.230  1.00  0.00           C  
ATOM   4068  O   SER A 267      12.870  23.667  -3.651  1.00  0.00           O  
ATOM   4069  CB  SER A 267      15.719  24.066  -5.255  1.00  0.00           C  
ATOM   4070  OG  SER A 267      17.090  24.440  -5.177  1.00  0.00           O  
ATOM   4071  H   SER A 267      16.721  21.739  -4.518  1.00  0.00           H  
ATOM   4072  HA  SER A 267      15.364  23.824  -3.129  1.00  0.00           H  
ATOM   4073  HB2 SER A 267      15.587  23.507  -6.186  1.00  0.00           H  
ATOM   4074  HB3 SER A 267      15.129  24.981  -5.350  1.00  0.00           H  
ATOM   4075  HG  SER A 267      17.342  24.627  -4.238  1.00  0.00           H  
ATOM   4076  N   LEU A 268      13.388  21.993  -5.130  1.00  0.00           N  
ATOM   4077  CA  LEU A 268      11.985  21.625  -5.339  1.00  0.00           C  
ATOM   4078  C   LEU A 268      11.372  21.059  -4.035  1.00  0.00           C  
ATOM   4079  O   LEU A 268      10.223  21.339  -3.683  1.00  0.00           O  
ATOM   4080  CB  LEU A 268      11.878  20.656  -6.520  1.00  0.00           C  
ATOM   4081  CG  LEU A 268      10.457  20.228  -6.930  1.00  0.00           C  
ATOM   4082  CD1 LEU A 268       9.494  21.397  -7.102  1.00  0.00           C  
ATOM   4083  CD2 LEU A 268      10.531  19.428  -8.236  1.00  0.00           C  
ATOM   4084  H   LEU A 268      14.115  21.538  -5.698  1.00  0.00           H  
ATOM   4085  HA  LEU A 268      11.458  22.560  -5.567  1.00  0.00           H  
ATOM   4086  HB2 LEU A 268      12.368  21.120  -7.387  1.00  0.00           H  
ATOM   4087  HB3 LEU A 268      12.456  19.750  -6.301  1.00  0.00           H  
ATOM   4088  HG  LEU A 268      10.049  19.574  -6.153  1.00  0.00           H  
ATOM   4089 HD11 LEU A 268       8.525  21.038  -7.464  1.00  0.00           H  
ATOM   4090 HD12 LEU A 268       9.311  21.916  -6.158  1.00  0.00           H  
ATOM   4091 HD13 LEU A 268       9.877  22.126  -7.820  1.00  0.00           H  
ATOM   4092 HD21 LEU A 268       9.549  19.023  -8.501  1.00  0.00           H  
ATOM   4093 HD22 LEU A 268      10.873  20.055  -9.067  1.00  0.00           H  
ATOM   4094 HD23 LEU A 268      11.227  18.589  -8.145  1.00  0.00           H  
ATOM   4095  N   LYS A 269      12.153  20.181  -3.313  1.00  0.00           N  
ATOM   4096  CA  LYS A 269      11.684  19.640  -2.038  1.00  0.00           C  
ATOM   4097  C   LYS A 269      11.419  20.768  -1.013  1.00  0.00           C  
ATOM   4098  O   LYS A 269      10.402  20.789  -0.317  1.00  0.00           O  
ATOM   4099  CB  LYS A 269      12.722  18.679  -1.445  1.00  0.00           C  
ATOM   4100  CG  LYS A 269      12.112  17.698  -0.445  1.00  0.00           C  
ATOM   4101  CD  LYS A 269      13.160  16.903   0.341  1.00  0.00           C  
ATOM   4102  CE  LYS A 269      14.307  16.389  -0.520  1.00  0.00           C  
ATOM   4103  NZ  LYS A 269      14.994  15.298   0.188  1.00  0.00           N1+
ATOM   4104  H   LYS A 269      13.054  19.880  -3.708  1.00  0.00           H  
ATOM   4105  HA  LYS A 269      10.737  19.126  -2.239  1.00  0.00           H  
ATOM   4106  HB2 LYS A 269      13.182  18.099  -2.248  1.00  0.00           H  
ATOM   4107  HB3 LYS A 269      13.534  19.235  -0.961  1.00  0.00           H  
ATOM   4108  HG2 LYS A 269      11.472  18.227   0.269  1.00  0.00           H  
ATOM   4109  HG3 LYS A 269      11.465  16.997  -0.988  1.00  0.00           H  
ATOM   4110  HD2 LYS A 269      13.572  17.539   1.135  1.00  0.00           H  
ATOM   4111  HD3 LYS A 269      12.647  16.075   0.845  1.00  0.00           H  
ATOM   4112  HE2 LYS A 269      13.958  15.968  -1.466  1.00  0.00           H  
ATOM   4113  HE3 LYS A 269      15.052  17.165  -0.714  1.00  0.00           H  
ATOM   4114  HZ1 LYS A 269      15.338  15.548   1.120  1.00  0.00           H  
ATOM   4115  HZ2 LYS A 269      14.333  14.485   0.275  1.00  0.00           H  
ATOM   4116  HZ3 LYS A 269      15.824  14.945  -0.366  1.00  0.00           H  
ATOM   4117  N   GLU A 270      12.456  21.669  -0.849  1.00  0.00           N  
ATOM   4118  CA  GLU A 270      12.413  22.685   0.202  1.00  0.00           C  
ATOM   4119  C   GLU A 270      11.297  23.690  -0.134  1.00  0.00           C  
ATOM   4120  O   GLU A 270      10.661  24.251   0.760  1.00  0.00           O  
ATOM   4121  CB  GLU A 270      13.800  23.321   0.395  1.00  0.00           C  
ATOM   4122  CG  GLU A 270      13.976  24.095   1.710  1.00  0.00           C  
ATOM   4123  CD  GLU A 270      15.429  24.415   2.095  1.00  0.00           C  
ATOM   4124  OE1 GLU A 270      16.329  24.090   1.262  1.00  0.00           O  
ATOM   4125  OE2 GLU A 270      15.607  24.992   3.223  1.00  0.00           O1-
ATOM   4126  H   GLU A 270      13.287  21.597  -1.454  1.00  0.00           H  
ATOM   4127  HA  GLU A 270      12.115  22.168   1.122  1.00  0.00           H  
ATOM   4128  HB2 GLU A 270      14.546  22.516   0.380  1.00  0.00           H  
ATOM   4129  HB3 GLU A 270      14.035  23.980  -0.450  1.00  0.00           H  
ATOM   4130  HG2 GLU A 270      13.439  25.043   1.631  1.00  0.00           H  
ATOM   4131  HG3 GLU A 270      13.537  23.526   2.538  1.00  0.00           H  
ATOM   4132  N   LEU A 271      11.066  23.947  -1.473  1.00  0.00           N  
ATOM   4133  CA  LEU A 271       9.960  24.796  -1.914  1.00  0.00           C  
ATOM   4134  C   LEU A 271       8.597  24.153  -1.596  1.00  0.00           C  
ATOM   4135  O   LEU A 271       7.646  24.845  -1.226  1.00  0.00           O  
ATOM   4136  CB  LEU A 271       9.997  25.078  -3.426  1.00  0.00           C  
ATOM   4137  CG  LEU A 271      10.923  26.241  -3.829  1.00  0.00           C  
ATOM   4138  CD1 LEU A 271      11.140  26.222  -5.346  1.00  0.00           C  
ATOM   4139  CD2 LEU A 271      10.334  27.592  -3.416  1.00  0.00           C  
ATOM   4140  H   LEU A 271      11.704  23.558  -2.176  1.00  0.00           H  
ATOM   4141  HA  LEU A 271      10.009  25.720  -1.327  1.00  0.00           H  
ATOM   4142  HB2 LEU A 271      10.294  24.165  -3.955  1.00  0.00           H  
ATOM   4143  HB3 LEU A 271       8.985  25.307  -3.788  1.00  0.00           H  
ATOM   4144  HG  LEU A 271      11.899  26.123  -3.343  1.00  0.00           H  
ATOM   4145 HD11 LEU A 271      11.795  27.040  -5.658  1.00  0.00           H  
ATOM   4146 HD12 LEU A 271      11.605  25.283  -5.665  1.00  0.00           H  
ATOM   4147 HD13 LEU A 271      10.191  26.328  -5.882  1.00  0.00           H  
ATOM   4148 HD21 LEU A 271      10.267  27.687  -2.329  1.00  0.00           H  
ATOM   4149 HD22 LEU A 271      10.954  28.417  -3.779  1.00  0.00           H  
ATOM   4150 HD23 LEU A 271       9.331  27.724  -3.832  1.00  0.00           H  
ATOM   4151  N   LEU A 272       8.467  22.803  -1.863  1.00  0.00           N  
ATOM   4152  CA  LEU A 272       7.202  22.104  -1.621  1.00  0.00           C  
ATOM   4153  C   LEU A 272       6.918  21.991  -0.112  1.00  0.00           C  
ATOM   4154  O   LEU A 272       5.768  21.897   0.328  1.00  0.00           O  
ATOM   4155  CB  LEU A 272       7.210  20.703  -2.245  1.00  0.00           C  
ATOM   4156  CG  LEU A 272       7.047  20.709  -3.776  1.00  0.00           C  
ATOM   4157  CD1 LEU A 272       7.380  19.324  -4.337  1.00  0.00           C  
ATOM   4158  CD2 LEU A 272       5.636  21.118  -4.197  1.00  0.00           C  
ATOM   4159  H   LEU A 272       9.267  22.291  -2.253  1.00  0.00           H  
ATOM   4160  HA  LEU A 272       6.400  22.727  -2.031  1.00  0.00           H  
ATOM   4161  HB2 LEU A 272       8.146  20.197  -1.976  1.00  0.00           H  
ATOM   4162  HB3 LEU A 272       6.408  20.096  -1.810  1.00  0.00           H  
ATOM   4163  HG  LEU A 272       7.747  21.428  -4.214  1.00  0.00           H  
ATOM   4164 HD11 LEU A 272       7.339  19.330  -5.430  1.00  0.00           H  
ATOM   4165 HD12 LEU A 272       8.390  19.017  -4.049  1.00  0.00           H  
ATOM   4166 HD13 LEU A 272       6.678  18.566  -3.973  1.00  0.00           H  
ATOM   4167 HD21 LEU A 272       5.555  21.139  -5.286  1.00  0.00           H  
ATOM   4168 HD22 LEU A 272       4.886  20.417  -3.816  1.00  0.00           H  
ATOM   4169 HD23 LEU A 272       5.377  22.119  -3.842  1.00  0.00           H  
ATOM   4170  N   GLN A 273       8.031  21.845   0.691  1.00  0.00           N  
ATOM   4171  CA  GLN A 273       7.926  21.782   2.144  1.00  0.00           C  
ATOM   4172  C   GLN A 273       7.732  23.162   2.801  1.00  0.00           C  
ATOM   4173  O   GLN A 273       7.015  23.267   3.799  1.00  0.00           O  
ATOM   4174  CB  GLN A 273       9.096  21.007   2.765  1.00  0.00           C  
ATOM   4175  CG  GLN A 273       8.985  19.512   2.443  1.00  0.00           C  
ATOM   4176  CD  GLN A 273      10.073  18.667   3.070  1.00  0.00           C  
ATOM   4177  OE1 GLN A 273      10.897  19.065   3.884  1.00  0.00           O  
ATOM   4178  NE2 GLN A 273      10.042  17.356   2.671  1.00  0.00           N  
ATOM   4179  H   GLN A 273       8.951  21.742   0.243  1.00  0.00           H  
ATOM   4180  HA  GLN A 273       7.000  21.239   2.372  1.00  0.00           H  
ATOM   4181  HB2 GLN A 273      10.055  21.401   2.408  1.00  0.00           H  
ATOM   4182  HB3 GLN A 273       9.095  21.142   3.854  1.00  0.00           H  
ATOM   4183  HG2 GLN A 273       8.025  19.127   2.809  1.00  0.00           H  
ATOM   4184  HG3 GLN A 273       9.008  19.349   1.360  1.00  0.00           H  
ATOM   4185 HE21 GLN A 273       9.371  16.991   2.005  1.00  0.00           H  
ATOM   4186 HE22 GLN A 273      10.714  16.709   3.068  1.00  0.00           H  
ATOM   4187  N   ASN A 274       8.468  24.228   2.311  1.00  0.00           N  
ATOM   4188  CA  ASN A 274       8.277  25.571   2.885  1.00  0.00           C  
ATOM   4189  C   ASN A 274       7.032  26.284   2.327  1.00  0.00           C  
ATOM   4190  O   ASN A 274       6.360  27.048   3.024  1.00  0.00           O  
ATOM   4191  CB  ASN A 274       9.470  26.499   2.643  1.00  0.00           C  
ATOM   4192  CG  ASN A 274      10.511  26.350   3.723  1.00  0.00           C  
ATOM   4193  OD1 ASN A 274      10.237  26.240   4.914  1.00  0.00           O  
ATOM   4194  ND2 ASN A 274      11.801  26.428   3.280  1.00  0.00           N  
ATOM   4195  H   ASN A 274       9.166  24.093   1.569  1.00  0.00           H  
ATOM   4196  HA  ASN A 274       8.091  25.444   3.958  1.00  0.00           H  
ATOM   4197  HB2 ASN A 274       9.902  26.358   1.649  1.00  0.00           H  
ATOM   4198  HB3 ASN A 274       9.157  27.552   2.688  1.00  0.00           H  
ATOM   4199 HD21 ASN A 274      12.044  26.576   2.307  1.00  0.00           H  
ATOM   4200 HD22 ASN A 274      12.557  26.326   3.948  1.00  0.00           H  
ATOM   4201  N   GLY A 275       6.854  26.175   0.962  1.00  0.00           N  
ATOM   4202  CA  GLY A 275       5.855  26.961   0.266  1.00  0.00           C  
ATOM   4203  C   GLY A 275       6.352  28.382  -0.048  1.00  0.00           C  
ATOM   4204  O   GLY A 275       7.027  29.060   0.729  1.00  0.00           O  
ATOM   4205  H   GLY A 275       7.420  25.525   0.406  1.00  0.00           H  
ATOM   4206  HA2 GLY A 275       5.600  26.434  -0.658  1.00  0.00           H  
ATOM   4207  HA3 GLY A 275       4.952  27.045   0.879  1.00  0.00           H  
ATOM   4208  N   MET A 276       5.879  28.887  -1.255  1.00  0.00           N  
ATOM   4209  CA  MET A 276       6.316  30.183  -1.771  1.00  0.00           C  
ATOM   4210  C   MET A 276       5.802  31.380  -0.954  1.00  0.00           C  
ATOM   4211  O   MET A 276       6.233  32.518  -1.143  1.00  0.00           O  
ATOM   4212  CB  MET A 276       5.909  30.413  -3.235  1.00  0.00           C  
ATOM   4213  CG  MET A 276       6.586  29.451  -4.209  1.00  0.00           C  
ATOM   4214  SD  MET A 276       6.402  30.087  -5.911  1.00  0.00           S  
ATOM   4215  CE  MET A 276       6.521  28.532  -6.821  1.00  0.00           C  
ATOM   4216  H   MET A 276       5.251  28.318  -1.814  1.00  0.00           H  
ATOM   4217  HA  MET A 276       7.407  30.200  -1.678  1.00  0.00           H  
ATOM   4218  HB2 MET A 276       4.818  30.334  -3.334  1.00  0.00           H  
ATOM   4219  HB3 MET A 276       6.171  31.444  -3.505  1.00  0.00           H  
ATOM   4220  HG2 MET A 276       7.655  29.372  -3.996  1.00  0.00           H  
ATOM   4221  HG3 MET A 276       6.137  28.456  -4.128  1.00  0.00           H  
ATOM   4222  HE1 MET A 276       6.545  28.739  -7.894  1.00  0.00           H  
ATOM   4223  HE2 MET A 276       7.433  27.997  -6.545  1.00  0.00           H  
ATOM   4224  HE3 MET A 276       5.651  27.907  -6.608  1.00  0.00           H  
ATOM   4225  N   ASN A 277       4.764  31.125  -0.084  1.00  0.00           N  
ATOM   4226  CA  ASN A 277       4.262  32.114   0.882  1.00  0.00           C  
ATOM   4227  C   ASN A 277       3.672  33.390   0.237  1.00  0.00           C  
ATOM   4228  O   ASN A 277       3.552  34.456   0.836  1.00  0.00           O  
ATOM   4229  CB  ASN A 277       5.305  32.430   1.961  1.00  0.00           C  
ATOM   4230  CG  ASN A 277       5.130  31.494   3.133  1.00  0.00           C  
ATOM   4231  ND2 ASN A 277       5.771  30.291   3.017  1.00  0.00           N  
ATOM   4232  OD1 ASN A 277       4.432  31.779   4.102  1.00  0.00           O  
ATOM   4233  H   ASN A 277       4.390  30.180  -0.051  1.00  0.00           H  
ATOM   4234  HA  ASN A 277       3.394  31.624   1.344  1.00  0.00           H  
ATOM   4235  HB2 ASN A 277       6.331  32.349   1.586  1.00  0.00           H  
ATOM   4236  HB3 ASN A 277       5.198  33.446   2.356  1.00  0.00           H  
ATOM   4237 HD21 ASN A 277       6.337  30.019   2.208  1.00  0.00           H  
ATOM   4238 HD22 ASN A 277       5.697  29.598   3.755  1.00  0.00           H  
ATOM   4239  N   GLY A 278       3.150  33.174  -1.024  1.00  0.00           N  
ATOM   4240  CA  GLY A 278       2.479  34.201  -1.807  1.00  0.00           C  
ATOM   4241  C   GLY A 278       3.339  34.841  -2.901  1.00  0.00           C  
ATOM   4242  O   GLY A 278       2.878  35.670  -3.686  1.00  0.00           O  
ATOM   4243  H   GLY A 278       3.258  32.254  -1.440  1.00  0.00           H  
ATOM   4244  HA2 GLY A 278       1.621  33.724  -2.289  1.00  0.00           H  
ATOM   4245  HA3 GLY A 278       2.122  34.998  -1.146  1.00  0.00           H  
ATOM   4246  N   ARG A 279       4.651  34.419  -2.942  1.00  0.00           N  
ATOM   4247  CA  ARG A 279       5.578  34.899  -3.954  1.00  0.00           C  
ATOM   4248  C   ARG A 279       5.392  34.124  -5.276  1.00  0.00           C  
ATOM   4249  O   ARG A 279       4.694  33.119  -5.387  1.00  0.00           O  
ATOM   4250  CB  ARG A 279       7.029  34.767  -3.477  1.00  0.00           C  
ATOM   4251  CG  ARG A 279       7.383  35.762  -2.364  1.00  0.00           C  
ATOM   4252  CD  ARG A 279       8.837  35.604  -1.926  1.00  0.00           C  
ATOM   4253  NE  ARG A 279       9.750  35.613  -3.075  1.00  0.00           N  
ATOM   4254  CZ  ARG A 279      10.028  36.673  -3.868  1.00  0.00           C  
ATOM   4255  NH1 ARG A 279       9.687  37.925  -3.516  1.00  0.00           N  
ATOM   4256  NH2 ARG A 279      10.670  36.498  -5.037  1.00  0.00           N1+
ATOM   4257  H   ARG A 279       4.974  33.745  -2.244  1.00  0.00           H  
ATOM   4258  HA  ARG A 279       5.348  35.952  -4.163  1.00  0.00           H  
ATOM   4259  HB2 ARG A 279       7.226  33.743  -3.140  1.00  0.00           H  
ATOM   4260  HB3 ARG A 279       7.705  34.935  -4.323  1.00  0.00           H  
ATOM   4261  HG2 ARG A 279       7.217  36.782  -2.729  1.00  0.00           H  
ATOM   4262  HG3 ARG A 279       6.729  35.618  -1.496  1.00  0.00           H  
ATOM   4263  HD2 ARG A 279       9.141  36.378  -1.214  1.00  0.00           H  
ATOM   4264  HD3 ARG A 279       8.967  34.641  -1.421  1.00  0.00           H  
ATOM   4265  HE  ARG A 279      10.161  34.726  -3.344  1.00  0.00           H  
ATOM   4266 HH11 ARG A 279       9.903  38.722  -4.102  1.00  0.00           H  
ATOM   4267 HH12 ARG A 279       9.261  38.107  -2.619  1.00  0.00           H  
ATOM   4268 HH21 ARG A 279      10.881  37.258  -5.673  1.00  0.00           H  
ATOM   4269 HH22 ARG A 279      10.911  35.572  -5.361  1.00  0.00           H  
ATOM   4270  N   THR A 280       6.118  34.672  -6.316  1.00  0.00           N  
ATOM   4271  CA  THR A 280       6.263  34.053  -7.630  1.00  0.00           C  
ATOM   4272  C   THR A 280       7.728  33.587  -7.798  1.00  0.00           C  
ATOM   4273  O   THR A 280       8.636  33.870  -7.013  1.00  0.00           O  
ATOM   4274  CB  THR A 280       5.925  35.074  -8.735  1.00  0.00           C  
ATOM   4275  OG1 THR A 280       6.736  36.240  -8.537  1.00  0.00           O  
ATOM   4276  CG2 THR A 280       4.462  35.502  -8.711  1.00  0.00           C  
ATOM   4277  H   THR A 280       6.610  35.553  -6.213  1.00  0.00           H  
ATOM   4278  HA  THR A 280       5.618  33.173  -7.691  1.00  0.00           H  
ATOM   4279  HB  THR A 280       6.169  34.679  -9.726  1.00  0.00           H  
ATOM   4280 HG21 THR A 280       3.793  34.645  -8.813  1.00  0.00           H  
ATOM   4281 HG22 THR A 280       4.214  36.035  -7.788  1.00  0.00           H  
ATOM   4282 HG23 THR A 280       4.259  36.197  -9.533  1.00  0.00           H  
ATOM   4283  HG1 THR A 280       6.525  36.861  -9.257  1.00  0.00           H  
ATOM   4284  N   ILE A 281       7.932  32.853  -8.949  1.00  0.00           N  
ATOM   4285  CA  ILE A 281       9.250  32.582  -9.550  1.00  0.00           C  
ATOM   4286  C   ILE A 281       9.055  33.030 -11.006  1.00  0.00           C  
ATOM   4287  O   ILE A 281       8.011  32.760 -11.616  1.00  0.00           O  
ATOM   4288  CB  ILE A 281       9.614  31.078  -9.468  1.00  0.00           C  
ATOM   4289  CG1 ILE A 281       9.892  30.659  -8.011  1.00  0.00           C  
ATOM   4290  CG2 ILE A 281      10.814  30.731 -10.361  1.00  0.00           C  
ATOM   4291  CD1 ILE A 281      10.027  29.157  -7.810  1.00  0.00           C  
ATOM   4292  H   ILE A 281       7.110  32.492  -9.452  1.00  0.00           H  
ATOM   4293  HA  ILE A 281      10.005  33.203  -9.060  1.00  0.00           H  
ATOM   4294  HB  ILE A 281       8.754  30.498  -9.822  1.00  0.00           H  
ATOM   4295 HG12 ILE A 281      10.813  31.136  -7.665  1.00  0.00           H  
ATOM   4296 HG13 ILE A 281       9.083  31.009  -7.363  1.00  0.00           H  
ATOM   4297 HG21 ILE A 281      11.068  29.669 -10.301  1.00  0.00           H  
ATOM   4298 HG22 ILE A 281      10.601  30.932 -11.415  1.00  0.00           H  
ATOM   4299 HG23 ILE A 281      11.699  31.307 -10.075  1.00  0.00           H  
ATOM   4300 HD11 ILE A 281      10.059  28.925  -6.741  1.00  0.00           H  
ATOM   4301 HD12 ILE A 281       9.184  28.619  -8.252  1.00  0.00           H  
ATOM   4302 HD13 ILE A 281      10.950  28.778  -8.253  1.00  0.00           H  
ATOM   4303  N   LEU A 282      10.102  33.727 -11.586  1.00  0.00           N  
ATOM   4304  CA  LEU A 282      10.146  34.166 -12.993  1.00  0.00           C  
ATOM   4305  C   LEU A 282       8.997  35.112 -13.437  1.00  0.00           C  
ATOM   4306  O   LEU A 282       9.200  36.163 -14.045  1.00  0.00           O  
ATOM   4307  CB  LEU A 282      10.167  32.968 -13.968  1.00  0.00           C  
ATOM   4308  CG  LEU A 282      11.562  32.383 -14.231  1.00  0.00           C  
ATOM   4309  CD1 LEU A 282      11.410  31.044 -14.960  1.00  0.00           C  
ATOM   4310  CD2 LEU A 282      12.407  33.342 -15.069  1.00  0.00           C  
ATOM   4311  H   LEU A 282      10.951  33.938 -10.992  1.00  0.00           H  
ATOM   4312  HA  LEU A 282      11.064  34.757 -13.077  1.00  0.00           H  
ATOM   4313  HB2 LEU A 282       9.515  32.170 -13.592  1.00  0.00           H  
ATOM   4314  HB3 LEU A 282       9.736  33.265 -14.934  1.00  0.00           H  
ATOM   4315  HG  LEU A 282      12.072  32.201 -13.279  1.00  0.00           H  
ATOM   4316 HD11 LEU A 282      12.378  30.636 -15.264  1.00  0.00           H  
ATOM   4317 HD12 LEU A 282      10.929  30.306 -14.310  1.00  0.00           H  
ATOM   4318 HD13 LEU A 282      10.796  31.152 -15.859  1.00  0.00           H  
ATOM   4319 HD21 LEU A 282      13.339  32.867 -15.377  1.00  0.00           H  
ATOM   4320 HD22 LEU A 282      11.878  33.652 -15.976  1.00  0.00           H  
ATOM   4321 HD23 LEU A 282      12.670  34.243 -14.507  1.00  0.00           H  
ATOM   4322  N   GLY A 283       7.741  34.567 -13.277  1.00  0.00           N  
ATOM   4323  CA  GLY A 283       6.513  35.159 -13.757  1.00  0.00           C  
ATOM   4324  C   GLY A 283       5.276  34.262 -13.621  1.00  0.00           C  
ATOM   4325  O   GLY A 283       4.268  34.472 -14.300  1.00  0.00           O  
ATOM   4326  H   GLY A 283       7.716  33.672 -12.779  1.00  0.00           H  
ATOM   4327  HA2 GLY A 283       6.340  36.078 -13.189  1.00  0.00           H  
ATOM   4328  HA3 GLY A 283       6.648  35.416 -14.813  1.00  0.00           H  
ATOM   4329  N   SER A 284       5.313  33.338 -12.592  1.00  0.00           N  
ATOM   4330  CA  SER A 284       4.168  32.492 -12.262  1.00  0.00           C  
ATOM   4331  C   SER A 284       4.198  32.283 -10.744  1.00  0.00           C  
ATOM   4332  O   SER A 284       5.242  32.291 -10.089  1.00  0.00           O  
ATOM   4333  CB  SER A 284       4.183  31.133 -12.974  1.00  0.00           C  
ATOM   4334  OG  SER A 284       2.956  30.431 -12.745  1.00  0.00           O  
ATOM   4335  H   SER A 284       6.136  33.226 -11.994  1.00  0.00           H  
ATOM   4336  HA  SER A 284       3.248  33.031 -12.518  1.00  0.00           H  
ATOM   4337  HB2 SER A 284       4.301  31.274 -14.053  1.00  0.00           H  
ATOM   4338  HB3 SER A 284       5.002  30.504 -12.614  1.00  0.00           H  
ATOM   4339  HG  SER A 284       2.893  29.714 -13.463  1.00  0.00           H  
ATOM   4340  N   ALA A 285       2.941  32.072 -10.203  1.00  0.00           N  
ATOM   4341  CA  ALA A 285       2.715  31.827  -8.776  1.00  0.00           C  
ATOM   4342  C   ALA A 285       2.644  30.323  -8.488  1.00  0.00           C  
ATOM   4343  O   ALA A 285       2.482  29.872  -7.355  1.00  0.00           O  
ATOM   4344  CB  ALA A 285       1.430  32.502  -8.319  1.00  0.00           C  
ATOM   4345  H   ALA A 285       2.137  32.058 -10.829  1.00  0.00           H  
ATOM   4346  HA  ALA A 285       3.564  32.220  -8.211  1.00  0.00           H  
ATOM   4347  HB1 ALA A 285       1.272  32.360  -7.245  1.00  0.00           H  
ATOM   4348  HB2 ALA A 285       1.460  33.578  -8.520  1.00  0.00           H  
ATOM   4349  HB3 ALA A 285       0.558  32.089  -8.840  1.00  0.00           H  
ATOM   4350  N   LEU A 286       2.746  29.544  -9.617  1.00  0.00           N  
ATOM   4351  CA  LEU A 286       2.730  28.099  -9.604  1.00  0.00           C  
ATOM   4352  C   LEU A 286       4.109  27.614 -10.076  1.00  0.00           C  
ATOM   4353  O   LEU A 286       4.906  28.309 -10.701  1.00  0.00           O  
ATOM   4354  CB  LEU A 286       1.645  27.548 -10.544  1.00  0.00           C  
ATOM   4355  CG  LEU A 286       0.207  27.989 -10.204  1.00  0.00           C  
ATOM   4356  CD1 LEU A 286      -0.757  27.473 -11.276  1.00  0.00           C  
ATOM   4357  CD2 LEU A 286      -0.240  27.496  -8.828  1.00  0.00           C  
ATOM   4358  H   LEU A 286       2.875  29.994 -10.525  1.00  0.00           H  
ATOM   4359  HA  LEU A 286       2.578  27.738  -8.582  1.00  0.00           H  
ATOM   4360  HB2 LEU A 286       1.875  27.863 -11.572  1.00  0.00           H  
ATOM   4361  HB3 LEU A 286       1.690  26.451 -10.552  1.00  0.00           H  
ATOM   4362  HG  LEU A 286       0.153  29.084 -10.212  1.00  0.00           H  
ATOM   4363 HD11 LEU A 286      -1.780  27.807 -11.072  1.00  0.00           H  
ATOM   4364 HD12 LEU A 286      -0.475  27.849 -12.265  1.00  0.00           H  
ATOM   4365 HD13 LEU A 286      -0.759  26.379 -11.317  1.00  0.00           H  
ATOM   4366 HD21 LEU A 286      -1.285  27.764  -8.640  1.00  0.00           H  
ATOM   4367 HD22 LEU A 286      -0.151  26.407  -8.748  1.00  0.00           H  
ATOM   4368 HD23 LEU A 286       0.357  27.945  -8.029  1.00  0.00           H  
ATOM   4369  N   LEU A 287       4.324  26.279  -9.798  1.00  0.00           N  
ATOM   4370  CA  LEU A 287       5.426  25.521 -10.378  1.00  0.00           C  
ATOM   4371  C   LEU A 287       4.835  24.957 -11.678  1.00  0.00           C  
ATOM   4372  O   LEU A 287       3.874  24.187 -11.674  1.00  0.00           O  
ATOM   4373  CB  LEU A 287       5.846  24.382  -9.440  1.00  0.00           C  
ATOM   4374  CG  LEU A 287       6.510  24.876  -8.138  1.00  0.00           C  
ATOM   4375  CD1 LEU A 287       6.545  23.755  -7.099  1.00  0.00           C  
ATOM   4376  CD2 LEU A 287       7.927  25.392  -8.383  1.00  0.00           C  
ATOM   4377  H   LEU A 287       3.671  25.779  -9.202  1.00  0.00           H  
ATOM   4378  HA  LEU A 287       6.261  26.188 -10.603  1.00  0.00           H  
ATOM   4379  HB2 LEU A 287       4.962  23.781  -9.185  1.00  0.00           H  
ATOM   4380  HB3 LEU A 287       6.526  23.703  -9.969  1.00  0.00           H  
ATOM   4381  HG  LEU A 287       5.914  25.691  -7.712  1.00  0.00           H  
ATOM   4382 HD11 LEU A 287       7.027  24.090  -6.174  1.00  0.00           H  
ATOM   4383 HD12 LEU A 287       5.531  23.430  -6.846  1.00  0.00           H  
ATOM   4384 HD13 LEU A 287       7.096  22.891  -7.477  1.00  0.00           H  
ATOM   4385 HD21 LEU A 287       8.393  25.705  -7.444  1.00  0.00           H  
ATOM   4386 HD22 LEU A 287       8.562  24.620  -8.831  1.00  0.00           H  
ATOM   4387 HD23 LEU A 287       7.924  26.258  -9.049  1.00  0.00           H  
ATOM   4388  N   GLU A 288       5.402  25.444 -12.839  1.00  0.00           N  
ATOM   4389  CA  GLU A 288       4.892  25.064 -14.150  1.00  0.00           C  
ATOM   4390  C   GLU A 288       5.598  23.757 -14.543  1.00  0.00           C  
ATOM   4391  O   GLU A 288       6.801  23.576 -14.345  1.00  0.00           O  
ATOM   4392  CB  GLU A 288       5.211  26.096 -15.239  1.00  0.00           C  
ATOM   4393  CG  GLU A 288       4.720  27.506 -14.950  1.00  0.00           C  
ATOM   4394  CD  GLU A 288       3.258  27.829 -15.253  1.00  0.00           C  
ATOM   4395  OE1 GLU A 288       2.784  28.732 -14.492  1.00  0.00           O  
ATOM   4396  OE2 GLU A 288       2.742  27.246 -16.267  1.00  0.00           O1-
ATOM   4397  H   GLU A 288       6.194  26.080 -12.798  1.00  0.00           H  
ATOM   4398  HA  GLU A 288       3.810  24.905 -14.082  1.00  0.00           H  
ATOM   4399  HB2 GLU A 288       6.298  26.139 -15.372  1.00  0.00           H  
ATOM   4400  HB3 GLU A 288       4.803  25.739 -16.192  1.00  0.00           H  
ATOM   4401  HG2 GLU A 288       4.944  27.785 -13.914  1.00  0.00           H  
ATOM   4402  HG3 GLU A 288       5.295  28.200 -15.575  1.00  0.00           H  
ATOM   4403  N   ASP A 289       4.785  22.853 -15.193  1.00  0.00           N  
ATOM   4404  CA  ASP A 289       5.295  21.594 -15.715  1.00  0.00           C  
ATOM   4405  C   ASP A 289       4.842  21.349 -17.168  1.00  0.00           C  
ATOM   4406  O   ASP A 289       4.913  20.243 -17.706  1.00  0.00           O  
ATOM   4407  CB  ASP A 289       4.941  20.462 -14.771  1.00  0.00           C  
ATOM   4408  CG  ASP A 289       3.493  20.067 -14.817  1.00  0.00           C  
ATOM   4409  OD1 ASP A 289       2.670  20.827 -15.414  1.00  0.00           O  
ATOM   4410  OD2 ASP A 289       3.181  18.957 -14.273  1.00  0.00           O1-
ATOM   4411  H   ASP A 289       3.781  23.010 -15.273  1.00  0.00           H  
ATOM   4412  HA  ASP A 289       6.387  21.674 -15.760  1.00  0.00           H  
ATOM   4413  HB2 ASP A 289       5.540  19.586 -15.020  1.00  0.00           H  
ATOM   4414  HB3 ASP A 289       5.166  20.734 -13.736  1.00  0.00           H  
ATOM   4415  N   GLU A 290       4.533  22.515 -17.853  1.00  0.00           N  
ATOM   4416  CA  GLU A 290       4.125  22.565 -19.261  1.00  0.00           C  
ATOM   4417  C   GLU A 290       5.130  23.485 -19.964  1.00  0.00           C  
ATOM   4418  O   GLU A 290       4.845  24.294 -20.839  1.00  0.00           O  
ATOM   4419  CB  GLU A 290       2.660  22.977 -19.438  1.00  0.00           C  
ATOM   4420  CG  GLU A 290       1.764  22.157 -18.520  1.00  0.00           C  
ATOM   4421  CD  GLU A 290       0.337  21.785 -18.886  1.00  0.00           C  
ATOM   4422  OE1 GLU A 290      -0.053  21.987 -20.072  1.00  0.00           O  
ATOM   4423  OE2 GLU A 290      -0.278  21.218 -17.916  1.00  0.00           O1-
ATOM   4424  H   GLU A 290       4.587  23.378 -17.322  1.00  0.00           H  
ATOM   4425  HA  GLU A 290       4.264  21.567 -19.692  1.00  0.00           H  
ATOM   4426  HB2 GLU A 290       2.534  24.041 -19.207  1.00  0.00           H  
ATOM   4427  HB3 GLU A 290       2.374  22.856 -20.488  1.00  0.00           H  
ATOM   4428  HG2 GLU A 290       2.236  21.179 -18.357  1.00  0.00           H  
ATOM   4429  HG3 GLU A 290       1.731  22.654 -17.540  1.00  0.00           H  
ATOM   4430  N   PHE A 291       6.421  23.148 -19.581  1.00  0.00           N  
ATOM   4431  CA  PHE A 291       7.649  23.661 -20.165  1.00  0.00           C  
ATOM   4432  C   PHE A 291       8.636  22.492 -20.097  1.00  0.00           C  
ATOM   4433  O   PHE A 291       9.233  22.208 -19.058  1.00  0.00           O  
ATOM   4434  CB  PHE A 291       8.286  24.772 -19.323  1.00  0.00           C  
ATOM   4435  CG  PHE A 291       7.730  26.156 -19.505  1.00  0.00           C  
ATOM   4436  CD1 PHE A 291       8.264  27.020 -20.466  1.00  0.00           C  
ATOM   4437  CD2 PHE A 291       6.759  26.633 -18.621  1.00  0.00           C  
ATOM   4438  CE1 PHE A 291       7.867  28.356 -20.495  1.00  0.00           C  
ATOM   4439  CE2 PHE A 291       6.387  27.974 -18.635  1.00  0.00           C  
ATOM   4440  CZ  PHE A 291       6.954  28.840 -19.561  1.00  0.00           C  
ATOM   4441  H   PHE A 291       6.505  22.475 -18.821  1.00  0.00           H  
ATOM   4442  HA  PHE A 291       7.462  23.976 -21.194  1.00  0.00           H  
ATOM   4443  HB2 PHE A 291       8.239  24.513 -18.254  1.00  0.00           H  
ATOM   4444  HB3 PHE A 291       9.362  24.833 -19.543  1.00  0.00           H  
ATOM   4445  HD1 PHE A 291       9.039  26.682 -21.150  1.00  0.00           H  
ATOM   4446  HD2 PHE A 291       6.343  25.961 -17.877  1.00  0.00           H  
ATOM   4447  HE1 PHE A 291       8.302  29.031 -21.224  1.00  0.00           H  
ATOM   4448  HE2 PHE A 291       5.674  28.349 -17.906  1.00  0.00           H  
ATOM   4449  HZ  PHE A 291       6.690  29.894 -19.554  1.00  0.00           H  
ATOM   4450  N   THR A 292       8.765  21.739 -21.233  1.00  0.00           N  
ATOM   4451  CA  THR A 292       9.701  20.612 -21.284  1.00  0.00           C  
ATOM   4452  C   THR A 292      11.086  21.214 -21.563  1.00  0.00           C  
ATOM   4453  O   THR A 292      11.226  22.394 -21.916  1.00  0.00           O  
ATOM   4454  CB  THR A 292       9.337  19.622 -22.400  1.00  0.00           C  
ATOM   4455  OG1 THR A 292       9.412  20.276 -23.668  1.00  0.00           O  
ATOM   4456  CG2 THR A 292       7.978  18.970 -22.224  1.00  0.00           C  
ATOM   4457  H   THR A 292       8.256  21.998 -22.097  1.00  0.00           H  
ATOM   4458  HA  THR A 292       9.722  20.123 -20.309  1.00  0.00           H  
ATOM   4459  HB  THR A 292      10.063  18.812 -22.454  1.00  0.00           H  
ATOM   4460 HG21 THR A 292       7.976  18.290 -21.370  1.00  0.00           H  
ATOM   4461 HG22 THR A 292       7.195  19.713 -22.072  1.00  0.00           H  
ATOM   4462 HG23 THR A 292       7.716  18.399 -23.119  1.00  0.00           H  
ATOM   4463  HG1 THR A 292       8.742  21.013 -23.687  1.00  0.00           H  
ATOM   4464  N   PRO A 293      12.175  20.362 -21.551  1.00  0.00           N  
ATOM   4465  CA  PRO A 293      13.461  20.802 -22.092  1.00  0.00           C  
ATOM   4466  C   PRO A 293      13.358  21.306 -23.535  1.00  0.00           C  
ATOM   4467  O   PRO A 293      14.173  22.115 -23.982  1.00  0.00           O  
ATOM   4468  CB  PRO A 293      14.362  19.574 -21.986  1.00  0.00           C  
ATOM   4469  CG  PRO A 293      13.779  18.833 -20.790  1.00  0.00           C  
ATOM   4470  CD  PRO A 293      12.284  19.026 -20.980  1.00  0.00           C  
ATOM   4471  HA  PRO A 293      13.824  21.612 -21.453  1.00  0.00           H  
ATOM   4472  HB2 PRO A 293      14.295  18.949 -22.885  1.00  0.00           H  
ATOM   4473  HB3 PRO A 293      15.413  19.840 -21.843  1.00  0.00           H  
ATOM   4474  HG2 PRO A 293      14.066  17.781 -20.763  1.00  0.00           H  
ATOM   4475  HG3 PRO A 293      14.110  19.307 -19.858  1.00  0.00           H  
ATOM   4476  HD2 PRO A 293      11.909  18.300 -21.706  1.00  0.00           H  
ATOM   4477  HD3 PRO A 293      11.716  18.944 -20.050  1.00  0.00           H  
ATOM   4478  N   PHE A 294      12.315  20.810 -24.298  1.00  0.00           N  
ATOM   4479  CA  PHE A 294      12.109  21.285 -25.669  1.00  0.00           C  
ATOM   4480  C   PHE A 294      11.772  22.782 -25.554  1.00  0.00           C  
ATOM   4481  O   PHE A 294      12.348  23.629 -26.236  1.00  0.00           O  
ATOM   4482  CB  PHE A 294      10.963  20.513 -26.340  1.00  0.00           C  
ATOM   4483  CG  PHE A 294      10.840  20.529 -27.846  1.00  0.00           C  
ATOM   4484  CD1 PHE A 294       9.774  19.796 -28.399  1.00  0.00           C  
ATOM   4485  CD2 PHE A 294      11.712  21.194 -28.713  1.00  0.00           C  
ATOM   4486  CE1 PHE A 294       9.594  19.712 -29.779  1.00  0.00           C  
ATOM   4487  CE2 PHE A 294      11.530  21.105 -30.099  1.00  0.00           C  
ATOM   4488  CZ  PHE A 294      10.474  20.367 -30.631  1.00  0.00           C  
ATOM   4489  H   PHE A 294      11.659  20.136 -23.902  1.00  0.00           H  
ATOM   4490  HA  PHE A 294      13.060  21.167 -26.199  1.00  0.00           H  
ATOM   4491  HB2 PHE A 294      11.048  19.457 -26.047  1.00  0.00           H  
ATOM   4492  HB3 PHE A 294      10.004  20.876 -25.953  1.00  0.00           H  
ATOM   4493  HD1 PHE A 294       9.074  19.273 -27.748  1.00  0.00           H  
ATOM   4494  HD2 PHE A 294      12.552  21.777 -28.346  1.00  0.00           H  
ATOM   4495  HE1 PHE A 294       8.767  19.134 -30.185  1.00  0.00           H  
ATOM   4496  HE2 PHE A 294      12.220  21.606 -30.771  1.00  0.00           H  
ATOM   4497  HZ  PHE A 294      10.337  20.296 -31.708  1.00  0.00           H  
ATOM   4498  N   ASP A 295      10.787  23.106 -24.638  1.00  0.00           N  
ATOM   4499  CA  ASP A 295      10.249  24.461 -24.524  1.00  0.00           C  
ATOM   4500  C   ASP A 295      11.303  25.392 -23.920  1.00  0.00           C  
ATOM   4501  O   ASP A 295      11.444  26.567 -24.266  1.00  0.00           O  
ATOM   4502  CB  ASP A 295       9.012  24.508 -23.640  1.00  0.00           C  
ATOM   4503  CG  ASP A 295       8.001  23.526 -24.181  1.00  0.00           C  
ATOM   4504  OD1 ASP A 295       7.282  23.933 -25.156  1.00  0.00           O  
ATOM   4505  OD2 ASP A 295       8.003  22.370 -23.633  1.00  0.00           O1-
ATOM   4506  H   ASP A 295      10.437  22.371 -24.017  1.00  0.00           H  
ATOM   4507  HA  ASP A 295      10.042  24.815 -25.535  1.00  0.00           H  
ATOM   4508  HB2 ASP A 295       9.262  24.259 -22.604  1.00  0.00           H  
ATOM   4509  HB3 ASP A 295       8.583  25.517 -23.624  1.00  0.00           H  
ATOM   4510  N   VAL A 296      12.025  24.824 -22.886  1.00  0.00           N  
ATOM   4511  CA  VAL A 296      13.104  25.565 -22.245  1.00  0.00           C  
ATOM   4512  C   VAL A 296      14.179  25.867 -23.307  1.00  0.00           C  
ATOM   4513  O   VAL A 296      14.642  27.005 -23.429  1.00  0.00           O  
ATOM   4514  CB  VAL A 296      13.656  24.807 -21.021  1.00  0.00           C  
ATOM   4515  CG1 VAL A 296      14.953  25.410 -20.479  1.00  0.00           C  
ATOM   4516  CG2 VAL A 296      12.616  24.780 -19.893  1.00  0.00           C  
ATOM   4517  H   VAL A 296      11.794  23.869 -22.569  1.00  0.00           H  
ATOM   4518  HA  VAL A 296      12.690  26.533 -21.933  1.00  0.00           H  
ATOM   4519  HB  VAL A 296      13.876  23.775 -21.309  1.00  0.00           H  
ATOM   4520 HG11 VAL A 296      15.288  24.874 -19.584  1.00  0.00           H  
ATOM   4521 HG12 VAL A 296      15.763  25.346 -21.212  1.00  0.00           H  
ATOM   4522 HG13 VAL A 296      14.811  26.460 -20.209  1.00  0.00           H  
ATOM   4523 HG21 VAL A 296      12.998  24.234 -19.027  1.00  0.00           H  
ATOM   4524 HG22 VAL A 296      12.362  25.793 -19.563  1.00  0.00           H  
ATOM   4525 HG23 VAL A 296      11.692  24.290 -20.208  1.00  0.00           H  
ATOM   4526  N   VAL A 297      14.649  24.814 -24.070  1.00  0.00           N  
ATOM   4527  CA  VAL A 297      15.718  25.017 -25.058  1.00  0.00           C  
ATOM   4528  C   VAL A 297      15.218  25.924 -26.203  1.00  0.00           C  
ATOM   4529  O   VAL A 297      15.998  26.714 -26.751  1.00  0.00           O  
ATOM   4530  CB  VAL A 297      16.302  23.678 -25.563  1.00  0.00           C  
ATOM   4531  CG1 VAL A 297      17.229  23.832 -26.772  1.00  0.00           C  
ATOM   4532  CG2 VAL A 297      17.098  22.990 -24.442  1.00  0.00           C  
ATOM   4533  H   VAL A 297      14.267  23.865 -23.944  1.00  0.00           H  
ATOM   4534  HA  VAL A 297      16.508  25.585 -24.549  1.00  0.00           H  
ATOM   4535  HB  VAL A 297      15.481  23.020 -25.872  1.00  0.00           H  
ATOM   4536 HG11 VAL A 297      17.657  22.865 -27.057  1.00  0.00           H  
ATOM   4537 HG12 VAL A 297      16.689  24.211 -27.645  1.00  0.00           H  
ATOM   4538 HG13 VAL A 297      18.058  24.511 -26.548  1.00  0.00           H  
ATOM   4539 HG21 VAL A 297      17.420  21.991 -24.755  1.00  0.00           H  
ATOM   4540 HG22 VAL A 297      17.993  23.566 -24.184  1.00  0.00           H  
ATOM   4541 HG23 VAL A 297      16.509  22.876 -23.528  1.00  0.00           H  
ATOM   4542  N   ARG A 298      13.905  25.742 -26.597  1.00  0.00           N  
ATOM   4543  CA  ARG A 298      13.272  26.545 -27.646  1.00  0.00           C  
ATOM   4544  C   ARG A 298      13.424  28.031 -27.288  1.00  0.00           C  
ATOM   4545  O   ARG A 298      13.891  28.833 -28.100  1.00  0.00           O  
ATOM   4546  CB  ARG A 298      11.800  26.140 -27.822  1.00  0.00           C  
ATOM   4547  CG  ARG A 298      11.073  26.829 -28.975  1.00  0.00           C  
ATOM   4548  CD  ARG A 298       9.672  26.241 -29.179  1.00  0.00           C  
ATOM   4549  NE  ARG A 298       8.758  26.615 -28.089  1.00  0.00           N  
ATOM   4550  CZ  ARG A 298       8.108  25.804 -27.231  1.00  0.00           C  
ATOM   4551  NH1 ARG A 298       7.331  26.338 -26.271  1.00  0.00           N  
ATOM   4552  NH2 ARG A 298       8.185  24.463 -27.267  1.00  0.00           N1+
ATOM   4553  H   ARG A 298      13.361  24.977 -26.176  1.00  0.00           H  
ATOM   4554  HA  ARG A 298      13.827  26.355 -28.568  1.00  0.00           H  
ATOM   4555  HB2 ARG A 298      11.759  25.062 -28.014  1.00  0.00           H  
ATOM   4556  HB3 ARG A 298      11.248  26.320 -26.895  1.00  0.00           H  
ATOM   4557  HG2 ARG A 298      11.002  27.906 -28.792  1.00  0.00           H  
ATOM   4558  HG3 ARG A 298      11.649  26.682 -29.894  1.00  0.00           H  
ATOM   4559  HD2 ARG A 298       9.240  26.643 -30.101  1.00  0.00           H  
ATOM   4560  HD3 ARG A 298       9.716  25.154 -29.286  1.00  0.00           H  
ATOM   4561  HE  ARG A 298       8.585  27.604 -27.951  1.00  0.00           H  
ATOM   4562 HH11 ARG A 298       6.920  25.671 -25.608  1.00  0.00           H  
ATOM   4563 HH12 ARG A 298       7.123  27.354 -26.216  1.00  0.00           H  
ATOM   4564 HH21 ARG A 298       8.642  23.936 -27.994  1.00  0.00           H  
ATOM   4565 HH22 ARG A 298       7.745  23.986 -26.432  1.00  0.00           H  
ATOM   4566  N   GLN A 299      12.992  28.381 -26.015  1.00  0.00           N  
ATOM   4567  CA  GLN A 299      13.050  29.769 -25.569  1.00  0.00           C  
ATOM   4568  C   GLN A 299      14.480  30.229 -25.192  1.00  0.00           C  
ATOM   4569  O   GLN A 299      14.783  31.422 -25.282  1.00  0.00           O  
ATOM   4570  CB  GLN A 299      12.050  30.010 -24.429  1.00  0.00           C  
ATOM   4571  CG  GLN A 299      11.872  31.496 -24.080  1.00  0.00           C  
ATOM   4572  CD  GLN A 299      10.552  31.824 -23.405  1.00  0.00           C  
ATOM   4573  OE1 GLN A 299       9.943  32.881 -23.574  1.00  0.00           O  
ATOM   4574  NE2 GLN A 299      10.085  30.920 -22.504  1.00  0.00           N  
ATOM   4575  H   GLN A 299      12.623  27.654 -25.389  1.00  0.00           H  
ATOM   4576  HA  GLN A 299      12.754  30.381 -26.432  1.00  0.00           H  
ATOM   4577  HB2 GLN A 299      11.079  29.588 -24.722  1.00  0.00           H  
ATOM   4578  HB3 GLN A 299      12.368  29.459 -23.535  1.00  0.00           H  
ATOM   4579  HG2 GLN A 299      12.681  31.833 -23.424  1.00  0.00           H  
ATOM   4580  HG3 GLN A 299      11.911  32.099 -24.995  1.00  0.00           H  
ATOM   4581 HE21 GLN A 299      10.607  30.108 -22.200  1.00  0.00           H  
ATOM   4582 HE22 GLN A 299       9.158  31.075 -22.090  1.00  0.00           H  
ATOM   4583  N   CYS A 300      15.327  29.295 -24.616  1.00  0.00           N  
ATOM   4584  CA  CYS A 300      16.668  29.693 -24.159  1.00  0.00           C  
ATOM   4585  C   CYS A 300      17.668  29.877 -25.310  1.00  0.00           C  
ATOM   4586  O   CYS A 300      18.589  30.693 -25.218  1.00  0.00           O  
ATOM   4587  CB  CYS A 300      17.314  28.703 -23.183  1.00  0.00           C  
ATOM   4588  SG  CYS A 300      16.469  28.689 -21.577  1.00  0.00           S  
ATOM   4589  H   CYS A 300      14.999  28.330 -24.470  1.00  0.00           H  
ATOM   4590  HA  CYS A 300      16.571  30.679 -23.684  1.00  0.00           H  
ATOM   4591  HB2 CYS A 300      17.310  27.687 -23.591  1.00  0.00           H  
ATOM   4592  HB3 CYS A 300      18.359  28.972 -22.995  1.00  0.00           H  
ATOM   4593  HG  CYS A 300      15.333  28.150 -22.061  1.00  0.00           H  
ATOM   4594  N   SER A 301      17.591  28.949 -26.334  1.00  0.00           N  
ATOM   4595  CA  SER A 301      18.553  28.988 -27.443  1.00  0.00           C  
ATOM   4596  C   SER A 301      17.986  29.664 -28.703  1.00  0.00           C  
ATOM   4597  O   SER A 301      18.647  29.801 -29.730  1.00  0.00           O  
ATOM   4598  CB  SER A 301      19.160  27.618 -27.735  1.00  0.00           C  
ATOM   4599  OG  SER A 301      18.202  26.665 -28.166  1.00  0.00           O  
ATOM   4600  H   SER A 301      16.847  28.243 -26.328  1.00  0.00           H  
ATOM   4601  HA  SER A 301      19.385  29.637 -27.142  1.00  0.00           H  
ATOM   4602  HB2 SER A 301      19.923  27.690 -28.516  1.00  0.00           H  
ATOM   4603  HB3 SER A 301      19.640  27.218 -26.835  1.00  0.00           H  
ATOM   4604  HG  SER A 301      17.402  26.717 -27.597  1.00  0.00           H  
ATOM   4605  N   GLY A 302      16.702  30.154 -28.557  1.00  0.00           N  
ATOM   4606  CA  GLY A 302      16.070  31.012 -29.540  1.00  0.00           C  
ATOM   4607  C   GLY A 302      15.673  30.278 -30.811  1.00  0.00           C  
ATOM   4608  O   GLY A 302      15.802  30.793 -31.922  1.00  0.00           O  
ATOM   4609  H   GLY A 302      16.196  29.918 -27.709  1.00  0.00           H  
ATOM   4610  HA2 GLY A 302      15.175  31.445 -29.085  1.00  0.00           H  
ATOM   4611  HA3 GLY A 302      16.771  31.811 -29.799  1.00  0.00           H  
ATOM   4612  N   VAL A 303      15.038  29.066 -30.622  1.00  0.00           N  
ATOM   4613  CA  VAL A 303      14.824  28.179 -31.758  1.00  0.00           C  
ATOM   4614  C   VAL A 303      13.447  28.467 -32.396  1.00  0.00           C  
ATOM   4615  O   VAL A 303      12.372  28.096 -31.930  1.00  0.00           O  
ATOM   4616  CB  VAL A 303      14.981  26.681 -31.423  1.00  0.00           C  
ATOM   4617  CG1 VAL A 303      15.255  25.896 -32.712  1.00  0.00           C  
ATOM   4618  CG2 VAL A 303      16.129  26.411 -30.451  1.00  0.00           C  
ATOM   4619  H   VAL A 303      14.714  28.824 -29.675  1.00  0.00           H  
ATOM   4620  HA  VAL A 303      15.603  28.422 -32.494  1.00  0.00           H  
ATOM   4621  HB  VAL A 303      14.056  26.300 -30.974  1.00  0.00           H  
ATOM   4622 HG11 VAL A 303      15.288  24.820 -32.512  1.00  0.00           H  
ATOM   4623 HG12 VAL A 303      14.483  26.085 -33.463  1.00  0.00           H  
ATOM   4624 HG13 VAL A 303      16.218  26.179 -33.153  1.00  0.00           H  
ATOM   4625 HG21 VAL A 303      16.245  25.336 -30.271  1.00  0.00           H  
ATOM   4626 HG22 VAL A 303      17.079  26.794 -30.839  1.00  0.00           H  
ATOM   4627 HG23 VAL A 303      15.941  26.883 -29.484  1.00  0.00           H  
ATOM   4628  N   THR A 304      13.559  29.212 -33.551  1.00  0.00           N  
ATOM   4629  CA  THR A 304      12.485  29.445 -34.502  1.00  0.00           C  
ATOM   4630  C   THR A 304      12.577  28.371 -35.605  1.00  0.00           C  
ATOM   4631  O   THR A 304      13.604  27.755 -35.886  1.00  0.00           O  
ATOM   4632  CB  THR A 304      12.580  30.854 -35.112  1.00  0.00           C  
ATOM   4633  OG1 THR A 304      13.933  31.114 -35.495  1.00  0.00           O  
ATOM   4634  CG2 THR A 304      12.138  31.922 -34.114  1.00  0.00           C  
ATOM   4635  H   THR A 304      14.456  29.629 -33.800  1.00  0.00           H  
ATOM   4636  HA  THR A 304      11.522  29.310 -33.995  1.00  0.00           H  
ATOM   4637  HB  THR A 304      11.960  30.928 -36.013  1.00  0.00           H  
ATOM   4638 HG21 THR A 304      11.108  31.755 -33.784  1.00  0.00           H  
ATOM   4639 HG22 THR A 304      12.793  31.940 -33.237  1.00  0.00           H  
ATOM   4640 HG23 THR A 304      12.198  32.916 -34.569  1.00  0.00           H  
ATOM   4641  HG1 THR A 304      14.017  32.060 -35.712  1.00  0.00           H  
ATOM   4642  N   PHE A 305      11.386  28.149 -36.283  1.00  0.00           N  
ATOM   4643  CA  PHE A 305      11.248  27.049 -37.246  1.00  0.00           C  
ATOM   4644  C   PHE A 305      10.444  27.533 -38.471  1.00  0.00           C  
ATOM   4645  O   PHE A 305       9.738  26.782 -39.153  1.00  0.00           O  
ATOM   4646  CB  PHE A 305      10.524  25.853 -36.606  1.00  0.00           C  
ATOM   4647  CG  PHE A 305      11.196  25.264 -35.390  1.00  0.00           C  
ATOM   4648  CD1 PHE A 305      12.261  24.367 -35.532  1.00  0.00           C  
ATOM   4649  CD2 PHE A 305      10.767  25.599 -34.101  1.00  0.00           C  
ATOM   4650  CE1 PHE A 305      12.845  23.772 -34.414  1.00  0.00           C  
ATOM   4651  CE2 PHE A 305      11.378  25.030 -32.983  1.00  0.00           C  
ATOM   4652  CZ  PHE A 305      12.400  24.099 -33.138  1.00  0.00           C  
ATOM   4653  H   PHE A 305      10.571  28.723 -36.093  1.00  0.00           H  
ATOM   4654  HA  PHE A 305      12.238  26.748 -37.605  1.00  0.00           H  
ATOM   4655  HB2 PHE A 305      10.405  25.059 -37.351  1.00  0.00           H  
ATOM   4656  HB3 PHE A 305       9.500  26.148 -36.335  1.00  0.00           H  
ATOM   4657  HD1 PHE A 305      12.639  24.118 -36.520  1.00  0.00           H  
ATOM   4658  HD2 PHE A 305       9.958  26.308 -33.953  1.00  0.00           H  
ATOM   4659  HE1 PHE A 305      13.665  23.070 -34.538  1.00  0.00           H  
ATOM   4660  HE2 PHE A 305      11.050  25.310 -31.987  1.00  0.00           H  
ATOM   4661  HZ  PHE A 305      12.869  23.654 -32.265  1.00  0.00           H  
ATOM   4662  N   NME A   0      10.667  28.854 -38.808  1.00  0.00           N  
ATOM   4663  CH3 NME A   0      10.007  29.510 -39.911  1.00  0.00           C  
ATOM   4664  H   NME A   0      11.355  29.379 -38.273  1.00  0.00           H  
ATOM   4665 HH31 NME A   0      10.581  29.318 -40.821  1.00  0.00           H  
ATOM   4666 HH32 NME A   0       8.991  29.124 -40.030  1.00  0.00           H  
ATOM   4667 HH33 NME A   0       9.979  30.584 -39.711  1.00  0.00           H  
TER    4668      NME A   0 
HETATM 4669  O1    *   900     -26.122  17.352 -21.750  1.00  0.00           O  
HETATM 4670  C2    *   900     -26.543  17.284 -23.041  1.00  0.00           C  
HETATM 4671  C3    *   900     -26.562  18.509 -21.041  1.00  0.00           C  
HETATM 4672  N4    *   900     -26.092  16.174 -23.706  1.00  0.00           N  
HETATM 4673  O5    *   900     -27.258  18.117 -23.587  1.00  0.00           O  
HETATM 4674  C6    *   900     -25.282  15.091 -23.141  1.00  0.00           C  
HETATM 4675  C7    *   900     -24.229  14.646 -24.206  1.00  0.00           C  
HETATM 4676  N8    *   900     -23.266  15.595 -24.476  1.00  0.00           N  
HETATM 4677  O9    *   900     -24.240  13.526 -24.706  1.00  0.00           O  
HETATM 4678  C10   *   900     -22.002  15.449 -25.236  1.00  0.00           C  
HETATM 4679  C11   *   900     -21.869  16.525 -26.353  1.00  0.00           C  
HETATM 4680  C12   *   900     -20.374  16.751 -26.728  1.00  0.00           C  
HETATM 4681  N13   *   900     -20.049  18.135 -27.131  1.00  0.00           N  
HETATM 4682  C14   *   900     -26.167  13.931 -22.562  1.00  0.00           C  
HETATM 4683  C15   *   900     -25.275  12.860 -21.898  1.00  0.00           C  
HETATM 4684  C16   *   900     -27.107  14.455 -21.450  1.00  0.00           C  
HETATM 4685  C17   *   900     -27.056  13.285 -23.643  1.00  0.00           C  
HETATM 4686  C18   *   900     -21.485  14.007 -25.551  1.00  0.00           C  
HETATM 4687  C19   *   900     -21.593  13.428 -26.945  1.00  0.00           C  
HETATM 4688  C20   *   900     -20.428  13.164 -27.689  1.00  0.00           C  
HETATM 4689  C21   *   900     -20.499  12.651 -28.987  1.00  0.00           C  
HETATM 4690  C22   *   900     -21.737  12.376 -29.557  1.00  0.00           C  
HETATM 4691  C23   *   900     -22.898  12.602 -28.824  1.00  0.00           C  
HETATM 4692  C24   *   900     -22.827  13.120 -27.526  1.00  0.00           C  
HETATM 4693  O25   *   900     -22.703  16.205 -27.466  1.00  0.00           O  
HETATM 4694  N26   *   900     -20.495  18.581 -28.394  1.00  0.00           N  
HETATM 4695  C27   *   900     -21.012  17.793 -29.418  1.00  0.00           C  
HETATM 4696  C28   *   900     -21.482  18.613 -30.640  1.00  0.00           C  
HETATM 4697  O29   *   900     -21.145  16.568 -29.394  1.00  0.00           O  
HETATM 4698  N30   *   900     -20.862  18.020 -31.811  1.00  0.00           N  
HETATM 4699  C31   *   900     -20.542  18.745 -32.921  1.00  0.00           C  
HETATM 4700  O32   *   900     -20.159  17.899 -33.898  1.00  0.00           O  
HETATM 4701  O33   *   900     -20.645  19.958 -33.040  1.00  0.00           O  
HETATM 4702  C34   *   900     -19.879  18.483 -35.158  1.00  0.00           C  
HETATM 4703  C35   *   900     -18.352  19.312 -25.749  1.00  0.00           C  
HETATM 4704  C36   *   900     -18.017  20.660 -25.913  1.00  0.00           C  
HETATM 4705  C37   *   900     -17.945  21.520 -24.805  1.00  0.00           C  
HETATM 4706  C38   *   900     -18.200  21.073 -23.500  1.00  0.00           C  
HETATM 4707  C39   *   900     -18.419  19.694 -23.342  1.00  0.00           C  
HETATM 4708  C40   *   900     -18.499  18.829 -24.443  1.00  0.00           C  
HETATM 4709  C41   *   900     -18.599  18.419 -26.955  1.00  0.00           C  
HETATM 4710  C42   *   900     -18.272  22.029 -22.368  1.00  0.00           C  
HETATM 4711  N43   *   900     -18.880  23.224 -22.632  1.00  0.00           N  
HETATM 4712  C44   *   900     -18.969  24.113 -21.615  1.00  0.00           C  
HETATM 4713  C45   *   900     -18.489  23.885 -20.337  1.00  0.00           C  
HETATM 4714  C46   *   900     -17.884  22.665 -20.077  1.00  0.00           C  
HETATM 4715  C47   *   900     -17.783  21.723 -21.097  1.00  0.00           C  
HETATM 4716  C48   *   900     -23.045  18.680 -30.752  1.00  0.00           C  
HETATM 4717  C49   *   900     -23.483  19.552 -31.950  1.00  0.00           C  
HETATM 4718  C50   *   900     -23.698  17.295 -30.930  1.00  0.00           C  
HETATM 4719  C51   *   900     -23.615  19.342 -29.488  1.00  0.00           C  
HETATM 4720  H27   *   900     -22.109  15.976 -28.223  1.00  0.00           H  
HETATM 4721  H1    *   900     -26.170  18.450 -20.022  1.00  0.00           H  
HETATM 4722  H2    *   900     -27.655  18.534 -20.990  1.00  0.00           H  
HETATM 4723  H3    *   900     -26.175  19.418 -21.510  1.00  0.00           H  
HETATM 4724  H4    *   900     -26.370  16.118 -24.680  1.00  0.00           H  
HETATM 4725  H5    *   900     -24.705  15.511 -22.310  1.00  0.00           H  
HETATM 4726  H6    *   900     -23.439  16.537 -24.078  1.00  0.00           H  
HETATM 4727  H7    *   900     -21.309  15.787 -24.450  1.00  0.00           H  
HETATM 4728  H8    *   900     -22.259  17.465 -25.949  1.00  0.00           H  
HETATM 4729  H9    *   900     -19.797  16.543 -25.820  1.00  0.00           H  
HETATM 4730  H10   *   900     -20.012  16.027 -27.463  1.00  0.00           H  
HETATM 4731  H11   *   900     -24.632  12.344 -22.616  1.00  0.00           H  
HETATM 4732  H12   *   900     -25.882  12.094 -21.402  1.00  0.00           H  
HETATM 4733  H13   *   900     -24.628  13.307 -21.135  1.00  0.00           H  
HETATM 4734  H14   *   900     -27.663  13.633 -20.983  1.00  0.00           H  
HETATM 4735  H15   *   900     -27.852  15.155 -21.840  1.00  0.00           H  
HETATM 4736  H16   *   900     -26.542  14.954 -20.656  1.00  0.00           H  
HETATM 4737  H17   *   900     -27.658  14.036 -24.164  1.00  0.00           H  
HETATM 4738  H18   *   900     -27.757  12.574 -23.198  1.00  0.00           H  
HETATM 4739  H19   *   900     -26.480  12.735 -24.390  1.00  0.00           H  
HETATM 4740  H20   *   900     -20.411  14.025 -25.309  1.00  0.00           H  
HETATM 4741  H21   *   900     -21.884  13.278 -24.837  1.00  0.00           H  
HETATM 4742  H22   *   900     -19.444  13.384 -27.279  1.00  0.00           H  
HETATM 4743  H23   *   900     -19.591  12.491 -29.564  1.00  0.00           H  
HETATM 4744  H24   *   900     -21.799  12.008 -30.580  1.00  0.00           H  
HETATM 4745  H25   *   900     -23.863  12.394 -29.277  1.00  0.00           H  
HETATM 4746  H26   *   900     -23.751  13.317 -26.993  1.00  0.00           H  
HETATM 4747  H28   *   900     -20.391  19.579 -28.564  1.00  0.00           H  
HETATM 4748  H29   *   900     -21.096  19.636 -30.551  1.00  0.00           H  
HETATM 4749  H30   *   900     -20.617  17.025 -31.834  1.00  0.00           H  
HETATM 4750  H31   *   900     -19.093  17.893 -35.628  1.00  0.00           H  
HETATM 4751  H32   *   900     -19.547  19.515 -35.079  1.00  0.00           H  
HETATM 4752  H33   *   900     -20.766  18.456 -35.786  1.00  0.00           H  
HETATM 4753  H34   *   900     -17.854  21.071 -26.908  1.00  0.00           H  
HETATM 4754  H35   *   900     -17.715  22.569 -24.965  1.00  0.00           H  
HETATM 4755  H36   *   900     -18.560  19.268 -22.354  1.00  0.00           H  
HETATM 4756  H37   *   900     -18.712  17.778 -24.267  1.00  0.00           H  
HETATM 4757  H38   *   900     -18.013  17.498 -26.848  1.00  0.00           H  
HETATM 4758  H39   *   900     -18.182  18.905 -27.847  1.00  0.00           H  
HETATM 4759  H40   *   900     -19.451  25.051 -21.867  1.00  0.00           H  
HETATM 4760  H41   *   900     -18.569  24.640 -19.564  1.00  0.00           H  
HETATM 4761  H42   *   900     -17.469  22.450 -19.095  1.00  0.00           H  
HETATM 4762  H43   *   900     -17.307  20.769 -20.891  1.00  0.00           H  
HETATM 4763  H44   *   900     -24.568  19.709 -31.951  1.00  0.00           H  
HETATM 4764  H45   *   900     -23.237  19.083 -32.907  1.00  0.00           H  
HETATM 4765  H46   *   900     -23.010  20.539 -31.915  1.00  0.00           H  
HETATM 4766  H47   *   900     -23.290  16.766 -31.797  1.00  0.00           H  
HETATM 4767  H48   *   900     -24.780  17.390 -31.084  1.00  0.00           H  
HETATM 4768  H49   *   900     -23.564  16.660 -30.050  1.00  0.00           H  
HETATM 4769  H50   *   900     -23.156  20.320 -29.322  1.00  0.00           H  
HETATM 4770  H51   *   900     -23.447  18.732 -28.596  1.00  0.00           H  
HETATM 4771  H52   *   900     -24.692  19.502 -29.588  1.00  0.00           H  
TER    4772        *   900 
HETATM 4773  O1    *   900     -20.870  15.049 -21.518  1.00  0.00           O  
HETATM 4774  C2    *   900     -21.840  15.912 -21.112  1.00  0.00           C  
HETATM 4775  C3    *   900     -21.225  13.669 -21.381  1.00  0.00           C  
HETATM 4776  N4    *   900     -21.476  17.205 -21.413  1.00  0.00           N  
HETATM 4777  O5    *   900     -22.899  15.585 -20.592  1.00  0.00           O  
HETATM 4778  C6    *   900     -22.428  18.322 -21.293  1.00  0.00           C  
HETATM 4779  C7    *   900     -22.886  18.692 -22.729  1.00  0.00           C  
HETATM 4780  N8    *   900     -22.619  19.919 -23.285  1.00  0.00           N  
HETATM 4781  O9    *   900     -23.476  17.835 -23.400  1.00  0.00           O  
HETATM 4782  C10   *   900     -23.191  20.313 -24.603  1.00  0.00           C  
HETATM 4783  C11   *   900     -22.510  21.602 -25.165  1.00  0.00           C  
HETATM 4784  C12   *   900     -22.515  21.629 -26.722  1.00  0.00           C  
HETATM 4785  N13   *   900     -22.052  22.909 -27.303  1.00  0.00           N  
HETATM 4786  C14   *   900     -22.037  19.385 -20.229  1.00  0.00           C  
HETATM 4787  C15   *   900     -20.660  20.003 -20.471  1.00  0.00           C  
HETATM 4788  C16   *   900     -23.094  20.504 -20.145  1.00  0.00           C  
HETATM 4789  C17   *   900     -21.991  18.702 -18.837  1.00  0.00           C  
HETATM 4790  C18   *   900     -24.726  20.494 -24.487  1.00  0.00           C  
HETATM 4791  C19   *   900     -25.524  20.195 -25.733  1.00  0.00           C  
HETATM 4792  C20   *   900     -25.532  18.905 -26.284  1.00  0.00           C  
HETATM 4793  C21   *   900     -26.324  18.613 -27.396  1.00  0.00           C  
HETATM 4794  C22   *   900     -27.110  19.607 -27.976  1.00  0.00           C  
HETATM 4795  C23   *   900     -27.101  20.896 -27.446  1.00  0.00           C  
HETATM 4796  C24   *   900     -26.317  21.188 -26.327  1.00  0.00           C  
HETATM 4797  O25   *   900     -21.174  21.610 -24.659  1.00  0.00           O  
HETATM 4798  N26   *   900     -22.549  23.137 -28.604  1.00  0.00           N  
HETATM 4799  C27   *   900     -23.088  24.374 -28.941  1.00  0.00           C  
HETATM 4800  C28   *   900     -23.436  24.519 -30.440  1.00  0.00           C  
HETATM 4801  O29   *   900     -23.327  25.282 -28.141  1.00  0.00           O  
HETATM 4802  N30   *   900     -22.544  23.691 -31.259  1.00  0.00           N  
HETATM 4803  C31   *   900     -21.222  23.984 -31.488  1.00  0.00           C  
HETATM 4804  O32   *   900     -20.728  23.053 -32.333  1.00  0.00           O  
HETATM 4805  O33   *   900     -20.597  24.928 -31.019  1.00  0.00           O  
HETATM 4806  C34   *   900     -19.334  23.145 -32.632  1.00  0.00           C  
HETATM 4807  C35   *   900     -20.056  24.231 -26.550  1.00  0.00           C  
HETATM 4808  C36   *   900     -18.682  24.502 -26.592  1.00  0.00           C  
HETATM 4809  C37   *   900     -18.132  25.523 -25.814  1.00  0.00           C  
HETATM 4810  C38   *   900     -18.947  26.342 -25.023  1.00  0.00           C  
HETATM 4811  C39   *   900     -20.327  26.093 -25.014  1.00  0.00           C  
HETATM 4812  C40   *   900     -20.872  25.045 -25.755  1.00  0.00           C  
HETATM 4813  C41   *   900     -20.582  23.041 -27.324  1.00  0.00           C  
HETATM 4814  C42   *   900     -18.390  27.439 -24.230  1.00  0.00           C  
HETATM 4815  N43   *   900     -18.944  28.655 -24.467  1.00  0.00           N  
HETATM 4816  C44   *   900     -18.489  29.690 -23.724  1.00  0.00           C  
HETATM 4817  C45   *   900     -17.507  29.581 -22.751  1.00  0.00           C  
HETATM 4818  C46   *   900     -16.949  28.329 -22.529  1.00  0.00           C  
HETATM 4819  C47   *   900     -17.387  27.242 -23.282  1.00  0.00           C  
HETATM 4820  C48   *   900     -24.945  24.250 -30.744  1.00  0.00           C  
HETATM 4821  C49   *   900     -25.217  24.454 -32.251  1.00  0.00           C  
HETATM 4822  C50   *   900     -25.375  22.824 -30.356  1.00  0.00           C  
HETATM 4823  C51   *   900     -25.834  25.250 -29.976  1.00  0.00           C  
HETATM 4824  H27   *   900     -20.844  22.527 -24.640  1.00  0.00           H  
HETATM 4825  H1    *   900     -20.382  13.068 -21.734  1.00  0.00           H  
HETATM 4826  H2    *   900     -22.098  13.437 -21.998  1.00  0.00           H  
HETATM 4827  H3    *   900     -21.411  13.422 -20.331  1.00  0.00           H  
HETATM 4828  H4    *   900     -20.535  17.361 -21.763  1.00  0.00           H  
HETATM 4829  H5    *   900     -23.358  17.887 -20.894  1.00  0.00           H  
HETATM 4830  H6    *   900     -21.986  20.598 -22.876  1.00  0.00           H  
HETATM 4831  H7    *   900     -22.954  19.480 -25.272  1.00  0.00           H  
HETATM 4832  H8    *   900     -23.011  22.491 -24.765  1.00  0.00           H  
HETATM 4833  H9    *   900     -21.923  20.797 -27.121  1.00  0.00           H  
HETATM 4834  H10   *   900     -23.544  21.474 -27.056  1.00  0.00           H  
HETATM 4835  H11   *   900     -20.426  20.744 -19.698  1.00  0.00           H  
HETATM 4836  H12   *   900     -20.611  20.515 -21.432  1.00  0.00           H  
HETATM 4837  H13   *   900     -19.870  19.247 -20.441  1.00  0.00           H  
HETATM 4838  H14   *   900     -22.886  21.178 -19.305  1.00  0.00           H  
HETATM 4839  H15   *   900     -24.096  20.090 -19.990  1.00  0.00           H  
HETATM 4840  H16   *   900     -23.120  21.124 -21.044  1.00  0.00           H  
HETATM 4841  H17   *   900     -21.761  19.427 -18.048  1.00  0.00           H  
HETATM 4842  H18   *   900     -21.224  17.921 -18.794  1.00  0.00           H  
HETATM 4843  H19   *   900     -22.955  18.241 -18.589  1.00  0.00           H  
HETATM 4844  H20   *   900     -25.130  19.842 -23.705  1.00  0.00           H  
HETATM 4845  H21   *   900     -24.950  21.508 -24.129  1.00  0.00           H  
HETATM 4846  H22   *   900     -24.924  18.115 -25.850  1.00  0.00           H  
HETATM 4847  H23   *   900     -26.308  17.612 -27.823  1.00  0.00           H  
HETATM 4848  H24   *   900     -27.718  19.381 -28.847  1.00  0.00           H  
HETATM 4849  H25   *   900     -27.701  21.676 -27.908  1.00  0.00           H  
HETATM 4850  H26   *   900     -26.333  22.197 -25.924  1.00  0.00           H  
HETATM 4851  H28   *   900     -22.467  22.417 -29.319  1.00  0.00           H  
HETATM 4852  H29   *   900     -23.201  25.559 -30.701  1.00  0.00           H  
HETATM 4853  H30   *   900     -22.887  22.858 -31.726  1.00  0.00           H  
HETATM 4854  H31   *   900     -19.198  23.787 -33.504  1.00  0.00           H  
HETATM 4855  H32   *   900     -18.967  22.146 -32.875  1.00  0.00           H  
HETATM 4856  H33   *   900     -18.756  23.540 -31.792  1.00  0.00           H  
HETATM 4857  H34   *   900     -18.020  23.898 -27.213  1.00  0.00           H  
HETATM 4858  H35   *   900     -17.056  25.685 -25.843  1.00  0.00           H  
HETATM 4859  H36   *   900     -20.988  26.712 -24.411  1.00  0.00           H  
HETATM 4860  H37   *   900     -21.946  24.875 -25.708  1.00  0.00           H  
HETATM 4861  H38   *   900     -20.109  22.140 -26.926  1.00  0.00           H  
HETATM 4862  H39   *   900     -20.215  23.127 -28.357  1.00  0.00           H  
HETATM 4863  H40   *   900     -18.949  30.649 -23.941  1.00  0.00           H  
HETATM 4864  H41   *   900     -17.173  30.448 -22.192  1.00  0.00           H  
HETATM 4865  H42   *   900     -16.166  28.198 -21.785  1.00  0.00           H  
HETATM 4866  H43   *   900     -16.954  26.259 -23.119  1.00  0.00           H  
HETATM 4867  H44   *   900     -26.284  24.350 -32.478  1.00  0.00           H  
HETATM 4868  H45   *   900     -24.686  23.719 -32.865  1.00  0.00           H  
HETATM 4869  H46   *   900     -24.905  25.453 -32.576  1.00  0.00           H  
HETATM 4870  H47   *   900     -26.431  22.654 -30.596  1.00  0.00           H  
HETATM 4871  H48   *   900     -25.254  22.644 -29.284  1.00  0.00           H  
HETATM 4872  H49   *   900     -24.796  22.067 -30.892  1.00  0.00           H  
HETATM 4873  H50   *   900     -25.793  25.085 -28.895  1.00  0.00           H  
HETATM 4874  H51   *   900     -26.885  25.153 -30.272  1.00  0.00           H  
HETATM 4875  H52   *   900     -25.529  26.284 -30.175  1.00  0.00           H  
CONECT 4662 4663 4664
CONECT 4663 4662 4665 4666 4667
CONECT 4664 4662
CONECT 4665 4663
CONECT 4666 4663
CONECT 4667 4663
CONECT 4669 4670 4671
CONECT 4670 4669 4672 4673 4673
CONECT 4671 4669 4721 4722 4723
CONECT 4672 4670 4674 4724
CONECT 4673 4670 4670
CONECT 4674 4672 4675 4682 4725
CONECT 4675 4674 4676 4677 4677
CONECT 4676 4675 4678 4726
CONECT 4677 4675 4675
CONECT 4678 4676 4679 4686 4727
CONECT 4679 4678 4680 4693 4728
CONECT 4680 4679 4681 4729 4730
CONECT 4681 4680 4694 4709
CONECT 4682 4674 4683 4684 4685
CONECT 4683 4682 4731 4732 4733
CONECT 4684 4682 4734 4735 4736
CONECT 4685 4682 4737 4738 4739
CONECT 4686 4678 4687 4740 4741
CONECT 4687 4686 4688 4692 4692
CONECT 4688 4687 4689 4689 4742
CONECT 4689 4688 4688 4690 4743
CONECT 4690 4689 4691 4691 4744
CONECT 4691 4690 4690 4692 4745
CONECT 4692 4687 4687 4691 4746
CONECT 4693 4679 4720
CONECT 4694 4681 4695 4747
CONECT 4695 4694 4696 4697 4697
CONECT 4696 4695 4698 4716 4748
CONECT 4697 4695 4695
CONECT 4698 4696 4699 4749
CONECT 4699 4698 4700 4701 4701
CONECT 4700 4699 4702
CONECT 4701 4699 4699
CONECT 4702 4700 4750 4751 4752
CONECT 4703 4704 4708 4708 4709
CONECT 4704 4703 4705 4705 4753
CONECT 4705 4704 4704 4706 4754
CONECT 4706 4705 4707 4707 4710
CONECT 4707 4706 4706 4708 4755
CONECT 4708 4703 4703 4707 4756
CONECT 4709 4681 4703 4757 4758
CONECT 4710 4706 4711 4715 4715
CONECT 4711 4710 4712 4712
CONECT 4712 4711 4711 4713 4759
CONECT 4713 4712 4714 4714 4760
CONECT 4714 4713 4713 4715 4761
CONECT 4715 4710 4710 4714 4762
CONECT 4716 4696 4717 4718 4719
CONECT 4717 4716 4763 4764 4765
CONECT 4718 4716 4766 4767 4768
CONECT 4719 4716 4769 4770 4771
CONECT 4720 4693
CONECT 4721 4671
CONECT 4722 4671
CONECT 4723 4671
CONECT 4724 4672
CONECT 4725 4674
CONECT 4726 4676
CONECT 4727 4678
CONECT 4728 4679
CONECT 4729 4680
CONECT 4730 4680
CONECT 4731 4683
CONECT 4732 4683
CONECT 4733 4683
CONECT 4734 4684
CONECT 4735 4684
CONECT 4736 4684
CONECT 4737 4685
CONECT 4738 4685
CONECT 4739 4685
CONECT 4740 4686
CONECT 4741 4686
CONECT 4742 4688
CONECT 4743 4689
CONECT 4744 4690
CONECT 4745 4691
CONECT 4746 4692
CONECT 4747 4694
CONECT 4748 4696
CONECT 4749 4698
CONECT 4750 4702
CONECT 4751 4702
CONECT 4752 4702
CONECT 4753 4704
CONECT 4754 4705
CONECT 4755 4707
CONECT 4756 4708
CONECT 4757 4709
CONECT 4758 4709
CONECT 4759 4712
CONECT 4760 4713
CONECT 4761 4714
CONECT 4762 4715
CONECT 4763 4717
CONECT 4764 4717
CONECT 4765 4717
CONECT 4766 4718
CONECT 4767 4718
CONECT 4768 4718
CONECT 4769 4719
CONECT 4770 4719
CONECT 4771 4719
CONECT 4773 4774 4775
CONECT 4774 4773 4776 4777 4777
CONECT 4775 4773 4825 4826 4827
CONECT 4776 4774 4778 4828
CONECT 4777 4774 4774
CONECT 4778 4776 4779 4786 4829
CONECT 4779 4778 4780 4781 4781
CONECT 4780 4779 4782 4830
CONECT 4781 4779 4779
CONECT 4782 4780 4783 4790 4831
CONECT 4783 4782 4784 4797 4832
CONECT 4784 4783 4785 4833 4834
CONECT 4785 4784 4798 4813
CONECT 4786 4778 4787 4788 4789
CONECT 4787 4786 4835 4836 4837
CONECT 4788 4786 4838 4839 4840
CONECT 4789 4786 4841 4842 4843
CONECT 4790 4782 4791 4844 4845
CONECT 4791 4790 4792 4796 4796
CONECT 4792 4791 4793 4793 4846
[truncated: 1,826 more chars]
