# Supplementary material for: Antiviral drug discovery by targeting the SARS-CoV-2 polyprotein processing by inhibition of the main protease
Source: PeerJ. 2022 Feb 8;10:e12929. doi: 10.7717/peerj.12929 (PMC8833224; doi:10.7717/peerj.12929)
Supplement: Supplemental Information 9 [file peerj-10-12929-s009.pdb]

REMARK  99                                                                      
REMARK  99 MOE v2014.09 (Chemical Computing Group Inc.) Tue Jun 16 02:06:19 2020
HELIX    1   1 SER A   10  LYS A   12  5               Generated by MOE    3
HELIX    2   2 GLU A   14  CYS A   16  5               Generated by MOE    3
HELIX    3   3 ARG A   40  ILE A   43  5               Generated by MOE    4
HELIX    4   4 TYR A   54  LEU A   58  1               Generated by MOE    5
HELIX    5   5 ASN A   63  ASN A   65  5               Generated by MOE    3
HELIX    6   6 THR A  201  ASN A  214  1               Generated by MOE   14
HELIX    7   7 ASN A  228  ALA A  234  1               Generated by MOE    7
HELIX    8   8 MET A  235  TYR A  237  5               Generated by MOE    3
HELIX    9   9 GLN A  244  ASP A  248  1               Generated by MOE    5
HELIX   10  10 GLY A  251  THR A  257  1               Generated by MOE    7
HELIX   11  11 VAL A  261  ASN A  274  1               Generated by MOE   14
HELIX   12  12 PRO A  293  CYS A  300  1               Generated by MOE    8
SHEET    1       MET A  17  CYS A  22                  Generated by MOE
SHEET    2       THR A  25  LEU A  32                  Generated by MOE
SHEET    3       VAL A  35  PRO A  39                  Generated by MOE
SHEET    4       LEU A  67  ALA A  70                  Generated by MOE
SHEET    5       VAL A  73  GLN A  83                  Generated by MOE
SHEET    6       VAL A  86  VAL A  91                  Generated by MOE
SHEET    7       TYR A 101  PHE A 103                  Generated by MOE
SHEET    8       THR A 111  TYR A 118                  Generated by MOE
SHEET    9       SER A 121  ALA A 129                  Generated by MOE
SHEET   10       THR A 135  ILE A 136                  Generated by MOE
SHEET   11       VAL A 148  ASP A 153                  Generated by MOE
SHEET   12       CYS A 156  CYS A 156                  Generated by MOE
SHEET   13       VAL A 157  PHE A 159                  Generated by MOE
SHEET   14       CYS A 160  GLU A 166                  Generated by MOE
SHEET   15       HIE A 172  THR A 175                  Generated by MOE
ATOM      1  N   SER A   1      16.648  37.583 -21.285  1.00  0.00           N1+
ATOM      2  CA  SER A   1      15.892  37.394 -19.994  1.00  0.00           C  
ATOM      3  C   SER A   1      14.426  37.765 -20.224  1.00  0.00           C  
ATOM      4  O   SER A   1      14.066  38.259 -21.294  1.00  0.00           O  
ATOM      5  CB  SER A   1      16.557  38.311 -18.972  1.00  0.00           C  
ATOM      6  OG  SER A   1      17.083  39.437 -19.700  1.00  0.00           O  
ATOM      7  H1  SER A   1      16.000  37.518 -22.084  1.00  0.00           H  
ATOM      8  H2  SER A   1      17.003  38.564 -21.240  1.00  0.00           H  
ATOM      9  H3  SER A   1      17.441  36.943 -21.390  1.00  0.00           H  
ATOM     10  HA  SER A   1      15.960  36.335 -19.729  1.00  0.00           H  
ATOM     11  HB2 SER A   1      15.868  38.671 -18.203  1.00  0.00           H  
ATOM     12  HB3 SER A   1      17.403  37.806 -18.495  1.00  0.00           H  
ATOM     13  HG  SER A   1      17.434  40.062 -19.034  1.00  0.00           H  
ATOM     14  N   GLY A   2      13.572  37.408 -19.212  1.00  0.00           N  
ATOM     15  CA  GLY A   2      12.135  37.488 -19.346  1.00  0.00           C  
ATOM     16  C   GLY A   2      11.694  36.089 -19.762  1.00  0.00           C  
ATOM     17  O   GLY A   2      12.462  35.269 -20.272  1.00  0.00           O  
ATOM     18  H   GLY A   2      13.949  36.978 -18.350  1.00  0.00           H  
ATOM     19  HA2 GLY A   2      11.711  37.753 -18.374  1.00  0.00           H  
ATOM     20  HA3 GLY A   2      11.839  38.210 -20.111  1.00  0.00           H  
ATOM     21  N   PHE A   3      10.381  35.793 -19.477  1.00  0.00           N  
ATOM     22  CA  PHE A   3       9.853  34.457 -19.746  1.00  0.00           C  
ATOM     23  C   PHE A   3       8.338  34.599 -19.755  1.00  0.00           C  
ATOM     24  O   PHE A   3       7.722  35.107 -18.818  1.00  0.00           O  
ATOM     25  CB  PHE A   3      10.271  33.478 -18.637  1.00  0.00           C  
ATOM     26  CG  PHE A   3      10.627  32.091 -19.120  1.00  0.00           C  
ATOM     27  CD1 PHE A   3      11.682  31.893 -20.023  1.00  0.00           C  
ATOM     28  CD2 PHE A   3       9.987  30.971 -18.578  1.00  0.00           C  
ATOM     29  CE1 PHE A   3      12.105  30.608 -20.360  1.00  0.00           C  
ATOM     30  CE2 PHE A   3      10.411  29.686 -18.916  1.00  0.00           C  
ATOM     31  CZ  PHE A   3      11.466  29.504 -19.807  1.00  0.00           C  
ATOM     32  H   PHE A   3       9.767  36.479 -19.045  1.00  0.00           H  
ATOM     33  HA  PHE A   3      10.215  34.150 -20.732  1.00  0.00           H  
ATOM     34  HB2 PHE A   3      11.154  33.853 -18.104  1.00  0.00           H  
ATOM     35  HB3 PHE A   3       9.489  33.408 -17.870  1.00  0.00           H  
ATOM     36  HD1 PHE A   3      12.202  32.742 -20.459  1.00  0.00           H  
ATOM     37  HD2 PHE A   3       9.174  31.087 -17.864  1.00  0.00           H  
ATOM     38  HE1 PHE A   3      12.948  30.477 -21.032  1.00  0.00           H  
ATOM     39  HE2 PHE A   3       9.928  28.825 -18.460  1.00  0.00           H  
ATOM     40  HZ  PHE A   3      11.812  28.502 -20.042  1.00  0.00           H  
ATOM     41  N   ARG A   4       7.736  34.145 -20.902  1.00  0.00           N  
ATOM     42  CA  ARG A   4       6.291  34.042 -21.037  1.00  0.00           C  
ATOM     43  C   ARG A   4       6.041  32.559 -21.386  1.00  0.00           C  
ATOM     44  O   ARG A   4       6.945  31.789 -21.728  1.00  0.00           O  
ATOM     45  CB  ARG A   4       5.769  34.996 -22.121  1.00  0.00           C  
ATOM     46  CG  ARG A   4       6.170  36.479 -21.968  1.00  0.00           C  
ATOM     47  CD  ARG A   4       5.513  37.220 -20.797  1.00  0.00           C  
ATOM     48  NE  ARG A   4       5.823  38.676 -20.849  1.00  0.00           N  
ATOM     49  CZ  ARG A   4       5.005  39.666 -20.383  1.00  0.00           C  
ATOM     50  NH1 ARG A   4       3.880  39.385 -19.687  1.00  0.00           N  
ATOM     51  NH2 ARG A   4       5.289  40.971 -20.634  1.00  0.00           N1+
ATOM     52  H   ARG A   4       8.308  33.824 -21.695  1.00  0.00           H  
ATOM     53  HA  ARG A   4       5.805  34.252 -20.078  1.00  0.00           H  
ATOM     54  HB2 ARG A   4       6.142  34.653 -23.096  1.00  0.00           H  
ATOM     55  HB3 ARG A   4       4.676  34.922 -22.178  1.00  0.00           H  
ATOM     56  HG2 ARG A   4       7.260  36.579 -21.901  1.00  0.00           H  
ATOM     57  HG3 ARG A   4       5.886  36.996 -22.894  1.00  0.00           H  
ATOM     58  HD2 ARG A   4       4.429  37.090 -20.866  1.00  0.00           H  
ATOM     59  HD3 ARG A   4       5.873  36.838 -19.838  1.00  0.00           H  
ATOM     60  HE  ARG A   4       6.657  38.966 -21.346  1.00  0.00           H  
ATOM     61 HH11 ARG A   4       3.265  40.118 -19.355  1.00  0.00           H  
ATOM     62 HH12 ARG A   4       3.632  38.434 -19.447  1.00  0.00           H  
ATOM     63 HH21 ARG A   4       4.679  41.720 -20.323  1.00  0.00           H  
ATOM     64 HH22 ARG A   4       6.132  41.231 -21.131  1.00  0.00           H  
ATOM     65  N   LYS A   5       4.731  32.126 -21.355  1.00  0.00           N  
ATOM     66  CA  LYS A   5       4.372  30.774 -21.825  1.00  0.00           C  
ATOM     67  C   LYS A   5       4.297  30.836 -23.367  1.00  0.00           C  
ATOM     68  O   LYS A   5       3.259  30.689 -24.003  1.00  0.00           O  
ATOM     69  CB  LYS A   5       3.110  30.264 -21.113  1.00  0.00           C  
ATOM     70  CG  LYS A   5       2.880  28.759 -21.328  1.00  0.00           C  
ATOM     71  CD  LYS A   5       1.820  28.145 -20.397  1.00  0.00           C  
ATOM     72  CE  LYS A   5       2.360  27.881 -18.996  1.00  0.00           C  
ATOM     73  NZ  LYS A   5       1.316  27.283 -18.137  1.00  0.00           N1+
ATOM     74  H   LYS A   5       4.007  32.748 -21.010  1.00  0.00           H  
ATOM     75  HA  LYS A   5       5.198  30.101 -21.580  1.00  0.00           H  
ATOM     76  HB2 LYS A   5       3.213  30.463 -20.039  1.00  0.00           H  
ATOM     77  HB3 LYS A   5       2.227  30.822 -21.450  1.00  0.00           H  
ATOM     78  HG2 LYS A   5       2.554  28.613 -22.362  1.00  0.00           H  
ATOM     79  HG3 LYS A   5       3.821  28.208 -21.217  1.00  0.00           H  
ATOM     80  HD2 LYS A   5       0.938  28.795 -20.355  1.00  0.00           H  
ATOM     81  HD3 LYS A   5       1.492  27.192 -20.831  1.00  0.00           H  
ATOM     82  HE2 LYS A   5       3.192  27.174 -19.009  1.00  0.00           H  
ATOM     83  HE3 LYS A   5       2.674  28.806 -18.503  1.00  0.00           H  
ATOM     84  HZ1 LYS A   5       0.462  27.845 -18.065  1.00  0.00           H  
ATOM     85  HZ2 LYS A   5       1.112  26.300 -18.356  1.00  0.00           H  
ATOM     86  HZ3 LYS A   5       1.671  27.286 -17.096  1.00  0.00           H  
ATOM     87  N   MET A   6       5.531  31.066 -23.962  1.00  0.00           N  
ATOM     88  CA  MET A   6       5.708  31.339 -25.389  1.00  0.00           C  
ATOM     89  C   MET A   6       5.391  30.094 -26.226  1.00  0.00           C  
ATOM     90  O   MET A   6       5.932  29.003 -26.041  1.00  0.00           O  
ATOM     91  CB  MET A   6       7.151  31.799 -25.662  1.00  0.00           C  
ATOM     92  CG  MET A   6       7.394  32.163 -27.127  1.00  0.00           C  
ATOM     93  SD  MET A   6       9.126  32.637 -27.444  1.00  0.00           S  
ATOM     94  CE  MET A   6       9.100  34.320 -26.780  1.00  0.00           C  
ATOM     95  H   MET A   6       6.360  31.070 -23.360  1.00  0.00           H  
ATOM     96  HA  MET A   6       5.009  32.145 -25.643  1.00  0.00           H  
ATOM     97  HB2 MET A   6       7.356  32.667 -25.027  1.00  0.00           H  
ATOM     98  HB3 MET A   6       7.849  31.007 -25.358  1.00  0.00           H  
ATOM     99  HG2 MET A   6       7.197  31.300 -27.769  1.00  0.00           H  
ATOM    100  HG3 MET A   6       6.727  32.968 -27.451  1.00  0.00           H  
ATOM    101  HE1 MET A   6      10.083  34.776 -26.927  1.00  0.00           H  
ATOM    102  HE2 MET A   6       8.357  34.925 -27.306  1.00  0.00           H  
ATOM    103  HE3 MET A   6       8.881  34.317 -25.711  1.00  0.00           H  
ATOM    104  N   ALA A   7       4.450  30.313 -27.211  1.00  0.00           N  
ATOM    105  CA  ALA A   7       3.868  29.242 -28.030  1.00  0.00           C  
ATOM    106  C   ALA A   7       4.638  29.075 -29.362  1.00  0.00           C  
ATOM    107  O   ALA A   7       5.607  29.775 -29.654  1.00  0.00           O  
ATOM    108  CB  ALA A   7       2.401  29.597 -28.277  1.00  0.00           C  
ATOM    109  H   ALA A   7       4.128  31.253 -27.416  1.00  0.00           H  
ATOM    110  HA  ALA A   7       3.942  28.298 -27.480  1.00  0.00           H  
ATOM    111  HB1 ALA A   7       1.864  28.817 -28.816  1.00  0.00           H  
ATOM    112  HB2 ALA A   7       1.878  29.766 -27.329  1.00  0.00           H  
ATOM    113  HB3 ALA A   7       2.316  30.516 -28.870  1.00  0.00           H  
ATOM    114  N   PHE A   8       4.117  28.098 -30.199  1.00  0.00           N  
ATOM    115  CA  PHE A   8       4.510  27.915 -31.597  1.00  0.00           C  
ATOM    116  C   PHE A   8       3.440  28.703 -32.370  1.00  0.00           C  
ATOM    117  O   PHE A   8       2.242  28.405 -32.275  1.00  0.00           O  
ATOM    118  CB  PHE A   8       4.400  26.464 -32.093  1.00  0.00           C  
ATOM    119  CG  PHE A   8       5.346  25.458 -31.492  1.00  0.00           C  
ATOM    120  CD1 PHE A   8       6.609  25.239 -32.055  1.00  0.00           C  
ATOM    121  CD2 PHE A   8       4.940  24.662 -30.413  1.00  0.00           C  
ATOM    122  CE1 PHE A   8       7.430  24.221 -31.567  1.00  0.00           C  
ATOM    123  CE2 PHE A   8       5.771  23.661 -29.918  1.00  0.00           C  
ATOM    124  CZ  PHE A   8       7.013  23.436 -30.499  1.00  0.00           C  
ATOM    125  H   PHE A   8       3.352  27.490 -29.871  1.00  0.00           H  
ATOM    126  HA  PHE A   8       5.521  28.294 -31.744  1.00  0.00           H  
ATOM    127  HB2 PHE A   8       3.379  26.091 -31.959  1.00  0.00           H  
ATOM    128  HB3 PHE A   8       4.549  26.458 -33.180  1.00  0.00           H  
ATOM    129  HD1 PHE A   8       6.945  25.832 -32.901  1.00  0.00           H  
ATOM    130  HD2 PHE A   8       3.955  24.790 -29.972  1.00  0.00           H  
ATOM    131  HE1 PHE A   8       8.389  24.010 -32.030  1.00  0.00           H  
ATOM    132  HE2 PHE A   8       5.443  23.017 -29.107  1.00  0.00           H  
ATOM    133  HZ  PHE A   8       7.643  22.633 -30.128  1.00  0.00           H  
ATOM    134  N   PRO A   9       3.845  29.736 -33.188  1.00  0.00           N  
ATOM    135  CA  PRO A   9       2.862  30.470 -33.985  1.00  0.00           C  
ATOM    136  C   PRO A   9       2.315  29.574 -35.104  1.00  0.00           C  
ATOM    137  O   PRO A   9       3.033  28.938 -35.878  1.00  0.00           O  
ATOM    138  CB  PRO A   9       3.647  31.635 -34.602  1.00  0.00           C  
ATOM    139  CG  PRO A   9       4.904  31.738 -33.747  1.00  0.00           C  
ATOM    140  CD  PRO A   9       5.174  30.301 -33.334  1.00  0.00           C  
ATOM    141  HA  PRO A   9       2.062  30.823 -33.324  1.00  0.00           H  
ATOM    142  HB2 PRO A   9       3.926  31.435 -35.644  1.00  0.00           H  
ATOM    143  HB3 PRO A   9       3.069  32.564 -34.594  1.00  0.00           H  
ATOM    144  HG2 PRO A   9       5.746  32.190 -34.279  1.00  0.00           H  
ATOM    145  HG3 PRO A   9       4.693  32.348 -32.860  1.00  0.00           H  
ATOM    146  HD2 PRO A   9       5.691  29.743 -34.121  1.00  0.00           H  
ATOM    147  HD3 PRO A   9       5.752  30.251 -32.410  1.00  0.00           H  
ATOM    148  N   SER A  10       0.951  29.598 -35.220  1.00  0.00           N  
ATOM    149  CA  SER A  10       0.162  28.739 -36.095  1.00  0.00           C  
ATOM    150  C   SER A  10       0.104  29.185 -37.563  1.00  0.00           C  
ATOM    151  O   SER A  10      -0.755  28.749 -38.339  1.00  0.00           O  
ATOM    152  CB  SER A  10      -1.246  28.643 -35.506  1.00  0.00           C  
ATOM    153  OG  SER A  10      -1.622  29.919 -34.974  1.00  0.00           O  
ATOM    154  H   SER A  10       0.377  30.219 -34.647  1.00  0.00           H  
ATOM    155  HA  SER A  10       0.629  27.748 -36.119  1.00  0.00           H  
ATOM    156  HB2 SER A  10      -2.003  28.295 -36.211  1.00  0.00           H  
ATOM    157  HB3 SER A  10      -1.250  27.958 -34.656  1.00  0.00           H  
ATOM    158  HG  SER A  10      -1.948  30.483 -35.760  1.00  0.00           H  
ATOM    159  N   GLY A  11       1.196  29.879 -38.043  1.00  0.00           N  
ATOM    160  CA  GLY A  11       1.218  30.394 -39.403  1.00  0.00           C  
ATOM    161  C   GLY A  11       1.289  29.303 -40.469  1.00  0.00           C  
ATOM    162  O   GLY A  11       1.008  29.523 -41.646  1.00  0.00           O  
ATOM    163  H   GLY A  11       1.981  30.058 -37.421  1.00  0.00           H  
ATOM    164  HA2 GLY A  11       0.307  30.979 -39.564  1.00  0.00           H  
ATOM    165  HA3 GLY A  11       2.095  31.040 -39.503  1.00  0.00           H  
ATOM    166  N   LYS A  12       1.737  28.076 -40.016  1.00  0.00           N  
ATOM    167  CA  LYS A  12       1.741  26.901 -40.873  1.00  0.00           C  
ATOM    168  C   LYS A  12       0.356  26.223 -40.882  1.00  0.00           C  
ATOM    169  O   LYS A  12       0.059  25.394 -41.744  1.00  0.00           O  
ATOM    170  CB  LYS A  12       2.765  25.850 -40.410  1.00  0.00           C  
ATOM    171  CG  LYS A  12       4.226  26.255 -40.647  1.00  0.00           C  
ATOM    172  CD  LYS A  12       5.162  25.087 -40.304  1.00  0.00           C  
ATOM    173  CE  LYS A  12       6.647  25.359 -40.514  1.00  0.00           C  
ATOM    174  NZ  LYS A  12       7.070  26.488 -39.675  1.00  0.00           N1+
ATOM    175  H   LYS A  12       2.037  28.006 -39.048  1.00  0.00           H  
ATOM    176  HA  LYS A  12       1.951  27.212 -41.903  1.00  0.00           H  
ATOM    177  HB2 LYS A  12       2.617  25.629 -39.344  1.00  0.00           H  
ATOM    178  HB3 LYS A  12       2.577  24.911 -40.947  1.00  0.00           H  
ATOM    179  HG2 LYS A  12       4.368  26.539 -41.697  1.00  0.00           H  
ATOM    180  HG3 LYS A  12       4.463  27.131 -40.033  1.00  0.00           H  
ATOM    181  HD2 LYS A  12       4.997  24.792 -39.260  1.00  0.00           H  
ATOM    182  HD3 LYS A  12       4.893  24.225 -40.925  1.00  0.00           H  
ATOM    183  HE2 LYS A  12       7.246  24.497 -40.209  1.00  0.00           H  
ATOM    184  HE3 LYS A  12       6.879  25.617 -41.551  1.00  0.00           H  
ATOM    185  HZ1 LYS A  12       6.773  27.401 -40.031  1.00  0.00           H  
ATOM    186  HZ2 LYS A  12       6.778  26.417 -38.693  1.00  0.00           H  
ATOM    187  HZ3 LYS A  12       8.119  26.597 -39.583  1.00  0.00           H  
ATOM    188  N   VAL A  13      -0.437  26.465 -39.773  1.00  0.00           N  
ATOM    189  CA  VAL A  13      -1.595  25.628 -39.482  1.00  0.00           C  
ATOM    190  C   VAL A  13      -2.885  26.313 -39.942  1.00  0.00           C  
ATOM    191  O   VAL A  13      -3.843  25.667 -40.372  1.00  0.00           O  
ATOM    192  CB  VAL A  13      -1.649  25.237 -37.996  1.00  0.00           C  
ATOM    193  CG1 VAL A  13      -2.853  24.337 -37.701  1.00  0.00           C  
ATOM    194  CG2 VAL A  13      -0.367  24.498 -37.602  1.00  0.00           C  
ATOM    195  H   VAL A  13      -0.227  27.258 -39.164  1.00  0.00           H  
ATOM    196  HA  VAL A  13      -1.506  24.711 -40.076  1.00  0.00           H  
ATOM    197  HB  VAL A  13      -1.734  26.136 -37.374  1.00  0.00           H  
ATOM    198 HG11 VAL A  13      -2.846  23.999 -36.659  1.00  0.00           H  
ATOM    199 HG12 VAL A  13      -3.797  24.862 -37.864  1.00  0.00           H  
ATOM    200 HG13 VAL A  13      -2.857  23.460 -38.353  1.00  0.00           H  
ATOM    201 HG21 VAL A  13      -0.458  24.088 -36.597  1.00  0.00           H  
ATOM    202 HG22 VAL A  13      -0.160  23.666 -38.282  1.00  0.00           H  
ATOM    203 HG23 VAL A  13       0.499  25.169 -37.611  1.00  0.00           H  
ATOM    204  N   GLU A  14      -2.968  27.671 -39.750  1.00  0.00           N  
ATOM    205  CA  GLU A  14      -4.241  28.372 -39.941  1.00  0.00           C  
ATOM    206  C   GLU A  14      -4.866  28.150 -41.341  1.00  0.00           C  
ATOM    207  O   GLU A  14      -6.084  28.220 -41.520  1.00  0.00           O  
ATOM    208  CB  GLU A  14      -4.056  29.858 -39.616  1.00  0.00           C  
ATOM    209  CG  GLU A  14      -4.012  30.054 -38.100  1.00  0.00           C  
ATOM    210  CD  GLU A  14      -3.316  31.329 -37.651  1.00  0.00           C  
ATOM    211  OE1 GLU A  14      -3.756  32.402 -38.144  1.00  0.00           O  
ATOM    212  OE2 GLU A  14      -2.386  31.138 -36.807  1.00  0.00           O1-
ATOM    213  H   GLU A  14      -2.156  28.181 -39.382  1.00  0.00           H  
ATOM    214  HA  GLU A  14      -4.951  27.917 -39.238  1.00  0.00           H  
ATOM    215  HB2 GLU A  14      -3.134  30.236 -40.077  1.00  0.00           H  
ATOM    216  HB3 GLU A  14      -4.872  30.455 -40.039  1.00  0.00           H  
ATOM    217  HG2 GLU A  14      -5.026  30.071 -37.697  1.00  0.00           H  
ATOM    218  HG3 GLU A  14      -3.514  29.205 -37.622  1.00  0.00           H  
ATOM    219  N   GLY A  15      -3.977  27.869 -42.360  1.00  0.00           N  
ATOM    220  CA  GLY A  15      -4.403  27.579 -43.718  1.00  0.00           C  
ATOM    221  C   GLY A  15      -4.877  26.142 -43.954  1.00  0.00           C  
ATOM    222  O   GLY A  15      -5.236  25.766 -45.073  1.00  0.00           O  
ATOM    223  H   GLY A  15      -2.986  27.855 -42.135  1.00  0.00           H  
ATOM    224  HA2 GLY A  15      -5.222  28.255 -43.985  1.00  0.00           H  
ATOM    225  HA3 GLY A  15      -3.548  27.769 -44.374  1.00  0.00           H  
ATOM    226  N   CYS A  16      -4.883  25.314 -42.849  1.00  0.00           N  
ATOM    227  CA  CYS A  16      -5.349  23.934 -42.931  1.00  0.00           C  
ATOM    228  C   CYS A  16      -6.836  23.819 -42.619  1.00  0.00           C  
ATOM    229  O   CYS A  16      -7.432  22.752 -42.778  1.00  0.00           O  
ATOM    230  CB  CYS A  16      -4.615  22.997 -41.971  1.00  0.00           C  
ATOM    231  SG  CYS A  16      -2.826  22.957 -42.243  1.00  0.00           S  
ATOM    232  H   CYS A  16      -4.546  25.663 -41.941  1.00  0.00           H  
ATOM    233  HA  CYS A  16      -5.217  23.580 -43.957  1.00  0.00           H  
ATOM    234  HB2 CYS A  16      -4.788  23.302 -40.935  1.00  0.00           H  
ATOM    235  HB3 CYS A  16      -4.985  21.973 -42.082  1.00  0.00           H  
ATOM    236  HG  CYS A  16      -2.632  24.281 -42.131  1.00  0.00           H  
ATOM    237  N   MET A  17      -7.445  24.904 -42.025  1.00  0.00           N  
ATOM    238  CA  MET A  17      -8.787  24.763 -41.472  1.00  0.00           C  
ATOM    239  C   MET A  17      -9.853  24.941 -42.568  1.00  0.00           C  
ATOM    240  O   MET A  17      -9.729  25.753 -43.484  1.00  0.00           O  
ATOM    241  CB  MET A  17      -9.052  25.749 -40.332  1.00  0.00           C  
ATOM    242  CG  MET A  17      -8.219  25.499 -39.073  1.00  0.00           C  
ATOM    243  SD  MET A  17      -8.337  23.828 -38.336  1.00  0.00           S  
ATOM    244  CE  MET A  17     -10.126  23.654 -38.194  1.00  0.00           C  
ATOM    245  H   MET A  17      -6.955  25.799 -42.002  1.00  0.00           H  
ATOM    246  HA  MET A  17      -8.879  23.738 -41.103  1.00  0.00           H  
ATOM    247  HB2 MET A  17      -8.848  26.771 -40.679  1.00  0.00           H  
ATOM    248  HB3 MET A  17     -10.118  25.741 -40.068  1.00  0.00           H  
ATOM    249  HG2 MET A  17      -7.160  25.674 -39.293  1.00  0.00           H  
ATOM    250  HG3 MET A  17      -8.499  26.230 -38.308  1.00  0.00           H  
ATOM    251  HE1 MET A  17     -10.352  22.763 -37.602  1.00  0.00           H  
ATOM    252  HE2 MET A  17     -10.565  24.522 -37.701  1.00  0.00           H  
ATOM    253  HE3 MET A  17     -10.586  23.537 -39.176  1.00  0.00           H  
ATOM    254  N   VAL A  18     -10.979  24.146 -42.371  1.00  0.00           N  
ATOM    255  CA  VAL A  18     -12.228  24.308 -43.127  1.00  0.00           C  
ATOM    256  C   VAL A  18     -13.455  24.085 -42.209  1.00  0.00           C  
ATOM    257  O   VAL A  18     -13.393  23.434 -41.160  1.00  0.00           O  
ATOM    258  CB  VAL A  18     -12.343  23.355 -44.344  1.00  0.00           C  
ATOM    259  CG1 VAL A  18     -11.403  23.770 -45.469  1.00  0.00           C  
ATOM    260  CG2 VAL A  18     -12.125  21.884 -43.985  1.00  0.00           C  
ATOM    261  H   VAL A  18     -10.946  23.373 -41.690  1.00  0.00           H  
ATOM    262  HA  VAL A  18     -12.274  25.349 -43.474  1.00  0.00           H  
ATOM    263  HB  VAL A  18     -13.359  23.422 -44.750  1.00  0.00           H  
ATOM    264 HG11 VAL A  18     -11.561  23.141 -46.351  1.00  0.00           H  
ATOM    265 HG12 VAL A  18     -11.578  24.808 -45.766  1.00  0.00           H  
ATOM    266 HG13 VAL A  18     -10.359  23.672 -45.162  1.00  0.00           H  
ATOM    267 HG21 VAL A  18     -12.260  21.250 -44.867  1.00  0.00           H  
ATOM    268 HG22 VAL A  18     -11.116  21.704 -43.604  1.00  0.00           H  
ATOM    269 HG23 VAL A  18     -12.841  21.548 -43.228  1.00  0.00           H  
ATOM    270  N   GLN A  19     -14.649  24.590 -42.725  1.00  0.00           N  
ATOM    271  CA  GLN A  19     -15.945  24.339 -42.087  1.00  0.00           C  
ATOM    272  C   GLN A  19     -16.454  23.037 -42.710  1.00  0.00           C  
ATOM    273  O   GLN A  19     -16.433  22.850 -43.931  1.00  0.00           O  
ATOM    274  CB  GLN A  19     -16.970  25.455 -42.376  1.00  0.00           C  
ATOM    275  CG  GLN A  19     -18.197  25.358 -41.465  1.00  0.00           C  
ATOM    276  CD  GLN A  19     -18.995  26.644 -41.361  1.00  0.00           C  
ATOM    277  OE1 GLN A  19     -19.169  27.227 -40.289  1.00  0.00           O  
ATOM    278  NE2 GLN A  19     -19.600  27.076 -42.503  1.00  0.00           N  
ATOM    279  H   GLN A  19     -14.626  25.097 -43.622  1.00  0.00           H  
ATOM    280  HA  GLN A  19     -15.786  24.212 -41.012  1.00  0.00           H  
ATOM    281  HB2 GLN A  19     -16.505  26.442 -42.280  1.00  0.00           H  
ATOM    282  HB3 GLN A  19     -17.306  25.394 -43.415  1.00  0.00           H  
ATOM    283  HG2 GLN A  19     -18.868  24.564 -41.813  1.00  0.00           H  
ATOM    284  HG3 GLN A  19     -17.884  25.097 -40.446  1.00  0.00           H  
ATOM    285 HE21 GLN A  19     -20.135  27.935 -42.476  1.00  0.00           H  
ATOM    286 HE22 GLN A  19     -19.602  26.597 -43.411  1.00  0.00           H  
ATOM    287  N   VAL A  20     -16.991  22.143 -41.799  1.00  0.00           N  
ATOM    288  CA  VAL A  20     -17.658  20.920 -42.245  1.00  0.00           C  
ATOM    289  C   VAL A  20     -19.039  20.907 -41.578  1.00  0.00           C  
ATOM    290  O   VAL A  20     -19.201  21.016 -40.360  1.00  0.00           O  
ATOM    291  CB  VAL A  20     -16.870  19.647 -41.883  1.00  0.00           C  
ATOM    292  CG1 VAL A  20     -17.562  18.398 -42.440  1.00  0.00           C  
ATOM    293  CG2 VAL A  20     -15.432  19.701 -42.401  1.00  0.00           C  
ATOM    294  H   VAL A  20     -16.949  22.307 -40.779  1.00  0.00           H  
ATOM    295  HA  VAL A  20     -17.774  20.968 -43.330  1.00  0.00           H  
ATOM    296  HB  VAL A  20     -16.825  19.549 -40.794  1.00  0.00           H  
ATOM    297 HG11 VAL A  20     -16.986  17.499 -42.208  1.00  0.00           H  
ATOM    298 HG12 VAL A  20     -18.558  18.263 -42.008  1.00  0.00           H  
ATOM    299 HG13 VAL A  20     -17.674  18.456 -43.528  1.00  0.00           H  
ATOM    300 HG21 VAL A  20     -14.899  18.775 -42.166  1.00  0.00           H  
ATOM    301 HG22 VAL A  20     -15.406  19.840 -43.485  1.00  0.00           H  
ATOM    302 HG23 VAL A  20     -14.876  20.523 -41.941  1.00  0.00           H  
ATOM    303  N   THR A  21     -20.077  20.744 -42.476  1.00  0.00           N  
ATOM    304  CA  THR A  21     -21.486  20.789 -42.080  1.00  0.00           C  
ATOM    305  C   THR A  21     -22.196  19.562 -42.660  1.00  0.00           C  
ATOM    306  O   THR A  21     -21.899  19.038 -43.736  1.00  0.00           O  
ATOM    307  CB  THR A  21     -22.150  22.119 -42.513  1.00  0.00           C  
ATOM    308  OG1 THR A  21     -21.938  23.108 -41.486  1.00  0.00           O  
ATOM    309  CG2 THR A  21     -23.660  22.075 -42.736  1.00  0.00           C  
ATOM    310  H   THR A  21     -19.869  20.571 -43.474  1.00  0.00           H  
ATOM    311  HA  THR A  21     -21.518  20.708 -40.992  1.00  0.00           H  
ATOM    312  HB  THR A  21     -21.666  22.491 -43.424  1.00  0.00           H  
ATOM    313 HG21 THR A  21     -23.937  21.405 -43.554  1.00  0.00           H  
ATOM    314 HG22 THR A  21     -24.186  21.773 -41.824  1.00  0.00           H  
ATOM    315 HG23 THR A  21     -24.035  23.075 -42.981  1.00  0.00           H  
ATOM    316  HG1 THR A  21     -22.112  23.975 -41.905  1.00  0.00           H  
ATOM    317  N   CYS A  22     -23.272  19.157 -41.882  1.00  0.00           N  
ATOM    318  CA  CYS A  22     -24.173  18.110 -42.341  1.00  0.00           C  
ATOM    319  C   CYS A  22     -25.556  18.386 -41.745  1.00  0.00           C  
ATOM    320  O   CYS A  22     -25.717  18.567 -40.536  1.00  0.00           O  
ATOM    321  CB  CYS A  22     -23.647  16.753 -41.870  1.00  0.00           C  
ATOM    322  SG  CYS A  22     -24.646  15.382 -42.501  1.00  0.00           S  
ATOM    323  H   CYS A  22     -23.431  19.582 -40.949  1.00  0.00           H  
ATOM    324  HA  CYS A  22     -24.221  18.153 -43.435  1.00  0.00           H  
ATOM    325  HB2 CYS A  22     -22.614  16.601 -42.200  1.00  0.00           H  
ATOM    326  HB3 CYS A  22     -23.654  16.695 -40.780  1.00  0.00           H  
ATOM    327  HG  CYS A  22     -24.404  15.639 -43.806  1.00  0.00           H  
ATOM    328  N   GLY A  23     -26.605  18.408 -42.651  1.00  0.00           N  
ATOM    329  CA  GLY A  23     -27.996  18.457 -42.218  1.00  0.00           C  
ATOM    330  C   GLY A  23     -28.364  19.777 -41.550  1.00  0.00           C  
ATOM    331  O   GLY A  23     -28.879  20.719 -42.141  1.00  0.00           O  
ATOM    332  H   GLY A  23     -26.419  18.367 -43.651  1.00  0.00           H  
ATOM    333  HA2 GLY A  23     -28.629  18.316 -43.100  1.00  0.00           H  
ATOM    334  HA3 GLY A  23     -28.174  17.627 -41.527  1.00  0.00           H  
ATOM    335  N   THR A  24     -28.006  19.827 -40.218  1.00  0.00           N  
ATOM    336  CA  THR A  24     -28.200  21.007 -39.369  1.00  0.00           C  
ATOM    337  C   THR A  24     -27.212  21.012 -38.179  1.00  0.00           C  
ATOM    338  O   THR A  24     -27.431  21.647 -37.142  1.00  0.00           O  
ATOM    339  CB  THR A  24     -29.656  21.169 -38.885  1.00  0.00           C  
ATOM    340  OG1 THR A  24     -29.797  22.387 -38.143  1.00  0.00           O  
ATOM    341  CG2 THR A  24     -30.162  20.005 -38.039  1.00  0.00           C  
ATOM    342  H   THR A  24     -27.543  19.011 -39.809  1.00  0.00           H  
ATOM    343  HA  THR A  24     -27.934  21.888 -39.969  1.00  0.00           H  
ATOM    344  HB  THR A  24     -30.313  21.263 -39.758  1.00  0.00           H  
ATOM    345 HG21 THR A  24     -30.145  19.065 -38.597  1.00  0.00           H  
ATOM    346 HG22 THR A  24     -29.569  19.879 -37.128  1.00  0.00           H  
ATOM    347 HG23 THR A  24     -31.191  20.195 -37.714  1.00  0.00           H  
ATOM    348  HG1 THR A  24     -29.200  22.320 -37.367  1.00  0.00           H  
ATOM    349  N   THR A  25     -26.026  20.367 -38.444  1.00  0.00           N  
ATOM    350  CA  THR A  25     -24.943  20.179 -37.478  1.00  0.00           C  
ATOM    351  C   THR A  25     -23.678  20.613 -38.218  1.00  0.00           C  
ATOM    352  O   THR A  25     -23.478  20.290 -39.392  1.00  0.00           O  
ATOM    353  CB  THR A  25     -24.861  18.694 -37.086  1.00  0.00           C  
ATOM    354  OG1 THR A  25     -26.077  18.319 -36.427  1.00  0.00           O  
ATOM    355  CG2 THR A  25     -23.691  18.414 -36.157  1.00  0.00           C  
ATOM    356  H   THR A  25     -25.872  19.957 -39.372  1.00  0.00           H  
ATOM    357  HA  THR A  25     -25.129  20.808 -36.603  1.00  0.00           H  
ATOM    358  HB  THR A  25     -24.784  18.076 -37.985  1.00  0.00           H  
ATOM    359 HG21 THR A  25     -22.733  18.565 -36.661  1.00  0.00           H  
ATOM    360 HG22 THR A  25     -23.719  19.079 -35.290  1.00  0.00           H  
ATOM    361 HG23 THR A  25     -23.729  17.385 -35.788  1.00  0.00           H  
ATOM    362  HG1 THR A  25     -26.111  17.329 -36.375  1.00  0.00           H  
ATOM    363  N   THR A  26     -22.805  21.378 -37.474  1.00  0.00           N  
ATOM    364  CA  THR A  26     -21.551  21.898 -38.027  1.00  0.00           C  
ATOM    365  C   THR A  26     -20.419  21.633 -37.034  1.00  0.00           C  
ATOM    366  O   THR A  26     -20.568  21.718 -35.814  1.00  0.00           O  
ATOM    367  CB  THR A  26     -21.664  23.415 -38.263  1.00  0.00           C  
ATOM    368  OG1 THR A  26     -22.751  23.703 -39.156  1.00  0.00           O  
ATOM    369  CG2 THR A  26     -20.402  24.059 -38.830  1.00  0.00           C  
ATOM    370  H   THR A  26     -23.007  21.627 -36.500  1.00  0.00           H  
ATOM    371  HA  THR A  26     -21.349  21.381 -38.964  1.00  0.00           H  
ATOM    372  HB  THR A  26     -21.897  23.919 -37.321  1.00  0.00           H  
ATOM    373 HG21 THR A  26     -19.593  24.084 -38.095  1.00  0.00           H  
ATOM    374 HG22 THR A  26     -20.048  23.524 -39.716  1.00  0.00           H  
ATOM    375 HG23 THR A  26     -20.601  25.088 -39.143  1.00  0.00           H  
ATOM    376  HG1 THR A  26     -22.536  23.246 -40.007  1.00  0.00           H  
ATOM    377  N   LEU A  27     -19.190  21.412 -37.638  1.00  0.00           N  
ATOM    378  CA  LEU A  27     -17.960  21.435 -36.859  1.00  0.00           C  
ATOM    379  C   LEU A  27     -16.813  21.793 -37.801  1.00  0.00           C  
ATOM    380  O   LEU A  27     -16.971  22.106 -38.986  1.00  0.00           O  
ATOM    381  CB  LEU A  27     -17.790  20.185 -35.983  1.00  0.00           C  
ATOM    382  CG  LEU A  27     -17.043  18.959 -36.541  1.00  0.00           C  
ATOM    383  CD1 LEU A  27     -17.475  17.725 -35.749  1.00  0.00           C  
ATOM    384  CD2 LEU A  27     -17.211  18.715 -38.033  1.00  0.00           C  
ATOM    385  H   LEU A  27     -19.124  21.260 -38.663  1.00  0.00           H  
ATOM    386  HA  LEU A  27     -18.058  22.293 -36.178  1.00  0.00           H  
ATOM    387  HB2 LEU A  27     -17.261  20.486 -35.068  1.00  0.00           H  
ATOM    388  HB3 LEU A  27     -18.780  19.866 -35.632  1.00  0.00           H  
ATOM    389  HG  LEU A  27     -15.972  19.097 -36.357  1.00  0.00           H  
ATOM    390 HD11 LEU A  27     -16.951  16.833 -36.100  1.00  0.00           H  
ATOM    391 HD12 LEU A  27     -17.246  17.858 -34.688  1.00  0.00           H  
ATOM    392 HD13 LEU A  27     -18.550  17.541 -35.845  1.00  0.00           H  
ATOM    393 HD21 LEU A  27     -16.949  17.687 -38.303  1.00  0.00           H  
ATOM    394 HD22 LEU A  27     -18.232  18.907 -38.356  1.00  0.00           H  
ATOM    395 HD23 LEU A  27     -16.544  19.359 -38.607  1.00  0.00           H  
ATOM    396  N   ASN A  28     -15.576  21.799 -37.198  1.00  0.00           N  
ATOM    397  CA  ASN A  28     -14.410  22.257 -37.935  1.00  0.00           C  
ATOM    398  C   ASN A  28     -13.691  20.995 -38.457  1.00  0.00           C  
ATOM    399  O   ASN A  28     -13.714  19.922 -37.847  1.00  0.00           O  
ATOM    400  CB  ASN A  28     -13.545  23.118 -37.027  1.00  0.00           C  
ATOM    401  CG  ASN A  28     -14.377  24.233 -36.421  1.00  0.00           C  
ATOM    402  OD1 ASN A  28     -15.091  24.988 -37.077  1.00  0.00           O  
ATOM    403  ND2 ASN A  28     -14.290  24.368 -35.067  1.00  0.00           N  
ATOM    404  H   ASN A  28     -15.431  21.447 -36.241  1.00  0.00           H  
ATOM    405  HA  ASN A  28     -14.734  22.851 -38.797  1.00  0.00           H  
ATOM    406  HB2 ASN A  28     -13.076  22.518 -36.239  1.00  0.00           H  
ATOM    407  HB3 ASN A  28     -12.742  23.583 -37.603  1.00  0.00           H  
ATOM    408 HD21 ASN A  28     -13.750  23.764 -34.446  1.00  0.00           H  
ATOM    409 HD22 ASN A  28     -14.828  25.115 -34.634  1.00  0.00           H  
ATOM    410  N   GLY A  29     -12.978  21.179 -39.632  1.00  0.00           N  
ATOM    411  CA  GLY A  29     -12.147  20.119 -40.188  1.00  0.00           C  
ATOM    412  C   GLY A  29     -10.785  20.641 -40.641  1.00  0.00           C  
ATOM    413  O   GLY A  29     -10.609  21.791 -41.046  1.00  0.00           O  
ATOM    414  H   GLY A  29     -13.030  22.065 -40.158  1.00  0.00           H  
ATOM    415  HA2 GLY A  29     -12.017  19.326 -39.447  1.00  0.00           H  
ATOM    416  HA3 GLY A  29     -12.664  19.711 -41.060  1.00  0.00           H  
ATOM    417  N   LEU A  30      -9.795  19.679 -40.598  1.00  0.00           N  
ATOM    418  CA  LEU A  30      -8.414  19.951 -40.997  1.00  0.00           C  
ATOM    419  C   LEU A  30      -8.261  19.425 -42.434  1.00  0.00           C  
ATOM    420  O   LEU A  30      -8.513  18.247 -42.696  1.00  0.00           O  
ATOM    421  CB  LEU A  30      -7.461  19.207 -40.049  1.00  0.00           C  
ATOM    422  CG  LEU A  30      -5.996  19.663 -40.146  1.00  0.00           C  
ATOM    423  CD1 LEU A  30      -5.791  21.003 -39.442  1.00  0.00           C  
ATOM    424  CD2 LEU A  30      -5.077  18.615 -39.519  1.00  0.00           C  
ATOM    425  H   LEU A  30     -10.039  18.721 -40.310  1.00  0.00           H  
ATOM    426  HA  LEU A  30      -8.246  21.029 -40.958  1.00  0.00           H  
ATOM    427  HB2 LEU A  30      -7.806  19.325 -39.013  1.00  0.00           H  
ATOM    428  HB3 LEU A  30      -7.515  18.134 -40.260  1.00  0.00           H  
ATOM    429  HG  LEU A  30      -5.713  19.766 -41.200  1.00  0.00           H  
ATOM    430 HD11 LEU A  30      -4.738  21.299 -39.465  1.00  0.00           H  
ATOM    431 HD12 LEU A  30      -6.373  21.793 -39.924  1.00  0.00           H  
ATOM    432 HD13 LEU A  30      -6.101  20.957 -38.394  1.00  0.00           H  
ATOM    433 HD21 LEU A  30      -4.029  18.903 -39.638  1.00  0.00           H  
ATOM    434 HD22 LEU A  30      -5.276  18.501 -38.449  1.00  0.00           H  
ATOM    435 HD23 LEU A  30      -5.209  17.639 -39.998  1.00  0.00           H  
ATOM    436  N   TRP A  31      -7.872  20.361 -43.370  1.00  0.00           N  
ATOM    437  CA  TRP A  31      -7.772  20.130 -44.823  1.00  0.00           C  
ATOM    438  C   TRP A  31      -6.287  20.075 -45.215  1.00  0.00           C  
ATOM    439  O   TRP A  31      -5.560  21.070 -45.159  1.00  0.00           O  
ATOM    440  CB  TRP A  31      -8.459  21.298 -45.548  1.00  0.00           C  
ATOM    441  CG  TRP A  31      -8.612  21.203 -47.037  1.00  0.00           C  
ATOM    442  CD1 TRP A  31      -8.606  20.076 -47.836  1.00  0.00           C  
ATOM    443  CD2 TRP A  31      -8.825  22.324 -47.916  1.00  0.00           C  
ATOM    444  NE1 TRP A  31      -8.861  20.456 -49.130  1.00  0.00           N  
ATOM    445  CE2 TRP A  31      -8.998  21.821 -49.203  1.00  0.00           C  
ATOM    446  CE3 TRP A  31      -8.879  23.724 -47.739  1.00  0.00           C  
ATOM    447  CZ2 TRP A  31      -9.246  22.642 -50.308  1.00  0.00           C  
ATOM    448  CZ3 TRP A  31      -9.128  24.560 -48.835  1.00  0.00           C  
ATOM    449  CH2 TRP A  31      -9.310  24.022 -50.103  1.00  0.00           C  
ATOM    450  H   TRP A  31      -7.629  21.315 -43.051  1.00  0.00           H  
ATOM    451  HA  TRP A  31      -8.268  19.187 -45.062  1.00  0.00           H  
ATOM    452  HB2 TRP A  31      -9.467  21.409 -45.135  1.00  0.00           H  
ATOM    453  HB3 TRP A  31      -7.933  22.233 -45.316  1.00  0.00           H  
ATOM    454  HD1 TRP A  31      -8.465  19.028 -47.605  1.00  0.00           H  
ATOM    455  HE1 TRP A  31      -8.939  19.836 -49.928  1.00  0.00           H  
ATOM    456  HE3 TRP A  31      -8.714  24.163 -46.760  1.00  0.00           H  
ATOM    457  HZ2 TRP A  31      -9.377  22.221 -51.298  1.00  0.00           H  
ATOM    458  HZ3 TRP A  31      -9.181  25.637 -48.689  1.00  0.00           H  
ATOM    459  HH2 TRP A  31      -9.496  24.675 -50.952  1.00  0.00           H  
ATOM    460  N   LEU A  32      -5.852  18.820 -45.602  1.00  0.00           N  
ATOM    461  CA  LEU A  32      -4.478  18.513 -46.008  1.00  0.00           C  
ATOM    462  C   LEU A  32      -4.579  17.762 -47.345  1.00  0.00           C  
ATOM    463  O   LEU A  32      -5.326  16.790 -47.498  1.00  0.00           O  
ATOM    464  CB  LEU A  32      -3.799  17.603 -44.978  1.00  0.00           C  
ATOM    465  CG  LEU A  32      -3.640  18.227 -43.578  1.00  0.00           C  
ATOM    466  CD1 LEU A  32      -3.179  17.161 -42.586  1.00  0.00           C  
ATOM    467  CD2 LEU A  32      -2.649  19.388 -43.580  1.00  0.00           C  
ATOM    468  H   LEU A  32      -6.515  18.033 -45.633  1.00  0.00           H  
ATOM    469  HA  LEU A  32      -3.919  19.443 -46.148  1.00  0.00           H  
ATOM    470  HB2 LEU A  32      -4.382  16.677 -44.885  1.00  0.00           H  
ATOM    471  HB3 LEU A  32      -2.815  17.300 -45.359  1.00  0.00           H  
ATOM    472  HG  LEU A  32      -4.609  18.599 -43.229  1.00  0.00           H  
ATOM    473 HD11 LEU A  32      -3.029  17.591 -41.590  1.00  0.00           H  
ATOM    474 HD12 LEU A  32      -3.928  16.369 -42.496  1.00  0.00           H  
ATOM    475 HD13 LEU A  32      -2.237  16.705 -42.902  1.00  0.00           H  
ATOM    476 HD21 LEU A  32      -2.510  19.776 -42.566  1.00  0.00           H  
ATOM    477 HD22 LEU A  32      -1.670  19.075 -43.955  1.00  0.00           H  
ATOM    478 HD23 LEU A  32      -3.004  20.213 -44.203  1.00  0.00           H  
ATOM    479  N   ASP A  33      -3.834  18.305 -48.382  1.00  0.00           N  
ATOM    480  CA  ASP A  33      -3.897  17.760 -49.742  1.00  0.00           C  
ATOM    481  C   ASP A  33      -5.360  17.968 -50.182  1.00  0.00           C  
ATOM    482  O   ASP A  33      -5.866  19.094 -50.205  1.00  0.00           O  
ATOM    483  CB  ASP A  33      -3.346  16.346 -49.876  1.00  0.00           C  
ATOM    484  CG  ASP A  33      -1.831  16.373 -49.830  1.00  0.00           C  
ATOM    485  OD1 ASP A  33      -1.266  16.951 -50.800  1.00  0.00           O  
ATOM    486  OD2 ASP A  33      -1.306  15.768 -48.842  1.00  0.00           O1-
ATOM    487  H   ASP A  33      -3.225  19.115 -48.245  1.00  0.00           H  
ATOM    488  HA  ASP A  33      -3.311  18.448 -50.364  1.00  0.00           H  
ATOM    489  HB2 ASP A  33      -3.738  15.667 -49.111  1.00  0.00           H  
ATOM    490  HB3 ASP A  33      -3.611  15.916 -50.850  1.00  0.00           H  
ATOM    491  N   ASP A  34      -6.096  16.851 -50.468  1.00  0.00           N  
ATOM    492  CA  ASP A  34      -7.526  16.836 -50.768  1.00  0.00           C  
ATOM    493  C   ASP A  34      -8.338  16.108 -49.683  1.00  0.00           C  
ATOM    494  O   ASP A  34      -9.534  15.840 -49.840  1.00  0.00           O  
ATOM    495  CB  ASP A  34      -7.781  16.201 -52.132  1.00  0.00           C  
ATOM    496  CG  ASP A  34      -7.385  14.733 -52.105  1.00  0.00           C  
ATOM    497  OD1 ASP A  34      -6.341  14.453 -51.451  1.00  0.00           O  
ATOM    498  OD2 ASP A  34      -8.132  13.933 -52.753  1.00  0.00           O1-
ATOM    499  H   ASP A  34      -5.681  15.911 -50.500  1.00  0.00           H  
ATOM    500  HA  ASP A  34      -7.894  17.866 -50.776  1.00  0.00           H  
ATOM    501  HB2 ASP A  34      -8.837  16.293 -52.397  1.00  0.00           H  
ATOM    502  HB3 ASP A  34      -7.195  16.702 -52.911  1.00  0.00           H  
ATOM    503  N   VAL A  35      -7.645  15.820 -48.524  1.00  0.00           N  
ATOM    504  CA  VAL A  35      -8.225  15.007 -47.469  1.00  0.00           C  
ATOM    505  C   VAL A  35      -8.540  15.946 -46.294  1.00  0.00           C  
ATOM    506  O   VAL A  35      -7.689  16.643 -45.738  1.00  0.00           O  
ATOM    507  CB  VAL A  35      -7.304  13.851 -47.025  1.00  0.00           C  
ATOM    508  CG1 VAL A  35      -8.066  12.888 -46.104  1.00  0.00           C  
ATOM    509  CG2 VAL A  35      -6.750  13.063 -48.216  1.00  0.00           C  
ATOM    510  H   VAL A  35      -6.696  16.203 -48.387  1.00  0.00           H  
ATOM    511  HA  VAL A  35      -9.155  14.572 -47.850  1.00  0.00           H  
ATOM    512  HB  VAL A  35      -6.449  14.257 -46.472  1.00  0.00           H  
ATOM    513 HG11 VAL A  35      -7.416  12.071 -45.772  1.00  0.00           H  
ATOM    514 HG12 VAL A  35      -8.441  13.396 -45.211  1.00  0.00           H  
ATOM    515 HG13 VAL A  35      -8.924  12.442 -46.620  1.00  0.00           H  
ATOM    516 HG21 VAL A  35      -6.173  12.197 -47.875  1.00  0.00           H  
ATOM    517 HG22 VAL A  35      -7.556  12.700 -48.863  1.00  0.00           H  
ATOM    518 HG23 VAL A  35      -6.077  13.682 -48.817  1.00  0.00           H  
ATOM    519  N   VAL A  36      -9.874  15.934 -45.931  1.00  0.00           N  
ATOM    520  CA  VAL A  36     -10.409  16.695 -44.814  1.00  0.00           C  
ATOM    521  C   VAL A  36     -10.623  15.686 -43.677  1.00  0.00           C  
ATOM    522  O   VAL A  36     -11.316  14.672 -43.800  1.00  0.00           O  
ATOM    523  CB  VAL A  36     -11.716  17.415 -45.186  1.00  0.00           C  
ATOM    524  CG1 VAL A  36     -12.350  18.116 -43.982  1.00  0.00           C  
ATOM    525  CG2 VAL A  36     -11.472  18.440 -46.294  1.00  0.00           C  
ATOM    526  H   VAL A  36     -10.542  15.337 -46.441  1.00  0.00           H  
ATOM    527  HA  VAL A  36      -9.667  17.440 -44.533  1.00  0.00           H  
ATOM    528  HB  VAL A  36     -12.433  16.682 -45.566  1.00  0.00           H  
ATOM    529 HG11 VAL A  36     -13.237  18.680 -44.289  1.00  0.00           H  
ATOM    530 HG12 VAL A  36     -12.671  17.395 -43.223  1.00  0.00           H  
ATOM    531 HG13 VAL A  36     -11.648  18.814 -43.513  1.00  0.00           H  
ATOM    532 HG21 VAL A  36     -12.419  18.853 -46.646  1.00  0.00           H  
ATOM    533 HG22 VAL A  36     -10.853  19.267 -45.935  1.00  0.00           H  
ATOM    534 HG23 VAL A  36     -10.975  17.989 -47.156  1.00  0.00           H  
ATOM    535  N   TYR A  37      -9.957  16.051 -42.516  1.00  0.00           N  
ATOM    536  CA  TYR A  37     -10.006  15.250 -41.297  1.00  0.00           C  
ATOM    537  C   TYR A  37     -10.918  16.039 -40.368  1.00  0.00           C  
ATOM    538  O   TYR A  37     -10.704  17.228 -40.106  1.00  0.00           O  
ATOM    539  CB  TYR A  37      -8.636  15.095 -40.611  1.00  0.00           C  
ATOM    540  CG  TYR A  37      -7.615  14.343 -41.431  1.00  0.00           C  
ATOM    541  CD1 TYR A  37      -7.035  14.950 -42.556  1.00  0.00           C  
ATOM    542  CD2 TYR A  37      -7.231  13.040 -41.092  1.00  0.00           C  
ATOM    543  CE1 TYR A  37      -6.164  14.241 -43.379  1.00  0.00           C  
ATOM    544  CE2 TYR A  37      -6.333  12.341 -41.902  1.00  0.00           C  
ATOM    545  CZ  TYR A  37      -5.842  12.929 -43.062  1.00  0.00           C  
ATOM    546  OH  TYR A  37      -5.047  12.184 -43.886  1.00  0.00           O  
ATOM    547  H   TYR A  37      -9.417  16.936 -42.514  1.00  0.00           H  
ATOM    548  HA  TYR A  37     -10.434  14.267 -41.518  1.00  0.00           H  
ATOM    549  HB2 TYR A  37      -8.213  16.075 -40.365  1.00  0.00           H  
ATOM    550  HB3 TYR A  37      -8.773  14.589 -39.646  1.00  0.00           H  
ATOM    551  HD1 TYR A  37      -7.274  15.979 -42.815  1.00  0.00           H  
ATOM    552  HD2 TYR A  37      -7.619  12.553 -40.198  1.00  0.00           H  
ATOM    553  HE1 TYR A  37      -5.761  14.728 -44.261  1.00  0.00           H  
ATOM    554  HE2 TYR A  37      -6.025  11.336 -41.631  1.00  0.00           H  
ATOM    555  HH  TYR A  37      -4.935  12.687 -44.715  1.00  0.00           H  
ATOM    556  N   CYS A  38     -12.000  15.342 -39.867  1.00  0.00           N  
ATOM    557  CA  CYS A  38     -12.890  15.945 -38.874  1.00  0.00           C  
ATOM    558  C   CYS A  38     -13.363  14.877 -37.869  1.00  0.00           C  
ATOM    559  O   CYS A  38     -13.390  13.670 -38.149  1.00  0.00           O  
ATOM    560  CB  CYS A  38     -14.062  16.696 -39.520  1.00  0.00           C  
ATOM    561  SG  CYS A  38     -15.179  15.643 -40.505  1.00  0.00           S  
ATOM    562  H   CYS A  38     -12.210  14.382 -40.171  1.00  0.00           H  
ATOM    563  HA  CYS A  38     -12.287  16.675 -38.326  1.00  0.00           H  
ATOM    564  HB2 CYS A  38     -14.667  17.196 -38.761  1.00  0.00           H  
ATOM    565  HB3 CYS A  38     -13.679  17.468 -40.194  1.00  0.00           H  
ATOM    566  HG  CYS A  38     -14.217  15.026 -41.208  1.00  0.00           H  
ATOM    567  N   PRO A  39     -13.810  15.320 -36.641  1.00  0.00           N  
ATOM    568  CA  PRO A  39     -14.489  14.399 -35.742  1.00  0.00           C  
ATOM    569  C   PRO A  39     -15.790  13.879 -36.365  1.00  0.00           C  
ATOM    570  O   PRO A  39     -16.455  14.473 -37.209  1.00  0.00           O  
ATOM    571  CB  PRO A  39     -14.790  15.214 -34.492  1.00  0.00           C  
ATOM    572  CG  PRO A  39     -13.802  16.366 -34.557  1.00  0.00           C  
ATOM    573  CD  PRO A  39     -13.671  16.638 -36.046  1.00  0.00           C  
ATOM    574  HA  PRO A  39     -13.808  13.566 -35.529  1.00  0.00           H  
ATOM    575  HB2 PRO A  39     -15.810  15.604 -34.524  1.00  0.00           H  
ATOM    576  HB3 PRO A  39     -14.692  14.628 -33.575  1.00  0.00           H  
ATOM    577  HG2 PRO A  39     -14.152  17.234 -33.998  1.00  0.00           H  
ATOM    578  HG3 PRO A  39     -12.836  16.051 -34.143  1.00  0.00           H  
ATOM    579  HD2 PRO A  39     -14.487  17.264 -36.414  1.00  0.00           H  
ATOM    580  HD3 PRO A  39     -12.717  17.093 -36.310  1.00  0.00           H  
ATOM    581  N   ARG A  40     -16.148  12.647 -35.859  1.00  0.00           N  
ATOM    582  CA  ARG A  40     -17.177  11.833 -36.489  1.00  0.00           C  
ATOM    583  C   ARG A  40     -18.621  12.180 -36.104  1.00  0.00           C  
ATOM    584  O   ARG A  40     -19.582  11.633 -36.643  1.00  0.00           O  
ATOM    585  CB  ARG A  40     -16.898  10.334 -36.311  1.00  0.00           C  
ATOM    586  CG  ARG A  40     -16.812   9.928 -34.847  1.00  0.00           C  
ATOM    587  CD  ARG A  40     -16.504   8.451 -34.657  1.00  0.00           C  
ATOM    588  NE  ARG A  40     -16.353   8.201 -33.216  1.00  0.00           N  
ATOM    589  CZ  ARG A  40     -16.429   6.961 -32.677  1.00  0.00           C  
ATOM    590  NH1 ARG A  40     -16.217   5.860 -33.435  1.00  0.00           N  
ATOM    591  NH2 ARG A  40     -16.716   6.781 -31.363  1.00  0.00           N1+
ATOM    592  H   ARG A  40     -15.676  12.299 -35.031  1.00  0.00           H  
ATOM    593  HA  ARG A  40     -17.113  12.054 -37.556  1.00  0.00           H  
ATOM    594  HB2 ARG A  40     -17.678   9.744 -36.808  1.00  0.00           H  
ATOM    595  HB3 ARG A  40     -15.950  10.086 -36.803  1.00  0.00           H  
ATOM    596  HG2 ARG A  40     -16.023  10.493 -34.342  1.00  0.00           H  
ATOM    597  HG3 ARG A  40     -17.746  10.174 -34.330  1.00  0.00           H  
ATOM    598  HD2 ARG A  40     -17.329   7.843 -35.041  1.00  0.00           H  
ATOM    599  HD3 ARG A  40     -15.578   8.183 -35.170  1.00  0.00           H  
ATOM    600  HE  ARG A  40     -16.374   9.034 -32.544  1.00  0.00           H  
ATOM    601 HH11 ARG A  40     -16.396   4.940 -33.062  1.00  0.00           H  
ATOM    602 HH12 ARG A  40     -15.618   5.904 -34.280  1.00  0.00           H  
ATOM    603 HH21 ARG A  40     -16.786   5.868 -30.941  1.00  0.00           H  
ATOM    604 HH22 ARG A  40     -16.833   7.610 -30.695  1.00  0.00           H  
ATOM    605  N   HIE A  41     -18.771  13.140 -35.130  1.00  0.00           N  
ATOM    606  CA  HIE A  41     -20.068  13.532 -34.585  1.00  0.00           C  
ATOM    607  C   HIE A  41     -20.701  14.754 -35.276  1.00  0.00           C  
ATOM    608  O   HIE A  41     -21.682  15.328 -34.801  1.00  0.00           O  
ATOM    609  CB  HIE A  41     -20.060  13.628 -33.051  1.00  0.00           C  
ATOM    610  CG  HIE A  41     -19.020  14.513 -32.447  1.00  0.00           C  
ATOM    611  ND1 HIE A  41     -18.246  15.358 -33.203  1.00  0.00           N  
ATOM    612  CD2 HIE A  41     -18.664  14.613 -31.116  1.00  0.00           C  
ATOM    613  CE1 HIE A  41     -17.483  15.994 -32.342  1.00  0.00           C  
ATOM    614  NE2 HIE A  41     -17.669  15.550 -31.065  1.00  0.00           N  
ATOM    615  H   HIE A  41     -17.949  13.632 -34.782  1.00  0.00           H  
ATOM    616  HA  HIE A  41     -20.770  12.730 -34.840  1.00  0.00           H  
ATOM    617  HB2 HIE A  41     -21.042  13.955 -32.690  1.00  0.00           H  
ATOM    618  HB3 HIE A  41     -19.899  12.621 -32.650  1.00  0.00           H  
ATOM    619  HD2 HIE A  41     -19.022  14.116 -30.227  1.00  0.00           H  
ATOM    620  HE2 HIE A  41     -17.155  15.864 -30.242  1.00  0.00           H  
ATOM    621  HE1 HIE A  41     -16.774  16.769 -32.586  1.00  0.00           H  
ATOM    622  N   VAL A  42     -20.269  14.999 -36.572  1.00  0.00           N  
ATOM    623  CA  VAL A  42     -20.908  16.017 -37.416  1.00  0.00           C  
ATOM    624  C   VAL A  42     -22.275  15.552 -37.952  1.00  0.00           C  
ATOM    625  O   VAL A  42     -23.110  16.334 -38.398  1.00  0.00           O  
ATOM    626  CB  VAL A  42     -19.991  16.455 -38.580  1.00  0.00           C  
ATOM    627  CG1 VAL A  42     -19.798  15.389 -39.658  1.00  0.00           C  
ATOM    628  CG2 VAL A  42     -20.486  17.754 -39.230  1.00  0.00           C  
ATOM    629  H   VAL A  42     -19.472  14.477 -36.924  1.00  0.00           H  
ATOM    630  HA  VAL A  42     -21.099  16.877 -36.762  1.00  0.00           H  
ATOM    631  HB  VAL A  42     -19.004  16.650 -38.151  1.00  0.00           H  
ATOM    632 HG11 VAL A  42     -19.019  15.697 -40.365  1.00  0.00           H  
ATOM    633 HG12 VAL A  42     -19.489  14.438 -39.219  1.00  0.00           H  
ATOM    634 HG13 VAL A  42     -20.714  15.222 -40.234  1.00  0.00           H  
ATOM    635 HG21 VAL A  42     -19.752  18.124 -39.952  1.00  0.00           H  
ATOM    636 HG22 VAL A  42     -21.424  17.612 -39.774  1.00  0.00           H  
ATOM    637 HG23 VAL A  42     -20.643  18.535 -38.480  1.00  0.00           H  
ATOM    638  N   ILE A  43     -22.445  14.188 -38.019  1.00  0.00           N  
ATOM    639  CA  ILE A  43     -23.580  13.560 -38.698  1.00  0.00           C  
ATOM    640  C   ILE A  43     -24.871  13.426 -37.854  1.00  0.00           C  
ATOM    641  O   ILE A  43     -25.929  13.033 -38.351  1.00  0.00           O  
ATOM    642  CB  ILE A  43     -23.186  12.209 -39.349  1.00  0.00           C  
ATOM    643  CG1 ILE A  43     -22.692  11.159 -38.334  1.00  0.00           C  
ATOM    644  CG2 ILE A  43     -22.169  12.442 -40.470  1.00  0.00           C  
ATOM    645  CD1 ILE A  43     -22.262   9.853 -38.988  1.00  0.00           C  
ATOM    646  H   ILE A  43     -21.739  13.603 -37.577  1.00  0.00           H  
ATOM    647  HA  ILE A  43     -23.873  14.245 -39.504  1.00  0.00           H  
ATOM    648  HB  ILE A  43     -24.082  11.786 -39.817  1.00  0.00           H  
ATOM    649 HG12 ILE A  43     -21.852  11.540 -37.749  1.00  0.00           H  
ATOM    650 HG13 ILE A  43     -23.495  10.946 -37.622  1.00  0.00           H  
ATOM    651 HG21 ILE A  43     -22.496  13.243 -41.140  1.00  0.00           H  
ATOM    652 HG22 ILE A  43     -21.187  12.710 -40.070  1.00  0.00           H  
ATOM    653 HG23 ILE A  43     -22.051  11.542 -41.081  1.00  0.00           H  
ATOM    654 HD11 ILE A  43     -22.148   9.067 -38.239  1.00  0.00           H  
ATOM    655 HD12 ILE A  43     -23.003   9.520 -39.718  1.00  0.00           H  
ATOM    656 HD13 ILE A  43     -21.301   9.960 -39.499  1.00  0.00           H  
ATOM    657  N   CYS A  44     -24.731  13.763 -36.527  1.00  0.00           N  
ATOM    658  CA  CYS A  44     -25.777  13.569 -35.509  1.00  0.00           C  
ATOM    659  C   CYS A  44     -26.873  14.653 -35.608  1.00  0.00           C  
ATOM    660  O   CYS A  44     -26.635  15.788 -36.031  1.00  0.00           O  
ATOM    661  CB  CYS A  44     -25.188  13.661 -34.093  1.00  0.00           C  
ATOM    662  SG  CYS A  44     -23.938  12.382 -33.758  1.00  0.00           S  
ATOM    663  H   CYS A  44     -23.835  14.153 -36.242  1.00  0.00           H  
ATOM    664  HA  CYS A  44     -26.242  12.591 -35.684  1.00  0.00           H  
ATOM    665  HB2 CYS A  44     -24.687  14.621 -33.961  1.00  0.00           H  
ATOM    666  HB3 CYS A  44     -25.967  13.597 -33.327  1.00  0.00           H  
ATOM    667  HG  CYS A  44     -23.626  12.783 -32.516  1.00  0.00           H  
ATOM    668  N   THR A  45     -28.103  14.260 -35.104  1.00  0.00           N  
ATOM    669  CA  THR A  45     -29.240  15.165 -34.867  1.00  0.00           C  
ATOM    670  C   THR A  45     -29.376  15.340 -33.326  1.00  0.00           C  
ATOM    671  O   THR A  45     -28.398  15.244 -32.575  1.00  0.00           O  
ATOM    672  CB  THR A  45     -30.510  14.648 -35.575  1.00  0.00           C  
ATOM    673  OG1 THR A  45     -31.010  13.454 -34.968  1.00  0.00           O  
ATOM    674  CG2 THR A  45     -30.297  14.381 -37.062  1.00  0.00           C  
ATOM    675  H   THR A  45     -28.292  13.264 -34.839  1.00  0.00           H  
ATOM    676  HA  THR A  45     -28.986  16.153 -35.269  1.00  0.00           H  
ATOM    677  HB  THR A  45     -31.304  15.398 -35.484  1.00  0.00           H  
ATOM    678 HG21 THR A  45     -29.906  15.266 -37.573  1.00  0.00           H  
ATOM    679 HG22 THR A  45     -29.611  13.543 -37.227  1.00  0.00           H  
ATOM    680 HG23 THR A  45     -31.245  14.098 -37.533  1.00  0.00           H  
ATOM    681  HG1 THR A  45     -30.230  12.825 -34.827  1.00  0.00           H  
ATOM    682  N   SER A  46     -30.612  15.717 -32.837  1.00  0.00           N  
ATOM    683  CA  SER A  46     -30.781  16.162 -31.451  1.00  0.00           C  
ATOM    684  C   SER A  46     -30.743  15.016 -30.430  1.00  0.00           C  
ATOM    685  O   SER A  46     -30.404  15.208 -29.262  1.00  0.00           O  
ATOM    686  CB  SER A  46     -32.080  16.959 -31.304  1.00  0.00           C  
ATOM    687  OG  SER A  46     -33.156  16.309 -31.984  1.00  0.00           O  
ATOM    688  H   SER A  46     -31.454  15.719 -33.407  1.00  0.00           H  
ATOM    689  HA  SER A  46     -29.934  16.815 -31.208  1.00  0.00           H  
ATOM    690  HB2 SER A  46     -32.358  17.120 -30.258  1.00  0.00           H  
ATOM    691  HB3 SER A  46     -31.962  17.940 -31.776  1.00  0.00           H  
ATOM    692  HG  SER A  46     -33.602  15.696 -31.298  1.00  0.00           H  
ATOM    693  N   GLU A  47     -31.245  13.816 -30.887  1.00  0.00           N  
ATOM    694  CA  GLU A  47     -31.424  12.651 -30.022  1.00  0.00           C  
ATOM    695  C   GLU A  47     -30.148  11.784 -30.012  1.00  0.00           C  
ATOM    696  O   GLU A  47     -29.860  11.015 -29.094  1.00  0.00           O  
ATOM    697  CB  GLU A  47     -32.612  11.786 -30.474  1.00  0.00           C  
ATOM    698  CG  GLU A  47     -33.862  12.556 -30.900  1.00  0.00           C  
ATOM    699  CD  GLU A  47     -34.230  13.683 -29.938  1.00  0.00           C  
ATOM    700  OE1 GLU A  47     -34.581  13.318 -28.783  1.00  0.00           O  
ATOM    701  OE2 GLU A  47     -34.120  14.847 -30.435  1.00  0.00           O1-
ATOM    702  H   GLU A  47     -31.527  13.776 -31.864  1.00  0.00           H  
ATOM    703  HA  GLU A  47     -31.582  13.005 -28.996  1.00  0.00           H  
ATOM    704  HB2 GLU A  47     -32.312  11.147 -31.315  1.00  0.00           H  
ATOM    705  HB3 GLU A  47     -32.868  11.096 -29.659  1.00  0.00           H  
ATOM    706  HG2 GLU A  47     -33.718  12.966 -31.907  1.00  0.00           H  
ATOM    707  HG3 GLU A  47     -34.711  11.865 -30.971  1.00  0.00           H  
ATOM    708  N   ASP A  48     -29.413  11.850 -31.186  1.00  0.00           N  
ATOM    709  CA  ASP A  48     -28.347  10.900 -31.470  1.00  0.00           C  
ATOM    710  C   ASP A  48     -27.122  11.231 -30.610  1.00  0.00           C  
ATOM    711  O   ASP A  48     -26.197  10.431 -30.487  1.00  0.00           O  
ATOM    712  CB  ASP A  48     -27.875  10.877 -32.915  1.00  0.00           C  
ATOM    713  CG  ASP A  48     -29.003  10.910 -33.919  1.00  0.00           C  
ATOM    714  OD1 ASP A  48     -29.643   9.843 -34.091  1.00  0.00           O  
ATOM    715  OD2 ASP A  48     -29.147  12.055 -34.466  1.00  0.00           O1-
ATOM    716  H   ASP A  48     -29.642  12.560 -31.878  1.00  0.00           H  
ATOM    717  HA  ASP A  48     -28.702   9.906 -31.170  1.00  0.00           H  
ATOM    718  HB2 ASP A  48     -27.212  11.726 -33.110  1.00  0.00           H  
ATOM    719  HB3 ASP A  48     -27.269   9.981 -33.089  1.00  0.00           H  
ATOM    720  N   MET A  49     -27.091  12.491 -30.041  1.00  0.00           N  
ATOM    721  CA  MET A  49     -25.950  12.925 -29.253  1.00  0.00           C  
ATOM    722  C   MET A  49     -25.787  12.013 -28.016  1.00  0.00           C  
ATOM    723  O   MET A  49     -24.707  11.896 -27.432  1.00  0.00           O  
ATOM    724  CB  MET A  49     -26.088  14.380 -28.775  1.00  0.00           C  
ATOM    725  CG  MET A  49     -25.961  15.386 -29.920  1.00  0.00           C  
ATOM    726  SD  MET A  49     -25.840  17.116 -29.327  1.00  0.00           S  
ATOM    727  CE  MET A  49     -27.543  17.361 -28.773  1.00  0.00           C  
ATOM    728  H   MET A  49     -27.884  13.105 -30.210  1.00  0.00           H  
ATOM    729  HA  MET A  49     -25.050  12.797 -29.867  1.00  0.00           H  
ATOM    730  HB2 MET A  49     -27.050  14.506 -28.263  1.00  0.00           H  
ATOM    731  HB3 MET A  49     -25.306  14.581 -28.032  1.00  0.00           H  
ATOM    732  HG2 MET A  49     -25.048  15.181 -30.488  1.00  0.00           H  
ATOM    733  HG3 MET A  49     -26.801  15.306 -30.612  1.00  0.00           H  
ATOM    734  HE1 MET A  49     -27.653  18.389 -28.423  1.00  0.00           H  
ATOM    735  HE2 MET A  49     -28.237  17.202 -29.601  1.00  0.00           H  
ATOM    736  HE3 MET A  49     -27.789  16.692 -27.946  1.00  0.00           H  
ATOM    737  N   LEU A  50     -26.957  11.437 -27.551  1.00  0.00           N  
ATOM    738  CA  LEU A  50     -26.992  10.629 -26.334  1.00  0.00           C  
ATOM    739  C   LEU A  50     -26.351   9.256 -26.584  1.00  0.00           C  
ATOM    740  O   LEU A  50     -25.657   8.704 -25.725  1.00  0.00           O  
ATOM    741  CB  LEU A  50     -28.443  10.480 -25.852  1.00  0.00           C  
ATOM    742  CG  LEU A  50     -28.636   9.673 -24.553  1.00  0.00           C  
ATOM    743  CD1 LEU A  50     -27.857  10.255 -23.375  1.00  0.00           C  
ATOM    744  CD2 LEU A  50     -30.126   9.606 -24.206  1.00  0.00           C  
ATOM    745  H   LEU A  50     -27.816  11.595 -28.084  1.00  0.00           H  
ATOM    746  HA  LEU A  50     -26.384  11.148 -25.586  1.00  0.00           H  
ATOM    747  HB2 LEU A  50     -28.871  11.483 -25.719  1.00  0.00           H  
ATOM    748  HB3 LEU A  50     -29.038  10.004 -26.643  1.00  0.00           H  
ATOM    749  HG  LEU A  50     -28.293   8.644 -24.716  1.00  0.00           H  
ATOM    750 HD11 LEU A  50     -28.090  11.314 -23.227  1.00  0.00           H  
ATOM    751 HD12 LEU A  50     -28.095   9.722 -22.448  1.00  0.00           H  
ATOM    752 HD13 LEU A  50     -26.779  10.158 -23.532  1.00  0.00           H  
ATOM    753 HD21 LEU A  50     -30.535  10.604 -24.015  1.00  0.00           H  
ATOM    754 HD22 LEU A  50     -30.697   9.156 -25.026  1.00  0.00           H  
ATOM    755 HD23 LEU A  50     -30.291   8.995 -23.312  1.00  0.00           H  
ATOM    756  N   ASN A  51     -26.726   8.623 -27.757  1.00  0.00           N  
ATOM    757  CA  ASN A  51     -26.270   7.264 -28.027  1.00  0.00           C  
ATOM    758  C   ASN A  51     -26.320   6.988 -29.531  1.00  0.00           C  
ATOM    759  O   ASN A  51     -27.258   6.373 -30.042  1.00  0.00           O  
ATOM    760  CB  ASN A  51     -27.115   6.248 -27.254  1.00  0.00           C  
ATOM    761  CG  ASN A  51     -26.342   4.966 -27.030  1.00  0.00           C  
ATOM    762  ND2 ASN A  51     -27.129   3.855 -26.928  1.00  0.00           N  
ATOM    763  OD1 ASN A  51     -25.121   4.915 -26.887  1.00  0.00           O  
ATOM    764  H   ASN A  51     -27.306   9.120 -28.433  1.00  0.00           H  
ATOM    765  HA  ASN A  51     -25.232   7.203 -27.702  1.00  0.00           H  
ATOM    766  HB2 ASN A  51     -27.368   6.625 -26.255  1.00  0.00           H  
ATOM    767  HB3 ASN A  51     -28.067   6.041 -27.755  1.00  0.00           H  
ATOM    768 HD21 ASN A  51     -28.136   3.888 -27.046  1.00  0.00           H  
ATOM    769 HD22 ASN A  51     -26.711   2.955 -26.728  1.00  0.00           H  
ATOM    770  N   PRO A  52     -25.291   7.496 -30.296  1.00  0.00           N  
ATOM    771  CA  PRO A  52     -25.303   7.391 -31.743  1.00  0.00           C  
ATOM    772  C   PRO A  52     -24.796   6.021 -32.213  1.00  0.00           C  
ATOM    773  O   PRO A  52     -23.899   5.395 -31.651  1.00  0.00           O  
ATOM    774  CB  PRO A  52     -24.322   8.464 -32.218  1.00  0.00           C  
ATOM    775  CG  PRO A  52     -23.309   8.535 -31.082  1.00  0.00           C  
ATOM    776  CD  PRO A  52     -24.120   8.221 -29.837  1.00  0.00           C  
ATOM    777  HA  PRO A  52     -26.315   7.571 -32.124  1.00  0.00           H  
ATOM    778  HB2 PRO A  52     -23.848   8.237 -33.178  1.00  0.00           H  
ATOM    779  HB3 PRO A  52     -24.833   9.427 -32.319  1.00  0.00           H  
ATOM    780  HG2 PRO A  52     -22.540   7.767 -31.219  1.00  0.00           H  
ATOM    781  HG3 PRO A  52     -22.810   9.506 -31.018  1.00  0.00           H  
ATOM    782  HD2 PRO A  52     -23.556   7.600 -29.136  1.00  0.00           H  
ATOM    783  HD3 PRO A  52     -24.443   9.130 -29.326  1.00  0.00           H  
ATOM    784  N   ASN A  53     -25.381   5.639 -33.396  1.00  0.00           N  
ATOM    785  CA  ASN A  53     -24.880   4.546 -34.217  1.00  0.00           C  
ATOM    786  C   ASN A  53     -24.396   5.261 -35.486  1.00  0.00           C  
ATOM    787  O   ASN A  53     -25.137   5.840 -36.282  1.00  0.00           O  
ATOM    788  CB  ASN A  53     -25.966   3.511 -34.452  1.00  0.00           C  
ATOM    789  CG  ASN A  53     -25.446   2.374 -35.300  1.00  0.00           C  
ATOM    790  OD1 ASN A  53     -24.710   2.532 -36.270  1.00  0.00           O  
ATOM    791  ND2 ASN A  53     -25.882   1.134 -34.931  1.00  0.00           N  
ATOM    792  H   ASN A  53     -26.179   6.159 -33.752  1.00  0.00           H  
ATOM    793  HA  ASN A  53     -24.028   4.073 -33.716  1.00  0.00           H  
ATOM    794  HB2 ASN A  53     -26.311   3.121 -33.486  1.00  0.00           H  
ATOM    795  HB3 ASN A  53     -26.844   3.944 -34.941  1.00  0.00           H  
ATOM    796 HD21 ASN A  53     -26.500   0.956 -34.149  1.00  0.00           H  
ATOM    797 HD22 ASN A  53     -25.556   0.338 -35.467  1.00  0.00           H  
ATOM    798  N   TYR A  54     -23.019   5.298 -35.597  1.00  0.00           N  
ATOM    799  CA  TYR A  54     -22.371   6.198 -36.545  1.00  0.00           C  
ATOM    800  C   TYR A  54     -22.550   5.630 -37.957  1.00  0.00           C  
ATOM    801  O   TYR A  54     -22.790   6.357 -38.920  1.00  0.00           O  
ATOM    802  CB  TYR A  54     -20.889   6.421 -36.225  1.00  0.00           C  
ATOM    803  CG  TYR A  54     -20.682   7.357 -35.053  1.00  0.00           C  
ATOM    804  CD1 TYR A  54     -20.968   8.719 -35.201  1.00  0.00           C  
ATOM    805  CD2 TYR A  54     -20.213   6.897 -33.812  1.00  0.00           C  
ATOM    806  CE1 TYR A  54     -20.790   9.599 -34.139  1.00  0.00           C  
ATOM    807  CE2 TYR A  54     -20.016   7.791 -32.747  1.00  0.00           C  
ATOM    808  CZ  TYR A  54     -20.307   9.138 -32.924  1.00  0.00           C  
ATOM    809  OH  TYR A  54     -20.151  10.073 -31.946  1.00  0.00           O  
ATOM    810  H   TYR A  54     -22.437   4.660 -35.054  1.00  0.00           H  
ATOM    811  HA  TYR A  54     -22.923   7.146 -36.524  1.00  0.00           H  
ATOM    812  HB2 TYR A  54     -20.380   5.468 -36.034  1.00  0.00           H  
ATOM    813  HB3 TYR A  54     -20.384   6.860 -37.095  1.00  0.00           H  
ATOM    814  HD1 TYR A  54     -21.351   9.109 -36.140  1.00  0.00           H  
ATOM    815  HD2 TYR A  54     -19.996   5.839 -33.670  1.00  0.00           H  
ATOM    816  HE1 TYR A  54     -21.042  10.647 -34.255  1.00  0.00           H  
ATOM    817  HE2 TYR A  54     -19.648   7.424 -31.794  1.00  0.00           H  
ATOM    818  HH  TYR A  54     -19.948   9.669 -31.067  1.00  0.00           H  
ATOM    819  N   GLU A  55     -22.379   4.273 -38.054  1.00  0.00           N  
ATOM    820  CA  GLU A  55     -22.550   3.490 -39.265  1.00  0.00           C  
ATOM    821  C   GLU A  55     -23.975   3.736 -39.806  1.00  0.00           C  
ATOM    822  O   GLU A  55     -24.189   3.986 -40.994  1.00  0.00           O  
ATOM    823  CB  GLU A  55     -22.356   1.981 -38.996  1.00  0.00           C  
ATOM    824  CG  GLU A  55     -21.026   1.584 -38.341  1.00  0.00           C  
ATOM    825  CD  GLU A  55     -21.006   1.737 -36.811  1.00  0.00           C  
ATOM    826  OE1 GLU A  55     -20.681   0.711 -36.154  1.00  0.00           O  
ATOM    827  OE2 GLU A  55     -21.282   2.907 -36.397  1.00  0.00           O1-
ATOM    828  H   GLU A  55     -22.051   3.762 -37.197  1.00  0.00           H  
ATOM    829  HA  GLU A  55     -21.827   3.855 -40.003  1.00  0.00           H  
ATOM    830  HB2 GLU A  55     -23.177   1.597 -38.378  1.00  0.00           H  
ATOM    831  HB3 GLU A  55     -22.436   1.460 -39.959  1.00  0.00           H  
ATOM    832  HG2 GLU A  55     -20.827   0.531 -38.577  1.00  0.00           H  
ATOM    833  HG3 GLU A  55     -20.199   2.165 -38.766  1.00  0.00           H  
ATOM    834  N   ASP A  56     -24.979   3.628 -38.865  1.00  0.00           N  
ATOM    835  CA  ASP A  56     -26.398   3.830 -39.176  1.00  0.00           C  
ATOM    836  C   ASP A  56     -26.637   5.258 -39.713  1.00  0.00           C  
ATOM    837  O   ASP A  56     -27.413   5.492 -40.642  1.00  0.00           O  
ATOM    838  CB  ASP A  56     -27.215   3.559 -37.921  1.00  0.00           C  
ATOM    839  CG  ASP A  56     -28.617   4.058 -38.069  1.00  0.00           C  
ATOM    840  OD1 ASP A  56     -28.931   5.108 -37.431  1.00  0.00           O  
ATOM    841  OD2 ASP A  56     -29.363   3.488 -38.920  1.00  0.00           O1-
ATOM    842  H   ASP A  56     -24.718   3.373 -37.901  1.00  0.00           H  
ATOM    843  HA  ASP A  56     -26.660   3.126 -39.974  1.00  0.00           H  
ATOM    844  HB2 ASP A  56     -27.224   2.490 -37.683  1.00  0.00           H  
ATOM    845  HB3 ASP A  56     -26.774   4.083 -37.075  1.00  0.00           H  
ATOM    846  N   LEU A  57     -26.022   6.282 -39.032  1.00  0.00           N  
ATOM    847  CA  LEU A  57     -26.192   7.661 -39.471  1.00  0.00           C  
ATOM    848  C   LEU A  57     -25.513   7.848 -40.843  1.00  0.00           C  
ATOM    849  O   LEU A  57     -26.064   8.446 -41.770  1.00  0.00           O  
ATOM    850  CB  LEU A  57     -25.626   8.649 -38.446  1.00  0.00           C  
ATOM    851  CG  LEU A  57     -26.531   8.819 -37.211  1.00  0.00           C  
ATOM    852  CD1 LEU A  57     -25.729   9.394 -36.044  1.00  0.00           C  
ATOM    853  CD2 LEU A  57     -27.723   9.729 -37.516  1.00  0.00           C  
ATOM    854  H   LEU A  57     -25.473   6.053 -38.195  1.00  0.00           H  
ATOM    855  HA  LEU A  57     -27.263   7.832 -39.630  1.00  0.00           H  
ATOM    856  HB2 LEU A  57     -24.637   8.300 -38.125  1.00  0.00           H  
ATOM    857  HB3 LEU A  57     -25.470   9.628 -38.917  1.00  0.00           H  
ATOM    858  HG  LEU A  57     -26.916   7.840 -36.901  1.00  0.00           H  
ATOM    859 HD11 LEU A  57     -26.353   9.475 -35.151  1.00  0.00           H  
ATOM    860 HD12 LEU A  57     -24.879   8.751 -35.794  1.00  0.00           H  
ATOM    861 HD13 LEU A  57     -25.343  10.390 -36.280  1.00  0.00           H  
ATOM    862 HD21 LEU A  57     -28.385   9.800 -36.649  1.00  0.00           H  
ATOM    863 HD22 LEU A  57     -27.394  10.741 -37.771  1.00  0.00           H  
ATOM    864 HD23 LEU A  57     -28.316   9.350 -38.352  1.00  0.00           H  
ATOM    865  N   LEU A  58     -24.227   7.355 -40.932  1.00  0.00           N  
ATOM    866  CA  LEU A  58     -23.380   7.553 -42.101  1.00  0.00           C  
ATOM    867  C   LEU A  58     -24.019   6.936 -43.348  1.00  0.00           C  
ATOM    868  O   LEU A  58     -23.922   7.485 -44.450  1.00  0.00           O  
ATOM    869  CB  LEU A  58     -21.988   6.947 -41.856  1.00  0.00           C  
ATOM    870  CG  LEU A  58     -20.920   7.286 -42.912  1.00  0.00           C  
ATOM    871  CD1 LEU A  58     -20.644   8.786 -42.963  1.00  0.00           C  
ATOM    872  CD2 LEU A  58     -19.624   6.536 -42.590  1.00  0.00           C  
ATOM    873  H   LEU A  58     -23.834   6.846 -40.126  1.00  0.00           H  
ATOM    874  HA  LEU A  58     -23.321   8.635 -42.253  1.00  0.00           H  
ATOM    875  HB2 LEU A  58     -21.616   7.294 -40.884  1.00  0.00           H  
ATOM    876  HB3 LEU A  58     -22.077   5.856 -41.778  1.00  0.00           H  
ATOM    877  HG  LEU A  58     -21.259   6.956 -43.901  1.00  0.00           H  
ATOM    878 HD11 LEU A  58     -19.771   9.007 -43.585  1.00  0.00           H  
ATOM    879 HD12 LEU A  58     -21.497   9.323 -43.387  1.00  0.00           H  
ATOM    880 HD13 LEU A  58     -20.452   9.191 -41.964  1.00  0.00           H  
ATOM    881 HD21 LEU A  58     -18.852   6.751 -43.337  1.00  0.00           H  
ATOM    882 HD22 LEU A  58     -19.235   6.824 -41.608  1.00  0.00           H  
ATOM    883 HD23 LEU A  58     -19.792   5.454 -42.585  1.00  0.00           H  
ATOM    884  N   ILE A  59     -24.630   5.702 -43.182  1.00  0.00           N  
ATOM    885  CA  ILE A  59     -25.219   5.023 -44.344  1.00  0.00           C  
ATOM    886  C   ILE A  59     -26.501   5.723 -44.864  1.00  0.00           C  
ATOM    887  O   ILE A  59     -27.062   5.365 -45.900  1.00  0.00           O  
ATOM    888  CB  ILE A  59     -25.412   3.507 -44.091  1.00  0.00           C  
ATOM    889  CG1 ILE A  59     -25.503   2.652 -45.374  1.00  0.00           C  
ATOM    890  CG2 ILE A  59     -26.637   3.218 -43.217  1.00  0.00           C  
ATOM    891  CD1 ILE A  59     -24.268   2.725 -46.261  1.00  0.00           C  
ATOM    892  H   ILE A  59     -24.634   5.242 -42.257  1.00  0.00           H  
ATOM    893  HA  ILE A  59     -24.482   5.156 -45.144  1.00  0.00           H  
ATOM    894  HB  ILE A  59     -24.532   3.148 -43.540  1.00  0.00           H  
ATOM    895 HG12 ILE A  59     -25.641   1.602 -45.083  1.00  0.00           H  
ATOM    896 HG13 ILE A  59     -26.386   2.922 -45.962  1.00  0.00           H  
ATOM    897 HG21 ILE A  59     -26.666   2.162 -42.930  1.00  0.00           H  
ATOM    898 HG22 ILE A  59     -26.608   3.806 -42.301  1.00  0.00           H  
ATOM    899 HG23 ILE A  59     -27.573   3.446 -43.738  1.00  0.00           H  
ATOM    900 HD11 ILE A  59     -24.334   1.975 -47.056  1.00  0.00           H  
ATOM    901 HD12 ILE A  59     -24.174   3.702 -46.743  1.00  0.00           H  
ATOM    902 HD13 ILE A  59     -23.357   2.529 -45.686  1.00  0.00           H  
ATOM    903  N   ARG A  60     -26.952   6.781 -44.097  1.00  0.00           N  
ATOM    904  CA  ARG A  60     -27.988   7.704 -44.543  1.00  0.00           C  
ATOM    905  C   ARG A  60     -27.412   9.071 -44.998  1.00  0.00           C  
ATOM    906  O   ARG A  60     -28.145  10.047 -45.187  1.00  0.00           O  
ATOM    907  CB  ARG A  60     -29.055   7.928 -43.458  1.00  0.00           C  
ATOM    908  CG  ARG A  60     -29.934   6.695 -43.219  1.00  0.00           C  
ATOM    909  CD  ARG A  60     -31.102   7.018 -42.289  1.00  0.00           C  
ATOM    910  NE  ARG A  60     -30.677   7.284 -40.912  1.00  0.00           N  
ATOM    911  CZ  ARG A  60     -30.336   6.318 -40.009  1.00  0.00           C  
ATOM    912  NH1 ARG A  60     -30.441   5.009 -40.325  1.00  0.00           N  
ATOM    913  NH2 ARG A  60     -29.903   6.721 -38.793  1.00  0.00           N1+
ATOM    914  H   ARG A  60     -26.524   6.942 -43.185  1.00  0.00           H  
ATOM    915  HA  ARG A  60     -28.468   7.289 -45.437  1.00  0.00           H  
ATOM    916  HB2 ARG A  60     -28.580   8.230 -42.517  1.00  0.00           H  
ATOM    917  HB3 ARG A  60     -29.707   8.759 -43.752  1.00  0.00           H  
ATOM    918  HG2 ARG A  60     -30.340   6.351 -44.177  1.00  0.00           H  
ATOM    919  HG3 ARG A  60     -29.331   5.879 -42.807  1.00  0.00           H  
ATOM    920  HD2 ARG A  60     -31.640   7.905 -42.641  1.00  0.00           H  
ATOM    921  HD3 ARG A  60     -31.837   6.205 -42.280  1.00  0.00           H  
ATOM    922  HE  ARG A  60     -30.710   8.231 -40.564  1.00  0.00           H  
ATOM    923 HH11 ARG A  60     -30.038   4.258 -39.683  1.00  0.00           H  
ATOM    924 HH12 ARG A  60     -30.754   4.673 -41.217  1.00  0.00           H  
ATOM    925 HH21 ARG A  60     -29.512   6.013 -38.091  1.00  0.00           H  
ATOM    926 HH22 ARG A  60     -29.861   7.676 -38.486  1.00  0.00           H  
ATOM    927  N   LYS A  61     -26.055   9.126 -45.267  1.00  0.00           N  
ATOM    928  CA  LYS A  61     -25.422  10.336 -45.773  1.00  0.00           C  
ATOM    929  C   LYS A  61     -24.716  10.076 -47.117  1.00  0.00           C  
ATOM    930  O   LYS A  61     -23.748   9.322 -47.256  1.00  0.00           O  
ATOM    931  CB  LYS A  61     -24.380  10.897 -44.800  1.00  0.00           C  
ATOM    932  CG  LYS A  61     -24.870  11.165 -43.382  1.00  0.00           C  
ATOM    933  CD  LYS A  61     -26.049  12.128 -43.286  1.00  0.00           C  
ATOM    934  CE  LYS A  61     -26.440  12.336 -41.831  1.00  0.00           C  
ATOM    935  NZ  LYS A  61     -27.279  13.549 -41.714  1.00  0.00           N1+
ATOM    936  H   LYS A  61     -25.474   8.296 -45.097  1.00  0.00           H  
ATOM    937  HA  LYS A  61     -26.188  11.103 -45.930  1.00  0.00           H  
ATOM    938  HB2 LYS A  61     -23.538  10.199 -44.730  1.00  0.00           H  
ATOM    939  HB3 LYS A  61     -23.977  11.828 -45.218  1.00  0.00           H  
ATOM    940  HG2 LYS A  61     -25.132  10.220 -42.910  1.00  0.00           H  
ATOM    941  HG3 LYS A  61     -24.029  11.570 -42.807  1.00  0.00           H  
ATOM    942  HD2 LYS A  61     -25.782  13.069 -43.774  1.00  0.00           H  
ATOM    943  HD3 LYS A  61     -26.919  11.745 -43.824  1.00  0.00           H  
ATOM    944  HE2 LYS A  61     -27.020  11.496 -41.439  1.00  0.00           H  
ATOM    945  HE3 LYS A  61     -25.573  12.511 -41.194  1.00  0.00           H  
ATOM    946  HZ1 LYS A  61     -26.727  14.395 -41.942  1.00  0.00           H  
ATOM    947  HZ2 LYS A  61     -28.118  13.503 -42.309  1.00  0.00           H  
ATOM    948  HZ3 LYS A  61     -27.575  13.642 -40.731  1.00  0.00           H  
ATOM    949  N   SER A  62     -25.246  10.833 -48.154  1.00  0.00           N  
ATOM    950  CA  SER A  62     -24.653  10.861 -49.488  1.00  0.00           C  
ATOM    951  C   SER A  62     -23.609  11.992 -49.523  1.00  0.00           C  
ATOM    952  O   SER A  62     -23.540  12.889 -48.680  1.00  0.00           O  
ATOM    953  CB  SER A  62     -25.690  11.075 -50.598  1.00  0.00           C  
ATOM    954  OG  SER A  62     -26.076  12.445 -50.704  1.00  0.00           O  
ATOM    955  H   SER A  62     -26.052  11.448 -48.001  1.00  0.00           H  
ATOM    956  HA  SER A  62     -24.142   9.905 -49.651  1.00  0.00           H  
ATOM    957  HB2 SER A  62     -25.266  10.793 -51.567  1.00  0.00           H  
ATOM    958  HB3 SER A  62     -26.586  10.467 -50.435  1.00  0.00           H  
ATOM    959  HG  SER A  62     -26.581  12.655 -49.881  1.00  0.00           H  
ATOM    960  N   ASN A  63     -22.805  11.998 -50.653  1.00  0.00           N  
ATOM    961  CA  ASN A  63     -21.708  12.957 -50.788  1.00  0.00           C  
ATOM    962  C   ASN A  63     -22.213  14.404 -50.742  1.00  0.00           C  
ATOM    963  O   ASN A  63     -21.473  15.316 -50.377  1.00  0.00           O  
ATOM    964  CB  ASN A  63     -20.963  12.771 -52.108  1.00  0.00           C  
ATOM    965  CG  ASN A  63     -19.827  11.774 -52.031  1.00  0.00           C  
ATOM    966  ND2 ASN A  63     -19.242  11.541 -53.240  1.00  0.00           N  
ATOM    967  OD1 ASN A  63     -19.447  11.201 -51.013  1.00  0.00           O  
ATOM    968  H   ASN A  63     -22.964  11.314 -51.387  1.00  0.00           H  
ATOM    969  HA  ASN A  63     -21.055  12.824 -49.918  1.00  0.00           H  
ATOM    970  HB2 ASN A  63     -21.651  12.455 -52.903  1.00  0.00           H  
ATOM    971  HB3 ASN A  63     -20.522  13.720 -52.434  1.00  0.00           H  
ATOM    972 HD21 ASN A  63     -18.466  10.881 -53.335  1.00  0.00           H  
ATOM    973 HD22 ASN A  63     -19.512  12.028 -54.085  1.00  0.00           H  
ATOM    974  N   HIS A  64     -23.493  14.614 -51.224  1.00  0.00           N  
ATOM    975  CA  HIS A  64     -24.047  15.971 -51.319  1.00  0.00           C  
ATOM    976  C   HIS A  64     -24.446  16.488 -49.928  1.00  0.00           C  
ATOM    977  O   HIS A  64     -24.693  17.674 -49.709  1.00  0.00           O  
ATOM    978  CB  HIS A  64     -25.270  15.997 -52.246  1.00  0.00           C  
ATOM    979  CG  HIS A  64     -25.722  17.377 -52.578  1.00  0.00           C  
ATOM    980  CD2 HIS A  64     -26.881  18.023 -52.198  1.00  0.00           C  
ATOM    981  ND1 HIS A  64     -24.936  18.208 -53.346  1.00  0.00           N  
ATOM    982  NE2 HIS A  64     -26.786  19.274 -52.741  1.00  0.00           N  
ATOM    983  CE1 HIS A  64     -25.606  19.336 -53.427  1.00  0.00           C  
ATOM    984  H   HIS A  64     -24.068  13.815 -51.489  1.00  0.00           H  
ATOM    985  HA  HIS A  64     -23.253  16.628 -51.695  1.00  0.00           H  
ATOM    986  HB2 HIS A  64     -25.027  15.482 -53.185  1.00  0.00           H  
ATOM    987  HB3 HIS A  64     -26.097  15.435 -51.793  1.00  0.00           H  
ATOM    988  HD2 HIS A  64     -27.729  17.722 -51.599  1.00  0.00           H  
ATOM    989  HE2 HIS A  64     -27.466  20.018 -52.650  1.00  0.00           H  
ATOM    990  HE1 HIS A  64     -25.294  20.224 -53.958  1.00  0.00           H  
ATOM    991  N   ASN A  65     -24.600  15.511 -48.957  1.00  0.00           N  
ATOM    992  CA  ASN A  65     -25.116  15.833 -47.627  1.00  0.00           C  
ATOM    993  C   ASN A  65     -23.955  16.097 -46.651  1.00  0.00           C  
ATOM    994  O   ASN A  65     -24.150  16.404 -45.474  1.00  0.00           O  
ATOM    995  CB  ASN A  65     -26.044  14.754 -47.071  1.00  0.00           C  
ATOM    996  CG  ASN A  65     -27.017  14.208 -48.092  1.00  0.00           C  
ATOM    997  OD1 ASN A  65     -27.034  13.010 -48.389  1.00  0.00           O  
ATOM    998  ND2 ASN A  65     -27.859  15.106 -48.688  1.00  0.00           N  
ATOM    999  H   ASN A  65     -24.314  14.548 -49.161  1.00  0.00           H  
ATOM   1000  HA  ASN A  65     -25.673  16.775 -47.696  1.00  0.00           H  
ATOM   1001  HB2 ASN A  65     -25.454  13.909 -46.693  1.00  0.00           H  
ATOM   1002  HB3 ASN A  65     -26.613  15.141 -46.217  1.00  0.00           H  
ATOM   1003 HD21 ASN A  65     -27.867  16.097 -48.467  1.00  0.00           H  
ATOM   1004 HD22 ASN A  65     -28.522  14.786 -49.388  1.00  0.00           H  
ATOM   1005  N   PHE A  66     -22.707  16.007 -47.233  1.00  0.00           N  
ATOM   1006  CA  PHE A  66     -21.477  16.419 -46.579  1.00  0.00           C  
ATOM   1007  C   PHE A  66     -21.079  17.705 -47.294  1.00  0.00           C  
ATOM   1008  O   PHE A  66     -20.671  17.717 -48.455  1.00  0.00           O  
ATOM   1009  CB  PHE A  66     -20.346  15.406 -46.734  1.00  0.00           C  
ATOM   1010  CG  PHE A  66     -20.399  14.339 -45.677  1.00  0.00           C  
ATOM   1011  CD1 PHE A  66     -19.869  14.603 -44.405  1.00  0.00           C  
ATOM   1012  CD2 PHE A  66     -20.995  13.102 -45.932  1.00  0.00           C  
ATOM   1013  CE1 PHE A  66     -19.909  13.630 -43.414  1.00  0.00           C  
ATOM   1014  CE2 PHE A  66     -21.028  12.130 -44.935  1.00  0.00           C  
ATOM   1015  CZ  PHE A  66     -20.479  12.390 -43.682  1.00  0.00           C  
ATOM   1016  H   PHE A  66     -22.650  15.695 -48.202  1.00  0.00           H  
ATOM   1017  HA  PHE A  66     -21.677  16.630 -45.522  1.00  0.00           H  
ATOM   1018  HB2 PHE A  66     -20.347  14.950 -47.732  1.00  0.00           H  
ATOM   1019  HB3 PHE A  66     -19.379  15.914 -46.636  1.00  0.00           H  
ATOM   1020  HD1 PHE A  66     -19.417  15.568 -44.184  1.00  0.00           H  
ATOM   1021  HD2 PHE A  66     -21.444  12.898 -46.901  1.00  0.00           H  
ATOM   1022  HE1 PHE A  66     -19.488  13.839 -42.436  1.00  0.00           H  
ATOM   1023  HE2 PHE A  66     -21.500  11.174 -45.128  1.00  0.00           H  
ATOM   1024  HZ  PHE A  66     -20.511  11.635 -42.904  1.00  0.00           H  
ATOM   1025  N   LEU A  67     -21.278  18.837 -46.534  1.00  0.00           N  
ATOM   1026  CA  LEU A  67     -20.960  20.177 -47.005  1.00  0.00           C  
ATOM   1027  C   LEU A  67     -19.637  20.503 -46.311  1.00  0.00           C  
ATOM   1028  O   LEU A  67     -19.505  20.449 -45.086  1.00  0.00           O  
ATOM   1029  CB  LEU A  67     -22.069  21.154 -46.586  1.00  0.00           C  
ATOM   1030  CG  LEU A  67     -21.781  22.642 -46.862  1.00  0.00           C  
ATOM   1031  CD1 LEU A  67     -21.525  22.915 -48.339  1.00  0.00           C  
ATOM   1032  CD2 LEU A  67     -22.949  23.507 -46.383  1.00  0.00           C  
ATOM   1033  H   LEU A  67     -21.614  18.767 -45.565  1.00  0.00           H  
ATOM   1034  HA  LEU A  67     -20.841  20.162 -48.092  1.00  0.00           H  
ATOM   1035  HB2 LEU A  67     -23.001  20.860 -47.088  1.00  0.00           H  
ATOM   1036  HB3 LEU A  67     -22.264  21.043 -45.512  1.00  0.00           H  
ATOM   1037  HG  LEU A  67     -20.894  22.941 -46.293  1.00  0.00           H  
ATOM   1038 HD11 LEU A  67     -21.366  23.984 -48.517  1.00  0.00           H  
ATOM   1039 HD12 LEU A  67     -20.631  22.391 -48.685  1.00  0.00           H  
ATOM   1040 HD13 LEU A  67     -22.373  22.590 -48.950  1.00  0.00           H  
ATOM   1041 HD21 LEU A  67     -22.740  24.569 -46.549  1.00  0.00           H  
ATOM   1042 HD22 LEU A  67     -23.874  23.256 -46.912  1.00  0.00           H  
ATOM   1043 HD23 LEU A  67     -23.123  23.369 -45.312  1.00  0.00           H  
ATOM   1044  N   VAL A  68     -18.621  20.852 -47.180  1.00  0.00           N  
ATOM   1045  CA  VAL A  68     -17.326  21.333 -46.716  1.00  0.00           C  
ATOM   1046  C   VAL A  68     -17.169  22.720 -47.349  1.00  0.00           C  
ATOM   1047  O   VAL A  68     -17.420  22.927 -48.542  1.00  0.00           O  
ATOM   1048  CB  VAL A  68     -16.177  20.399 -47.135  1.00  0.00           C  
ATOM   1049  CG1 VAL A  68     -14.831  20.933 -46.640  1.00  0.00           C  
ATOM   1050  CG2 VAL A  68     -16.376  18.978 -46.599  1.00  0.00           C  
ATOM   1051  H   VAL A  68     -18.753  20.792 -48.190  1.00  0.00           H  
ATOM   1052  HA  VAL A  68     -17.356  21.421 -45.629  1.00  0.00           H  
ATOM   1053  HB  VAL A  68     -16.141  20.339 -48.229  1.00  0.00           H  
ATOM   1054 HG11 VAL A  68     -14.021  20.272 -46.953  1.00  0.00           H  
ATOM   1055 HG12 VAL A  68     -14.612  21.924 -47.049  1.00  0.00           H  
ATOM   1056 HG13 VAL A  68     -14.808  21.006 -45.548  1.00  0.00           H  
ATOM   1057 HG21 VAL A  68     -15.548  18.328 -46.901  1.00  0.00           H  
ATOM   1058 HG22 VAL A  68     -16.427  18.971 -45.506  1.00  0.00           H  
ATOM   1059 HG23 VAL A  68     -17.299  18.532 -46.981  1.00  0.00           H  
ATOM   1060  N   GLN A  69     -16.705  23.700 -46.482  1.00  0.00           N  
ATOM   1061  CA  GLN A  69     -16.519  25.058 -46.967  1.00  0.00           C  
ATOM   1062  C   GLN A  69     -15.183  25.645 -46.531  1.00  0.00           C  
ATOM   1063  O   GLN A  69     -14.732  25.515 -45.389  1.00  0.00           O  
ATOM   1064  CB  GLN A  69     -17.592  26.024 -46.468  1.00  0.00           C  
ATOM   1065  CG  GLN A  69     -19.014  25.597 -46.791  1.00  0.00           C  
ATOM   1066  CD  GLN A  69     -19.944  26.569 -46.118  1.00  0.00           C  
ATOM   1067  OE1 GLN A  69     -20.338  26.416 -44.964  1.00  0.00           O  
ATOM   1068  NE2 GLN A  69     -20.231  27.677 -46.860  1.00  0.00           N  
ATOM   1069  H   GLN A  69     -16.492  23.470 -45.495  1.00  0.00           H  
ATOM   1070  HA  GLN A  69     -16.549  25.034 -48.059  1.00  0.00           H  
ATOM   1071  HB2 GLN A  69     -17.493  26.160 -45.385  1.00  0.00           H  
ATOM   1072  HB3 GLN A  69     -17.409  27.020 -46.895  1.00  0.00           H  
ATOM   1073  HG2 GLN A  69     -19.187  25.586 -47.872  1.00  0.00           H  
ATOM   1074  HG3 GLN A  69     -19.237  24.599 -46.403  1.00  0.00           H  
ATOM   1075 HE21 GLN A  69     -20.859  28.373 -46.482  1.00  0.00           H  
ATOM   1076 HE22 GLN A  69     -19.844  27.868 -47.790  1.00  0.00           H  
ATOM   1077  N   ALA A  70     -14.623  26.463 -47.497  1.00  0.00           N  
ATOM   1078  CA  ALA A  70     -13.448  27.277 -47.228  1.00  0.00           C  
ATOM   1079  C   ALA A  70     -14.012  28.666 -46.911  1.00  0.00           C  
ATOM   1080  O   ALA A  70     -14.240  29.511 -47.782  1.00  0.00           O  
ATOM   1081  CB  ALA A  70     -12.522  27.300 -48.433  1.00  0.00           C  
ATOM   1082  H   ALA A  70     -15.077  26.545 -48.423  1.00  0.00           H  
ATOM   1083  HA  ALA A  70     -12.912  26.895 -46.354  1.00  0.00           H  
ATOM   1084  HB1 ALA A  70     -11.664  27.956 -48.252  1.00  0.00           H  
ATOM   1085  HB2 ALA A  70     -12.147  26.294 -48.651  1.00  0.00           H  
ATOM   1086  HB3 ALA A  70     -13.034  27.662 -49.332  1.00  0.00           H  
ATOM   1087  N   GLY A  71     -14.439  28.831 -45.604  1.00  0.00           N  
ATOM   1088  CA  GLY A  71     -15.001  30.070 -45.063  1.00  0.00           C  
ATOM   1089  C   GLY A  71     -16.418  30.395 -45.560  1.00  0.00           C  
ATOM   1090  O   GLY A  71     -17.283  30.895 -44.844  1.00  0.00           O  
ATOM   1091  H   GLY A  71     -14.339  28.047 -44.962  1.00  0.00           H  
ATOM   1092  HA2 GLY A  71     -15.022  29.968 -43.974  1.00  0.00           H  
ATOM   1093  HA3 GLY A  71     -14.341  30.898 -45.342  1.00  0.00           H  
ATOM   1094  N   ASN A  72     -16.578  30.248 -46.917  1.00  0.00           N  
ATOM   1095  CA  ASN A  72     -17.821  30.502 -47.631  1.00  0.00           C  
ATOM   1096  C   ASN A  72     -17.906  29.517 -48.808  1.00  0.00           C  
ATOM   1097  O   ASN A  72     -18.923  28.853 -49.022  1.00  0.00           O  
ATOM   1098  CB  ASN A  72     -17.850  31.948 -48.112  1.00  0.00           C  
ATOM   1099  CG  ASN A  72     -19.225  32.316 -48.599  1.00  0.00           C  
ATOM   1100  OD1 ASN A  72     -19.519  32.353 -49.788  1.00  0.00           O  
ATOM   1101  ND2 ASN A  72     -20.123  32.613 -47.614  1.00  0.00           N  
ATOM   1102  H   ASN A  72     -15.744  29.950 -47.429  1.00  0.00           H  
ATOM   1103  HA  ASN A  72     -18.654  30.292 -46.952  1.00  0.00           H  
ATOM   1104  HB2 ASN A  72     -17.578  32.632 -47.299  1.00  0.00           H  
ATOM   1105  HB3 ASN A  72     -17.134  32.128 -48.922  1.00  0.00           H  
ATOM   1106 HD21 ASN A  72     -21.061  32.893 -47.880  1.00  0.00           H  
ATOM   1107 HD22 ASN A  72     -19.896  32.574 -46.625  1.00  0.00           H  
ATOM   1108  N   VAL A  73     -16.792  29.499 -49.632  1.00  0.00           N  
ATOM   1109  CA  VAL A  73     -16.786  28.799 -50.917  1.00  0.00           C  
ATOM   1110  C   VAL A  73     -16.827  27.293 -50.620  1.00  0.00           C  
ATOM   1111  O   VAL A  73     -16.132  26.766 -49.750  1.00  0.00           O  
ATOM   1112  CB  VAL A  73     -15.543  29.169 -51.757  1.00  0.00           C  
ATOM   1113  CG1 VAL A  73     -15.474  28.379 -53.069  1.00  0.00           C  
ATOM   1114  CG2 VAL A  73     -15.524  30.669 -52.081  1.00  0.00           C  
ATOM   1115  H   VAL A  73     -15.942  29.980 -49.351  1.00  0.00           H  
ATOM   1116  HA  VAL A  73     -17.703  29.090 -51.446  1.00  0.00           H  
ATOM   1117  HB  VAL A  73     -14.637  28.938 -51.180  1.00  0.00           H  
ATOM   1118 HG11 VAL A  73     -14.622  28.707 -53.675  1.00  0.00           H  
ATOM   1119 HG12 VAL A  73     -15.341  27.309 -52.883  1.00  0.00           H  
ATOM   1120 HG13 VAL A  73     -16.384  28.516 -53.663  1.00  0.00           H  
ATOM   1121 HG21 VAL A  73     -14.646  30.925 -52.685  1.00  0.00           H  
ATOM   1122 HG22 VAL A  73     -16.417  30.963 -52.642  1.00  0.00           H  
ATOM   1123 HG23 VAL A  73     -15.479  31.277 -51.172  1.00  0.00           H  
ATOM   1124  N   GLN A  74     -17.730  26.605 -51.411  1.00  0.00           N  
ATOM   1125  CA  GLN A  74     -18.062  25.212 -51.159  1.00  0.00           C  
ATOM   1126  C   GLN A  74     -17.095  24.308 -51.927  1.00  0.00           C  
ATOM   1127  O   GLN A  74     -16.769  24.515 -53.094  1.00  0.00           O  
ATOM   1128  CB  GLN A  74     -19.507  24.907 -51.577  1.00  0.00           C  
ATOM   1129  CG  GLN A  74     -19.820  23.413 -51.537  1.00  0.00           C  
ATOM   1130  CD  GLN A  74     -21.285  23.101 -51.689  1.00  0.00           C  
ATOM   1131  OE1 GLN A  74     -22.178  23.940 -51.659  1.00  0.00           O  
ATOM   1132  NE2 GLN A  74     -21.519  21.756 -51.827  1.00  0.00           N  
ATOM   1133  H   GLN A  74     -18.167  27.066 -52.203  1.00  0.00           H  
ATOM   1134  HA  GLN A  74     -17.955  25.030 -50.084  1.00  0.00           H  
ATOM   1135  HB2 GLN A  74     -20.189  25.462 -50.919  1.00  0.00           H  
ATOM   1136  HB3 GLN A  74     -19.697  25.279 -52.593  1.00  0.00           H  
ATOM   1137  HG2 GLN A  74     -19.291  22.897 -52.347  1.00  0.00           H  
ATOM   1138  HG3 GLN A  74     -19.489  22.983 -50.586  1.00  0.00           H  
ATOM   1139 HE21 GLN A  74     -20.777  21.064 -51.806  1.00  0.00           H  
ATOM   1140 HE22 GLN A  74     -22.471  21.430 -51.943  1.00  0.00           H  
ATOM   1141  N   LEU A  75     -16.723  23.182 -51.208  1.00  0.00           N  
ATOM   1142  CA  LEU A  75     -15.927  22.117 -51.819  1.00  0.00           C  
ATOM   1143  C   LEU A  75     -16.867  20.905 -51.961  1.00  0.00           C  
ATOM   1144  O   LEU A  75     -17.703  20.616 -51.099  1.00  0.00           O  
ATOM   1145  CB  LEU A  75     -14.721  21.715 -50.960  1.00  0.00           C  
ATOM   1146  CG  LEU A  75     -13.927  22.863 -50.308  1.00  0.00           C  
ATOM   1147  CD1 LEU A  75     -12.727  22.279 -49.560  1.00  0.00           C  
ATOM   1148  CD2 LEU A  75     -13.443  23.914 -51.305  1.00  0.00           C  
ATOM   1149  H   LEU A  75     -17.040  23.051 -50.234  1.00  0.00           H  
ATOM   1150  HA  LEU A  75     -15.589  22.429 -52.813  1.00  0.00           H  
ATOM   1151  HB2 LEU A  75     -15.058  21.046 -50.158  1.00  0.00           H  
ATOM   1152  HB3 LEU A  75     -14.049  21.104 -51.580  1.00  0.00           H  
ATOM   1153  HG  LEU A  75     -14.566  23.361 -49.568  1.00  0.00           H  
ATOM   1154 HD11 LEU A  75     -12.195  23.062 -49.009  1.00  0.00           H  
ATOM   1155 HD12 LEU A  75     -13.039  21.519 -48.839  1.00  0.00           H  
ATOM   1156 HD13 LEU A  75     -12.028  21.805 -50.255  1.00  0.00           H  
ATOM   1157 HD21 LEU A  75     -12.818  24.663 -50.806  1.00  0.00           H  
ATOM   1158 HD22 LEU A  75     -12.852  23.460 -52.102  1.00  0.00           H  
ATOM   1159 HD23 LEU A  75     -14.275  24.449 -51.768  1.00  0.00           H  
ATOM   1160  N   ARG A  76     -16.686  20.114 -53.080  1.00  0.00           N  
ATOM   1161  CA  ARG A  76     -17.504  18.918 -53.275  1.00  0.00           C  
ATOM   1162  C   ARG A  76     -16.681  17.721 -52.778  1.00  0.00           C  
ATOM   1163  O   ARG A  76     -15.540  17.478 -53.176  1.00  0.00           O  
ATOM   1164  CB  ARG A  76     -17.907  18.730 -54.737  1.00  0.00           C  
ATOM   1165  CG  ARG A  76     -18.798  17.508 -54.981  1.00  0.00           C  
ATOM   1166  CD  ARG A  76     -19.149  17.383 -56.458  1.00  0.00           C  
ATOM   1167  NE  ARG A  76     -19.455  15.990 -56.823  1.00  0.00           N  
ATOM   1168  CZ  ARG A  76     -20.681  15.418 -56.872  1.00  0.00           C  
ATOM   1169  NH1 ARG A  76     -21.796  16.047 -56.440  1.00  0.00           N  
ATOM   1170  NH2 ARG A  76     -20.793  14.175 -57.395  1.00  0.00           N1+
ATOM   1171  H   ARG A  76     -15.945  20.320 -53.761  1.00  0.00           H  
ATOM   1172  HA  ARG A  76     -18.418  19.012 -52.678  1.00  0.00           H  
ATOM   1173  HB2 ARG A  76     -18.412  19.635 -55.099  1.00  0.00           H  
ATOM   1174  HB3 ARG A  76     -17.009  18.602 -55.340  1.00  0.00           H  
ATOM   1175  HG2 ARG A  76     -18.270  16.602 -54.668  1.00  0.00           H  
ATOM   1176  HG3 ARG A  76     -19.714  17.567 -54.383  1.00  0.00           H  
ATOM   1177  HD2 ARG A  76     -19.980  18.037 -56.742  1.00  0.00           H  
ATOM   1178  HD3 ARG A  76     -18.299  17.675 -57.084  1.00  0.00           H  
ATOM   1179  HE  ARG A  76     -18.669  15.454 -57.173  1.00  0.00           H  
ATOM   1180 HH11 ARG A  76     -22.716  15.631 -56.512  1.00  0.00           H  
ATOM   1181 HH12 ARG A  76     -21.732  16.978 -56.047  1.00  0.00           H  
ATOM   1182 HH21 ARG A  76     -21.698  13.740 -57.516  1.00  0.00           H  
ATOM   1183 HH22 ARG A  76     -19.987  13.690 -57.772  1.00  0.00           H  
ATOM   1184  N   VAL A  77     -17.370  16.922 -51.882  1.00  0.00           N  
ATOM   1185  CA  VAL A  77     -16.829  15.669 -51.370  1.00  0.00           C  
ATOM   1186  C   VAL A  77     -17.037  14.642 -52.493  1.00  0.00           C  
ATOM   1187  O   VAL A  77     -18.143  14.440 -53.000  1.00  0.00           O  
ATOM   1188  CB  VAL A  77     -17.532  15.253 -50.064  1.00  0.00           C  
ATOM   1189  CG1 VAL A  77     -17.067  13.883 -49.573  1.00  0.00           C  
ATOM   1190  CG2 VAL A  77     -17.263  16.284 -48.964  1.00  0.00           C  
ATOM   1191  H   VAL A  77     -18.293  17.201 -51.564  1.00  0.00           H  
ATOM   1192  HA  VAL A  77     -15.764  15.807 -51.184  1.00  0.00           H  
ATOM   1193  HB  VAL A  77     -18.616  15.201 -50.228  1.00  0.00           H  
ATOM   1194 HG11 VAL A  77     -17.548  13.636 -48.622  1.00  0.00           H  
ATOM   1195 HG12 VAL A  77     -17.325  13.093 -50.284  1.00  0.00           H  
ATOM   1196 HG13 VAL A  77     -15.984  13.868 -49.414  1.00  0.00           H  
ATOM   1197 HG21 VAL A  77     -16.190  16.403 -48.787  1.00  0.00           H  
ATOM   1198 HG22 VAL A  77     -17.679  17.263 -49.220  1.00  0.00           H  
ATOM   1199 HG23 VAL A  77     -17.711  15.971 -48.019  1.00  0.00           H  
ATOM   1200  N   ILE A  78     -15.876  13.978 -52.868  1.00  0.00           N  
ATOM   1201  CA  ILE A  78     -15.906  12.937 -53.887  1.00  0.00           C  
ATOM   1202  C   ILE A  78     -16.069  11.578 -53.198  1.00  0.00           C  
ATOM   1203  O   ILE A  78     -16.735  10.678 -53.718  1.00  0.00           O  
ATOM   1204  CB  ILE A  78     -14.726  12.977 -54.887  1.00  0.00           C  
ATOM   1205  CG1 ILE A  78     -13.334  12.922 -54.229  1.00  0.00           C  
ATOM   1206  CG2 ILE A  78     -14.870  14.215 -55.783  1.00  0.00           C  
ATOM   1207  CD1 ILE A  78     -12.191  12.757 -55.223  1.00  0.00           C  
ATOM   1208  H   ILE A  78     -14.992  14.175 -52.378  1.00  0.00           H  
ATOM   1209  HA  ILE A  78     -16.831  13.066 -54.465  1.00  0.00           H  
ATOM   1210  HB  ILE A  78     -14.819  12.094 -55.534  1.00  0.00           H  
ATOM   1211 HG12 ILE A  78     -13.153  13.833 -53.653  1.00  0.00           H  
ATOM   1212 HG13 ILE A  78     -13.284  12.079 -53.532  1.00  0.00           H  
ATOM   1213 HG21 ILE A  78     -14.136  14.213 -56.595  1.00  0.00           H  
ATOM   1214 HG22 ILE A  78     -15.861  14.248 -56.248  1.00  0.00           H  
ATOM   1215 HG23 ILE A  78     -14.740  15.134 -55.205  1.00  0.00           H  
ATOM   1216 HD11 ILE A  78     -11.246  12.622 -54.686  1.00  0.00           H  
ATOM   1217 HD12 ILE A  78     -12.346  11.881 -55.860  1.00  0.00           H  
ATOM   1218 HD13 ILE A  78     -12.080  13.638 -55.861  1.00  0.00           H  
ATOM   1219  N   GLY A  79     -15.388  11.420 -52.007  1.00  0.00           N  
ATOM   1220  CA  GLY A  79     -15.499  10.206 -51.221  1.00  0.00           C  
ATOM   1221  C   GLY A  79     -15.549  10.559 -49.742  1.00  0.00           C  
ATOM   1222  O   GLY A  79     -14.816  11.419 -49.250  1.00  0.00           O  
ATOM   1223  H   GLY A  79     -14.808  12.195 -51.662  1.00  0.00           H  
ATOM   1224  HA2 GLY A  79     -16.383   9.634 -51.518  1.00  0.00           H  
ATOM   1225  HA3 GLY A  79     -14.605   9.602 -51.404  1.00  0.00           H  
ATOM   1226  N   HIP A  80     -16.451   9.812 -49.008  1.00  0.00           N  
ATOM   1227  CA  HIP A  80     -16.612   9.986 -47.567  1.00  0.00           C  
ATOM   1228  C   HIP A  80     -16.440   8.618 -46.915  1.00  0.00           C  
ATOM   1229  O   HIP A  80     -16.929   7.602 -47.408  1.00  0.00           O  
ATOM   1230  CB  HIP A  80     -17.922  10.650 -47.152  1.00  0.00           C  
ATOM   1231  CG  HIP A  80     -19.173   9.993 -47.597  1.00  0.00           C  
ATOM   1232  ND1 HIP A  80     -19.691  10.116 -48.875  1.00  0.00           N1+
ATOM   1233  CD2 HIP A  80     -20.135   9.297 -46.895  1.00  0.00           C  
ATOM   1234  CE1 HIP A  80     -20.926   9.612 -48.931  1.00  0.00           C  
ATOM   1235  NE2 HIP A  80     -21.234   9.180 -47.710  1.00  0.00           N  
ATOM   1236  H   HIP A  80     -17.010   9.088 -49.457  1.00  0.00           H  
ATOM   1237  HA  HIP A  80     -15.797  10.627 -47.214  1.00  0.00           H  
ATOM   1238  HB2 HIP A  80     -17.961  10.729 -46.058  1.00  0.00           H  
ATOM   1239  HB3 HIP A  80     -17.948  11.672 -47.543  1.00  0.00           H  
ATOM   1240  HD1 HIP A  80     -19.286  10.623 -49.690  1.00  0.00           H  
ATOM   1241  HD2 HIP A  80     -20.235   8.963 -45.881  1.00  0.00           H  
ATOM   1242  HE2 HIP A  80     -22.195   8.912 -47.418  1.00  0.00           H  
ATOM   1243  HE1 HIP A  80     -21.568   9.600 -49.797  1.00  0.00           H  
ATOM   1244  N   SER A  81     -15.688   8.644 -45.759  1.00  0.00           N  
ATOM   1245  CA  SER A  81     -15.238   7.426 -45.095  1.00  0.00           C  
ATOM   1246  C   SER A  81     -14.998   7.710 -43.609  1.00  0.00           C  
ATOM   1247  O   SER A  81     -14.840   8.851 -43.167  1.00  0.00           O  
ATOM   1248  CB  SER A  81     -13.942   6.940 -45.760  1.00  0.00           C  
ATOM   1249  OG  SER A  81     -12.916   7.940 -45.767  1.00  0.00           O  
ATOM   1250  H   SER A  81     -15.368   9.531 -45.359  1.00  0.00           H  
ATOM   1251  HA  SER A  81     -16.015   6.659 -45.188  1.00  0.00           H  
ATOM   1252  HB2 SER A  81     -13.539   6.059 -45.251  1.00  0.00           H  
ATOM   1253  HB3 SER A  81     -14.129   6.668 -46.804  1.00  0.00           H  
ATOM   1254  HG  SER A  81     -13.326   8.837 -45.722  1.00  0.00           H  
ATOM   1255  N   MET A  82     -14.917   6.580 -42.816  1.00  0.00           N  
ATOM   1256  CA  MET A  82     -14.682   6.673 -41.376  1.00  0.00           C  
ATOM   1257  C   MET A  82     -13.461   5.809 -41.036  1.00  0.00           C  
ATOM   1258  O   MET A  82     -13.187   4.783 -41.656  1.00  0.00           O  
ATOM   1259  CB  MET A  82     -15.919   6.203 -40.591  1.00  0.00           C  
ATOM   1260  CG  MET A  82     -15.916   6.715 -39.149  1.00  0.00           C  
ATOM   1261  SD  MET A  82     -17.467   6.334 -38.277  1.00  0.00           S  
ATOM   1262  CE  MET A  82     -17.134   4.617 -37.812  1.00  0.00           C  
ATOM   1263  H   MET A  82     -14.984   5.645 -43.210  1.00  0.00           H  
ATOM   1264  HA  MET A  82     -14.450   7.711 -41.127  1.00  0.00           H  
ATOM   1265  HB2 MET A  82     -16.818   6.573 -41.099  1.00  0.00           H  
ATOM   1266  HB3 MET A  82     -15.976   5.107 -40.607  1.00  0.00           H  
ATOM   1267  HG2 MET A  82     -15.078   6.317 -38.570  1.00  0.00           H  
ATOM   1268  HG3 MET A  82     -15.834   7.805 -39.150  1.00  0.00           H  
ATOM   1269  HE1 MET A  82     -17.980   4.233 -37.236  1.00  0.00           H  
ATOM   1270  HE2 MET A  82     -17.011   3.994 -38.701  1.00  0.00           H  
ATOM   1271  HE3 MET A  82     -16.236   4.558 -37.191  1.00  0.00           H  
ATOM   1272  N   GLN A  83     -12.760   6.256 -39.930  1.00  0.00           N  
ATOM   1273  CA  GLN A  83     -11.627   5.512 -39.375  1.00  0.00           C  
ATOM   1274  C   GLN A  83     -11.763   5.654 -37.859  1.00  0.00           C  
ATOM   1275  O   GLN A  83     -11.620   6.742 -37.299  1.00  0.00           O  
ATOM   1276  CB  GLN A  83     -10.307   6.111 -39.877  1.00  0.00           C  
ATOM   1277  CG  GLN A  83      -9.068   5.428 -39.293  1.00  0.00           C  
ATOM   1278  CD  GLN A  83      -7.780   5.920 -39.935  1.00  0.00           C  
ATOM   1279  OE1 GLN A  83      -7.686   6.232 -41.123  1.00  0.00           O  
ATOM   1280  NE2 GLN A  83      -6.720   5.988 -39.091  1.00  0.00           N  
ATOM   1281  H   GLN A  83     -13.027   7.140 -39.465  1.00  0.00           H  
ATOM   1282  HA  GLN A  83     -11.700   4.459 -39.668  1.00  0.00           H  
ATOM   1283  HB2 GLN A  83     -10.287   6.045 -40.972  1.00  0.00           H  
ATOM   1284  HB3 GLN A  83     -10.267   7.181 -39.633  1.00  0.00           H  
ATOM   1285  HG2 GLN A  83      -9.026   5.589 -38.210  1.00  0.00           H  
ATOM   1286  HG3 GLN A  83      -9.119   4.346 -39.462  1.00  0.00           H  
ATOM   1287 HE21 GLN A  83      -6.814   5.929 -38.074  1.00  0.00           H  
ATOM   1288 HE22 GLN A  83      -5.729   6.154 -39.404  1.00  0.00           H  
ATOM   1289  N   ASN A  84     -12.151   4.514 -37.187  1.00  0.00           N  
ATOM   1290  CA  ASN A  84     -12.171   4.459 -35.721  1.00  0.00           C  
ATOM   1291  C   ASN A  84     -13.000   5.613 -35.065  1.00  0.00           C  
ATOM   1292  O   ASN A  84     -14.237   5.588 -35.040  1.00  0.00           O  
ATOM   1293  CB  ASN A  84     -10.774   4.261 -35.122  1.00  0.00           C  
ATOM   1294  CG  ASN A  84     -10.242   2.859 -35.329  1.00  0.00           C  
ATOM   1295  OD1 ASN A  84     -10.640   2.089 -36.199  1.00  0.00           O  
ATOM   1296  ND2 ASN A  84      -9.236   2.513 -34.466  1.00  0.00           N  
ATOM   1297  H   ASN A  84     -12.381   3.662 -37.694  1.00  0.00           H  
ATOM   1298  HA  ASN A  84     -12.756   3.557 -35.491  1.00  0.00           H  
ATOM   1299  HB2 ASN A  84     -10.049   4.954 -35.565  1.00  0.00           H  
ATOM   1300  HB3 ASN A  84     -10.804   4.442 -34.041  1.00  0.00           H  
ATOM   1301 HD21 ASN A  84      -8.813   1.598 -34.569  1.00  0.00           H  
ATOM   1302 HD22 ASN A  84      -8.880   3.104 -33.706  1.00  0.00           H  
ATOM   1303  N   CYS A  85     -12.269   6.691 -34.580  1.00  0.00           N  
ATOM   1304  CA  CYS A  85     -12.883   7.842 -33.904  1.00  0.00           C  
ATOM   1305  C   CYS A  85     -12.884   9.168 -34.712  1.00  0.00           C  
ATOM   1306  O   CYS A  85     -13.081  10.266 -34.167  1.00  0.00           O  
ATOM   1307  CB  CYS A  85     -12.271   8.127 -32.518  1.00  0.00           C  
ATOM   1308  SG  CYS A  85     -12.024   6.637 -31.498  1.00  0.00           S  
ATOM   1309  H   CYS A  85     -11.247   6.703 -34.676  1.00  0.00           H  
ATOM   1310  HA  CYS A  85     -13.932   7.596 -33.746  1.00  0.00           H  
ATOM   1311  HB2 CYS A  85     -11.297   8.614 -32.627  1.00  0.00           H  
ATOM   1312  HB3 CYS A  85     -12.912   8.817 -31.957  1.00  0.00           H  
ATOM   1313  HG  CYS A  85     -11.088   6.102 -32.304  1.00  0.00           H  
ATOM   1314  N   VAL A  86     -12.718   9.038 -36.076  1.00  0.00           N  
ATOM   1315  CA  VAL A  86     -12.655  10.194 -36.993  1.00  0.00           C  
ATOM   1316  C   VAL A  86     -13.410   9.880 -38.307  1.00  0.00           C  
ATOM   1317  O   VAL A  86     -13.526   8.737 -38.758  1.00  0.00           O  
ATOM   1318  CB  VAL A  86     -11.161  10.585 -37.213  1.00  0.00           C  
ATOM   1319  CG1 VAL A  86     -10.815  11.216 -38.563  1.00  0.00           C  
ATOM   1320  CG2 VAL A  86     -10.683  11.540 -36.112  1.00  0.00           C  
ATOM   1321  H   VAL A  86     -12.587   8.096 -36.476  1.00  0.00           H  
ATOM   1322  HA  VAL A  86     -13.185  11.028 -36.516  1.00  0.00           H  
ATOM   1323  HB  VAL A  86     -10.557   9.671 -37.146  1.00  0.00           H  
ATOM   1324 HG11 VAL A  86      -9.738  11.403 -38.634  1.00  0.00           H  
ATOM   1325 HG12 VAL A  86     -11.075  10.550 -39.387  1.00  0.00           H  
ATOM   1326 HG13 VAL A  86     -11.319  12.175 -38.704  1.00  0.00           H  
ATOM   1327 HG21 VAL A  86      -9.619  11.774 -36.230  1.00  0.00           H  
ATOM   1328 HG22 VAL A  86     -11.240  12.483 -36.144  1.00  0.00           H  
ATOM   1329 HG23 VAL A  86     -10.809  11.104 -35.119  1.00  0.00           H  
ATOM   1330  N   LEU A  87     -13.860  11.025 -38.966  1.00  0.00           N  
ATOM   1331  CA  LEU A  87     -14.435  10.992 -40.308  1.00  0.00           C  
ATOM   1332  C   LEU A  87     -13.391  11.615 -41.251  1.00  0.00           C  
ATOM   1333  O   LEU A  87     -12.783  12.661 -41.010  1.00  0.00           O  
ATOM   1334  CB  LEU A  87     -15.757  11.760 -40.432  1.00  0.00           C  
ATOM   1335  CG  LEU A  87     -17.016  10.910 -40.166  1.00  0.00           C  
ATOM   1336  CD1 LEU A  87     -18.248  11.813 -40.120  1.00  0.00           C  
ATOM   1337  CD2 LEU A  87     -17.250   9.836 -41.226  1.00  0.00           C  
ATOM   1338  H   LEU A  87     -13.731  11.958 -38.546  1.00  0.00           H  
ATOM   1339  HA  LEU A  87     -14.570   9.947 -40.590  1.00  0.00           H  
ATOM   1340  HB2 LEU A  87     -15.743  12.607 -39.735  1.00  0.00           H  
ATOM   1341  HB3 LEU A  87     -15.844  12.193 -41.438  1.00  0.00           H  
ATOM   1342  HG  LEU A  87     -16.910  10.412 -39.197  1.00  0.00           H  
ATOM   1343 HD11 LEU A  87     -19.135  11.244 -39.824  1.00  0.00           H  
ATOM   1344 HD12 LEU A  87     -18.118  12.628 -39.405  1.00  0.00           H  
ATOM   1345 HD13 LEU A  87     -18.441  12.259 -41.099  1.00  0.00           H  
ATOM   1346 HD21 LEU A  87     -18.188   9.305 -41.038  1.00  0.00           H  
ATOM   1347 HD22 LEU A  87     -17.298  10.266 -42.232  1.00  0.00           H  
ATOM   1348 HD23 LEU A  87     -16.459   9.088 -41.210  1.00  0.00           H  
ATOM   1349  N   LYS A  88     -13.213  10.861 -42.400  1.00  0.00           N  
ATOM   1350  CA  LYS A  88     -12.209  11.190 -43.402  1.00  0.00           C  
ATOM   1351  C   LYS A  88     -12.969  11.418 -44.714  1.00  0.00           C  
ATOM   1352  O   LYS A  88     -13.599  10.526 -45.293  1.00  0.00           O  
ATOM   1353  CB  LYS A  88     -11.170  10.068 -43.549  1.00  0.00           C  
ATOM   1354  CG  LYS A  88     -10.371   9.861 -42.258  1.00  0.00           C  
ATOM   1355  CD  LYS A  88      -9.399   8.684 -42.317  1.00  0.00           C  
ATOM   1356  CE  LYS A  88      -8.054   9.009 -42.947  1.00  0.00           C  
ATOM   1357  NZ  LYS A  88      -7.216   7.783 -42.934  1.00  0.00           N1+
ATOM   1358  H   LYS A  88     -13.814  10.044 -42.590  1.00  0.00           H  
ATOM   1359  HA  LYS A  88     -11.690  12.109 -43.108  1.00  0.00           H  
ATOM   1360  HB2 LYS A  88     -11.672   9.129 -43.808  1.00  0.00           H  
ATOM   1361  HB3 LYS A  88     -10.489  10.303 -44.375  1.00  0.00           H  
ATOM   1362  HG2 LYS A  88      -9.843  10.782 -41.983  1.00  0.00           H  
ATOM   1363  HG3 LYS A  88     -11.079   9.645 -41.451  1.00  0.00           H  
ATOM   1364  HD2 LYS A  88      -9.211   8.381 -41.282  1.00  0.00           H  
ATOM   1365  HD3 LYS A  88      -9.868   7.829 -42.819  1.00  0.00           H  
ATOM   1366  HE2 LYS A  88      -8.135   9.336 -43.987  1.00  0.00           H  
ATOM   1367  HE3 LYS A  88      -7.520   9.756 -42.360  1.00  0.00           H  
ATOM   1368  HZ1 LYS A  88      -7.318   7.230 -42.031  1.00  0.00           H  
ATOM   1369  HZ2 LYS A  88      -7.477   7.108 -43.665  1.00  0.00           H  
ATOM   1370  HZ3 LYS A  88      -6.214   7.991 -43.030  1.00  0.00           H  
ATOM   1371  N   LEU A  89     -12.926  12.731 -45.152  1.00  0.00           N  
ATOM   1372  CA  LEU A  89     -13.638  13.176 -46.344  1.00  0.00           C  
ATOM   1373  C   LEU A  89     -12.588  13.570 -47.393  1.00  0.00           C  
ATOM   1374  O   LEU A  89     -11.654  14.339 -47.142  1.00  0.00           O  
ATOM   1375  CB  LEU A  89     -14.549  14.379 -46.059  1.00  0.00           C  
ATOM   1376  CG  LEU A  89     -15.442  14.255 -44.810  1.00  0.00           C  
ATOM   1377  CD1 LEU A  89     -16.208  15.562 -44.592  1.00  0.00           C  
ATOM   1378  CD2 LEU A  89     -16.421  13.090 -44.907  1.00  0.00           C  
ATOM   1379  H   LEU A  89     -12.361  13.426 -44.639  1.00  0.00           H  
ATOM   1380  HA  LEU A  89     -14.244  12.351 -46.727  1.00  0.00           H  
ATOM   1381  HB2 LEU A  89     -13.933  15.276 -45.944  1.00  0.00           H  
ATOM   1382  HB3 LEU A  89     -15.171  14.566 -46.944  1.00  0.00           H  
ATOM   1383  HG  LEU A  89     -14.809  14.100 -43.928  1.00  0.00           H  
ATOM   1384 HD11 LEU A  89     -16.830  15.499 -43.694  1.00  0.00           H  
ATOM   1385 HD12 LEU A  89     -15.517  16.402 -44.460  1.00  0.00           H  
ATOM   1386 HD13 LEU A  89     -16.860  15.790 -45.442  1.00  0.00           H  
ATOM   1387 HD21 LEU A  89     -17.025  13.019 -43.996  1.00  0.00           H  
ATOM   1388 HD22 LEU A  89     -17.099  13.217 -45.757  1.00  0.00           H  
ATOM   1389 HD23 LEU A  89     -15.904  12.134 -45.021  1.00  0.00           H  
ATOM   1390  N   LYS A  90     -12.810  13.001 -48.637  1.00  0.00           N  
ATOM   1391  CA  LYS A  90     -11.942  13.266 -49.775  1.00  0.00           C  
ATOM   1392  C   LYS A  90     -12.757  14.183 -50.698  1.00  0.00           C  
ATOM   1393  O   LYS A  90     -13.851  13.850 -51.169  1.00  0.00           O  
ATOM   1394  CB  LYS A  90     -11.557  11.960 -50.476  1.00  0.00           C  
ATOM   1395  CG  LYS A  90     -10.295  12.139 -51.325  1.00  0.00           C  
ATOM   1396  CD  LYS A  90      -9.867  10.828 -51.988  1.00  0.00           C  
ATOM   1397  CE  LYS A  90      -8.418  10.831 -52.462  1.00  0.00           C  
ATOM   1398  NZ  LYS A  90      -8.194  11.809 -53.534  1.00  0.00           N1+
ATOM   1399  H   LYS A  90     -13.628  12.396 -48.810  1.00  0.00           H  
ATOM   1400  HA  LYS A  90     -11.044  13.775 -49.417  1.00  0.00           H  
ATOM   1401  HB2 LYS A  90     -11.365  11.187 -49.722  1.00  0.00           H  
ATOM   1402  HB3 LYS A  90     -12.377  11.591 -51.103  1.00  0.00           H  
ATOM   1403  HG2 LYS A  90     -10.477  12.899 -52.092  1.00  0.00           H  
ATOM   1404  HG3 LYS A  90      -9.486  12.505 -50.681  1.00  0.00           H  
ATOM   1405  HD2 LYS A  90      -9.976  10.006 -51.270  1.00  0.00           H  
ATOM   1406  HD3 LYS A  90     -10.540  10.605 -52.825  1.00  0.00           H  
ATOM   1407  HE2 LYS A  90      -7.724  11.073 -51.652  1.00  0.00           H  
ATOM   1408  HE3 LYS A  90      -8.151   9.854 -52.875  1.00  0.00           H  
ATOM   1409  HZ1 LYS A  90      -8.833  11.759 -54.329  1.00  0.00           H  
ATOM   1410  HZ2 LYS A  90      -8.276  12.831 -53.148  1.00  0.00           H  
ATOM   1411  HZ3 LYS A  90      -7.223  11.823 -53.862  1.00  0.00           H  
ATOM   1412  N   VAL A  91     -12.167  15.413 -50.905  1.00  0.00           N  
ATOM   1413  CA  VAL A  91     -12.795  16.478 -51.678  1.00  0.00           C  
ATOM   1414  C   VAL A  91     -12.178  16.532 -53.084  1.00  0.00           C  
ATOM   1415  O   VAL A  91     -11.094  16.034 -53.379  1.00  0.00           O  
ATOM   1416  CB  VAL A  91     -12.795  17.852 -50.966  1.00  0.00           C  
ATOM   1417  CG1 VAL A  91     -13.886  17.930 -49.895  1.00  0.00           C  
ATOM   1418  CG2 VAL A  91     -11.458  18.198 -50.322  1.00  0.00           C  
ATOM   1419  H   VAL A  91     -11.223  15.595 -50.539  1.00  0.00           H  
ATOM   1420  HA  VAL A  91     -13.831  16.183 -51.844  1.00  0.00           H  
ATOM   1421  HB  VAL A  91     -13.013  18.633 -51.706  1.00  0.00           H  
ATOM   1422 HG11 VAL A  91     -13.843  18.886 -49.363  1.00  0.00           H  
ATOM   1423 HG12 VAL A  91     -14.877  17.855 -50.347  1.00  0.00           H  
ATOM   1424 HG13 VAL A  91     -13.781  17.129 -49.156  1.00  0.00           H  
ATOM   1425 HG21 VAL A  91     -11.422  19.262 -50.068  1.00  0.00           H  
ATOM   1426 HG22 VAL A  91     -11.305  17.638 -49.395  1.00  0.00           H  
ATOM   1427 HG23 VAL A  91     -10.628  17.973 -50.993  1.00  0.00           H  
ATOM   1428  N   ASP A  92     -12.965  17.211 -54.000  1.00  0.00           N  
ATOM   1429  CA  ASP A  92     -12.518  17.431 -55.376  1.00  0.00           C  
ATOM   1430  C   ASP A  92     -11.283  18.351 -55.400  1.00  0.00           C  
ATOM   1431  O   ASP A  92     -10.331  18.190 -56.158  1.00  0.00           O  
ATOM   1432  CB  ASP A  92     -13.642  18.006 -56.235  1.00  0.00           C  
ATOM   1433  CG  ASP A  92     -14.343  19.311 -55.836  1.00  0.00           C  
ATOM   1434  OD1 ASP A  92     -13.913  19.921 -54.806  1.00  0.00           O  
ATOM   1435  OD2 ASP A  92     -15.309  19.625 -56.587  1.00  0.00           O1-
ATOM   1436  H   ASP A  92     -13.901  17.544 -53.718  1.00  0.00           H  
ATOM   1437  HA  ASP A  92     -12.204  16.459 -55.774  1.00  0.00           H  
ATOM   1438  HB2 ASP A  92     -13.258  18.161 -57.252  1.00  0.00           H  
ATOM   1439  HB3 ASP A  92     -14.435  17.251 -56.313  1.00  0.00           H  
ATOM   1440  N   THR A  93     -11.442  19.448 -54.594  1.00  0.00           N  
ATOM   1441  CA  THR A  93     -10.515  20.550 -54.453  1.00  0.00           C  
ATOM   1442  C   THR A  93      -9.428  20.149 -53.438  1.00  0.00           C  
ATOM   1443  O   THR A  93      -9.687  19.689 -52.326  1.00  0.00           O  
ATOM   1444  CB  THR A  93     -11.274  21.786 -53.924  1.00  0.00           C  
ATOM   1445  OG1 THR A  93     -12.522  22.004 -54.602  1.00  0.00           O  
ATOM   1446  CG2 THR A  93     -10.460  23.064 -54.097  1.00  0.00           C  
ATOM   1447  H   THR A  93     -12.353  19.486 -54.116  1.00  0.00           H  
ATOM   1448  HA  THR A  93     -10.080  20.745 -55.439  1.00  0.00           H  
ATOM   1449  HB  THR A  93     -11.516  21.654 -52.863  1.00  0.00           H  
ATOM   1450 HG21 THR A  93      -9.508  23.020 -53.563  1.00  0.00           H  
ATOM   1451 HG22 THR A  93     -10.256  23.254 -55.157  1.00  0.00           H  
ATOM   1452 HG23 THR A  93     -11.021  23.929 -53.728  1.00  0.00           H  
ATOM   1453  HG1 THR A  93     -13.054  21.155 -54.662  1.00  0.00           H  
ATOM   1454  N   ALA A  94      -8.136  20.416 -53.852  1.00  0.00           N  
ATOM   1455  CA  ALA A  94      -6.974  20.218 -52.986  1.00  0.00           C  
ATOM   1456  C   ALA A  94      -6.586  21.563 -52.341  1.00  0.00           C  
ATOM   1457  O   ALA A  94      -6.872  22.636 -52.872  1.00  0.00           O  
ATOM   1458  CB  ALA A  94      -5.799  19.653 -53.768  1.00  0.00           C  
ATOM   1459  H   ALA A  94      -7.973  20.801 -54.777  1.00  0.00           H  
ATOM   1460  HA  ALA A  94      -7.258  19.522 -52.195  1.00  0.00           H  
ATOM   1461  HB1 ALA A  94      -4.935  19.485 -53.116  1.00  0.00           H  
ATOM   1462  HB2 ALA A  94      -6.065  18.700 -54.236  1.00  0.00           H  
ATOM   1463  HB3 ALA A  94      -5.485  20.339 -54.563  1.00  0.00           H  
ATOM   1464  N   ASN A  95      -5.891  21.460 -51.152  1.00  0.00           N  
ATOM   1465  CA  ASN A  95      -5.476  22.629 -50.383  1.00  0.00           C  
ATOM   1466  C   ASN A  95      -4.113  23.147 -50.890  1.00  0.00           C  
ATOM   1467  O   ASN A  95      -3.077  22.489 -50.723  1.00  0.00           O  
ATOM   1468  CB  ASN A  95      -5.341  22.286 -48.894  1.00  0.00           C  
ATOM   1469  CG  ASN A  95      -5.161  23.538 -48.072  1.00  0.00           C  
ATOM   1470  OD1 ASN A  95      -4.890  24.632 -48.563  1.00  0.00           O  
ATOM   1471  ND2 ASN A  95      -5.281  23.378 -46.725  1.00  0.00           N  
ATOM   1472  H   ASN A  95      -5.694  20.519 -50.774  1.00  0.00           H  
ATOM   1473  HA  ASN A  95      -6.253  23.386 -50.504  1.00  0.00           H  
ATOM   1474  HB2 ASN A  95      -6.223  21.755 -48.542  1.00  0.00           H  
ATOM   1475  HB3 ASN A  95      -4.500  21.620 -48.699  1.00  0.00           H  
ATOM   1476 HD21 ASN A  95      -5.208  24.215 -46.139  1.00  0.00           H  
ATOM   1477 HD22 ASN A  95      -5.416  22.477 -46.252  1.00  0.00           H  
ATOM   1478  N   PRO A  96      -4.077  24.398 -51.489  1.00  0.00           N  
ATOM   1479  CA  PRO A  96      -2.828  25.009 -51.961  1.00  0.00           C  
ATOM   1480  C   PRO A  96      -1.990  25.697 -50.856  1.00  0.00           C  
ATOM   1481  O   PRO A  96      -0.951  26.303 -51.122  1.00  0.00           O  
ATOM   1482  CB  PRO A  96      -3.301  26.053 -52.972  1.00  0.00           C  
ATOM   1483  CG  PRO A  96      -4.613  26.535 -52.364  1.00  0.00           C  
ATOM   1484  CD  PRO A  96      -5.217  25.259 -51.793  1.00  0.00           C  
ATOM   1485  HA  PRO A  96      -2.193  24.246 -52.422  1.00  0.00           H  
ATOM   1486  HB2 PRO A  96      -2.596  26.874 -53.134  1.00  0.00           H  
ATOM   1487  HB3 PRO A  96      -3.500  25.574 -53.939  1.00  0.00           H  
ATOM   1488  HG2 PRO A  96      -4.413  27.251 -51.558  1.00  0.00           H  
ATOM   1489  HG3 PRO A  96      -5.269  27.019 -53.093  1.00  0.00           H  
ATOM   1490  HD2 PRO A  96      -5.817  25.457 -50.901  1.00  0.00           H  
ATOM   1491  HD3 PRO A  96      -5.836  24.763 -52.542  1.00  0.00           H  
ATOM   1492  N   LYS A  97      -2.479  25.551 -49.574  1.00  0.00           N  
ATOM   1493  CA  LYS A  97      -1.749  25.924 -48.368  1.00  0.00           C  
ATOM   1494  C   LYS A  97      -1.590  24.663 -47.488  1.00  0.00           C  
ATOM   1495  O   LYS A  97      -1.676  24.702 -46.261  1.00  0.00           O  
ATOM   1496  CB  LYS A  97      -2.443  27.061 -47.610  1.00  0.00           C  
ATOM   1497  CG  LYS A  97      -2.394  28.399 -48.358  1.00  0.00           C  
ATOM   1498  CD  LYS A  97      -2.970  29.520 -47.489  1.00  0.00           C  
ATOM   1499  CE  LYS A  97      -2.874  30.882 -48.165  1.00  0.00           C  
ATOM   1500  NZ  LYS A  97      -3.393  31.903 -47.218  1.00  0.00           N1+
ATOM   1501  H   LYS A  97      -3.415  25.148 -49.434  1.00  0.00           H  
ATOM   1502  HA  LYS A  97      -0.734  26.234 -48.644  1.00  0.00           H  
ATOM   1503  HB2 LYS A  97      -3.487  26.795 -47.402  1.00  0.00           H  
ATOM   1504  HB3 LYS A  97      -1.956  27.192 -46.635  1.00  0.00           H  
ATOM   1505  HG2 LYS A  97      -1.355  28.636 -48.619  1.00  0.00           H  
ATOM   1506  HG3 LYS A  97      -2.959  28.330 -49.294  1.00  0.00           H  
ATOM   1507  HD2 LYS A  97      -4.018  29.296 -47.254  1.00  0.00           H  
ATOM   1508  HD3 LYS A  97      -2.430  29.549 -46.534  1.00  0.00           H  
ATOM   1509  HE2 LYS A  97      -1.840  31.157 -48.393  1.00  0.00           H  
ATOM   1510  HE3 LYS A  97      -3.485  30.940 -49.070  1.00  0.00           H  
ATOM   1511  HZ1 LYS A  97      -4.385  31.736 -46.996  1.00  0.00           H  
ATOM   1512  HZ2 LYS A  97      -2.871  31.890 -46.329  1.00  0.00           H  
ATOM   1513  HZ3 LYS A  97      -3.320  32.852 -47.607  1.00  0.00           H  
ATOM   1514  N   THR A  98      -1.159  23.542 -48.180  1.00  0.00           N  
ATOM   1515  CA  THR A  98      -0.794  22.297 -47.486  1.00  0.00           C  
ATOM   1516  C   THR A  98       0.658  22.474 -46.974  1.00  0.00           C  
ATOM   1517  O   THR A  98       1.568  22.747 -47.765  1.00  0.00           O  
ATOM   1518  CB  THR A  98      -0.871  21.077 -48.437  1.00  0.00           C  
ATOM   1519  OG1 THR A  98      -2.231  20.829 -48.819  1.00  0.00           O  
ATOM   1520  CG2 THR A  98      -0.388  19.787 -47.791  1.00  0.00           C  
ATOM   1521  H   THR A  98      -1.084  23.598 -49.193  1.00  0.00           H  
ATOM   1522  HA  THR A  98      -1.511  22.170 -46.672  1.00  0.00           H  
ATOM   1523  HB  THR A  98      -0.294  21.254 -49.353  1.00  0.00           H  
ATOM   1524 HG21 THR A  98       0.686  19.807 -47.605  1.00  0.00           H  
ATOM   1525 HG22 THR A  98      -0.913  19.599 -46.848  1.00  0.00           H  
ATOM   1526 HG23 THR A  98      -0.599  18.934 -48.445  1.00  0.00           H  
ATOM   1527  HG1 THR A  98      -2.431  21.464 -49.552  1.00  0.00           H  
ATOM   1528  N   PRO A  99       0.887  22.318 -45.618  1.00  0.00           N  
ATOM   1529  CA  PRO A  99       2.232  22.336 -45.050  1.00  0.00           C  
ATOM   1530  C   PRO A  99       2.900  20.948 -45.177  1.00  0.00           C  
ATOM   1531  O   PRO A  99       2.394  20.000 -45.775  1.00  0.00           O  
ATOM   1532  CB  PRO A  99       1.982  22.696 -43.584  1.00  0.00           C  
ATOM   1533  CG  PRO A  99       0.675  21.970 -43.287  1.00  0.00           C  
ATOM   1534  CD  PRO A  99      -0.117  22.149 -44.576  1.00  0.00           C  
ATOM   1535  HA  PRO A  99       2.863  23.072 -45.560  1.00  0.00           H  
ATOM   1536  HB2 PRO A  99       2.777  22.402 -42.895  1.00  0.00           H  
ATOM   1537  HB3 PRO A  99       1.831  23.778 -43.487  1.00  0.00           H  
ATOM   1538  HG2 PRO A  99       0.868  20.906 -43.107  1.00  0.00           H  
ATOM   1539  HG3 PRO A  99       0.166  22.371 -42.408  1.00  0.00           H  
ATOM   1540  HD2 PRO A  99      -0.752  21.287 -44.793  1.00  0.00           H  
ATOM   1541  HD3 PRO A  99      -0.726  23.055 -44.546  1.00  0.00           H  
ATOM   1542  N   LYS A 100       4.130  20.868 -44.552  1.00  0.00           N  
ATOM   1543  CA  LYS A 100       4.935  19.640 -44.499  1.00  0.00           C  
ATOM   1544  C   LYS A 100       4.430  18.909 -43.237  1.00  0.00           C  
ATOM   1545  O   LYS A 100       4.838  19.199 -42.109  1.00  0.00           O  
ATOM   1546  CB  LYS A 100       6.395  20.095 -44.382  1.00  0.00           C  
ATOM   1547  CG  LYS A 100       7.464  19.008 -44.503  1.00  0.00           C  
ATOM   1548  CD  LYS A 100       8.831  19.638 -44.201  1.00  0.00           C  
ATOM   1549  CE  LYS A 100      10.010  18.696 -44.379  1.00  0.00           C  
ATOM   1550  NZ  LYS A 100      11.247  19.404 -44.012  1.00  0.00           N1+
ATOM   1551  H   LYS A 100       4.510  21.683 -44.083  1.00  0.00           H  
ATOM   1552  HA  LYS A 100       4.762  19.038 -45.396  1.00  0.00           H  
ATOM   1553  HB2 LYS A 100       6.590  20.842 -45.166  1.00  0.00           H  
ATOM   1554  HB3 LYS A 100       6.533  20.628 -43.431  1.00  0.00           H  
ATOM   1555  HG2 LYS A 100       7.265  18.192 -43.804  1.00  0.00           H  
ATOM   1556  HG3 LYS A 100       7.455  18.588 -45.515  1.00  0.00           H  
ATOM   1557  HD2 LYS A 100       8.971  20.511 -44.852  1.00  0.00           H  
ATOM   1558  HD3 LYS A 100       8.824  20.012 -43.172  1.00  0.00           H  
ATOM   1559  HE2 LYS A 100       9.940  17.813 -43.738  1.00  0.00           H  
ATOM   1560  HE3 LYS A 100      10.116  18.386 -45.423  1.00  0.00           H  
ATOM   1561  HZ1 LYS A 100      11.261  20.445 -44.296  1.00  0.00           H  
ATOM   1562  HZ2 LYS A 100      11.343  19.605 -42.960  1.00  0.00           H  
ATOM   1563  HZ3 LYS A 100      12.125  18.988 -44.324  1.00  0.00           H  
ATOM   1564  N   TYR A 101       3.383  18.029 -43.442  1.00  0.00           N  
ATOM   1565  CA  TYR A 101       2.695  17.384 -42.321  1.00  0.00           C  
ATOM   1566  C   TYR A 101       3.258  15.995 -41.952  1.00  0.00           C  
ATOM   1567  O   TYR A 101       3.593  15.177 -42.807  1.00  0.00           O  
ATOM   1568  CB  TYR A 101       1.167  17.288 -42.530  1.00  0.00           C  
ATOM   1569  CG  TYR A 101       0.699  16.520 -43.748  1.00  0.00           C  
ATOM   1570  CD1 TYR A 101       0.538  17.174 -44.976  1.00  0.00           C  
ATOM   1571  CD2 TYR A 101       0.395  15.152 -43.675  1.00  0.00           C  
ATOM   1572  CE1 TYR A 101       0.087  16.483 -46.104  1.00  0.00           C  
ATOM   1573  CE2 TYR A 101      -0.071  14.463 -44.801  1.00  0.00           C  
ATOM   1574  CZ  TYR A 101      -0.230  15.135 -46.009  1.00  0.00           C  
ATOM   1575  OH  TYR A 101      -0.708  14.435 -47.084  1.00  0.00           O  
ATOM   1576  H   TYR A 101       3.077  17.819 -44.391  1.00  0.00           H  
ATOM   1577  HA  TYR A 101       2.843  18.029 -41.446  1.00  0.00           H  
ATOM   1578  HB2 TYR A 101       0.701  16.842 -41.641  1.00  0.00           H  
ATOM   1579  HB3 TYR A 101       0.755  18.305 -42.592  1.00  0.00           H  
ATOM   1580  HD1 TYR A 101       0.747  18.237 -45.068  1.00  0.00           H  
ATOM   1581  HD2 TYR A 101       0.506  14.609 -42.740  1.00  0.00           H  
ATOM   1582  HE1 TYR A 101      -0.008  17.005 -47.049  1.00  0.00           H  
ATOM   1583  HE2 TYR A 101      -0.315  13.407 -44.736  1.00  0.00           H  
ATOM   1584  HH  TYR A 101      -0.948  15.073 -47.856  1.00  0.00           H  
ATOM   1585  N   LYS A 102       3.192  15.713 -40.590  1.00  0.00           N  
ATOM   1586  CA  LYS A 102       3.204  14.356 -40.058  1.00  0.00           C  
ATOM   1587  C   LYS A 102       2.259  14.239 -38.835  1.00  0.00           C  
ATOM   1588  O   LYS A 102       1.929  15.177 -38.108  1.00  0.00           O  
ATOM   1589  CB  LYS A 102       4.612  13.812 -39.780  1.00  0.00           C  
ATOM   1590  CG  LYS A 102       5.367  14.503 -38.638  1.00  0.00           C  
ATOM   1591  CD  LYS A 102       6.786  13.925 -38.502  1.00  0.00           C  
ATOM   1592  CE  LYS A 102       7.679  14.705 -37.544  1.00  0.00           C  
ATOM   1593  NZ  LYS A 102       7.203  14.563 -36.171  1.00  0.00           N1+
ATOM   1594  H   LYS A 102       3.139  16.487 -39.907  1.00  0.00           H  
ATOM   1595  HA  LYS A 102       2.767  13.723 -40.842  1.00  0.00           H  
ATOM   1596  HB2 LYS A 102       4.540  12.743 -39.546  1.00  0.00           H  
ATOM   1597  HB3 LYS A 102       5.206  13.891 -40.700  1.00  0.00           H  
ATOM   1598  HG2 LYS A 102       5.424  15.580 -38.825  1.00  0.00           H  
ATOM   1599  HG3 LYS A 102       4.820  14.364 -37.699  1.00  0.00           H  
ATOM   1600  HD2 LYS A 102       6.724  12.876 -38.187  1.00  0.00           H  
ATOM   1601  HD3 LYS A 102       7.269  13.928 -39.486  1.00  0.00           H  
ATOM   1602  HE2 LYS A 102       8.706  14.328 -37.564  1.00  0.00           H  
ATOM   1603  HE3 LYS A 102       7.684  15.772 -37.779  1.00  0.00           H  
ATOM   1604  HZ1 LYS A 102       6.222  14.906 -36.032  1.00  0.00           H  
ATOM   1605  HZ2 LYS A 102       7.282  13.640 -35.742  1.00  0.00           H  
ATOM   1606  HZ3 LYS A 102       7.669  15.265 -35.484  1.00  0.00           H  
ATOM   1607  N   PHE A 103       1.801  12.950 -38.627  1.00  0.00           N  
ATOM   1608  CA  PHE A 103       0.875  12.614 -37.544  1.00  0.00           C  
ATOM   1609  C   PHE A 103       1.679  11.785 -36.543  1.00  0.00           C  
ATOM   1610  O   PHE A 103       2.671  11.133 -36.867  1.00  0.00           O  
ATOM   1611  CB  PHE A 103      -0.336  11.819 -38.057  1.00  0.00           C  
ATOM   1612  CG  PHE A 103      -1.096  12.450 -39.207  1.00  0.00           C  
ATOM   1613  CD1 PHE A 103      -1.212  13.838 -39.357  1.00  0.00           C  
ATOM   1614  CD2 PHE A 103      -1.740  11.624 -40.139  1.00  0.00           C  
ATOM   1615  CE1 PHE A 103      -1.908  14.388 -40.433  1.00  0.00           C  
ATOM   1616  CE2 PHE A 103      -2.433  12.174 -41.219  1.00  0.00           C  
ATOM   1617  CZ  PHE A 103      -2.507  13.557 -41.372  1.00  0.00           C  
ATOM   1618  H   PHE A 103       2.111  12.187 -39.224  1.00  0.00           H  
ATOM   1619  HA  PHE A 103       0.546  13.531 -37.044  1.00  0.00           H  
ATOM   1620  HB2 PHE A 103       0.010  10.825 -38.373  1.00  0.00           H  
ATOM   1621  HB3 PHE A 103      -1.042  11.652 -37.233  1.00  0.00           H  
ATOM   1622  HD1 PHE A 103      -0.754  14.515 -38.646  1.00  0.00           H  
ATOM   1623  HD2 PHE A 103      -1.697  10.541 -40.035  1.00  0.00           H  
ATOM   1624  HE1 PHE A 103      -1.974  15.467 -40.532  1.00  0.00           H  
ATOM   1625  HE2 PHE A 103      -2.919  11.525 -41.942  1.00  0.00           H  
ATOM   1626  HZ  PHE A 103      -3.042  13.981 -42.217  1.00  0.00           H  
ATOM   1627  N   VAL A 104       1.174  11.804 -35.261  1.00  0.00           N  
ATOM   1628  CA  VAL A 104       1.783  11.063 -34.164  1.00  0.00           C  
ATOM   1629  C   VAL A 104       0.686  10.756 -33.119  1.00  0.00           C  
ATOM   1630  O   VAL A 104      -0.290  11.485 -32.946  1.00  0.00           O  
ATOM   1631  CB  VAL A 104       2.970  11.802 -33.488  1.00  0.00           C  
ATOM   1632  CG1 VAL A 104       4.268  11.700 -34.293  1.00  0.00           C  
ATOM   1633  CG2 VAL A 104       2.670  13.275 -33.200  1.00  0.00           C  
ATOM   1634  H   VAL A 104       0.334  12.338 -35.035  1.00  0.00           H  
ATOM   1635  HA  VAL A 104       2.132  10.102 -34.564  1.00  0.00           H  
ATOM   1636  HB  VAL A 104       3.165  11.315 -32.523  1.00  0.00           H  
ATOM   1637 HG11 VAL A 104       5.113  12.068 -33.700  1.00  0.00           H  
ATOM   1638 HG12 VAL A 104       4.483  10.661 -34.564  1.00  0.00           H  
ATOM   1639 HG13 VAL A 104       4.230  12.300 -35.207  1.00  0.00           H  
ATOM   1640 HG21 VAL A 104       3.490  13.733 -32.637  1.00  0.00           H  
ATOM   1641 HG22 VAL A 104       2.536  13.854 -34.120  1.00  0.00           H  
ATOM   1642 HG23 VAL A 104       1.763  13.371 -32.602  1.00  0.00           H  
ATOM   1643  N   ARG A 105       0.963   9.633 -32.356  1.00  0.00           N  
ATOM   1644  CA  ARG A 105       0.127   9.163 -31.247  1.00  0.00           C  
ATOM   1645  C   ARG A 105       1.082   9.241 -30.053  1.00  0.00           C  
ATOM   1646  O   ARG A 105       1.972   8.412 -29.862  1.00  0.00           O  
ATOM   1647  CB  ARG A 105      -0.384   7.741 -31.517  1.00  0.00           C  
ATOM   1648  CG  ARG A 105      -1.286   7.224 -30.390  1.00  0.00           C  
ATOM   1649  CD  ARG A 105      -2.007   5.924 -30.769  1.00  0.00           C  
ATOM   1650  NE  ARG A 105      -2.885   5.432 -29.688  1.00  0.00           N  
ATOM   1651  CZ  ARG A 105      -3.957   6.140 -29.211  1.00  0.00           C  
ATOM   1652  NH1 ARG A 105      -4.424   7.262 -29.805  1.00  0.00           N  
ATOM   1653  NH2 ARG A 105      -4.610   5.694 -28.106  1.00  0.00           N1+
ATOM   1654  H   ARG A 105       1.805   9.091 -32.535  1.00  0.00           H  
ATOM   1655  HA  ARG A 105      -0.719   9.843 -31.116  1.00  0.00           H  
ATOM   1656  HB2 ARG A 105      -0.945   7.744 -32.460  1.00  0.00           H  
ATOM   1657  HB3 ARG A 105       0.455   7.047 -31.657  1.00  0.00           H  
ATOM   1658  HG2 ARG A 105      -0.690   7.049 -29.486  1.00  0.00           H  
ATOM   1659  HG3 ARG A 105      -2.010   8.000 -30.126  1.00  0.00           H  
ATOM   1660  HD2 ARG A 105      -2.604   6.023 -31.680  1.00  0.00           H  
ATOM   1661  HD3 ARG A 105      -1.268   5.138 -30.957  1.00  0.00           H  
ATOM   1662  HE  ARG A 105      -2.697   4.529 -29.269  1.00  0.00           H  
ATOM   1663 HH11 ARG A 105      -5.139   7.837 -29.374  1.00  0.00           H  
ATOM   1664 HH12 ARG A 105      -4.138   7.629 -30.780  1.00  0.00           H  
ATOM   1665 HH21 ARG A 105      -4.351   4.846 -27.624  1.00  0.00           H  
ATOM   1666 HH22 ARG A 105      -5.405   6.252 -27.735  1.00  0.00           H  
ATOM   1667  N   ILE A 106       0.971  10.424 -29.338  1.00  0.00           N  
ATOM   1668  CA  ILE A 106       1.995  10.805 -28.373  1.00  0.00           C  
ATOM   1669  C   ILE A 106       1.846  10.114 -27.000  1.00  0.00           C  
ATOM   1670  O   ILE A 106       0.823   9.567 -26.599  1.00  0.00           O  
ATOM   1671  CB  ILE A 106       2.146  12.344 -28.213  1.00  0.00           C  
ATOM   1672  CG1 ILE A 106       0.890  13.018 -27.629  1.00  0.00           C  
ATOM   1673  CG2 ILE A 106       2.554  12.980 -29.546  1.00  0.00           C  
ATOM   1674  CD1 ILE A 106       1.172  14.404 -27.065  1.00  0.00           C  
ATOM   1675  H   ILE A 106       0.167  11.040 -29.502  1.00  0.00           H  
ATOM   1676  HA  ILE A 106       2.948  10.432 -28.778  1.00  0.00           H  
ATOM   1677  HB  ILE A 106       2.972  12.529 -27.513  1.00  0.00           H  
ATOM   1678 HG12 ILE A 106       0.117  13.109 -28.397  1.00  0.00           H  
ATOM   1679 HG13 ILE A 106       0.469  12.409 -26.821  1.00  0.00           H  
ATOM   1680 HG21 ILE A 106       2.817  14.035 -29.420  1.00  0.00           H  
ATOM   1681 HG22 ILE A 106       3.430  12.477 -29.968  1.00  0.00           H  
ATOM   1682 HG23 ILE A 106       1.742  12.919 -30.276  1.00  0.00           H  
ATOM   1683 HD11 ILE A 106       1.529  15.093 -27.834  1.00  0.00           H  
ATOM   1684 HD12 ILE A 106       0.256  14.822 -26.642  1.00  0.00           H  
ATOM   1685 HD13 ILE A 106       1.919  14.356 -26.268  1.00  0.00           H  
ATOM   1686  N   GLN A 107       2.985  10.230 -26.224  1.00  0.00           N  
ATOM   1687  CA  GLN A 107       3.049   9.800 -24.826  1.00  0.00           C  
ATOM   1688  C   GLN A 107       2.490  10.963 -23.979  1.00  0.00           C  
ATOM   1689  O   GLN A 107       2.440  12.111 -24.436  1.00  0.00           O  
ATOM   1690  CB  GLN A 107       4.507   9.496 -24.448  1.00  0.00           C  
ATOM   1691  CG  GLN A 107       5.118   8.350 -25.257  1.00  0.00           C  
ATOM   1692  CD  GLN A 107       4.462   7.013 -24.988  1.00  0.00           C  
ATOM   1693  NE2 GLN A 107       4.839   6.025 -25.856  1.00  0.00           N  
ATOM   1694  OE1 GLN A 107       3.685   6.796 -24.065  1.00  0.00           O  
ATOM   1695  H   GLN A 107       3.804  10.688 -26.610  1.00  0.00           H  
ATOM   1696  HA  GLN A 107       2.398   8.930 -24.702  1.00  0.00           H  
ATOM   1697  HB2 GLN A 107       5.120  10.393 -24.612  1.00  0.00           H  
ATOM   1698  HB3 GLN A 107       4.595   9.274 -23.380  1.00  0.00           H  
ATOM   1699  HG2 GLN A 107       5.076   8.562 -26.331  1.00  0.00           H  
ATOM   1700  HG3 GLN A 107       6.177   8.251 -24.990  1.00  0.00           H  
ATOM   1701 HE21 GLN A 107       5.485   6.168 -26.623  1.00  0.00           H  
ATOM   1702 HE22 GLN A 107       4.452   5.099 -25.729  1.00  0.00           H  
ATOM   1703  N   PRO A 108       2.065  10.694 -22.694  1.00  0.00           N  
ATOM   1704  CA  PRO A 108       1.569  11.758 -21.821  1.00  0.00           C  
ATOM   1705  C   PRO A 108       2.690  12.671 -21.284  1.00  0.00           C  
ATOM   1706  O   PRO A 108       3.883  12.360 -21.301  1.00  0.00           O  
ATOM   1707  CB  PRO A 108       0.904  11.011 -20.667  1.00  0.00           C  
ATOM   1708  CG  PRO A 108       1.680   9.701 -20.593  1.00  0.00           C  
ATOM   1709  CD  PRO A 108       1.987   9.390 -22.048  1.00  0.00           C  
ATOM   1710  HA  PRO A 108       0.853  12.378 -22.369  1.00  0.00           H  
ATOM   1711  HB2 PRO A 108       0.950  11.551 -19.719  1.00  0.00           H  
ATOM   1712  HB3 PRO A 108      -0.146  10.806 -20.907  1.00  0.00           H  
ATOM   1713  HG2 PRO A 108       2.613   9.855 -20.038  1.00  0.00           H  
ATOM   1714  HG3 PRO A 108       1.120   8.901 -20.100  1.00  0.00           H  
ATOM   1715  HD2 PRO A 108       2.907   8.817 -22.163  1.00  0.00           H  
ATOM   1716  HD3 PRO A 108       1.167   8.837 -22.519  1.00  0.00           H  
ATOM   1717  N   GLY A 109       2.219  13.855 -20.738  1.00  0.00           N  
ATOM   1718  CA  GLY A 109       3.075  14.773 -20.007  1.00  0.00           C  
ATOM   1719  C   GLY A 109       3.759  15.833 -20.865  1.00  0.00           C  
ATOM   1720  O   GLY A 109       4.485  16.695 -20.372  1.00  0.00           O  
ATOM   1721  H   GLY A 109       1.232  14.140 -20.810  1.00  0.00           H  
ATOM   1722  HA2 GLY A 109       2.445  15.276 -19.271  1.00  0.00           H  
ATOM   1723  HA3 GLY A 109       3.852  14.204 -19.485  1.00  0.00           H  
ATOM   1724  N   GLN A 110       3.541  15.714 -22.219  1.00  0.00           N  
ATOM   1725  CA  GLN A 110       4.272  16.474 -23.227  1.00  0.00           C  
ATOM   1726  C   GLN A 110       3.412  17.666 -23.669  1.00  0.00           C  
ATOM   1727  O   GLN A 110       2.190  17.684 -23.498  1.00  0.00           O  
ATOM   1728  CB  GLN A 110       4.612  15.592 -24.437  1.00  0.00           C  
ATOM   1729  CG  GLN A 110       5.106  14.190 -24.071  1.00  0.00           C  
ATOM   1730  CD  GLN A 110       6.285  14.217 -23.128  1.00  0.00           C  
ATOM   1731  OE1 GLN A 110       7.275  14.916 -23.327  1.00  0.00           O  
ATOM   1732  NE2 GLN A 110       6.181  13.399 -22.038  1.00  0.00           N  
ATOM   1733  H   GLN A 110       2.816  15.066 -22.515  1.00  0.00           H  
ATOM   1734  HA  GLN A 110       5.190  16.860 -22.773  1.00  0.00           H  
ATOM   1735  HB2 GLN A 110       3.727  15.482 -25.077  1.00  0.00           H  
ATOM   1736  HB3 GLN A 110       5.365  16.103 -25.051  1.00  0.00           H  
ATOM   1737  HG2 GLN A 110       4.291  13.607 -23.637  1.00  0.00           H  
ATOM   1738  HG3 GLN A 110       5.419  13.661 -24.978  1.00  0.00           H  
ATOM   1739 HE21 GLN A 110       5.339  12.847 -21.816  1.00  0.00           H  
ATOM   1740 HE22 GLN A 110       6.956  13.332 -21.388  1.00  0.00           H  
ATOM   1741  N   THR A 111       4.127  18.677 -24.284  1.00  0.00           N  
ATOM   1742  CA  THR A 111       3.528  19.955 -24.669  1.00  0.00           C  
ATOM   1743  C   THR A 111       3.377  20.130 -26.191  1.00  0.00           C  
ATOM   1744  O   THR A 111       3.956  19.431 -27.025  1.00  0.00           O  
ATOM   1745  CB  THR A 111       4.332  21.133 -24.105  1.00  0.00           C  
ATOM   1746  OG1 THR A 111       5.711  20.865 -24.350  1.00  0.00           O  
ATOM   1747  CG2 THR A 111       4.106  21.332 -22.614  1.00  0.00           C  
ATOM   1748  H   THR A 111       5.119  18.578 -24.491  1.00  0.00           H  
ATOM   1749  HA  THR A 111       2.517  19.976 -24.265  1.00  0.00           H  
ATOM   1750  HB  THR A 111       4.086  22.069 -24.616  1.00  0.00           H  
ATOM   1751 HG21 THR A 111       3.086  21.668 -22.415  1.00  0.00           H  
ATOM   1752 HG22 THR A 111       4.283  20.412 -22.049  1.00  0.00           H  
ATOM   1753 HG23 THR A 111       4.795  22.084 -22.222  1.00  0.00           H  
ATOM   1754  HG1 THR A 111       6.238  21.613 -23.955  1.00  0.00           H  
ATOM   1755  N   PHE A 112       2.481  21.158 -26.486  1.00  0.00           N  
ATOM   1756  CA  PHE A 112       2.126  21.548 -27.842  1.00  0.00           C  
ATOM   1757  C   PHE A 112       1.357  22.872 -27.831  1.00  0.00           C  
ATOM   1758  O   PHE A 112       0.844  23.335 -26.807  1.00  0.00           O  
ATOM   1759  CB  PHE A 112       1.292  20.466 -28.550  1.00  0.00           C  
ATOM   1760  CG  PHE A 112       0.222  19.839 -27.683  1.00  0.00           C  
ATOM   1761  CD1 PHE A 112       0.454  18.573 -27.131  1.00  0.00           C  
ATOM   1762  CD2 PHE A 112      -0.977  20.500 -27.390  1.00  0.00           C  
ATOM   1763  CE1 PHE A 112      -0.488  17.982 -26.299  1.00  0.00           C  
ATOM   1764  CE2 PHE A 112      -1.913  19.908 -26.539  1.00  0.00           C  
ATOM   1765  CZ  PHE A 112      -1.665  18.650 -25.990  1.00  0.00           C  
ATOM   1766  H   PHE A 112       1.972  21.634 -25.727  1.00  0.00           H  
ATOM   1767  HA  PHE A 112       3.056  21.727 -28.386  1.00  0.00           H  
ATOM   1768  HB2 PHE A 112       0.800  20.850 -29.447  1.00  0.00           H  
ATOM   1769  HB3 PHE A 112       1.975  19.682 -28.897  1.00  0.00           H  
ATOM   1770  HD1 PHE A 112       1.381  18.044 -27.345  1.00  0.00           H  
ATOM   1771  HD2 PHE A 112      -1.181  21.488 -27.797  1.00  0.00           H  
ATOM   1772  HE1 PHE A 112      -0.285  17.004 -25.885  1.00  0.00           H  
ATOM   1773  HE2 PHE A 112      -2.833  20.431 -26.293  1.00  0.00           H  
ATOM   1774  HZ  PHE A 112      -2.375  18.191 -25.309  1.00  0.00           H  
ATOM   1775  N   SER A 113       1.233  23.458 -29.086  1.00  0.00           N  
ATOM   1776  CA  SER A 113       0.415  24.661 -29.247  1.00  0.00           C  
ATOM   1777  C   SER A 113      -0.948  24.196 -29.735  1.00  0.00           C  
ATOM   1778  O   SER A 113      -1.078  23.360 -30.632  1.00  0.00           O  
ATOM   1779  CB  SER A 113       1.015  25.683 -30.217  1.00  0.00           C  
ATOM   1780  OG  SER A 113       2.012  26.508 -29.592  1.00  0.00           O  
ATOM   1781  H   SER A 113       1.654  23.012 -29.921  1.00  0.00           H  
ATOM   1782  HA  SER A 113       0.293  25.134 -28.271  1.00  0.00           H  
ATOM   1783  HB2 SER A 113       1.483  25.178 -31.066  1.00  0.00           H  
ATOM   1784  HB3 SER A 113       0.246  26.360 -30.601  1.00  0.00           H  
ATOM   1785  HG  SER A 113       2.251  26.066 -28.731  1.00  0.00           H  
ATOM   1786  N   VAL A 114      -2.018  24.787 -29.093  1.00  0.00           N  
ATOM   1787  CA  VAL A 114      -3.403  24.504 -29.454  1.00  0.00           C  
ATOM   1788  C   VAL A 114      -3.856  25.696 -30.308  1.00  0.00           C  
ATOM   1789  O   VAL A 114      -3.788  26.864 -29.916  1.00  0.00           O  
ATOM   1790  CB  VAL A 114      -4.296  24.343 -28.212  1.00  0.00           C  
ATOM   1791  CG1 VAL A 114      -5.757  24.087 -28.592  1.00  0.00           C  
ATOM   1792  CG2 VAL A 114      -3.804  23.200 -27.323  1.00  0.00           C  
ATOM   1793  H   VAL A 114      -1.863  25.485 -28.342  1.00  0.00           H  
ATOM   1794  HA  VAL A 114      -3.432  23.590 -30.045  1.00  0.00           H  
ATOM   1795  HB  VAL A 114      -4.254  25.266 -27.624  1.00  0.00           H  
ATOM   1796 HG11 VAL A 114      -6.365  23.914 -27.698  1.00  0.00           H  
ATOM   1797 HG12 VAL A 114      -6.189  24.946 -29.116  1.00  0.00           H  
ATOM   1798 HG13 VAL A 114      -5.852  23.208 -29.239  1.00  0.00           H  
ATOM   1799 HG21 VAL A 114      -4.441  23.100 -26.440  1.00  0.00           H  
ATOM   1800 HG22 VAL A 114      -3.820  22.247 -27.863  1.00  0.00           H  
ATOM   1801 HG23 VAL A 114      -2.783  23.379 -26.971  1.00  0.00           H  
ATOM   1802  N   LEU A 115      -4.389  25.325 -31.532  1.00  0.00           N  
ATOM   1803  CA  LEU A 115      -5.027  26.304 -32.397  1.00  0.00           C  
ATOM   1804  C   LEU A 115      -6.516  26.118 -32.111  1.00  0.00           C  
ATOM   1805  O   LEU A 115      -7.111  25.067 -32.372  1.00  0.00           O  
ATOM   1806  CB  LEU A 115      -4.745  26.062 -33.881  1.00  0.00           C  
ATOM   1807  CG  LEU A 115      -5.397  27.119 -34.801  1.00  0.00           C  
ATOM   1808  CD1 LEU A 115      -4.881  28.528 -34.515  1.00  0.00           C  
ATOM   1809  CD2 LEU A 115      -5.158  26.760 -36.264  1.00  0.00           C  
ATOM   1810  H   LEU A 115      -4.413  24.326 -31.802  1.00  0.00           H  
ATOM   1811  HA  LEU A 115      -4.691  27.302 -32.105  1.00  0.00           H  
ATOM   1812  HB2 LEU A 115      -3.661  26.050 -34.049  1.00  0.00           H  
ATOM   1813  HB3 LEU A 115      -5.107  25.067 -34.169  1.00  0.00           H  
ATOM   1814  HG  LEU A 115      -6.481  27.119 -34.642  1.00  0.00           H  
ATOM   1815 HD11 LEU A 115      -5.134  29.224 -35.318  1.00  0.00           H  
ATOM   1816 HD12 LEU A 115      -5.322  28.926 -33.600  1.00  0.00           H  
ATOM   1817 HD13 LEU A 115      -3.797  28.532 -34.391  1.00  0.00           H  
ATOM   1818 HD21 LEU A 115      -5.689  27.452 -36.926  1.00  0.00           H  
ATOM   1819 HD22 LEU A 115      -4.093  26.806 -36.511  1.00  0.00           H  
ATOM   1820 HD23 LEU A 115      -5.525  25.752 -36.482  1.00  0.00           H  
ATOM   1821  N   ALA A 116      -7.124  27.220 -31.541  1.00  0.00           N  
ATOM   1822  CA  ALA A 116      -8.536  27.269 -31.227  1.00  0.00           C  
ATOM   1823  C   ALA A 116      -9.214  27.901 -32.436  1.00  0.00           C  
ATOM   1824  O   ALA A 116      -8.773  28.881 -33.043  1.00  0.00           O  
ATOM   1825  CB  ALA A 116      -8.829  28.062 -29.967  1.00  0.00           C  
ATOM   1826  H   ALA A 116      -6.554  28.071 -31.378  1.00  0.00           H  
ATOM   1827  HA  ALA A 116      -8.887  26.242 -31.100  1.00  0.00           H  
ATOM   1828  HB1 ALA A 116      -9.899  28.046 -29.738  1.00  0.00           H  
ATOM   1829  HB2 ALA A 116      -8.287  27.643 -29.114  1.00  0.00           H  
ATOM   1830  HB3 ALA A 116      -8.533  29.109 -30.070  1.00  0.00           H  
ATOM   1831  N   CYS A 117     -10.372  27.234 -32.792  1.00  0.00           N  
ATOM   1832  CA  CYS A 117     -11.087  27.527 -34.028  1.00  0.00           C  
ATOM   1833  C   CYS A 117     -12.545  27.752 -33.662  1.00  0.00           C  
ATOM   1834  O   CYS A 117     -13.060  27.197 -32.690  1.00  0.00           O  
ATOM   1835  CB  CYS A 117     -11.008  26.358 -35.012  1.00  0.00           C  
ATOM   1836  SG  CYS A 117      -9.296  25.831 -35.335  1.00  0.00           S  
ATOM   1837  H   CYS A 117     -10.766  26.495 -32.204  1.00  0.00           H  
ATOM   1838  HA  CYS A 117     -10.689  28.440 -34.475  1.00  0.00           H  
ATOM   1839  HB2 CYS A 117     -11.554  25.489 -34.632  1.00  0.00           H  
ATOM   1840  HB3 CYS A 117     -11.472  26.627 -35.968  1.00  0.00           H  
ATOM   1841  HG  CYS A 117      -8.953  25.605 -34.055  1.00  0.00           H  
ATOM   1842  N   TYR A 118     -13.228  28.543 -34.567  1.00  0.00           N  
ATOM   1843  CA  TYR A 118     -14.668  28.725 -34.468  1.00  0.00           C  
ATOM   1844  C   TYR A 118     -15.229  28.827 -35.869  1.00  0.00           C  
ATOM   1845  O   TYR A 118     -14.779  29.574 -36.733  1.00  0.00           O  
ATOM   1846  CB  TYR A 118     -15.107  29.983 -33.695  1.00  0.00           C  
ATOM   1847  CG  TYR A 118     -14.918  29.818 -32.211  1.00  0.00           C  
ATOM   1848  CD1 TYR A 118     -14.056  30.664 -31.505  1.00  0.00           C  
ATOM   1849  CD2 TYR A 118     -15.536  28.754 -31.543  1.00  0.00           C  
ATOM   1850  CE1 TYR A 118     -13.692  30.364 -30.195  1.00  0.00           C  
ATOM   1851  CE2 TYR A 118     -15.171  28.452 -30.240  1.00  0.00           C  
ATOM   1852  CZ  TYR A 118     -14.220  29.229 -29.596  1.00  0.00           C  
ATOM   1853  OH  TYR A 118     -13.805  28.820 -28.365  1.00  0.00           O  
ATOM   1854  H   TYR A 118     -12.730  29.002 -35.348  1.00  0.00           H  
ATOM   1855  HA  TYR A 118     -15.077  27.821 -34.004  1.00  0.00           H  
ATOM   1856  HB2 TYR A 118     -14.551  30.857 -34.058  1.00  0.00           H  
ATOM   1857  HB3 TYR A 118     -16.169  30.197 -33.877  1.00  0.00           H  
ATOM   1858  HD1 TYR A 118     -13.631  31.540 -31.985  1.00  0.00           H  
ATOM   1859  HD2 TYR A 118     -16.244  28.103 -32.052  1.00  0.00           H  
ATOM   1860  HE1 TYR A 118     -12.981  31.003 -29.681  1.00  0.00           H  
ATOM   1861  HE2 TYR A 118     -15.595  27.580 -29.760  1.00  0.00           H  
ATOM   1862  HH  TYR A 118     -12.961  29.274 -28.187  1.00  0.00           H  
ATOM   1863  N   ASN A 119     -16.319  28.005 -36.077  1.00  0.00           N  
ATOM   1864  CA  ASN A 119     -17.153  28.131 -37.275  1.00  0.00           C  
ATOM   1865  C   ASN A 119     -16.368  27.997 -38.585  1.00  0.00           C  
ATOM   1866  O   ASN A 119     -16.615  28.652 -39.599  1.00  0.00           O  
ATOM   1867  CB  ASN A 119     -17.995  29.410 -37.244  1.00  0.00           C  
ATOM   1868  CG  ASN A 119     -19.429  29.061 -36.955  1.00  0.00           C  
ATOM   1869  OD1 ASN A 119     -19.966  29.326 -35.884  1.00  0.00           O  
ATOM   1870  ND2 ASN A 119     -20.072  28.411 -37.969  1.00  0.00           N  
ATOM   1871  H   ASN A 119     -16.592  27.313 -35.380  1.00  0.00           H  
ATOM   1872  HA  ASN A 119     -17.797  27.241 -37.244  1.00  0.00           H  
ATOM   1873  HB2 ASN A 119     -17.657  30.108 -36.468  1.00  0.00           H  
ATOM   1874  HB3 ASN A 119     -17.981  29.964 -38.188  1.00  0.00           H  
ATOM   1875 HD21 ASN A 119     -19.635  28.128 -38.855  1.00  0.00           H  
ATOM   1876 HD22 ASN A 119     -21.065  28.183 -37.874  1.00  0.00           H  
ATOM   1877  N   GLY A 120     -15.434  26.985 -38.578  1.00  0.00           N  
ATOM   1878  CA  GLY A 120     -14.637  26.705 -39.741  1.00  0.00           C  
ATOM   1879  C   GLY A 120     -13.625  27.772 -40.089  1.00  0.00           C  
ATOM   1880  O   GLY A 120     -13.201  27.908 -41.242  1.00  0.00           O  
ATOM   1881  H   GLY A 120     -15.326  26.365 -37.762  1.00  0.00           H  
ATOM   1882  HA2 GLY A 120     -14.108  25.764 -39.573  1.00  0.00           H  
ATOM   1883  HA3 GLY A 120     -15.310  26.603 -40.587  1.00  0.00           H  
ATOM   1884  N   SER A 121     -13.116  28.494 -39.032  1.00  0.00           N  
ATOM   1885  CA  SER A 121     -11.959  29.357 -39.220  1.00  0.00           C  
ATOM   1886  C   SER A 121     -11.270  29.554 -37.862  1.00  0.00           C  
ATOM   1887  O   SER A 121     -11.862  29.359 -36.792  1.00  0.00           O  
ATOM   1888  CB  SER A 121     -12.350  30.662 -39.933  1.00  0.00           C  
ATOM   1889  OG  SER A 121     -12.520  30.461 -41.352  1.00  0.00           O  
ATOM   1890  H   SER A 121     -13.569  28.461 -38.113  1.00  0.00           H  
ATOM   1891  HA  SER A 121     -11.280  28.783 -39.861  1.00  0.00           H  
ATOM   1892  HB2 SER A 121     -13.291  31.060 -39.538  1.00  0.00           H  
ATOM   1893  HB3 SER A 121     -11.585  31.433 -39.811  1.00  0.00           H  
ATOM   1894  HG  SER A 121     -12.867  29.543 -41.476  1.00  0.00           H  
ATOM   1895  N   PRO A 122      -9.936  29.905 -37.881  1.00  0.00           N  
ATOM   1896  CA  PRO A 122      -9.152  29.998 -36.644  1.00  0.00           C  
ATOM   1897  C   PRO A 122      -9.538  31.213 -35.797  1.00  0.00           C  
ATOM   1898  O   PRO A 122      -9.965  32.258 -36.290  1.00  0.00           O  
ATOM   1899  CB  PRO A 122      -7.705  30.161 -37.110  1.00  0.00           C  
ATOM   1900  CG  PRO A 122      -7.724  29.761 -38.580  1.00  0.00           C  
ATOM   1901  CD  PRO A 122      -9.103  30.179 -39.041  1.00  0.00           C  
ATOM   1902  HA  PRO A 122      -9.288  29.073 -36.078  1.00  0.00           H  
ATOM   1903  HB2 PRO A 122      -7.355  31.195 -37.010  1.00  0.00           H  
ATOM   1904  HB3 PRO A 122      -7.032  29.529 -36.527  1.00  0.00           H  
ATOM   1905  HG2 PRO A 122      -6.940  30.245 -39.163  1.00  0.00           H  
ATOM   1906  HG3 PRO A 122      -7.604  28.675 -38.669  1.00  0.00           H  
ATOM   1907  HD2 PRO A 122      -9.148  31.256 -39.235  1.00  0.00           H  
ATOM   1908  HD3 PRO A 122      -9.414  29.642 -39.938  1.00  0.00           H  
ATOM   1909  N   SER A 123      -9.333  31.056 -34.429  1.00  0.00           N  
ATOM   1910  CA  SER A 123      -9.689  32.151 -33.531  1.00  0.00           C  
ATOM   1911  C   SER A 123      -9.021  32.189 -32.148  1.00  0.00           C  
ATOM   1912  O   SER A 123      -9.460  32.947 -31.274  1.00  0.00           O  
ATOM   1913  CB  SER A 123     -11.212  32.158 -33.301  1.00  0.00           C  
ATOM   1914  OG  SER A 123     -11.656  33.329 -32.618  1.00  0.00           O  
ATOM   1915  H   SER A 123      -8.985  30.170 -34.030  1.00  0.00           H  
ATOM   1916  HA  SER A 123      -9.396  33.094 -34.012  1.00  0.00           H  
ATOM   1917  HB2 SER A 123     -11.761  32.108 -34.247  1.00  0.00           H  
ATOM   1918  HB3 SER A 123     -11.498  31.282 -32.710  1.00  0.00           H  
ATOM   1919  HG  SER A 123     -11.073  33.434 -31.832  1.00  0.00           H  
ATOM   1920  N   GLY A 124      -7.879  31.441 -31.974  1.00  0.00           N  
ATOM   1921  CA  GLY A 124      -7.081  31.591 -30.768  1.00  0.00           C  
ATOM   1922  C   GLY A 124      -5.903  30.629 -30.756  1.00  0.00           C  
ATOM   1923  O   GLY A 124      -5.974  29.504 -31.252  1.00  0.00           O  
ATOM   1924  H   GLY A 124      -7.580  30.769 -32.681  1.00  0.00           H  
ATOM   1925  HA2 GLY A 124      -6.732  32.628 -30.722  1.00  0.00           H  
ATOM   1926  HA3 GLY A 124      -7.709  31.396 -29.894  1.00  0.00           H  
ATOM   1927  N   VAL A 125      -4.780  31.121 -30.114  1.00  0.00           N  
ATOM   1928  CA  VAL A 125      -3.573  30.313 -29.958  1.00  0.00           C  
ATOM   1929  C   VAL A 125      -3.140  30.388 -28.485  1.00  0.00           C  
ATOM   1930  O   VAL A 125      -3.140  31.435 -27.836  1.00  0.00           O  
ATOM   1931  CB  VAL A 125      -2.472  30.717 -30.963  1.00  0.00           C  
ATOM   1932  CG1 VAL A 125      -1.900  32.115 -30.715  1.00  0.00           C  
ATOM   1933  CG2 VAL A 125      -1.338  29.687 -31.003  1.00  0.00           C  
ATOM   1934  H   VAL A 125      -4.772  32.061 -29.726  1.00  0.00           H  
ATOM   1935  HA  VAL A 125      -3.855  29.280 -30.176  1.00  0.00           H  
ATOM   1936  HB  VAL A 125      -2.927  30.729 -31.963  1.00  0.00           H  
ATOM   1937 HG11 VAL A 125      -1.200  32.388 -31.513  1.00  0.00           H  
ATOM   1938 HG12 VAL A 125      -2.690  32.872 -30.698  1.00  0.00           H  
ATOM   1939 HG13 VAL A 125      -1.353  32.167 -29.768  1.00  0.00           H  
ATOM   1940 HG21 VAL A 125      -0.622  29.932 -31.795  1.00  0.00           H  
ATOM   1941 HG22 VAL A 125      -0.788  29.653 -30.057  1.00  0.00           H  
ATOM   1942 HG23 VAL A 125      -1.728  28.684 -31.209  1.00  0.00           H  
ATOM   1943  N   TYR A 126      -2.747  29.163 -27.969  1.00  0.00           N  
ATOM   1944  CA  TYR A 126      -2.184  29.014 -26.628  1.00  0.00           C  
ATOM   1945  C   TYR A 126      -1.451  27.659 -26.501  1.00  0.00           C  
ATOM   1946  O   TYR A 126      -1.692  26.710 -27.251  1.00  0.00           O  
ATOM   1947  CB  TYR A 126      -3.214  29.245 -25.506  1.00  0.00           C  
ATOM   1948  CG  TYR A 126      -4.573  28.623 -25.737  1.00  0.00           C  
ATOM   1949  CD1 TYR A 126      -5.668  29.409 -26.137  1.00  0.00           C  
ATOM   1950  CD2 TYR A 126      -4.753  27.247 -25.569  1.00  0.00           C  
ATOM   1951  CE1 TYR A 126      -6.919  28.827 -26.362  1.00  0.00           C  
ATOM   1952  CE2 TYR A 126      -6.000  26.667 -25.790  1.00  0.00           C  
ATOM   1953  CZ  TYR A 126      -7.070  27.458 -26.187  1.00  0.00           C  
ATOM   1954  OH  TYR A 126      -8.261  26.826 -26.380  1.00  0.00           O  
ATOM   1955  H   TYR A 126      -2.866  28.315 -28.535  1.00  0.00           H  
ATOM   1956  HA  TYR A 126      -1.409  29.787 -26.531  1.00  0.00           H  
ATOM   1957  HB2 TYR A 126      -2.825  28.887 -24.544  1.00  0.00           H  
ATOM   1958  HB3 TYR A 126      -3.352  30.327 -25.373  1.00  0.00           H  
ATOM   1959  HD1 TYR A 126      -5.545  30.480 -26.290  1.00  0.00           H  
ATOM   1960  HD2 TYR A 126      -3.919  26.617 -25.273  1.00  0.00           H  
ATOM   1961  HE1 TYR A 126      -7.753  29.448 -26.673  1.00  0.00           H  
ATOM   1962  HE2 TYR A 126      -6.132  25.598 -25.654  1.00  0.00           H  
ATOM   1963  HH  TYR A 126      -9.000  27.471 -26.515  1.00  0.00           H  
ATOM   1964  N   GLN A 127      -0.490  27.614 -25.494  1.00  0.00           N  
ATOM   1965  CA  GLN A 127       0.408  26.457 -25.309  1.00  0.00           C  
ATOM   1966  C   GLN A 127      -0.114  25.656 -24.113  1.00  0.00           C  
ATOM   1967  O   GLN A 127      -0.423  26.205 -23.053  1.00  0.00           O  
ATOM   1968  CB  GLN A 127       1.848  26.933 -25.044  1.00  0.00           C  
ATOM   1969  CG  GLN A 127       2.916  25.827 -25.022  1.00  0.00           C  
ATOM   1970  CD  GLN A 127       3.303  25.340 -26.402  1.00  0.00           C  
ATOM   1971  OE1 GLN A 127       2.764  25.717 -27.440  1.00  0.00           O  
ATOM   1972  NE2 GLN A 127       4.317  24.424 -26.442  1.00  0.00           N  
ATOM   1973  H   GLN A 127      -0.395  28.395 -24.849  1.00  0.00           H  
ATOM   1974  HA  GLN A 127       0.370  25.847 -26.211  1.00  0.00           H  
ATOM   1975  HB2 GLN A 127       2.122  27.688 -25.790  1.00  0.00           H  
ATOM   1976  HB3 GLN A 127       1.873  27.442 -24.075  1.00  0.00           H  
ATOM   1977  HG2 GLN A 127       3.824  26.232 -24.558  1.00  0.00           H  
ATOM   1978  HG3 GLN A 127       2.596  24.971 -24.420  1.00  0.00           H  
ATOM   1979 HE21 GLN A 127       4.584  24.024 -27.332  1.00  0.00           H  
ATOM   1980 HE22 GLN A 127       4.880  24.118 -25.635  1.00  0.00           H  
ATOM   1981  N   CYS A 128      -0.164  24.280 -24.321  1.00  0.00           N  
ATOM   1982  CA  CYS A 128      -0.703  23.360 -23.300  1.00  0.00           C  
ATOM   1983  C   CYS A 128       0.130  22.067 -23.256  1.00  0.00           C  
ATOM   1984  O   CYS A 128       0.957  21.794 -24.129  1.00  0.00           O  
ATOM   1985  CB  CYS A 128      -2.152  22.951 -23.607  1.00  0.00           C  
ATOM   1986  SG  CYS A 128      -3.344  24.315 -23.450  1.00  0.00           S  
ATOM   1987  H   CYS A 128       0.181  23.876 -25.210  1.00  0.00           H  
ATOM   1988  HA  CYS A 128      -0.633  23.836 -22.315  1.00  0.00           H  
ATOM   1989  HB2 CYS A 128      -2.227  22.556 -24.626  1.00  0.00           H  
ATOM   1990  HB3 CYS A 128      -2.493  22.159 -22.933  1.00  0.00           H  
ATOM   1991  HG  CYS A 128      -3.119  24.587 -22.154  1.00  0.00           H  
ATOM   1992  N   ALA A 129      -0.155  21.232 -22.183  1.00  0.00           N  
ATOM   1993  CA  ALA A 129       0.304  19.844 -22.115  1.00  0.00           C  
ATOM   1994  C   ALA A 129      -0.836  18.804 -22.118  1.00  0.00           C  
ATOM   1995  O   ALA A 129      -1.993  19.048 -21.782  1.00  0.00           O  
ATOM   1996  CB  ALA A 129       1.176  19.610 -20.885  1.00  0.00           C  
ATOM   1997  H   ALA A 129      -0.691  21.591 -21.350  1.00  0.00           H  
ATOM   1998  HA  ALA A 129       0.893  19.662 -23.011  1.00  0.00           H  
ATOM   1999  HB1 ALA A 129       1.664  18.630 -20.920  1.00  0.00           H  
ATOM   2000  HB2 ALA A 129       1.955  20.369 -20.802  1.00  0.00           H  
ATOM   2001  HB3 ALA A 129       0.579  19.633 -19.967  1.00  0.00           H  
ATOM   2002  N   MET A 130      -0.383  17.533 -22.452  1.00  0.00           N  
ATOM   2003  CA  MET A 130      -1.216  16.336 -22.367  1.00  0.00           C  
ATOM   2004  C   MET A 130      -1.068  15.860 -20.925  1.00  0.00           C  
ATOM   2005  O   MET A 130      -0.049  15.274 -20.541  1.00  0.00           O  
ATOM   2006  CB  MET A 130      -0.682  15.260 -23.329  1.00  0.00           C  
ATOM   2007  CG  MET A 130      -1.470  13.951 -23.353  1.00  0.00           C  
ATOM   2008  SD  MET A 130      -3.126  14.090 -24.092  1.00  0.00           S  
ATOM   2009  CE  MET A 130      -2.675  14.291 -25.830  1.00  0.00           C  
ATOM   2010  H   MET A 130       0.596  17.437 -22.753  1.00  0.00           H  
ATOM   2011  HA  MET A 130      -2.253  16.600 -22.587  1.00  0.00           H  
ATOM   2012  HB2 MET A 130      -0.620  15.669 -24.338  1.00  0.00           H  
ATOM   2013  HB3 MET A 130       0.355  15.017 -23.061  1.00  0.00           H  
ATOM   2014  HG2 MET A 130      -0.913  13.196 -23.918  1.00  0.00           H  
ATOM   2015  HG3 MET A 130      -1.589  13.556 -22.339  1.00  0.00           H  
ATOM   2016  HE1 MET A 130      -3.584  14.276 -26.431  1.00  0.00           H  
ATOM   2017  HE2 MET A 130      -2.180  15.250 -25.995  1.00  0.00           H  
ATOM   2018  HE3 MET A 130      -2.027  13.475 -26.157  1.00  0.00           H  
ATOM   2019  N   ARG A 131      -2.132  16.154 -20.081  1.00  0.00           N  
ATOM   2020  CA  ARG A 131      -2.028  15.780 -18.678  1.00  0.00           C  
ATOM   2021  C   ARG A 131      -2.033  14.238 -18.656  1.00  0.00           C  
ATOM   2022  O   ARG A 131      -2.653  13.570 -19.495  1.00  0.00           O  
ATOM   2023  CB  ARG A 131      -3.193  16.242 -17.803  1.00  0.00           C  
ATOM   2024  CG  ARG A 131      -3.467  17.739 -17.700  1.00  0.00           C  
ATOM   2025  CD  ARG A 131      -2.298  18.624 -17.293  1.00  0.00           C  
ATOM   2026  NE  ARG A 131      -1.660  18.248 -16.029  1.00  0.00           N  
ATOM   2027  CZ  ARG A 131      -0.525  18.864 -15.575  1.00  0.00           C  
ATOM   2028  NH1 ARG A 131      -0.078  20.008 -16.133  1.00  0.00           N  
ATOM   2029  NH2 ARG A 131       0.169  18.314 -14.559  1.00  0.00           N1+
ATOM   2030  H   ARG A 131      -2.992  16.603 -20.433  1.00  0.00           H  
ATOM   2031  HA  ARG A 131      -1.077  16.175 -18.317  1.00  0.00           H  
ATOM   2032  HB2 ARG A 131      -4.103  15.771 -18.182  1.00  0.00           H  
ATOM   2033  HB3 ARG A 131      -3.061  15.845 -16.790  1.00  0.00           H  
ATOM   2034  HG2 ARG A 131      -3.849  18.105 -18.659  1.00  0.00           H  
ATOM   2035  HG3 ARG A 131      -4.281  17.881 -16.979  1.00  0.00           H  
ATOM   2036  HD2 ARG A 131      -1.539  18.607 -18.083  1.00  0.00           H  
ATOM   2037  HD3 ARG A 131      -2.696  19.634 -17.172  1.00  0.00           H  
ATOM   2038  HE  ARG A 131      -2.122  17.589 -15.328  1.00  0.00           H  
ATOM   2039 HH11 ARG A 131       0.782  20.520 -15.774  1.00  0.00           H  
ATOM   2040 HH12 ARG A 131      -0.629  20.533 -16.877  1.00  0.00           H  
ATOM   2041 HH21 ARG A 131      -0.054  17.413 -14.114  1.00  0.00           H  
ATOM   2042 HH22 ARG A 131       1.124  18.702 -14.324  1.00  0.00           H  
ATOM   2043  N   PRO A 132      -1.385  13.608 -17.615  1.00  0.00           N  
ATOM   2044  CA  PRO A 132      -1.237  12.148 -17.580  1.00  0.00           C  
ATOM   2045  C   PRO A 132      -2.504  11.307 -17.412  1.00  0.00           C  
ATOM   2046  O   PRO A 132      -2.458  10.078 -17.387  1.00  0.00           O  
ATOM   2047  CB  PRO A 132      -0.270  11.884 -16.421  1.00  0.00           C  
ATOM   2048  CG  PRO A 132       0.440  13.217 -16.236  1.00  0.00           C  
ATOM   2049  CD  PRO A 132      -0.662  14.223 -16.510  1.00  0.00           C  
ATOM   2050  HA  PRO A 132      -0.798  11.854 -18.537  1.00  0.00           H  
ATOM   2051  HB2 PRO A 132      -0.812  11.618 -15.505  1.00  0.00           H  
ATOM   2052  HB3 PRO A 132       0.427  11.070 -16.641  1.00  0.00           H  
ATOM   2053  HG2 PRO A 132       0.886  13.338 -15.250  1.00  0.00           H  
ATOM   2054  HG3 PRO A 132       1.234  13.317 -16.986  1.00  0.00           H  
ATOM   2055  HD2 PRO A 132      -1.352  14.305 -15.663  1.00  0.00           H  
ATOM   2056  HD3 PRO A 132      -0.263  15.209 -16.743  1.00  0.00           H  
ATOM   2057  N   ASN A 133      -3.683  12.006 -17.341  1.00  0.00           N  
ATOM   2058  CA  ASN A 133      -4.994  11.368 -17.420  1.00  0.00           C  
ATOM   2059  C   ASN A 133      -5.655  11.626 -18.790  1.00  0.00           C  
ATOM   2060  O   ASN A 133      -6.818  11.292 -19.016  1.00  0.00           O  
ATOM   2061  CB  ASN A 133      -5.920  11.797 -16.281  1.00  0.00           C  
ATOM   2062  CG  ASN A 133      -6.230  13.270 -16.362  1.00  0.00           C  
ATOM   2063  OD1 ASN A 133      -5.697  14.027 -17.174  1.00  0.00           O  
ATOM   2064  ND2 ASN A 133      -7.176  13.724 -15.492  1.00  0.00           N  
ATOM   2065  H   ASN A 133      -3.651  13.020 -17.262  1.00  0.00           H  
ATOM   2066  HA  ASN A 133      -4.857  10.282 -17.358  1.00  0.00           H  
ATOM   2067  HB2 ASN A 133      -6.865  11.243 -16.322  1.00  0.00           H  
ATOM   2068  HB3 ASN A 133      -5.450  11.595 -15.313  1.00  0.00           H  
ATOM   2069 HD21 ASN A 133      -7.691  13.125 -14.830  1.00  0.00           H  
ATOM   2070 HD22 ASN A 133      -7.388  14.712 -15.480  1.00  0.00           H  
ATOM   2071  N   PHE A 134      -4.834  12.193 -19.742  1.00  0.00           N  
ATOM   2072  CA  PHE A 134      -5.195  12.381 -21.142  1.00  0.00           C  
ATOM   2073  C   PHE A 134      -6.225  13.503 -21.321  1.00  0.00           C  
ATOM   2074  O   PHE A 134      -6.988  13.566 -22.284  1.00  0.00           O  
ATOM   2075  CB  PHE A 134      -5.644  11.095 -21.831  1.00  0.00           C  
ATOM   2076  CG  PHE A 134      -4.651   9.961 -21.717  1.00  0.00           C  
ATOM   2077  CD1 PHE A 134      -3.468   9.965 -22.470  1.00  0.00           C  
ATOM   2078  CD2 PHE A 134      -4.892   8.896 -20.837  1.00  0.00           C  
ATOM   2079  CE1 PHE A 134      -2.560   8.912 -22.369  1.00  0.00           C  
ATOM   2080  CE2 PHE A 134      -3.977   7.848 -20.727  1.00  0.00           C  
ATOM   2081  CZ  PHE A 134      -2.814   7.855 -21.495  1.00  0.00           C  
ATOM   2082  H   PHE A 134      -3.888  12.509 -19.487  1.00  0.00           H  
ATOM   2083  HA  PHE A 134      -4.277  12.740 -21.621  1.00  0.00           H  
ATOM   2084  HB2 PHE A 134      -6.620  10.774 -21.453  1.00  0.00           H  
ATOM   2085  HB3 PHE A 134      -5.808  11.310 -22.889  1.00  0.00           H  
ATOM   2086  HD1 PHE A 134      -3.247  10.791 -23.141  1.00  0.00           H  
ATOM   2087  HD2 PHE A 134      -5.790   8.885 -20.223  1.00  0.00           H  
ATOM   2088  HE1 PHE A 134      -1.651   8.921 -22.966  1.00  0.00           H  
ATOM   2089  HE2 PHE A 134      -4.165   7.034 -20.031  1.00  0.00           H  
ATOM   2090  HZ  PHE A 134      -2.101   7.040 -21.406  1.00  0.00           H  
ATOM   2091  N   THR A 135      -6.099  14.512 -20.388  1.00  0.00           N  
ATOM   2092  CA  THR A 135      -6.894  15.731 -20.429  1.00  0.00           C  
ATOM   2093  C   THR A 135      -5.986  16.869 -20.891  1.00  0.00           C  
ATOM   2094  O   THR A 135      -4.757  16.842 -20.772  1.00  0.00           O  
ATOM   2095  CB  THR A 135      -7.535  16.074 -19.062  1.00  0.00           C  
ATOM   2096  OG1 THR A 135      -6.570  16.165 -18.008  1.00  0.00           O  
ATOM   2097  CG2 THR A 135      -8.605  15.056 -18.674  1.00  0.00           C  
ATOM   2098  H   THR A 135      -5.381  14.408 -19.674  1.00  0.00           H  
ATOM   2099  HA  THR A 135      -7.689  15.615 -21.176  1.00  0.00           H  
ATOM   2100  HB  THR A 135      -8.010  17.059 -19.122  1.00  0.00           H  
ATOM   2101 HG21 THR A 135      -9.418  15.042 -19.406  1.00  0.00           H  
ATOM   2102 HG22 THR A 135      -8.191  14.045 -18.600  1.00  0.00           H  
ATOM   2103 HG23 THR A 135      -9.021  15.294 -17.690  1.00  0.00           H  
ATOM   2104  HG1 THR A 135      -6.284  15.250 -17.760  1.00  0.00           H  
ATOM   2105  N   ILE A 136      -6.682  17.968 -21.379  1.00  0.00           N  
ATOM   2106  CA  ILE A 136      -6.017  19.267 -21.484  1.00  0.00           C  
ATOM   2107  C   ILE A 136      -6.928  20.321 -20.809  1.00  0.00           C  
ATOM   2108  O   ILE A 136      -8.141  20.158 -20.643  1.00  0.00           O  
ATOM   2109  CB  ILE A 136      -5.556  19.651 -22.917  1.00  0.00           C  
ATOM   2110  CG1 ILE A 136      -6.678  20.227 -23.798  1.00  0.00           C  
ATOM   2111  CG2 ILE A 136      -4.866  18.478 -23.621  1.00  0.00           C  
ATOM   2112  CD1 ILE A 136      -6.201  20.757 -25.144  1.00  0.00           C  
ATOM   2113  H   ILE A 136      -7.675  17.899 -21.667  1.00  0.00           H  
ATOM   2114  HA  ILE A 136      -5.113  19.217 -20.861  1.00  0.00           H  
ATOM   2115  HB  ILE A 136      -4.808  20.448 -22.802  1.00  0.00           H  
ATOM   2116 HG12 ILE A 136      -7.451  19.470 -23.965  1.00  0.00           H  
ATOM   2117 HG13 ILE A 136      -7.136  21.074 -23.280  1.00  0.00           H  
ATOM   2118 HG21 ILE A 136      -4.395  18.804 -24.550  1.00  0.00           H  
ATOM   2119 HG22 ILE A 136      -4.079  18.051 -22.997  1.00  0.00           H  
ATOM   2120 HG23 ILE A 136      -5.576  17.682 -23.873  1.00  0.00           H  
ATOM   2121 HD11 ILE A 136      -7.026  21.251 -25.667  1.00  0.00           H  
ATOM   2122 HD12 ILE A 136      -5.398  21.487 -25.008  1.00  0.00           H  
ATOM   2123 HD13 ILE A 136      -5.834  19.956 -25.790  1.00  0.00           H  
ATOM   2124  N   LYS A 137      -6.260  21.477 -20.435  1.00  0.00           N  
ATOM   2125  CA  LYS A 137      -6.959  22.618 -19.844  1.00  0.00           C  
ATOM   2126  C   LYS A 137      -6.720  23.802 -20.783  1.00  0.00           C  
ATOM   2127  O   LYS A 137      -5.728  24.526 -20.713  1.00  0.00           O  
ATOM   2128  CB  LYS A 137      -6.430  22.880 -18.426  1.00  0.00           C  
ATOM   2129  CG  LYS A 137      -7.189  22.036 -17.393  1.00  0.00           C  
ATOM   2130  CD  LYS A 137      -6.539  22.048 -16.006  1.00  0.00           C  
ATOM   2131  CE  LYS A 137      -5.446  20.994 -15.884  1.00  0.00           C  
ATOM   2132  NZ  LYS A 137      -4.931  20.973 -14.503  1.00  0.00           N1+
ATOM   2133  H   LYS A 137      -5.250  21.550 -20.577  1.00  0.00           H  
ATOM   2134  HA  LYS A 137      -8.038  22.423 -19.805  1.00  0.00           H  
ATOM   2135  HB2 LYS A 137      -5.355  22.670 -18.376  1.00  0.00           H  
ATOM   2136  HB3 LYS A 137      -6.558  23.937 -18.164  1.00  0.00           H  
ATOM   2137  HG2 LYS A 137      -8.203  22.445 -17.304  1.00  0.00           H  
ATOM   2138  HG3 LYS A 137      -7.300  21.002 -17.741  1.00  0.00           H  
ATOM   2139  HD2 LYS A 137      -6.147  23.045 -15.771  1.00  0.00           H  
ATOM   2140  HD3 LYS A 137      -7.319  21.832 -15.264  1.00  0.00           H  
ATOM   2141  HE2 LYS A 137      -5.845  19.996 -16.091  1.00  0.00           H  
ATOM   2142  HE3 LYS A 137      -4.596  21.189 -16.544  1.00  0.00           H  
ATOM   2143  HZ1 LYS A 137      -5.662  21.046 -13.791  1.00  0.00           H  
ATOM   2144  HZ2 LYS A 137      -4.540  19.964 -14.319  1.00  0.00           H  
ATOM   2145  HZ3 LYS A 137      -4.171  21.633 -14.310  1.00  0.00           H  
ATOM   2146  N   GLY A 138      -7.697  23.918 -21.762  1.00  0.00           N  
ATOM   2147  CA  GLY A 138      -7.644  24.934 -22.798  1.00  0.00           C  
ATOM   2148  C   GLY A 138      -8.685  26.017 -22.519  1.00  0.00           C  
ATOM   2149  O   GLY A 138      -9.024  26.361 -21.387  1.00  0.00           O  
ATOM   2150  H   GLY A 138      -8.525  23.310 -21.769  1.00  0.00           H  
ATOM   2151  HA2 GLY A 138      -6.656  25.401 -22.844  1.00  0.00           H  
ATOM   2152  HA3 GLY A 138      -7.858  24.439 -23.750  1.00  0.00           H  
ATOM   2153  N   SER A 139      -9.199  26.613 -23.656  1.00  0.00           N  
ATOM   2154  CA  SER A 139     -10.271  27.601 -23.572  1.00  0.00           C  
ATOM   2155  C   SER A 139     -11.037  27.525 -24.889  1.00  0.00           C  
ATOM   2156  O   SER A 139     -10.495  27.787 -25.968  1.00  0.00           O  
ATOM   2157  CB  SER A 139      -9.741  29.015 -23.363  1.00  0.00           C  
ATOM   2158  OG  SER A 139     -10.845  29.886 -23.130  1.00  0.00           O  
ATOM   2159  H   SER A 139      -8.837  26.368 -24.583  1.00  0.00           H  
ATOM   2160  HA  SER A 139     -10.934  27.332 -22.740  1.00  0.00           H  
ATOM   2161  HB2 SER A 139      -9.081  29.057 -22.490  1.00  0.00           H  
ATOM   2162  HB3 SER A 139      -9.187  29.382 -24.232  1.00  0.00           H  
ATOM   2163  HG  SER A 139     -10.477  30.743 -22.851  1.00  0.00           H  
ATOM   2164  N   PHE A 140     -12.327  27.041 -24.747  1.00  0.00           N  
ATOM   2165  CA  PHE A 140     -13.186  26.732 -25.880  1.00  0.00           C  
ATOM   2166  C   PHE A 140     -14.641  27.073 -25.530  1.00  0.00           C  
ATOM   2167  O   PHE A 140     -15.119  26.875 -24.416  1.00  0.00           O  
ATOM   2168  CB  PHE A 140     -13.142  25.239 -26.242  1.00  0.00           C  
ATOM   2169  CG  PHE A 140     -11.894  24.842 -26.988  1.00  0.00           C  
ATOM   2170  CD1 PHE A 140     -11.746  25.197 -28.332  1.00  0.00           C  
ATOM   2171  CD2 PHE A 140     -10.872  24.120 -26.359  1.00  0.00           C  
ATOM   2172  CE1 PHE A 140     -10.621  24.796 -29.044  1.00  0.00           C  
ATOM   2173  CE2 PHE A 140      -9.734  23.736 -27.068  1.00  0.00           C  
ATOM   2174  CZ  PHE A 140      -9.616  24.065 -28.415  1.00  0.00           C  
ATOM   2175  H   PHE A 140     -12.719  26.887 -23.823  1.00  0.00           H  
ATOM   2176  HA  PHE A 140     -12.855  27.340 -26.723  1.00  0.00           H  
ATOM   2177  HB2 PHE A 140     -13.249  24.626 -25.338  1.00  0.00           H  
ATOM   2178  HB3 PHE A 140     -14.000  24.975 -26.874  1.00  0.00           H  
ATOM   2179  HD1 PHE A 140     -12.509  25.785 -28.835  1.00  0.00           H  
ATOM   2180  HD2 PHE A 140     -10.950  23.861 -25.309  1.00  0.00           H  
ATOM   2181  HE1 PHE A 140     -10.532  25.062 -30.090  1.00  0.00           H  
ATOM   2182  HE2 PHE A 140      -8.941  23.186 -26.568  1.00  0.00           H  
ATOM   2183  HZ  PHE A 140      -8.737  23.762 -28.975  1.00  0.00           H  
ATOM   2184  N   LEU A 141     -15.354  27.576 -26.596  1.00  0.00           N  
ATOM   2185  CA  LEU A 141     -16.794  27.794 -26.589  1.00  0.00           C  
ATOM   2186  C   LEU A 141     -17.415  26.785 -27.582  1.00  0.00           C  
ATOM   2187  O   LEU A 141     -16.742  25.993 -28.249  1.00  0.00           O  
ATOM   2188  CB  LEU A 141     -17.140  29.242 -26.976  1.00  0.00           C  
ATOM   2189  CG  LEU A 141     -16.474  30.325 -26.103  1.00  0.00           C  
ATOM   2190  CD1 LEU A 141     -16.782  31.711 -26.677  1.00  0.00           C  
ATOM   2191  CD2 LEU A 141     -16.932  30.254 -24.646  1.00  0.00           C  
ATOM   2192  H   LEU A 141     -14.853  27.815 -27.456  1.00  0.00           H  
ATOM   2193  HA  LEU A 141     -17.197  27.556 -25.599  1.00  0.00           H  
ATOM   2194  HB2 LEU A 141     -16.857  29.408 -28.022  1.00  0.00           H  
ATOM   2195  HB3 LEU A 141     -18.227  29.383 -26.941  1.00  0.00           H  
ATOM   2196  HG  LEU A 141     -15.385  30.196 -26.129  1.00  0.00           H  
ATOM   2197 HD11 LEU A 141     -16.290  32.493 -26.089  1.00  0.00           H  
ATOM   2198 HD12 LEU A 141     -16.421  31.794 -27.708  1.00  0.00           H  
ATOM   2199 HD13 LEU A 141     -17.859  31.912 -26.676  1.00  0.00           H  
ATOM   2200 HD21 LEU A 141     -16.488  31.066 -24.061  1.00  0.00           H  
ATOM   2201 HD22 LEU A 141     -18.022  30.339 -24.569  1.00  0.00           H  
ATOM   2202 HD23 LEU A 141     -16.631  29.314 -24.177  1.00  0.00           H  
ATOM   2203  N   ASN A 142     -18.796  26.809 -27.640  1.00  0.00           N  
ATOM   2204  CA  ASN A 142     -19.532  25.800 -28.396  1.00  0.00           C  
ATOM   2205  C   ASN A 142     -19.396  26.099 -29.901  1.00  0.00           C  
ATOM   2206  O   ASN A 142     -19.386  27.229 -30.386  1.00  0.00           O  
ATOM   2207  CB  ASN A 142     -21.003  25.770 -27.988  1.00  0.00           C  
ATOM   2208  CG  ASN A 142     -21.581  24.372 -28.030  1.00  0.00           C  
ATOM   2209  OD1 ASN A 142     -20.998  23.389 -28.483  1.00  0.00           O  
ATOM   2210  ND2 ASN A 142     -22.843  24.287 -27.516  1.00  0.00           N  
ATOM   2211  H   ASN A 142     -19.313  27.534 -27.157  1.00  0.00           H  
ATOM   2212  HA  ASN A 142     -19.038  24.847 -28.191  1.00  0.00           H  
ATOM   2213  HB2 ASN A 142     -21.119  26.127 -26.957  1.00  0.00           H  
ATOM   2214  HB3 ASN A 142     -21.609  26.419 -28.628  1.00  0.00           H  
ATOM   2215 HD21 ASN A 142     -23.374  25.091 -27.203  1.00  0.00           H  
ATOM   2216 HD22 ASN A 142     -23.288  23.381 -27.463  1.00  0.00           H  
ATOM   2217  N   GLY A 143     -19.325  24.958 -30.680  1.00  0.00           N  
ATOM   2218  CA  GLY A 143     -19.034  25.019 -32.102  1.00  0.00           C  
ATOM   2219  C   GLY A 143     -17.534  25.056 -32.384  1.00  0.00           C  
ATOM   2220  O   GLY A 143     -17.071  25.674 -33.344  1.00  0.00           O  
ATOM   2221  H   GLY A 143     -19.478  24.056 -30.234  1.00  0.00           H  
ATOM   2222  HA2 GLY A 143     -19.449  24.129 -32.575  1.00  0.00           H  
ATOM   2223  HA3 GLY A 143     -19.499  25.911 -32.534  1.00  0.00           H  
ATOM   2224  N   SER A 144     -16.771  24.259 -31.558  1.00  0.00           N  
ATOM   2225  CA  SER A 144     -15.316  24.229 -31.604  1.00  0.00           C  
ATOM   2226  C   SER A 144     -14.646  22.991 -32.231  1.00  0.00           C  
ATOM   2227  O   SER A 144     -13.499  23.074 -32.700  1.00  0.00           O  
ATOM   2228  CB  SER A 144     -14.751  24.428 -30.192  1.00  0.00           C  
ATOM   2229  OG  SER A 144     -15.645  23.929 -29.196  1.00  0.00           O  
ATOM   2230  H   SER A 144     -17.215  23.684 -30.845  1.00  0.00           H  
ATOM   2231  HA  SER A 144     -14.974  25.068 -32.222  1.00  0.00           H  
ATOM   2232  HB2 SER A 144     -13.788  23.925 -30.064  1.00  0.00           H  
ATOM   2233  HB3 SER A 144     -14.594  25.493 -29.997  1.00  0.00           H  
ATOM   2234  HG  SER A 144     -16.139  24.716 -28.835  1.00  0.00           H  
ATOM   2235  N   CYS A 145     -15.279  21.776 -32.116  1.00  0.00           N  
ATOM   2236  CA  CYS A 145     -14.540  20.516 -32.265  1.00  0.00           C  
ATOM   2237  C   CYS A 145     -14.005  20.272 -33.683  1.00  0.00           C  
ATOM   2238  O   CYS A 145     -14.540  20.709 -34.700  1.00  0.00           O  
ATOM   2239  CB  CYS A 145     -15.343  19.304 -31.800  1.00  0.00           C  
ATOM   2240  SG  CYS A 145     -15.621  19.398 -30.009  1.00  0.00           S  
ATOM   2241  H   CYS A 145     -16.279  21.747 -31.873  1.00  0.00           H  
ATOM   2242  HA  CYS A 145     -13.650  20.625 -31.627  1.00  0.00           H  
ATOM   2243  HB2 CYS A 145     -16.312  19.255 -32.308  1.00  0.00           H  
ATOM   2244  HB3 CYS A 145     -14.811  18.371 -32.006  1.00  0.00           H  
ATOM   2245  HG  CYS A 145     -16.078  18.140 -29.855  1.00  0.00           H  
ATOM   2246  N   GLY A 146     -12.828  19.536 -33.700  1.00  0.00           N  
ATOM   2247  CA  GLY A 146     -11.972  19.428 -34.875  1.00  0.00           C  
ATOM   2248  C   GLY A 146     -10.822  20.440 -34.869  1.00  0.00           C  
ATOM   2249  O   GLY A 146      -9.969  20.455 -35.754  1.00  0.00           O  
ATOM   2250  H   GLY A 146     -12.519  19.022 -32.862  1.00  0.00           H  
ATOM   2251  HA2 GLY A 146     -11.533  18.428 -34.861  1.00  0.00           H  
ATOM   2252  HA3 GLY A 146     -12.559  19.573 -35.779  1.00  0.00           H  
ATOM   2253  N   SER A 147     -10.821  21.275 -33.762  1.00  0.00           N  
ATOM   2254  CA  SER A 147      -9.704  22.158 -33.419  1.00  0.00           C  
ATOM   2255  C   SER A 147      -8.515  21.246 -33.067  1.00  0.00           C  
ATOM   2256  O   SER A 147      -8.642  20.035 -32.829  1.00  0.00           O  
ATOM   2257  CB  SER A 147     -10.064  23.058 -32.237  1.00  0.00           C  
ATOM   2258  OG  SER A 147     -11.115  23.973 -32.566  1.00  0.00           O  
ATOM   2259  H   SER A 147     -11.651  21.236 -33.176  1.00  0.00           H  
ATOM   2260  HA  SER A 147      -9.462  22.744 -34.312  1.00  0.00           H  
ATOM   2261  HB2 SER A 147     -10.384  22.475 -31.367  1.00  0.00           H  
ATOM   2262  HB3 SER A 147      -9.202  23.653 -31.926  1.00  0.00           H  
ATOM   2263  HG  SER A 147     -11.951  23.448 -32.649  1.00  0.00           H  
ATOM   2264  N   VAL A 148      -7.271  21.862 -33.084  1.00  0.00           N  
ATOM   2265  CA  VAL A 148      -6.074  21.028 -33.153  1.00  0.00           C  
ATOM   2266  C   VAL A 148      -4.947  21.508 -32.233  1.00  0.00           C  
ATOM   2267  O   VAL A 148      -4.727  22.697 -32.000  1.00  0.00           O  
ATOM   2268  CB  VAL A 148      -5.525  20.847 -34.594  1.00  0.00           C  
ATOM   2269  CG1 VAL A 148      -6.449  19.980 -35.449  1.00  0.00           C  
ATOM   2270  CG2 VAL A 148      -5.248  22.176 -35.304  1.00  0.00           C  
ATOM   2271  H   VAL A 148      -7.168  22.882 -33.057  1.00  0.00           H  
ATOM   2272  HA  VAL A 148      -6.353  20.034 -32.785  1.00  0.00           H  
ATOM   2273  HB  VAL A 148      -4.567  20.313 -34.529  1.00  0.00           H  
ATOM   2274 HG11 VAL A 148      -5.956  19.710 -36.388  1.00  0.00           H  
ATOM   2275 HG12 VAL A 148      -6.704  19.047 -34.937  1.00  0.00           H  
ATOM   2276 HG13 VAL A 148      -7.375  20.504 -35.698  1.00  0.00           H  
ATOM   2277 HG21 VAL A 148      -4.841  21.998 -36.305  1.00  0.00           H  
ATOM   2278 HG22 VAL A 148      -6.157  22.775 -35.416  1.00  0.00           H  
ATOM   2279 HG23 VAL A 148      -4.511  22.768 -34.754  1.00  0.00           H  
ATOM   2280  N   GLY A 149      -4.179  20.445 -31.778  1.00  0.00           N  
ATOM   2281  CA  GLY A 149      -2.983  20.598 -30.983  1.00  0.00           C  
ATOM   2282  C   GLY A 149      -1.815  20.126 -31.840  1.00  0.00           C  
ATOM   2283  O   GLY A 149      -1.805  19.034 -32.419  1.00  0.00           O  
ATOM   2284  H   GLY A 149      -4.449  19.477 -32.024  1.00  0.00           H  
ATOM   2285  HA2 GLY A 149      -2.868  21.631 -30.667  1.00  0.00           H  
ATOM   2286  HA3 GLY A 149      -3.057  19.965 -30.099  1.00  0.00           H  
ATOM   2287  N   PHE A 150      -0.810  21.068 -31.942  1.00  0.00           N  
ATOM   2288  CA  PHE A 150       0.286  20.868 -32.871  1.00  0.00           C  
ATOM   2289  C   PHE A 150       1.648  21.190 -32.254  1.00  0.00           C  
ATOM   2290  O   PHE A 150       1.817  22.016 -31.356  1.00  0.00           O  
ATOM   2291  CB  PHE A 150       0.063  21.621 -34.196  1.00  0.00           C  
ATOM   2292  CG  PHE A 150       0.230  23.116 -34.093  1.00  0.00           C  
ATOM   2293  CD1 PHE A 150      -0.822  23.925 -33.644  1.00  0.00           C  
ATOM   2294  CD2 PHE A 150       1.460  23.707 -34.420  1.00  0.00           C  
ATOM   2295  CE1 PHE A 150      -0.636  25.297 -33.492  1.00  0.00           C  
ATOM   2296  CE2 PHE A 150       1.636  25.081 -34.285  1.00  0.00           C  
ATOM   2297  CZ  PHE A 150       0.593  25.871 -33.811  1.00  0.00           C  
ATOM   2298  H   PHE A 150      -0.829  21.939 -31.382  1.00  0.00           H  
ATOM   2299  HA  PHE A 150       0.298  19.801 -33.118  1.00  0.00           H  
ATOM   2300  HB2 PHE A 150       0.759  21.240 -34.955  1.00  0.00           H  
ATOM   2301  HB3 PHE A 150      -0.941  21.406 -34.583  1.00  0.00           H  
ATOM   2302  HD1 PHE A 150      -1.781  23.486 -33.370  1.00  0.00           H  
ATOM   2303  HD2 PHE A 150       2.287  23.094 -34.774  1.00  0.00           H  
ATOM   2304  HE1 PHE A 150      -1.436  25.915 -33.094  1.00  0.00           H  
ATOM   2305  HE2 PHE A 150       2.593  25.531 -34.524  1.00  0.00           H  
ATOM   2306  HZ  PHE A 150       0.744  26.937 -33.665  1.00  0.00           H  
ATOM   2307  N   ASN A 151       2.660  20.499 -32.903  1.00  0.00           N  
ATOM   2308  CA  ASN A 151       4.071  20.744 -32.654  1.00  0.00           C  
ATOM   2309  C   ASN A 151       4.723  20.971 -34.015  1.00  0.00           C  
ATOM   2310  O   ASN A 151       4.406  20.335 -35.024  1.00  0.00           O  
ATOM   2311  CB  ASN A 151       4.736  19.546 -31.977  1.00  0.00           C  
ATOM   2312  CG  ASN A 151       4.715  19.708 -30.486  1.00  0.00           C  
ATOM   2313  OD1 ASN A 151       4.561  20.786 -29.925  1.00  0.00           O  
ATOM   2314  ND2 ASN A 151       4.913  18.570 -29.762  1.00  0.00           N  
ATOM   2315  H   ASN A 151       2.431  19.784 -33.612  1.00  0.00           H  
ATOM   2316  HA  ASN A 151       4.171  21.670 -32.077  1.00  0.00           H  
ATOM   2317  HB2 ASN A 151       4.239  18.607 -32.246  1.00  0.00           H  
ATOM   2318  HB3 ASN A 151       5.790  19.462 -32.267  1.00  0.00           H  
ATOM   2319 HD21 ASN A 151       5.093  17.657 -30.167  1.00  0.00           H  
ATOM   2320 HD22 ASN A 151       4.861  18.677 -28.745  1.00  0.00           H  
ATOM   2321  N   ILE A 152       5.736  21.910 -34.006  1.00  0.00           N  
ATOM   2322  CA  ILE A 152       6.540  22.135 -35.199  1.00  0.00           C  
ATOM   2323  C   ILE A 152       7.885  21.455 -34.905  1.00  0.00           C  
ATOM   2324  O   ILE A 152       8.674  21.856 -34.048  1.00  0.00           O  
ATOM   2325  CB  ILE A 152       6.705  23.622 -35.574  1.00  0.00           C  
ATOM   2326  CG1 ILE A 152       5.343  24.351 -35.578  1.00  0.00           C  
ATOM   2327  CG2 ILE A 152       7.374  23.710 -36.954  1.00  0.00           C  
ATOM   2328  CD1 ILE A 152       5.436  25.834 -35.914  1.00  0.00           C  
ATOM   2329  H   ILE A 152       5.965  22.424 -33.159  1.00  0.00           H  
ATOM   2330  HA  ILE A 152       6.059  21.629 -36.044  1.00  0.00           H  
ATOM   2331  HB  ILE A 152       7.361  24.113 -34.845  1.00  0.00           H  
ATOM   2332 HG12 ILE A 152       4.659  23.867 -36.285  1.00  0.00           H  
ATOM   2333 HG13 ILE A 152       4.883  24.267 -34.587  1.00  0.00           H  
ATOM   2334 HG21 ILE A 152       7.567  24.746 -37.238  1.00  0.00           H  
ATOM   2335 HG22 ILE A 152       8.335  23.189 -36.961  1.00  0.00           H  
ATOM   2336 HG23 ILE A 152       6.743  23.261 -37.730  1.00  0.00           H  
ATOM   2337 HD11 ILE A 152       4.473  26.323 -35.742  1.00  0.00           H  
ATOM   2338 HD12 ILE A 152       6.188  26.336 -35.297  1.00  0.00           H  
ATOM   2339 HD13 ILE A 152       5.687  25.988 -36.964  1.00  0.00           H  
ATOM   2340  N   ASP A 153       8.098  20.321 -35.666  1.00  0.00           N  
ATOM   2341  CA  ASP A 153       9.260  19.466 -35.468  1.00  0.00           C  
ATOM   2342  C   ASP A 153      10.194  19.833 -36.630  1.00  0.00           C  
ATOM   2343  O   ASP A 153      10.032  19.419 -37.782  1.00  0.00           O  
ATOM   2344  CB  ASP A 153       8.906  17.993 -35.561  1.00  0.00           C  
ATOM   2345  CG  ASP A 153       8.157  17.382 -34.390  1.00  0.00           C  
ATOM   2346  OD1 ASP A 153       8.007  18.048 -33.336  1.00  0.00           O  
ATOM   2347  OD2 ASP A 153       7.704  16.205 -34.655  1.00  0.00           O1-
ATOM   2348  H   ASP A 153       7.467  20.088 -36.450  1.00  0.00           H  
ATOM   2349  HA  ASP A 153       9.746  19.693 -34.513  1.00  0.00           H  
ATOM   2350  HB2 ASP A 153       8.312  17.808 -36.466  1.00  0.00           H  
ATOM   2351  HB3 ASP A 153       9.828  17.407 -35.671  1.00  0.00           H  
ATOM   2352  N   TYR A 154      11.164  20.760 -36.325  1.00  0.00           N  
ATOM   2353  CA  TYR A 154      12.138  21.231 -37.310  1.00  0.00           C  
ATOM   2354  C   TYR A 154      11.365  22.190 -38.235  1.00  0.00           C  
ATOM   2355  O   TYR A 154      10.882  23.235 -37.792  1.00  0.00           O  
ATOM   2356  CB  TYR A 154      12.962  20.114 -37.978  1.00  0.00           C  
ATOM   2357  CG  TYR A 154      13.571  19.153 -36.977  1.00  0.00           C  
ATOM   2358  CD1 TYR A 154      14.609  19.563 -36.130  1.00  0.00           C  
ATOM   2359  CD2 TYR A 154      13.058  17.852 -36.843  1.00  0.00           C  
ATOM   2360  CE1 TYR A 154      15.101  18.702 -35.146  1.00  0.00           C  
ATOM   2361  CE2 TYR A 154      13.554  16.990 -35.863  1.00  0.00           C  
ATOM   2362  CZ  TYR A 154      14.562  17.425 -35.013  1.00  0.00           C  
ATOM   2363  OH  TYR A 154      14.993  16.565 -34.043  1.00  0.00           O  
ATOM   2364  H   TYR A 154      11.186  21.153 -35.389  1.00  0.00           H  
ATOM   2365  HA  TYR A 154      12.832  21.868 -36.745  1.00  0.00           H  
ATOM   2366  HB2 TYR A 154      12.359  19.539 -38.690  1.00  0.00           H  
ATOM   2367  HB3 TYR A 154      13.766  20.561 -38.579  1.00  0.00           H  
ATOM   2368  HD1 TYR A 154      15.030  20.561 -36.220  1.00  0.00           H  
ATOM   2369  HD2 TYR A 154      12.248  17.514 -37.486  1.00  0.00           H  
ATOM   2370  HE1 TYR A 154      15.894  19.049 -34.491  1.00  0.00           H  
ATOM   2371  HE2 TYR A 154      13.143  15.991 -35.748  1.00  0.00           H  
ATOM   2372  HH  TYR A 154      15.630  17.037 -33.481  1.00  0.00           H  
ATOM   2373  N   ASP A 155      11.113  21.790 -39.523  1.00  0.00           N  
ATOM   2374  CA  ASP A 155      10.201  22.510 -40.409  1.00  0.00           C  
ATOM   2375  C   ASP A 155       8.906  21.704 -40.696  1.00  0.00           C  
ATOM   2376  O   ASP A 155       8.033  22.134 -41.450  1.00  0.00           O  
ATOM   2377  CB  ASP A 155      10.908  22.910 -41.702  1.00  0.00           C  
ATOM   2378  CG  ASP A 155      11.258  21.700 -42.520  1.00  0.00           C  
ATOM   2379  OD1 ASP A 155      11.432  20.579 -41.938  1.00  0.00           O  
ATOM   2380  OD2 ASP A 155      11.278  21.794 -43.786  1.00  0.00           O1-
ATOM   2381  H   ASP A 155      11.516  20.958 -39.958  1.00  0.00           H  
ATOM   2382  HA  ASP A 155       9.868  23.425 -39.906  1.00  0.00           H  
ATOM   2383  HB2 ASP A 155      10.259  23.563 -42.297  1.00  0.00           H  
ATOM   2384  HB3 ASP A 155      11.830  23.461 -41.485  1.00  0.00           H  
ATOM   2385  N   CYS A 156       8.796  20.502 -40.030  1.00  0.00           N  
ATOM   2386  CA  CYS A 156       7.730  19.530 -40.283  1.00  0.00           C  
ATOM   2387  C   CYS A 156       6.694  19.743 -39.181  1.00  0.00           C  
ATOM   2388  O   CYS A 156       7.006  19.935 -38.003  1.00  0.00           O  
ATOM   2389  CB  CYS A 156       8.302  18.111 -40.239  1.00  0.00           C  
ATOM   2390  SG  CYS A 156       7.229  16.883 -41.041  1.00  0.00           S  
ATOM   2391  H   CYS A 156       9.475  20.288 -39.287  1.00  0.00           H  
ATOM   2392  HA  CYS A 156       7.294  19.754 -41.260  1.00  0.00           H  
ATOM   2393  HB2 CYS A 156       9.265  18.079 -40.762  1.00  0.00           H  
ATOM   2394  HB3 CYS A 156       8.479  17.781 -39.211  1.00  0.00           H  
ATOM   2395  HG  CYS A 156       8.098  15.865 -40.987  1.00  0.00           H  
ATOM   2396  N   VAL A 157       5.378  19.696 -39.583  1.00  0.00           N  
ATOM   2397  CA  VAL A 157       4.302  19.899 -38.619  1.00  0.00           C  
ATOM   2398  C   VAL A 157       3.898  18.509 -38.099  1.00  0.00           C  
ATOM   2399  O   VAL A 157       3.554  17.594 -38.848  1.00  0.00           O  
ATOM   2400  CB  VAL A 157       3.078  20.626 -39.211  1.00  0.00           C  
ATOM   2401  CG1 VAL A 157       2.074  20.967 -38.102  1.00  0.00           C  
ATOM   2402  CG2 VAL A 157       3.482  21.921 -39.914  1.00  0.00           C  
ATOM   2403  H   VAL A 157       5.149  19.497 -40.573  1.00  0.00           H  
ATOM   2404  HA  VAL A 157       4.697  20.501 -37.793  1.00  0.00           H  
ATOM   2405  HB  VAL A 157       2.578  19.982 -39.945  1.00  0.00           H  
ATOM   2406 HG11 VAL A 157       1.242  21.553 -38.502  1.00  0.00           H  
ATOM   2407 HG12 VAL A 157       1.658  20.063 -37.647  1.00  0.00           H  
ATOM   2408 HG13 VAL A 157       2.543  21.560 -37.308  1.00  0.00           H  
ATOM   2409 HG21 VAL A 157       2.600  22.450 -40.290  1.00  0.00           H  
ATOM   2410 HG22 VAL A 157       4.008  22.587 -39.224  1.00  0.00           H  
ATOM   2411 HG23 VAL A 157       4.136  21.728 -40.771  1.00  0.00           H  
ATOM   2412  N   SER A 158       3.941  18.406 -36.721  1.00  0.00           N  
ATOM   2413  CA  SER A 158       3.496  17.227 -35.985  1.00  0.00           C  
ATOM   2414  C   SER A 158       2.122  17.584 -35.418  1.00  0.00           C  
ATOM   2415  O   SER A 158       1.982  18.461 -34.560  1.00  0.00           O  
ATOM   2416  CB  SER A 158       4.416  16.887 -34.812  1.00  0.00           C  
ATOM   2417  OG  SER A 158       5.392  15.916 -35.203  1.00  0.00           O  
ATOM   2418  H   SER A 158       4.248  19.211 -36.149  1.00  0.00           H  
ATOM   2419  HA  SER A 158       3.436  16.379 -36.667  1.00  0.00           H  
ATOM   2420  HB2 SER A 158       4.942  17.774 -34.444  1.00  0.00           H  
ATOM   2421  HB3 SER A 158       3.862  16.448 -33.976  1.00  0.00           H  
ATOM   2422  HG  SER A 158       6.197  16.165 -34.651  1.00  0.00           H  
ATOM   2423  N   PHE A 159       1.072  16.890 -35.992  1.00  0.00           N  
ATOM   2424  CA  PHE A 159      -0.297  17.076 -35.513  1.00  0.00           C  
ATOM   2425  C   PHE A 159      -0.563  15.955 -34.497  1.00  0.00           C  
ATOM   2426  O   PHE A 159      -0.672  14.773 -34.827  1.00  0.00           O  
ATOM   2427  CB  PHE A 159      -1.318  17.034 -36.644  1.00  0.00           C  
ATOM   2428  CG  PHE A 159      -1.340  18.300 -37.467  1.00  0.00           C  
ATOM   2429  CD1 PHE A 159      -1.834  19.487 -36.905  1.00  0.00           C  
ATOM   2430  CD2 PHE A 159      -0.904  18.302 -38.802  1.00  0.00           C  
ATOM   2431  CE1 PHE A 159      -1.889  20.655 -37.662  1.00  0.00           C  
ATOM   2432  CE2 PHE A 159      -0.983  19.468 -39.566  1.00  0.00           C  
ATOM   2433  CZ  PHE A 159      -1.471  20.643 -38.994  1.00  0.00           C  
ATOM   2434  H   PHE A 159       1.265  16.229 -36.759  1.00  0.00           H  
ATOM   2435  HA  PHE A 159      -0.360  18.039 -34.993  1.00  0.00           H  
ATOM   2436  HB2 PHE A 159      -1.144  16.167 -37.287  1.00  0.00           H  
ATOM   2437  HB3 PHE A 159      -2.322  16.903 -36.230  1.00  0.00           H  
ATOM   2438  HD1 PHE A 159      -2.197  19.503 -35.879  1.00  0.00           H  
ATOM   2439  HD2 PHE A 159      -0.515  17.393 -39.255  1.00  0.00           H  
ATOM   2440  HE1 PHE A 159      -2.264  21.571 -37.218  1.00  0.00           H  
ATOM   2441  HE2 PHE A 159      -0.673  19.467 -40.609  1.00  0.00           H  
ATOM   2442  HZ  PHE A 159      -1.521  21.556 -39.582  1.00  0.00           H  
ATOM   2443  N   CYS A 160      -0.523  16.385 -33.179  1.00  0.00           N  
ATOM   2444  CA  CYS A 160      -0.473  15.438 -32.061  1.00  0.00           C  
ATOM   2445  C   CYS A 160      -1.795  15.194 -31.312  1.00  0.00           C  
ATOM   2446  O   CYS A 160      -1.908  14.279 -30.488  1.00  0.00           O  
ATOM   2447  CB  CYS A 160       0.641  15.805 -31.075  1.00  0.00           C  
ATOM   2448  SG  CYS A 160       0.671  17.566 -30.632  1.00  0.00           S  
ATOM   2449  H   CYS A 160      -0.517  17.389 -32.968  1.00  0.00           H  
ATOM   2450  HA  CYS A 160      -0.230  14.452 -32.476  1.00  0.00           H  
ATOM   2451  HB2 CYS A 160       0.570  15.218 -30.155  1.00  0.00           H  
ATOM   2452  HB3 CYS A 160       1.612  15.592 -31.532  1.00  0.00           H  
ATOM   2453  HG  CYS A 160      -0.455  17.592 -29.902  1.00  0.00           H  
ATOM   2454  N   TYR A 161      -2.786  16.116 -31.567  1.00  0.00           N  
ATOM   2455  CA  TYR A 161      -4.072  16.114 -30.880  1.00  0.00           C  
ATOM   2456  C   TYR A 161      -5.089  16.780 -31.811  1.00  0.00           C  
ATOM   2457  O   TYR A 161      -4.902  17.915 -32.260  1.00  0.00           O  
ATOM   2458  CB  TYR A 161      -3.931  16.897 -29.565  1.00  0.00           C  
ATOM   2459  CG  TYR A 161      -5.210  17.179 -28.822  1.00  0.00           C  
ATOM   2460  CD1 TYR A 161      -5.726  16.246 -27.922  1.00  0.00           C  
ATOM   2461  CD2 TYR A 161      -5.881  18.400 -28.992  1.00  0.00           C  
ATOM   2462  CE1 TYR A 161      -6.875  16.534 -27.194  1.00  0.00           C  
ATOM   2463  CE2 TYR A 161      -7.046  18.681 -28.277  1.00  0.00           C  
ATOM   2464  CZ  TYR A 161      -7.541  17.736 -27.392  1.00  0.00           C  
ATOM   2465  OH  TYR A 161      -8.680  17.942 -26.678  1.00  0.00           O  
ATOM   2466  H   TYR A 161      -2.607  16.848 -32.256  1.00  0.00           H  
ATOM   2467  HA  TYR A 161      -4.360  15.080 -30.671  1.00  0.00           H  
ATOM   2468  HB2 TYR A 161      -3.247  16.358 -28.894  1.00  0.00           H  
ATOM   2469  HB3 TYR A 161      -3.422  17.849 -29.754  1.00  0.00           H  
ATOM   2470  HD1 TYR A 161      -5.222  15.299 -27.753  1.00  0.00           H  
ATOM   2471  HD2 TYR A 161      -5.485  19.153 -29.668  1.00  0.00           H  
ATOM   2472  HE1 TYR A 161      -7.250  15.822 -26.467  1.00  0.00           H  
ATOM   2473  HE2 TYR A 161      -7.538  19.641 -28.398  1.00  0.00           H  
ATOM   2474  HH  TYR A 161      -9.287  18.565 -27.147  1.00  0.00           H  
ATOM   2475  N   MET A 162      -6.232  16.028 -32.037  1.00  0.00           N  
ATOM   2476  CA  MET A 162      -7.426  16.604 -32.641  1.00  0.00           C  
ATOM   2477  C   MET A 162      -8.502  16.594 -31.546  1.00  0.00           C  
ATOM   2478  O   MET A 162      -8.827  15.595 -30.900  1.00  0.00           O  
ATOM   2479  CB  MET A 162      -7.899  15.857 -33.890  1.00  0.00           C  
ATOM   2480  CG  MET A 162      -9.221  16.419 -34.426  1.00  0.00           C  
ATOM   2481  SD  MET A 162      -9.608  15.742 -36.074  1.00  0.00           S  
ATOM   2482  CE  MET A 162      -8.958  17.106 -37.076  1.00  0.00           C  
ATOM   2483  H   MET A 162      -6.273  15.044 -31.712  1.00  0.00           H  
ATOM   2484  HA  MET A 162      -7.207  17.640 -32.920  1.00  0.00           H  
ATOM   2485  HB2 MET A 162      -7.120  15.948 -34.654  1.00  0.00           H  
ATOM   2486  HB3 MET A 162      -8.012  14.787 -33.672  1.00  0.00           H  
ATOM   2487  HG2 MET A 162     -10.045  16.136 -33.763  1.00  0.00           H  
ATOM   2488  HG3 MET A 162      -9.198  17.512 -34.474  1.00  0.00           H  
ATOM   2489  HE1 MET A 162      -8.889  16.785 -38.116  1.00  0.00           H  
ATOM   2490  HE2 MET A 162      -9.630  17.965 -37.019  1.00  0.00           H  
ATOM   2491  HE3 MET A 162      -7.961  17.397 -36.738  1.00  0.00           H  
ATOM   2492  N   HIE A 163      -9.106  17.828 -31.385  1.00  0.00           N  
ATOM   2493  CA  HIE A 163     -10.047  18.111 -30.305  1.00  0.00           C  
ATOM   2494  C   HIE A 163     -11.437  17.552 -30.661  1.00  0.00           C  
ATOM   2495  O   HIE A 163     -12.035  17.869 -31.692  1.00  0.00           O  
ATOM   2496  CB  HIE A 163     -10.130  19.624 -30.109  1.00  0.00           C  
ATOM   2497  CG  HIE A 163     -10.859  20.023 -28.888  1.00  0.00           C  
ATOM   2498  ND1 HIE A 163     -10.600  19.426 -27.673  1.00  0.00           N  
ATOM   2499  CD2 HIE A 163     -11.835  20.988 -28.773  1.00  0.00           C  
ATOM   2500  CE1 HIE A 163     -11.483  19.969 -26.860  1.00  0.00           C  
ATOM   2501  NE2 HIE A 163     -12.222  20.945 -27.466  1.00  0.00           N  
ATOM   2502  H   HIE A 163      -8.884  18.605 -32.032  1.00  0.00           H  
ATOM   2503  HA  HIE A 163      -9.671  17.611 -29.407  1.00  0.00           H  
ATOM   2504  HB2 HIE A 163      -9.124  20.058 -30.063  1.00  0.00           H  
ATOM   2505  HB3 HIE A 163     -10.618  20.079 -30.980  1.00  0.00           H  
ATOM   2506  HD2 HIE A 163     -12.289  21.672 -29.477  1.00  0.00           H  
ATOM   2507  HE2 HIE A 163     -12.925  21.526 -27.028  1.00  0.00           H  
ATOM   2508  HE1 HIE A 163     -11.641  19.705 -25.827  1.00  0.00           H  
ATOM   2509  N   HIP A 164     -11.931  16.653 -29.720  1.00  0.00           N  
ATOM   2510  CA  HIP A 164     -13.201  15.957 -29.898  1.00  0.00           C  
ATOM   2511  C   HIP A 164     -14.309  16.469 -28.981  1.00  0.00           C  
ATOM   2512  O   HIP A 164     -15.479  16.375 -29.378  1.00  0.00           O  
ATOM   2513  CB  HIP A 164     -13.109  14.433 -29.728  1.00  0.00           C  
ATOM   2514  CG  HIP A 164     -12.870  13.718 -31.010  1.00  0.00           C  
ATOM   2515  CD2 HIP A 164     -13.511  12.648 -31.601  1.00  0.00           C  
ATOM   2516  ND1 HIP A 164     -11.823  14.022 -31.863  1.00  0.00           N1+
ATOM   2517  NE2 HIP A 164     -12.821  12.335 -32.751  1.00  0.00           N  
ATOM   2518  CE1 HIP A 164     -11.815  13.198 -32.917  1.00  0.00           C  
ATOM   2519  H   HIP A 164     -11.415  16.508 -28.846  1.00  0.00           H  
ATOM   2520  HA  HIP A 164     -13.557  16.183 -30.913  1.00  0.00           H  
ATOM   2521  HB2 HIP A 164     -12.309  14.165 -29.039  1.00  0.00           H  
ATOM   2522  HB3 HIP A 164     -14.037  14.026 -29.307  1.00  0.00           H  
ATOM   2523  HD1 HIP A 164     -11.100  14.721 -31.688  1.00  0.00           H  
ATOM   2524  HD2 HIP A 164     -14.356  12.034 -31.343  1.00  0.00           H  
ATOM   2525  HE2 HIP A 164     -13.031  11.530 -33.381  1.00  0.00           H  
ATOM   2526  HE1 HIP A 164     -11.111  13.215 -33.737  1.00  0.00           H  
ATOM   2527  N   MET A 165     -13.983  16.864 -27.697  1.00  0.00           N  
ATOM   2528  CA  MET A 165     -15.020  17.383 -26.791  1.00  0.00           C  
ATOM   2529  C   MET A 165     -14.470  18.029 -25.499  1.00  0.00           C  
ATOM   2530  O   MET A 165     -13.300  17.915 -25.137  1.00  0.00           O  
ATOM   2531  CB  MET A 165     -16.082  16.328 -26.414  1.00  0.00           C  
ATOM   2532  CG  MET A 165     -15.497  15.151 -25.643  1.00  0.00           C  
ATOM   2533  SD  MET A 165     -16.865  14.098 -25.071  1.00  0.00           S  
ATOM   2534  CE  MET A 165     -15.903  12.629 -24.672  1.00  0.00           C  
ATOM   2535  H   MET A 165     -13.022  16.810 -27.337  1.00  0.00           H  
ATOM   2536  HA  MET A 165     -15.532  18.184 -27.336  1.00  0.00           H  
ATOM   2537  HB2 MET A 165     -16.869  16.806 -25.816  1.00  0.00           H  
ATOM   2538  HB3 MET A 165     -16.587  15.956 -27.313  1.00  0.00           H  
ATOM   2539  HG2 MET A 165     -14.834  14.569 -26.291  1.00  0.00           H  
ATOM   2540  HG3 MET A 165     -14.931  15.481 -24.768  1.00  0.00           H  
ATOM   2541  HE1 MET A 165     -15.036  12.892 -24.063  1.00  0.00           H  
ATOM   2542  HE2 MET A 165     -16.526  11.942 -24.102  1.00  0.00           H  
ATOM   2543  HE3 MET A 165     -15.568  12.132 -25.586  1.00  0.00           H  
ATOM   2544  N   GLU A 166     -15.449  18.703 -24.781  1.00  0.00           N  
ATOM   2545  CA  GLU A 166     -15.277  19.202 -23.410  1.00  0.00           C  
ATOM   2546  C   GLU A 166     -15.974  18.180 -22.490  1.00  0.00           C  
ATOM   2547  O   GLU A 166     -17.105  17.746 -22.718  1.00  0.00           O  
ATOM   2548  CB  GLU A 166     -15.908  20.590 -23.288  1.00  0.00           C  
ATOM   2549  CG  GLU A 166     -15.680  21.250 -21.932  1.00  0.00           C  
ATOM   2550  CD  GLU A 166     -16.023  22.732 -22.089  1.00  0.00           C  
ATOM   2551  OE1 GLU A 166     -17.211  23.053 -21.806  1.00  0.00           O  
ATOM   2552  OE2 GLU A 166     -15.066  23.453 -22.513  1.00  0.00           O1-
ATOM   2553  H   GLU A 166     -16.375  18.831 -25.181  1.00  0.00           H  
ATOM   2554  HA  GLU A 166     -14.208  19.243 -23.187  1.00  0.00           H  
ATOM   2555  HB2 GLU A 166     -15.494  21.222 -24.083  1.00  0.00           H  
ATOM   2556  HB3 GLU A 166     -16.988  20.534 -23.483  1.00  0.00           H  
ATOM   2557  HG2 GLU A 166     -16.312  20.794 -21.162  1.00  0.00           H  
ATOM   2558  HG3 GLU A 166     -14.639  21.147 -21.609  1.00  0.00           H  
ATOM   2559  N   LEU A 167     -15.223  17.773 -21.403  1.00  0.00           N  
ATOM   2560  CA  LEU A 167     -15.753  16.801 -20.456  1.00  0.00           C  
ATOM   2561  C   LEU A 167     -16.651  17.542 -19.443  1.00  0.00           C  
ATOM   2562  O   LEU A 167     -16.475  18.734 -19.168  1.00  0.00           O  
ATOM   2563  CB  LEU A 167     -14.643  16.053 -19.703  1.00  0.00           C  
ATOM   2564  CG  LEU A 167     -13.679  15.238 -20.585  1.00  0.00           C  
ATOM   2565  CD1 LEU A 167     -12.716  14.445 -19.699  1.00  0.00           C  
ATOM   2566  CD2 LEU A 167     -14.400  14.276 -21.527  1.00  0.00           C  
ATOM   2567  H   LEU A 167     -14.286  18.177 -21.232  1.00  0.00           H  
ATOM   2568  HA  LEU A 167     -16.374  16.103 -21.021  1.00  0.00           H  
ATOM   2569  HB2 LEU A 167     -14.059  16.775 -19.117  1.00  0.00           H  
ATOM   2570  HB3 LEU A 167     -15.094  15.379 -18.964  1.00  0.00           H  
ATOM   2571  HG  LEU A 167     -13.084  15.932 -21.191  1.00  0.00           H  
ATOM   2572 HD11 LEU A 167     -11.919  14.005 -20.305  1.00  0.00           H  
ATOM   2573 HD12 LEU A 167     -12.245  15.080 -18.946  1.00  0.00           H  
ATOM   2574 HD13 LEU A 167     -13.234  13.636 -19.173  1.00  0.00           H  
ATOM   2575 HD21 LEU A 167     -13.682  13.647 -22.063  1.00  0.00           H  
ATOM   2576 HD22 LEU A 167     -15.083  13.618 -20.980  1.00  0.00           H  
ATOM   2577 HD23 LEU A 167     -14.977  14.820 -22.280  1.00  0.00           H  
ATOM   2578  N   PRO A 168     -17.594  16.794 -18.752  1.00  0.00           N  
ATOM   2579  CA  PRO A 168     -18.521  17.428 -17.801  1.00  0.00           C  
ATOM   2580  C   PRO A 168     -17.885  18.056 -16.554  1.00  0.00           C  
ATOM   2581  O   PRO A 168     -18.553  18.707 -15.751  1.00  0.00           O  
ATOM   2582  CB  PRO A 168     -19.454  16.292 -17.360  1.00  0.00           C  
ATOM   2583  CG  PRO A 168     -19.339  15.260 -18.472  1.00  0.00           C  
ATOM   2584  CD  PRO A 168     -17.884  15.373 -18.889  1.00  0.00           C  
ATOM   2585  HA  PRO A 168     -19.064  18.212 -18.342  1.00  0.00           H  
ATOM   2586  HB2 PRO A 168     -19.123  15.849 -16.412  1.00  0.00           H  
ATOM   2587  HB3 PRO A 168     -20.483  16.636 -17.220  1.00  0.00           H  
ATOM   2588  HG2 PRO A 168     -19.608  14.251 -18.148  1.00  0.00           H  
ATOM   2589  HG3 PRO A 168     -19.993  15.541 -19.306  1.00  0.00           H  
ATOM   2590  HD2 PRO A 168     -17.234  14.831 -18.193  1.00  0.00           H  
ATOM   2591  HD3 PRO A 168     -17.718  15.001 -19.901  1.00  0.00           H  
ATOM   2592  N   THR A 169     -16.544  17.800 -16.384  1.00  0.00           N  
ATOM   2593  CA  THR A 169     -15.728  18.456 -15.368  1.00  0.00           C  
ATOM   2594  C   THR A 169     -15.008  19.704 -15.920  1.00  0.00           C  
ATOM   2595  O   THR A 169     -14.178  20.321 -15.249  1.00  0.00           O  
ATOM   2596  CB  THR A 169     -14.719  17.466 -14.756  1.00  0.00           C  
ATOM   2597  OG1 THR A 169     -14.140  16.670 -15.800  1.00  0.00           O  
ATOM   2598  CG2 THR A 169     -15.392  16.521 -13.765  1.00  0.00           C  
ATOM   2599  H   THR A 169     -16.073  17.136 -16.994  1.00  0.00           H  
ATOM   2600  HA  THR A 169     -16.387  18.842 -14.580  1.00  0.00           H  
ATOM   2601  HB  THR A 169     -13.905  17.995 -14.248  1.00  0.00           H  
ATOM   2602 HG21 THR A 169     -15.853  17.073 -12.940  1.00  0.00           H  
ATOM   2603 HG22 THR A 169     -16.159  15.912 -14.255  1.00  0.00           H  
ATOM   2604 HG23 THR A 169     -14.660  15.822 -13.347  1.00  0.00           H  
ATOM   2605  HG1 THR A 169     -13.464  16.100 -15.392  1.00  0.00           H  
ATOM   2606  N   GLY A 170     -15.401  20.132 -17.172  1.00  0.00           N  
ATOM   2607  CA  GLY A 170     -14.996  21.411 -17.726  1.00  0.00           C  
ATOM   2608  C   GLY A 170     -13.606  21.383 -18.342  1.00  0.00           C  
ATOM   2609  O   GLY A 170     -13.041  22.411 -18.711  1.00  0.00           O  
ATOM   2610  H   GLY A 170     -16.010  19.542 -17.754  1.00  0.00           H  
ATOM   2611  HA2 GLY A 170     -15.717  21.681 -18.503  1.00  0.00           H  
ATOM   2612  HA3 GLY A 170     -15.010  22.165 -16.932  1.00  0.00           H  
ATOM   2613  N   VAL A 171     -13.068  20.122 -18.508  1.00  0.00           N  
ATOM   2614  CA  VAL A 171     -11.745  19.918 -19.090  1.00  0.00           C  
ATOM   2615  C   VAL A 171     -11.907  19.330 -20.500  1.00  0.00           C  
ATOM   2616  O   VAL A 171     -12.895  18.691 -20.861  1.00  0.00           O  
ATOM   2617  CB  VAL A 171     -10.800  19.090 -18.195  1.00  0.00           C  
ATOM   2618  CG1 VAL A 171     -10.560  19.783 -16.851  1.00  0.00           C  
ATOM   2619  CG2 VAL A 171     -11.291  17.663 -17.967  1.00  0.00           C  
ATOM   2620  H   VAL A 171     -13.636  19.326 -18.228  1.00  0.00           H  
ATOM   2621  HA  VAL A 171     -11.281  20.904 -19.226  1.00  0.00           H  
ATOM   2622  HB  VAL A 171      -9.828  19.017 -18.700  1.00  0.00           H  
ATOM   2623 HG11 VAL A 171      -9.797  19.249 -16.274  1.00  0.00           H  
ATOM   2624 HG12 VAL A 171     -10.208  20.809 -16.999  1.00  0.00           H  
ATOM   2625 HG13 VAL A 171     -11.472  19.818 -16.246  1.00  0.00           H  
ATOM   2626 HG21 VAL A 171     -10.603  17.116 -17.315  1.00  0.00           H  
ATOM   2627 HG22 VAL A 171     -12.278  17.642 -17.499  1.00  0.00           H  
ATOM   2628 HG23 VAL A 171     -11.344  17.124 -18.917  1.00  0.00           H  
ATOM   2629  N   HIE A 172     -10.838  19.580 -21.327  1.00  0.00           N  
ATOM   2630  CA  HIE A 172     -10.878  19.394 -22.780  1.00  0.00           C  
ATOM   2631  C   HIE A 172     -10.179  18.074 -23.108  1.00  0.00           C  
ATOM   2632  O   HIE A 172      -9.141  17.720 -22.534  1.00  0.00           O  
ATOM   2633  CB  HIE A 172     -10.208  20.606 -23.445  1.00  0.00           C  
ATOM   2634  CG  HIE A 172     -10.974  21.856 -23.175  1.00  0.00           C  
ATOM   2635  ND1 HIE A 172     -10.434  22.899 -22.445  1.00  0.00           N  
ATOM   2636  CD2 HIE A 172     -12.290  22.115 -23.477  1.00  0.00           C  
ATOM   2637  CE1 HIE A 172     -11.451  23.704 -22.204  1.00  0.00           C  
ATOM   2638  NE2 HIE A 172     -12.610  23.230 -22.750  1.00  0.00           N  
ATOM   2639  H   HIE A 172      -9.945  19.907 -20.932  1.00  0.00           H  
ATOM   2640  HA  HIE A 172     -11.924  19.317 -23.090  1.00  0.00           H  
ATOM   2641  HB2 HIE A 172      -9.208  20.734 -23.029  1.00  0.00           H  
ATOM   2642  HB3 HIE A 172     -10.075  20.459 -24.518  1.00  0.00           H  
ATOM   2643  HD2 HIE A 172     -13.052  21.567 -24.010  1.00  0.00           H  
ATOM   2644  HE2 HIE A 172     -13.569  23.598 -22.640  1.00  0.00           H  
ATOM   2645  HE1 HIE A 172     -11.421  24.615 -21.622  1.00  0.00           H  
ATOM   2646  N   ALA A 173     -10.814  17.298 -24.076  1.00  0.00           N  
ATOM   2647  CA  ALA A 173     -10.301  15.970 -24.406  1.00  0.00           C  
ATOM   2648  C   ALA A 173     -10.474  15.588 -25.890  1.00  0.00           C  
ATOM   2649  O   ALA A 173     -11.318  16.099 -26.637  1.00  0.00           O  
ATOM   2650  CB  ALA A 173     -10.996  14.925 -23.542  1.00  0.00           C  
ATOM   2651  H   ALA A 173     -11.678  17.613 -24.544  1.00  0.00           H  
ATOM   2652  HA  ALA A 173      -9.226  15.949 -24.189  1.00  0.00           H  
ATOM   2653  HB1 ALA A 173     -10.633  13.922 -23.777  1.00  0.00           H  
ATOM   2654  HB2 ALA A 173     -10.821  15.113 -22.478  1.00  0.00           H  
ATOM   2655  HB3 ALA A 173     -12.079  14.933 -23.711  1.00  0.00           H  
ATOM   2656  N   GLY A 174      -9.618  14.568 -26.311  1.00  0.00           N  
ATOM   2657  CA  GLY A 174      -9.681  14.126 -27.681  1.00  0.00           C  
ATOM   2658  C   GLY A 174      -8.744  13.015 -28.123  1.00  0.00           C  
ATOM   2659  O   GLY A 174      -8.358  12.111 -27.385  1.00  0.00           O  
ATOM   2660  H   GLY A 174      -8.944  14.145 -25.673  1.00  0.00           H  
ATOM   2661  HA2 GLY A 174     -10.694  13.748 -27.841  1.00  0.00           H  
ATOM   2662  HA3 GLY A 174      -9.548  15.006 -28.319  1.00  0.00           H  
ATOM   2663  N   THR A 175      -8.492  13.072 -29.484  1.00  0.00           N  
ATOM   2664  CA  THR A 175      -7.951  11.953 -30.255  1.00  0.00           C  
ATOM   2665  C   THR A 175      -6.686  12.389 -30.988  1.00  0.00           C  
ATOM   2666  O   THR A 175      -6.407  13.572 -31.192  1.00  0.00           O  
ATOM   2667  CB  THR A 175      -8.958  11.456 -31.324  1.00  0.00           C  
ATOM   2668  OG1 THR A 175      -9.267  12.497 -32.265  1.00  0.00           O  
ATOM   2669  CG2 THR A 175     -10.266  10.969 -30.723  1.00  0.00           C  
ATOM   2670  H   THR A 175      -8.668  13.930 -30.023  1.00  0.00           H  
ATOM   2671  HA  THR A 175      -7.693  11.141 -29.570  1.00  0.00           H  
ATOM   2672  HB  THR A 175      -8.530  10.629 -31.902  1.00  0.00           H  
ATOM   2673 HG21 THR A 175     -10.108  10.096 -30.091  1.00  0.00           H  
ATOM   2674 HG22 THR A 175     -10.758  11.747 -30.133  1.00  0.00           H  
ATOM   2675 HG23 THR A 175     -10.964  10.687 -31.516  1.00  0.00           H  
ATOM   2676  HG1 THR A 175      -8.513  12.541 -32.899  1.00  0.00           H  
ATOM   2677  N   ASP A 176      -5.973  11.350 -31.550  1.00  0.00           N  
ATOM   2678  CA  ASP A 176      -4.965  11.601 -32.578  1.00  0.00           C  
ATOM   2679  C   ASP A 176      -5.720  11.895 -33.909  1.00  0.00           C  
ATOM   2680  O   ASP A 176      -6.952  11.929 -34.000  1.00  0.00           O  
ATOM   2681  CB  ASP A 176      -3.925  10.485 -32.635  1.00  0.00           C  
ATOM   2682  CG  ASP A 176      -4.566   9.114 -32.698  1.00  0.00           C  
ATOM   2683  OD1 ASP A 176      -5.560   9.005 -33.474  1.00  0.00           O  
ATOM   2684  OD2 ASP A 176      -4.087   8.240 -31.911  1.00  0.00           O1-
ATOM   2685  H   ASP A 176      -6.190  10.377 -31.282  1.00  0.00           H  
ATOM   2686  HA  ASP A 176      -4.446  12.535 -32.324  1.00  0.00           H  
ATOM   2687  HB2 ASP A 176      -3.256  10.592 -33.496  1.00  0.00           H  
ATOM   2688  HB3 ASP A 176      -3.300  10.533 -31.736  1.00  0.00           H  
ATOM   2689  N   LEU A 177      -4.896  12.174 -34.985  1.00  0.00           N  
ATOM   2690  CA  LEU A 177      -5.415  12.420 -36.343  1.00  0.00           C  
ATOM   2691  C   LEU A 177      -5.691  11.088 -37.076  1.00  0.00           C  
ATOM   2692  O   LEU A 177      -6.291  11.034 -38.149  1.00  0.00           O  
ATOM   2693  CB  LEU A 177      -4.420  13.255 -37.164  1.00  0.00           C  
ATOM   2694  CG  LEU A 177      -4.499  14.779 -36.943  1.00  0.00           C  
ATOM   2695  CD1 LEU A 177      -5.771  15.363 -37.556  1.00  0.00           C  
ATOM   2696  CD2 LEU A 177      -4.373  15.185 -35.476  1.00  0.00           C  
ATOM   2697  H   LEU A 177      -3.893  12.229 -34.836  1.00  0.00           H  
ATOM   2698  HA  LEU A 177      -6.387  12.917 -36.252  1.00  0.00           H  
ATOM   2699  HB2 LEU A 177      -3.397  12.923 -36.942  1.00  0.00           H  
ATOM   2700  HB3 LEU A 177      -4.565  13.064 -38.236  1.00  0.00           H  
ATOM   2701  HG  LEU A 177      -3.654  15.223 -37.483  1.00  0.00           H  
ATOM   2702 HD11 LEU A 177      -5.791  16.449 -37.430  1.00  0.00           H  
ATOM   2703 HD12 LEU A 177      -5.820  15.150 -38.629  1.00  0.00           H  
ATOM   2704 HD13 LEU A 177      -6.671  14.958 -37.089  1.00  0.00           H  
ATOM   2705 HD21 LEU A 177      -4.371  16.275 -35.372  1.00  0.00           H  
ATOM   2706 HD22 LEU A 177      -5.202  14.808 -34.873  1.00  0.00           H  
ATOM   2707 HD23 LEU A 177      -3.442  14.804 -35.046  1.00  0.00           H  
ATOM   2708  N   GLU A 178      -5.180   9.981 -36.426  1.00  0.00           N  
ATOM   2709  CA  GLU A 178      -5.358   8.600 -36.882  1.00  0.00           C  
ATOM   2710  C   GLU A 178      -6.710   8.037 -36.388  1.00  0.00           C  
ATOM   2711  O   GLU A 178      -7.104   6.902 -36.673  1.00  0.00           O  
ATOM   2712  CB  GLU A 178      -4.191   7.728 -36.382  1.00  0.00           C  
ATOM   2713  CG  GLU A 178      -3.179   7.416 -37.485  1.00  0.00           C  
ATOM   2714  CD  GLU A 178      -3.652   6.161 -38.213  1.00  0.00           C  
ATOM   2715  OE1 GLU A 178      -3.364   5.071 -37.642  1.00  0.00           O  
ATOM   2716  OE2 GLU A 178      -4.319   6.366 -39.273  1.00  0.00           O1-
ATOM   2717  H   GLU A 178      -4.690  10.130 -35.546  1.00  0.00           H  
ATOM   2718  HA  GLU A 178      -5.420   8.612 -37.976  1.00  0.00           H  
ATOM   2719  HB2 GLU A 178      -3.653   8.244 -35.576  1.00  0.00           H  
ATOM   2720  HB3 GLU A 178      -4.564   6.796 -35.938  1.00  0.00           H  
ATOM   2721  HG2 GLU A 178      -3.049   8.256 -38.175  1.00  0.00           H  
ATOM   2722  HG3 GLU A 178      -2.199   7.204 -37.040  1.00  0.00           H  
ATOM   2723  N   GLY A 179      -7.424   8.878 -35.566  1.00  0.00           N  
ATOM   2724  CA  GLY A 179      -8.736   8.560 -35.104  1.00  0.00           C  
ATOM   2725  C   GLY A 179      -8.719   7.586 -33.951  1.00  0.00           C  
ATOM   2726  O   GLY A 179      -9.705   6.875 -33.746  1.00  0.00           O  
ATOM   2727  H   GLY A 179      -6.969   9.726 -35.233  1.00  0.00           H  
ATOM   2728  HA2 GLY A 179      -9.206   9.483 -34.760  1.00  0.00           H  
ATOM   2729  HA3 GLY A 179      -9.314   8.124 -35.924  1.00  0.00           H  
ATOM   2730  N   ASN A 180      -7.648   7.661 -33.089  1.00  0.00           N  
ATOM   2731  CA  ASN A 180      -7.626   6.881 -31.864  1.00  0.00           C  
ATOM   2732  C   ASN A 180      -7.518   7.803 -30.639  1.00  0.00           C  
ATOM   2733  O   ASN A 180      -6.846   8.836 -30.604  1.00  0.00           O  
ATOM   2734  CB  ASN A 180      -6.563   5.795 -31.914  1.00  0.00           C  
ATOM   2735  CG  ASN A 180      -7.057   4.671 -32.796  1.00  0.00           C  
ATOM   2736  OD1 ASN A 180      -7.876   3.836 -32.416  1.00  0.00           O  
ATOM   2737  ND2 ASN A 180      -6.581   4.667 -34.075  1.00  0.00           N  
ATOM   2738  H   ASN A 180      -6.820   8.271 -33.328  1.00  0.00           H  
ATOM   2739  HA  ASN A 180      -8.602   6.387 -31.768  1.00  0.00           H  
ATOM   2740  HB2 ASN A 180      -5.609   6.171 -32.295  1.00  0.00           H  
ATOM   2741  HB3 ASN A 180      -6.376   5.375 -30.920  1.00  0.00           H  
ATOM   2742 HD21 ASN A 180      -5.975   5.400 -34.429  1.00  0.00           H  
ATOM   2743 HD22 ASN A 180      -6.841   3.933 -34.724  1.00  0.00           H  
ATOM   2744  N   PHE A 181      -8.272   7.377 -29.557  1.00  0.00           N  
ATOM   2745  CA  PHE A 181      -8.486   8.204 -28.372  1.00  0.00           C  
ATOM   2746  C   PHE A 181      -7.236   8.186 -27.481  1.00  0.00           C  
ATOM   2747  O   PHE A 181      -6.502   7.203 -27.354  1.00  0.00           O  
ATOM   2748  CB  PHE A 181      -9.698   7.742 -27.527  1.00  0.00           C  
ATOM   2749  CG  PHE A 181     -10.894   8.666 -27.608  1.00  0.00           C  
ATOM   2750  CD1 PHE A 181     -10.853   9.945 -27.037  1.00  0.00           C  
ATOM   2751  CD2 PHE A 181     -12.082   8.250 -28.221  1.00  0.00           C  
ATOM   2752  CE1 PHE A 181     -11.958  10.797 -27.112  1.00  0.00           C  
ATOM   2753  CE2 PHE A 181     -13.189   9.101 -28.298  1.00  0.00           C  
ATOM   2754  CZ  PHE A 181     -13.127  10.376 -27.744  1.00  0.00           C  
ATOM   2755  H   PHE A 181      -8.716   6.465 -29.582  1.00  0.00           H  
ATOM   2756  HA  PHE A 181      -8.623   9.229 -28.726  1.00  0.00           H  
ATOM   2757  HB2 PHE A 181     -10.002   6.728 -27.819  1.00  0.00           H  
ATOM   2758  HB3 PHE A 181      -9.427   7.664 -26.468  1.00  0.00           H  
ATOM   2759  HD1 PHE A 181      -9.961  10.280 -26.511  1.00  0.00           H  
ATOM   2760  HD2 PHE A 181     -12.164   7.247 -28.629  1.00  0.00           H  
ATOM   2761  HE1 PHE A 181     -11.910  11.779 -26.649  1.00  0.00           H  
ATOM   2762  HE2 PHE A 181     -14.101   8.753 -28.776  1.00  0.00           H  
ATOM   2763  HZ  PHE A 181     -13.994  11.028 -27.781  1.00  0.00           H  
ATOM   2764  N   TYR A 182      -7.077   9.372 -26.795  1.00  0.00           N  
ATOM   2765  CA  TYR A 182      -6.203   9.518 -25.643  1.00  0.00           C  
ATOM   2766  C   TYR A 182      -7.160   9.522 -24.430  1.00  0.00           C  
ATOM   2767  O   TYR A 182      -7.916  10.467 -24.203  1.00  0.00           O  
ATOM   2768  CB  TYR A 182      -5.433  10.841 -25.710  1.00  0.00           C  
ATOM   2769  CG  TYR A 182      -4.488  10.990 -26.878  1.00  0.00           C  
ATOM   2770  CD1 TYR A 182      -3.293  10.262 -26.936  1.00  0.00           C  
ATOM   2771  CD2 TYR A 182      -4.750  11.949 -27.867  1.00  0.00           C  
ATOM   2772  CE1 TYR A 182      -2.353  10.534 -27.933  1.00  0.00           C  
ATOM   2773  CE2 TYR A 182      -3.810  12.227 -28.858  1.00  0.00           C  
ATOM   2774  CZ  TYR A 182      -2.603  11.539 -28.863  1.00  0.00           C  
ATOM   2775  OH  TYR A 182      -1.620  11.869 -29.755  1.00  0.00           O  
ATOM   2776  H   TYR A 182      -7.617  10.198 -27.066  1.00  0.00           H  
ATOM   2777  HA  TYR A 182      -5.517   8.666 -25.581  1.00  0.00           H  
ATOM   2778  HB2 TYR A 182      -6.135  11.686 -25.705  1.00  0.00           H  
ATOM   2779  HB3 TYR A 182      -4.839  10.966 -24.802  1.00  0.00           H  
ATOM   2780  HD1 TYR A 182      -3.056   9.524 -26.173  1.00  0.00           H  
ATOM   2781  HD2 TYR A 182      -5.665  12.534 -27.835  1.00  0.00           H  
ATOM   2782  HE1 TYR A 182      -1.407  10.002 -27.932  1.00  0.00           H  
ATOM   2783  HE2 TYR A 182      -4.018  13.006 -29.584  1.00  0.00           H  
ATOM   2784  HH  TYR A 182      -1.816  12.784 -30.096  1.00  0.00           H  
ATOM   2785  N   GLY A 183      -7.145   8.366 -23.666  1.00  0.00           N  
ATOM   2786  CA  GLY A 183      -7.988   8.190 -22.491  1.00  0.00           C  
ATOM   2787  C   GLY A 183      -9.316   7.535 -22.862  1.00  0.00           C  
ATOM   2788  O   GLY A 183      -9.845   7.703 -23.963  1.00  0.00           O  
ATOM   2789  H   GLY A 183      -6.549   7.590 -23.937  1.00  0.00           H  
ATOM   2790  HA2 GLY A 183      -7.422   7.559 -21.804  1.00  0.00           H  
ATOM   2791  HA3 GLY A 183      -8.195   9.153 -22.019  1.00  0.00           H  
ATOM   2792  N   PRO A 184      -9.938   6.777 -21.894  1.00  0.00           N  
ATOM   2793  CA  PRO A 184     -11.126   5.952 -22.164  1.00  0.00           C  
ATOM   2794  C   PRO A 184     -12.446   6.751 -22.204  1.00  0.00           C  
ATOM   2795  O   PRO A 184     -13.458   6.385 -21.608  1.00  0.00           O  
ATOM   2796  CB  PRO A 184     -11.110   4.946 -21.009  1.00  0.00           C  
ATOM   2797  CG  PRO A 184     -10.566   5.777 -19.849  1.00  0.00           C  
ATOM   2798  CD  PRO A 184      -9.494   6.627 -20.514  1.00  0.00           C  
ATOM   2799  HA  PRO A 184     -11.016   5.453 -23.134  1.00  0.00           H  
ATOM   2800  HB2 PRO A 184     -12.080   4.496 -20.781  1.00  0.00           H  
ATOM   2801  HB3 PRO A 184     -10.407   4.134 -21.235  1.00  0.00           H  
ATOM   2802  HG2 PRO A 184     -11.358   6.417 -19.442  1.00  0.00           H  
ATOM   2803  HG3 PRO A 184     -10.170   5.164 -19.035  1.00  0.00           H  
ATOM   2804  HD2 PRO A 184      -9.368   7.605 -20.042  1.00  0.00           H  
ATOM   2805  HD3 PRO A 184      -8.533   6.103 -20.519  1.00  0.00           H  
ATOM   2806  N   PHE A 185     -12.431   7.829 -23.063  1.00  0.00           N  
ATOM   2807  CA  PHE A 185     -13.602   8.694 -23.252  1.00  0.00           C  
ATOM   2808  C   PHE A 185     -14.441   8.190 -24.432  1.00  0.00           C  
ATOM   2809  O   PHE A 185     -13.964   7.460 -25.303  1.00  0.00           O  
ATOM   2810  CB  PHE A 185     -13.189  10.152 -23.497  1.00  0.00           C  
ATOM   2811  CG  PHE A 185     -12.156  10.671 -22.526  1.00  0.00           C  
ATOM   2812  CD1 PHE A 185     -12.387  10.646 -21.144  1.00  0.00           C  
ATOM   2813  CD2 PHE A 185     -10.932  11.162 -22.994  1.00  0.00           C  
ATOM   2814  CE1 PHE A 185     -11.400  11.069 -20.255  1.00  0.00           C  
ATOM   2815  CE2 PHE A 185      -9.957  11.611 -22.100  1.00  0.00           C  
ATOM   2816  CZ  PHE A 185     -10.185  11.555 -20.730  1.00  0.00           C  
ATOM   2817  H   PHE A 185     -11.565   8.011 -23.586  1.00  0.00           H  
ATOM   2818  HA  PHE A 185     -14.222   8.629 -22.350  1.00  0.00           H  
ATOM   2819  HB2 PHE A 185     -12.808  10.251 -24.518  1.00  0.00           H  
ATOM   2820  HB3 PHE A 185     -14.070  10.800 -23.443  1.00  0.00           H  
ATOM   2821  HD1 PHE A 185     -13.332  10.279 -20.748  1.00  0.00           H  
ATOM   2822  HD2 PHE A 185     -10.705  11.185 -24.058  1.00  0.00           H  
ATOM   2823  HE1 PHE A 185     -11.582  11.025 -19.187  1.00  0.00           H  
ATOM   2824  HE2 PHE A 185      -9.008  11.982 -22.480  1.00  0.00           H  
ATOM   2825  HZ  PHE A 185      -9.411  11.884 -20.041  1.00  0.00           H  
ATOM   2826  N   VAL A 186     -15.751   8.658 -24.486  1.00  0.00           N  
ATOM   2827  CA  VAL A 186     -16.595   8.323 -25.632  1.00  0.00           C  
ATOM   2828  C   VAL A 186     -17.335   9.551 -26.187  1.00  0.00           C  
ATOM   2829  O   VAL A 186     -17.990  10.329 -25.492  1.00  0.00           O  
ATOM   2830  CB  VAL A 186     -17.583   7.160 -25.365  1.00  0.00           C  
ATOM   2831  CG1 VAL A 186     -16.855   5.817 -25.258  1.00  0.00           C  
ATOM   2832  CG2 VAL A 186     -18.456   7.366 -24.127  1.00  0.00           C  
ATOM   2833  H   VAL A 186     -16.153   9.230 -23.720  1.00  0.00           H  
ATOM   2834  HA  VAL A 186     -15.928   7.992 -26.440  1.00  0.00           H  
ATOM   2835  HB  VAL A 186     -18.256   7.090 -26.230  1.00  0.00           H  
ATOM   2836 HG11 VAL A 186     -17.575   4.995 -25.175  1.00  0.00           H  
ATOM   2837 HG12 VAL A 186     -16.243   5.631 -26.147  1.00  0.00           H  
ATOM   2838 HG13 VAL A 186     -16.204   5.779 -24.378  1.00  0.00           H  
ATOM   2839 HG21 VAL A 186     -19.168   6.540 -24.017  1.00  0.00           H  
ATOM   2840 HG22 VAL A 186     -17.859   7.411 -23.211  1.00  0.00           H  
ATOM   2841 HG23 VAL A 186     -19.040   8.286 -24.206  1.00  0.00           H  
ATOM   2842  N   ASP A 187     -17.268   9.659 -27.568  1.00  0.00           N  
ATOM   2843  CA  ASP A 187     -17.868  10.746 -28.335  1.00  0.00           C  
ATOM   2844  C   ASP A 187     -19.370  10.412 -28.479  1.00  0.00           C  
ATOM   2845  O   ASP A 187     -19.879   9.972 -29.508  1.00  0.00           O  
ATOM   2846  CB  ASP A 187     -17.156  11.002 -29.669  1.00  0.00           C  
ATOM   2847  CG  ASP A 187     -16.790   9.806 -30.521  1.00  0.00           C  
ATOM   2848  OD1 ASP A 187     -16.875   8.655 -29.981  1.00  0.00           O  
ATOM   2849  OD2 ASP A 187     -16.364  10.010 -31.700  1.00  0.00           O1-
ATOM   2850  H   ASP A 187     -16.829   8.935 -28.151  1.00  0.00           H  
ATOM   2851  HA  ASP A 187     -17.794  11.663 -27.736  1.00  0.00           H  
ATOM   2852  HB2 ASP A 187     -17.760  11.683 -30.281  1.00  0.00           H  
ATOM   2853  HB3 ASP A 187     -16.209  11.516 -29.458  1.00  0.00           H  
ATOM   2854  N   ARG A 188     -20.050  10.653 -27.295  1.00  0.00           N  
ATOM   2855  CA  ARG A 188     -21.497  10.696 -27.117  1.00  0.00           C  
ATOM   2856  C   ARG A 188     -21.746  11.376 -25.758  1.00  0.00           C  
ATOM   2857  O   ARG A 188     -20.954  11.297 -24.817  1.00  0.00           O  
ATOM   2858  CB  ARG A 188     -22.154   9.311 -27.155  1.00  0.00           C  
ATOM   2859  CG  ARG A 188     -22.226   8.607 -25.795  1.00  0.00           C  
ATOM   2860  CD  ARG A 188     -22.648   7.153 -25.916  1.00  0.00           C  
ATOM   2861  NE  ARG A 188     -21.497   6.351 -26.318  1.00  0.00           N  
ATOM   2862  CZ  ARG A 188     -21.565   5.216 -27.032  1.00  0.00           C  
ATOM   2863  NH1 ARG A 188     -22.728   4.607 -27.336  1.00  0.00           N  
ATOM   2864  NH2 ARG A 188     -20.416   4.673 -27.483  1.00  0.00           N1+
ATOM   2865  H   ARG A 188     -19.477  10.823 -26.457  1.00  0.00           H  
ATOM   2866  HA  ARG A 188     -21.896  11.317 -27.927  1.00  0.00           H  
ATOM   2867  HB2 ARG A 188     -23.187   9.444 -27.494  1.00  0.00           H  
ATOM   2868  HB3 ARG A 188     -21.653   8.673 -27.891  1.00  0.00           H  
ATOM   2869  HG2 ARG A 188     -21.255   8.668 -25.292  1.00  0.00           H  
ATOM   2870  HG3 ARG A 188     -22.966   9.121 -25.177  1.00  0.00           H  
ATOM   2871  HD2 ARG A 188     -23.003   6.768 -24.959  1.00  0.00           H  
ATOM   2872  HD3 ARG A 188     -23.438   7.059 -26.658  1.00  0.00           H  
ATOM   2873  HE  ARG A 188     -20.567   6.715 -26.151  1.00  0.00           H  
ATOM   2874 HH11 ARG A 188     -23.658   4.922 -26.993  1.00  0.00           H  
ATOM   2875 HH12 ARG A 188     -22.762   3.798 -27.943  1.00  0.00           H  
ATOM   2876 HH21 ARG A 188     -19.508   5.090 -27.319  1.00  0.00           H  
ATOM   2877 HH22 ARG A 188     -20.430   3.815 -28.013  1.00  0.00           H  
ATOM   2878  N   GLN A 189     -22.965  11.973 -25.610  1.00  0.00           N  
ATOM   2879  CA  GLN A 189     -23.368  12.719 -24.416  1.00  0.00           C  
ATOM   2880  C   GLN A 189     -23.888  11.775 -23.306  1.00  0.00           C  
ATOM   2881  O   GLN A 189     -24.954  11.971 -22.723  1.00  0.00           O  
ATOM   2882  CB  GLN A 189     -24.412  13.764 -24.833  1.00  0.00           C  
ATOM   2883  CG  GLN A 189     -24.639  14.879 -23.813  1.00  0.00           C  
ATOM   2884  CD  GLN A 189     -25.687  15.849 -24.318  1.00  0.00           C  
ATOM   2885  NE2 GLN A 189     -26.067  16.794 -23.405  1.00  0.00           N  
ATOM   2886  OE1 GLN A 189     -26.166  15.823 -25.447  1.00  0.00           O  
ATOM   2887  H   GLN A 189     -23.648  11.909 -26.384  1.00  0.00           H  
ATOM   2888  HA  GLN A 189     -22.477  13.223 -24.021  1.00  0.00           H  
ATOM   2889  HB2 GLN A 189     -24.092  14.228 -25.776  1.00  0.00           H  
ATOM   2890  HB3 GLN A 189     -25.368  13.270 -25.050  1.00  0.00           H  
ATOM   2891  HG2 GLN A 189     -24.974  14.479 -22.851  1.00  0.00           H  
ATOM   2892  HG3 GLN A 189     -23.710  15.434 -23.645  1.00  0.00           H  
ATOM   2893 HE21 GLN A 189     -26.757  17.484 -23.673  1.00  0.00           H  
ATOM   2894 HE22 GLN A 189     -25.683  16.831 -22.470  1.00  0.00           H  
ATOM   2895  N   THR A 190     -23.007  10.781 -22.914  1.00  0.00           N  
ATOM   2896  CA  THR A 190     -23.325   9.865 -21.815  1.00  0.00           C  
ATOM   2897  C   THR A 190     -22.373  10.082 -20.623  1.00  0.00           C  
ATOM   2898  O   THR A 190     -21.449  10.896 -20.634  1.00  0.00           O  
ATOM   2899  CB  THR A 190     -23.378   8.393 -22.264  1.00  0.00           C  
ATOM   2900  OG1 THR A 190     -24.145   7.643 -21.312  1.00  0.00           O  
ATOM   2901  CG2 THR A 190     -22.007   7.736 -22.394  1.00  0.00           C  
ATOM   2902  H   THR A 190     -22.105  10.728 -23.392  1.00  0.00           H  
ATOM   2903  HA  THR A 190     -24.319  10.127 -21.428  1.00  0.00           H  
ATOM   2904  HB  THR A 190     -23.915   8.331 -23.216  1.00  0.00           H  
ATOM   2905 HG21 THR A 190     -21.336   8.319 -23.028  1.00  0.00           H  
ATOM   2906 HG22 THR A 190     -21.527   7.595 -21.421  1.00  0.00           H  
ATOM   2907 HG23 THR A 190     -22.108   6.731 -22.817  1.00  0.00           H  
ATOM   2908  HG1 THR A 190     -24.376   6.793 -21.732  1.00  0.00           H  
ATOM   2909  N   ALA A 191     -22.666   9.269 -19.538  1.00  0.00           N  
ATOM   2910  CA  ALA A 191     -22.008   9.406 -18.246  1.00  0.00           C  
ATOM   2911  C   ALA A 191     -20.620   8.762 -18.324  1.00  0.00           C  
ATOM   2912  O   ALA A 191     -20.445   7.584 -18.631  1.00  0.00           O  
ATOM   2913  CB  ALA A 191     -22.822   8.739 -17.147  1.00  0.00           C  
ATOM   2914  H   ALA A 191     -23.365   8.532 -19.686  1.00  0.00           H  
ATOM   2915  HA  ALA A 191     -21.915  10.477 -18.031  1.00  0.00           H  
ATOM   2916  HB1 ALA A 191     -22.323   8.838 -16.177  1.00  0.00           H  
ATOM   2917  HB2 ALA A 191     -23.817   9.191 -17.070  1.00  0.00           H  
ATOM   2918  HB3 ALA A 191     -22.960   7.669 -17.342  1.00  0.00           H  
ATOM   2919  N   GLN A 192     -19.584   9.644 -18.077  1.00  0.00           N  
ATOM   2920  CA  GLN A 192     -18.181   9.267 -18.232  1.00  0.00           C  
ATOM   2921  C   GLN A 192     -17.343  10.256 -17.408  1.00  0.00           C  
ATOM   2922  O   GLN A 192     -17.562  11.467 -17.445  1.00  0.00           O  
ATOM   2923  CB  GLN A 192     -17.758   9.250 -19.708  1.00  0.00           C  
ATOM   2924  CG  GLN A 192     -17.962  10.584 -20.433  1.00  0.00           C  
ATOM   2925  CD  GLN A 192     -17.917  10.387 -21.932  1.00  0.00           C  
ATOM   2926  OE1 GLN A 192     -16.896  10.007 -22.506  1.00  0.00           O  
ATOM   2927  NE2 GLN A 192     -19.088  10.670 -22.586  1.00  0.00           N  
ATOM   2928  H   GLN A 192     -19.774  10.607 -17.802  1.00  0.00           H  
ATOM   2929  HA  GLN A 192     -18.062   8.258 -17.818  1.00  0.00           H  
ATOM   2930  HB2 GLN A 192     -16.701   8.965 -19.782  1.00  0.00           H  
ATOM   2931  HB3 GLN A 192     -18.324   8.468 -20.231  1.00  0.00           H  
ATOM   2932  HG2 GLN A 192     -18.908  11.054 -20.153  1.00  0.00           H  
ATOM   2933  HG3 GLN A 192     -17.167  11.291 -20.169  1.00  0.00           H  
ATOM   2934 HE21 GLN A 192     -19.944  10.926 -22.089  1.00  0.00           H  
ATOM   2935 HE22 GLN A 192     -19.136  10.634 -23.609  1.00  0.00           H  
ATOM   2936  N   ALA A 193     -16.365   9.664 -16.629  1.00  0.00           N  
ATOM   2937  CA  ALA A 193     -15.562  10.420 -15.680  1.00  0.00           C  
ATOM   2938  C   ALA A 193     -14.103   9.970 -15.785  1.00  0.00           C  
ATOM   2939  O   ALA A 193     -13.751   8.806 -15.957  1.00  0.00           O  
ATOM   2940  CB  ALA A 193     -16.064  10.215 -14.258  1.00  0.00           C  
ATOM   2941  H   ALA A 193     -16.177   8.667 -16.701  1.00  0.00           H  
ATOM   2942  HA  ALA A 193     -15.631  11.484 -15.931  1.00  0.00           H  
ATOM   2943  HB1 ALA A 193     -15.459  10.782 -13.542  1.00  0.00           H  
ATOM   2944  HB2 ALA A 193     -17.105  10.539 -14.161  1.00  0.00           H  
ATOM   2945  HB3 ALA A 193     -16.016   9.159 -13.968  1.00  0.00           H  
ATOM   2946  N   ALA A 194     -13.211  11.015 -15.654  1.00  0.00           N  
ATOM   2947  CA  ALA A 194     -11.772  10.831 -15.774  1.00  0.00           C  
ATOM   2948  C   ALA A 194     -11.146  10.527 -14.401  1.00  0.00           C  
ATOM   2949  O   ALA A 194     -11.710  10.741 -13.330  1.00  0.00           O  
ATOM   2950  CB  ALA A 194     -11.136  12.095 -16.351  1.00  0.00           C  
ATOM   2951  H   ALA A 194     -13.552  11.947 -15.436  1.00  0.00           H  
ATOM   2952  HA  ALA A 194     -11.581   9.983 -16.442  1.00  0.00           H  
ATOM   2953  HB1 ALA A 194     -10.074  11.943 -16.570  1.00  0.00           H  
ATOM   2954  HB2 ALA A 194     -11.634  12.400 -17.277  1.00  0.00           H  
ATOM   2955  HB3 ALA A 194     -11.212  12.932 -15.647  1.00  0.00           H  
ATOM   2956  N   GLY A 195      -9.834  10.088 -14.506  1.00  0.00           N  
ATOM   2957  CA  GLY A 195      -8.973   9.998 -13.344  1.00  0.00           C  
ATOM   2958  C   GLY A 195      -8.351  11.368 -13.061  1.00  0.00           C  
ATOM   2959  O   GLY A 195      -8.571  12.374 -13.739  1.00  0.00           O  
ATOM   2960  H   GLY A 195      -9.447   9.849 -15.413  1.00  0.00           H  
ATOM   2961  HA2 GLY A 195      -9.546   9.672 -12.471  1.00  0.00           H  
ATOM   2962  HA3 GLY A 195      -8.181   9.276 -13.561  1.00  0.00           H  
ATOM   2963  N   THR A 196      -7.484  11.379 -11.996  1.00  0.00           N  
ATOM   2964  CA  THR A 196      -6.930  12.609 -11.444  1.00  0.00           C  
ATOM   2965  C   THR A 196      -5.799  13.162 -12.324  1.00  0.00           C  
ATOM   2966  O   THR A 196      -4.959  12.457 -12.876  1.00  0.00           O  
ATOM   2967  CB  THR A 196      -6.375  12.349 -10.025  1.00  0.00           C  
ATOM   2968  OG1 THR A 196      -5.857  11.010  -9.948  1.00  0.00           O  
ATOM   2969  CG2 THR A 196      -7.460  12.479  -8.964  1.00  0.00           C  
ATOM   2970  H   THR A 196      -7.171  10.530 -11.531  1.00  0.00           H  
ATOM   2971  HA  THR A 196      -7.730  13.359 -11.414  1.00  0.00           H  
ATOM   2972  HB  THR A 196      -5.561  13.045  -9.790  1.00  0.00           H  
ATOM   2973 HG21 THR A 196      -7.882  13.488  -8.949  1.00  0.00           H  
ATOM   2974 HG22 THR A 196      -8.270  11.761  -9.137  1.00  0.00           H  
ATOM   2975 HG23 THR A 196      -7.052  12.258  -7.971  1.00  0.00           H  
ATOM   2976  HG1 THR A 196      -5.142  11.026  -9.283  1.00  0.00           H  
ATOM   2977  N   ASP A 197      -5.760  14.549 -12.364  1.00  0.00           N  
ATOM   2978  CA  ASP A 197      -4.606  15.290 -12.890  1.00  0.00           C  
ATOM   2979  C   ASP A 197      -3.532  15.197 -11.795  1.00  0.00           C  
ATOM   2980  O   ASP A 197      -3.777  14.936 -10.614  1.00  0.00           O  
ATOM   2981  CB  ASP A 197      -4.990  16.734 -13.177  1.00  0.00           C  
ATOM   2982  CG  ASP A 197      -3.983  17.598 -13.922  1.00  0.00           C  
ATOM   2983  OD1 ASP A 197      -2.902  17.064 -14.326  1.00  0.00           O  
ATOM   2984  OD2 ASP A 197      -4.353  18.808 -14.091  1.00  0.00           O1-
ATOM   2985  H   ASP A 197      -6.540  15.085 -12.003  1.00  0.00           H  
ATOM   2986  HA  ASP A 197      -4.245  14.779 -13.791  1.00  0.00           H  
ATOM   2987  HB2 ASP A 197      -5.910  16.745 -13.778  1.00  0.00           H  
ATOM   2988  HB3 ASP A 197      -5.227  17.247 -12.235  1.00  0.00           H  
ATOM   2989  N   THR A 198      -2.256  15.436 -12.228  1.00  0.00           N  
ATOM   2990  CA  THR A 198      -1.091  15.108 -11.416  1.00  0.00           C  
ATOM   2991  C   THR A 198       0.076  15.879 -11.999  1.00  0.00           C  
ATOM   2992  O   THR A 198       0.130  16.186 -13.195  1.00  0.00           O  
ATOM   2993  CB  THR A 198      -0.831  13.593 -11.328  1.00  0.00           C  
ATOM   2994  OG1 THR A 198       0.338  13.298 -10.568  1.00  0.00           O  
ATOM   2995  CG2 THR A 198      -0.665  12.917 -12.680  1.00  0.00           C  
ATOM   2996  H   THR A 198      -2.120  15.874 -13.155  1.00  0.00           H  
ATOM   2997  HA  THR A 198      -1.268  15.500 -10.408  1.00  0.00           H  
ATOM   2998  HB  THR A 198      -1.673  13.114 -10.815  1.00  0.00           H  
ATOM   2999 HG21 THR A 198      -1.539  13.057 -13.322  1.00  0.00           H  
ATOM   3000 HG22 THR A 198       0.220  13.301 -13.191  1.00  0.00           H  
ATOM   3001 HG23 THR A 198      -0.503  11.841 -12.551  1.00  0.00           H  
ATOM   3002  HG1 THR A 198       0.276  13.744  -9.690  1.00  0.00           H  
ATOM   3003  N   THR A 199       1.011  16.275 -11.069  1.00  0.00           N  
ATOM   3004  CA  THR A 199       2.047  17.218 -11.458  1.00  0.00           C  
ATOM   3005  C   THR A 199       3.199  16.464 -12.160  1.00  0.00           C  
ATOM   3006  O   THR A 199       3.723  15.457 -11.673  1.00  0.00           O  
ATOM   3007  CB  THR A 199       2.570  18.010 -10.257  1.00  0.00           C  
ATOM   3008  OG1 THR A 199       1.544  18.157  -9.266  1.00  0.00           O  
ATOM   3009  CG2 THR A 199       3.045  19.397 -10.678  1.00  0.00           C  
ATOM   3010  H   THR A 199       0.983  15.956 -10.099  1.00  0.00           H  
ATOM   3011  HA  THR A 199       1.569  17.910 -12.154  1.00  0.00           H  
ATOM   3012  HB  THR A 199       3.391  17.464  -9.791  1.00  0.00           H  
ATOM   3013 HG21 THR A 199       3.890  19.336 -11.370  1.00  0.00           H  
ATOM   3014 HG22 THR A 199       2.236  19.957 -11.160  1.00  0.00           H  
ATOM   3015 HG23 THR A 199       3.345  19.990  -9.811  1.00  0.00           H  
ATOM   3016  HG1 THR A 199       1.980  18.457  -8.449  1.00  0.00           H  
ATOM   3017  N   ILE A 200       3.585  17.038 -13.359  1.00  0.00           N  
ATOM   3018  CA  ILE A 200       4.583  16.453 -14.258  1.00  0.00           C  
ATOM   3019  C   ILE A 200       5.969  16.966 -13.799  1.00  0.00           C  
ATOM   3020  O   ILE A 200       6.507  18.002 -14.197  1.00  0.00           O  
ATOM   3021  CB  ILE A 200       4.305  16.809 -15.741  1.00  0.00           C  
ATOM   3022  CG1 ILE A 200       2.875  16.434 -16.194  1.00  0.00           C  
ATOM   3023  CG2 ILE A 200       5.332  16.124 -16.655  1.00  0.00           C  
ATOM   3024  CD1 ILE A 200       2.367  17.350 -17.302  1.00  0.00           C  
ATOM   3025  H   ILE A 200       3.129  17.933 -13.657  1.00  0.00           H  
ATOM   3026  HA  ILE A 200       4.557  15.370 -14.124  1.00  0.00           H  
ATOM   3027  HB  ILE A 200       4.427  17.889 -15.870  1.00  0.00           H  
ATOM   3028 HG12 ILE A 200       2.848  15.400 -16.553  1.00  0.00           H  
ATOM   3029 HG13 ILE A 200       2.163  16.490 -15.366  1.00  0.00           H  
ATOM   3030 HG21 ILE A 200       5.104  16.296 -17.710  1.00  0.00           H  
ATOM   3031 HG22 ILE A 200       6.339  16.510 -16.473  1.00  0.00           H  
ATOM   3032 HG23 ILE A 200       5.354  15.042 -16.494  1.00  0.00           H  
ATOM   3033 HD11 ILE A 200       1.378  17.026 -17.640  1.00  0.00           H  
ATOM   3034 HD12 ILE A 200       2.277  18.380 -16.947  1.00  0.00           H  
ATOM   3035 HD13 ILE A 200       3.037  17.353 -18.164  1.00  0.00           H  
ATOM   3036  N   THR A 201       6.548  16.163 -12.834  1.00  0.00           N  
ATOM   3037  CA  THR A 201       7.756  16.489 -12.065  1.00  0.00           C  
ATOM   3038  C   THR A 201       8.923  17.017 -12.909  1.00  0.00           C  
ATOM   3039  O   THR A 201       9.659  17.924 -12.506  1.00  0.00           O  
ATOM   3040  CB  THR A 201       8.197  15.234 -11.277  1.00  0.00           C  
ATOM   3041  OG1 THR A 201       7.133  14.835 -10.404  1.00  0.00           O  
ATOM   3042  CG2 THR A 201       9.403  15.477 -10.388  1.00  0.00           C  
ATOM   3043  H   THR A 201       6.027  15.333 -12.549  1.00  0.00           H  
ATOM   3044  HA  THR A 201       7.451  17.287 -11.377  1.00  0.00           H  
ATOM   3045  HB  THR A 201       8.397  14.403 -11.965  1.00  0.00           H  
ATOM   3046 HG21 THR A 201      10.299  15.742 -10.953  1.00  0.00           H  
ATOM   3047 HG22 THR A 201       9.199  16.270  -9.661  1.00  0.00           H  
ATOM   3048 HG23 THR A 201       9.610  14.567  -9.818  1.00  0.00           H  
ATOM   3049  HG1 THR A 201       7.185  13.858 -10.220  1.00  0.00           H  
ATOM   3050  N   VAL A 202       9.162  16.373 -14.107  1.00  0.00           N  
ATOM   3051  CA  VAL A 202      10.368  16.671 -14.888  1.00  0.00           C  
ATOM   3052  C   VAL A 202      10.326  18.129 -15.397  1.00  0.00           C  
ATOM   3053  O   VAL A 202      11.339  18.801 -15.595  1.00  0.00           O  
ATOM   3054  CB  VAL A 202      10.574  15.631 -16.011  1.00  0.00           C  
ATOM   3055  CG1 VAL A 202       9.521  15.688 -17.118  1.00  0.00           C  
ATOM   3056  CG2 VAL A 202      11.968  15.740 -16.630  1.00  0.00           C  
ATOM   3057  H   VAL A 202       8.480  15.690 -14.430  1.00  0.00           H  
ATOM   3058  HA  VAL A 202      11.208  16.614 -14.184  1.00  0.00           H  
ATOM   3059  HB  VAL A 202      10.499  14.636 -15.554  1.00  0.00           H  
ATOM   3060 HG11 VAL A 202       9.654  14.853 -17.815  1.00  0.00           H  
ATOM   3061 HG12 VAL A 202       8.508  15.617 -16.715  1.00  0.00           H  
ATOM   3062 HG13 VAL A 202       9.604  16.610 -17.699  1.00  0.00           H  
ATOM   3063 HG21 VAL A 202      12.124  14.945 -17.367  1.00  0.00           H  
ATOM   3064 HG22 VAL A 202      12.110  16.696 -17.144  1.00  0.00           H  
ATOM   3065 HG23 VAL A 202      12.742  15.641 -15.864  1.00  0.00           H  
ATOM   3066  N   ASN A 203       9.058  18.594 -15.691  1.00  0.00           N  
ATOM   3067  CA  ASN A 203       8.818  19.871 -16.367  1.00  0.00           C  
ATOM   3068  C   ASN A 203       8.990  21.012 -15.349  1.00  0.00           C  
ATOM   3069  O   ASN A 203       9.247  22.165 -15.693  1.00  0.00           O  
ATOM   3070  CB  ASN A 203       7.417  19.925 -16.975  1.00  0.00           C  
ATOM   3071  CG  ASN A 203       7.263  19.017 -18.175  1.00  0.00           C  
ATOM   3072  OD1 ASN A 203       8.194  18.459 -18.746  1.00  0.00           O  
ATOM   3073  ND2 ASN A 203       5.974  18.858 -18.598  1.00  0.00           N  
ATOM   3074  H   ASN A 203       8.251  18.028 -15.417  1.00  0.00           H  
ATOM   3075  HA  ASN A 203       9.592  19.998 -17.133  1.00  0.00           H  
ATOM   3076  HB2 ASN A 203       6.670  19.638 -16.229  1.00  0.00           H  
ATOM   3077  HB3 ASN A 203       7.177  20.943 -17.297  1.00  0.00           H  
ATOM   3078 HD21 ASN A 203       5.178  19.374 -18.196  1.00  0.00           H  
ATOM   3079 HD22 ASN A 203       5.750  18.189 -19.335  1.00  0.00           H  
ATOM   3080  N   VAL A 204       8.790  20.666 -14.028  1.00  0.00           N  
ATOM   3081  CA  VAL A 204       8.894  21.633 -12.940  1.00  0.00           C  
ATOM   3082  C   VAL A 204      10.386  21.900 -12.716  1.00  0.00           C  
ATOM   3083  O   VAL A 204      10.819  23.020 -12.444  1.00  0.00           O  
ATOM   3084  CB  VAL A 204       8.220  21.137 -11.645  1.00  0.00           C  
ATOM   3085  CG1 VAL A 204       8.408  22.146 -10.508  1.00  0.00           C  
ATOM   3086  CG2 VAL A 204       6.723  20.903 -11.851  1.00  0.00           C  
ATOM   3087  H   VAL A 204       8.553  19.698 -13.820  1.00  0.00           H  
ATOM   3088  HA  VAL A 204       8.437  22.570 -13.278  1.00  0.00           H  
ATOM   3089  HB  VAL A 204       8.671  20.187 -11.331  1.00  0.00           H  
ATOM   3090 HG11 VAL A 204       7.824  21.856  -9.630  1.00  0.00           H  
ATOM   3091 HG12 VAL A 204       9.455  22.206 -10.198  1.00  0.00           H  
ATOM   3092 HG13 VAL A 204       8.092  23.147 -10.816  1.00  0.00           H  
ATOM   3093 HG21 VAL A 204       6.251  20.557 -10.926  1.00  0.00           H  
ATOM   3094 HG22 VAL A 204       6.217  21.824 -12.158  1.00  0.00           H  
ATOM   3095 HG23 VAL A 204       6.541  20.141 -12.612  1.00  0.00           H  
ATOM   3096  N   LEU A 205      11.203  20.786 -12.755  1.00  0.00           N  
ATOM   3097  CA  LEU A 205      12.648  20.908 -12.558  1.00  0.00           C  
ATOM   3098  C   LEU A 205      13.209  21.752 -13.720  1.00  0.00           C  
ATOM   3099  O   LEU A 205      14.074  22.611 -13.540  1.00  0.00           O  
ATOM   3100  CB  LEU A 205      13.320  19.535 -12.513  1.00  0.00           C  
ATOM   3101  CG  LEU A 205      12.932  18.711 -11.271  1.00  0.00           C  
ATOM   3102  CD1 LEU A 205      13.348  17.253 -11.453  1.00  0.00           C  
ATOM   3103  CD2 LEU A 205      13.562  19.270  -9.997  1.00  0.00           C  
ATOM   3104  H   LEU A 205      10.770  19.876 -12.924  1.00  0.00           H  
ATOM   3105  HA  LEU A 205      12.816  21.477 -11.638  1.00  0.00           H  
ATOM   3106  HB2 LEU A 205      13.047  18.975 -13.416  1.00  0.00           H  
ATOM   3107  HB3 LEU A 205      14.411  19.657 -12.547  1.00  0.00           H  
ATOM   3108  HG  LEU A 205      11.844  18.726 -11.145  1.00  0.00           H  
ATOM   3109 HD11 LEU A 205      13.051  16.661 -10.582  1.00  0.00           H  
ATOM   3110 HD12 LEU A 205      12.865  16.814 -12.332  1.00  0.00           H  
ATOM   3111 HD13 LEU A 205      14.431  17.158 -11.578  1.00  0.00           H  
ATOM   3112 HD21 LEU A 205      13.278  18.659  -9.136  1.00  0.00           H  
ATOM   3113 HD22 LEU A 205      14.655  19.276 -10.064  1.00  0.00           H  
ATOM   3114 HD23 LEU A 205      13.225  20.291  -9.794  1.00  0.00           H  
ATOM   3115  N   ALA A 206      12.675  21.468 -14.966  1.00  0.00           N  
ATOM   3116  CA  ALA A 206      13.041  22.256 -16.139  1.00  0.00           C  
ATOM   3117  C   ALA A 206      12.591  23.718 -15.956  1.00  0.00           C  
ATOM   3118  O   ALA A 206      13.313  24.660 -16.297  1.00  0.00           O  
ATOM   3119  CB  ALA A 206      12.448  21.669 -17.411  1.00  0.00           C  
ATOM   3120  H   ALA A 206      12.025  20.684 -15.069  1.00  0.00           H  
ATOM   3121  HA  ALA A 206      14.135  22.249 -16.203  1.00  0.00           H  
ATOM   3122  HB1 ALA A 206      11.357  21.739 -17.420  1.00  0.00           H  
ATOM   3123  HB2 ALA A 206      12.819  22.201 -18.293  1.00  0.00           H  
ATOM   3124  HB3 ALA A 206      12.716  20.613 -17.518  1.00  0.00           H  
ATOM   3125  N   TRP A 207      11.317  23.925 -15.451  1.00  0.00           N  
ATOM   3126  CA  TRP A 207      10.833  25.291 -15.216  1.00  0.00           C  
ATOM   3127  C   TRP A 207      11.699  26.018 -14.163  1.00  0.00           C  
ATOM   3128  O   TRP A 207      11.942  27.225 -14.255  1.00  0.00           O  
ATOM   3129  CB  TRP A 207       9.357  25.299 -14.807  1.00  0.00           C  
ATOM   3130  CG  TRP A 207       8.732  26.660 -14.838  1.00  0.00           C  
ATOM   3131  CD1 TRP A 207       8.439  27.399 -15.967  1.00  0.00           C  
ATOM   3132  CD2 TRP A 207       8.305  27.436 -13.715  1.00  0.00           C  
ATOM   3133  NE1 TRP A 207       7.832  28.560 -15.581  1.00  0.00           N  
ATOM   3134  CE2 TRP A 207       7.731  28.607 -14.212  1.00  0.00           C  
ATOM   3135  CE3 TRP A 207       8.349  27.244 -12.319  1.00  0.00           C  
ATOM   3136  CZ2 TRP A 207       7.176  29.590 -13.388  1.00  0.00           C  
ATOM   3137  CZ3 TRP A 207       7.803  28.222 -11.484  1.00  0.00           C  
ATOM   3138  CH2 TRP A 207       7.217  29.370 -12.012  1.00  0.00           C  
ATOM   3139  H   TRP A 207      10.681  23.131 -15.309  1.00  0.00           H  
ATOM   3140  HA  TRP A 207      10.968  25.830 -16.164  1.00  0.00           H  
ATOM   3141  HB2 TRP A 207       8.783  24.664 -15.494  1.00  0.00           H  
ATOM   3142  HB3 TRP A 207       9.237  24.854 -13.813  1.00  0.00           H  
ATOM   3143  HD1 TRP A 207       8.602  27.184 -17.015  1.00  0.00           H  
ATOM   3144  HE1 TRP A 207       7.498  29.284 -16.202  1.00  0.00           H  
ATOM   3145  HE3 TRP A 207       8.811  26.357 -11.895  1.00  0.00           H  
ATOM   3146  HZ2 TRP A 207       6.727  30.491 -13.793  1.00  0.00           H  
ATOM   3147  HZ3 TRP A 207       7.835  28.098 -10.406  1.00  0.00           H  
ATOM   3148  HH2 TRP A 207       6.790  30.112 -11.340  1.00  0.00           H  
ATOM   3149  N   LEU A 208      12.120  25.272 -13.080  1.00  0.00           N  
ATOM   3150  CA  LEU A 208      12.942  25.875 -12.039  1.00  0.00           C  
ATOM   3151  C   LEU A 208      14.360  26.187 -12.556  1.00  0.00           C  
ATOM   3152  O   LEU A 208      14.978  27.179 -12.161  1.00  0.00           O  
ATOM   3153  CB  LEU A 208      13.026  25.010 -10.779  1.00  0.00           C  
ATOM   3154  CG  LEU A 208      11.722  24.912  -9.962  1.00  0.00           C  
ATOM   3155  CD1 LEU A 208      11.892  23.869  -8.855  1.00  0.00           C  
ATOM   3156  CD2 LEU A 208      11.312  26.246  -9.343  1.00  0.00           C  
ATOM   3157  H   LEU A 208      11.813  24.296 -12.991  1.00  0.00           H  
ATOM   3158  HA  LEU A 208      12.498  26.849 -11.802  1.00  0.00           H  
ATOM   3159  HB2 LEU A 208      13.355  24.001 -11.060  1.00  0.00           H  
ATOM   3160  HB3 LEU A 208      13.805  25.420 -10.126  1.00  0.00           H  
ATOM   3161  HG  LEU A 208      10.901  24.588 -10.609  1.00  0.00           H  
ATOM   3162 HD11 LEU A 208      10.982  23.794  -8.252  1.00  0.00           H  
ATOM   3163 HD12 LEU A 208      12.095  22.881  -9.281  1.00  0.00           H  
ATOM   3164 HD13 LEU A 208      12.718  24.128  -8.185  1.00  0.00           H  
ATOM   3165 HD21 LEU A 208      10.399  26.131  -8.750  1.00  0.00           H  
ATOM   3166 HD22 LEU A 208      12.091  26.629  -8.678  1.00  0.00           H  
ATOM   3167 HD23 LEU A 208      11.107  27.002 -10.106  1.00  0.00           H  
ATOM   3168  N   TYR A 209      14.926  25.277 -13.420  1.00  0.00           N  
ATOM   3169  CA  TYR A 209      16.220  25.541 -14.043  1.00  0.00           C  
ATOM   3170  C   TYR A 209      16.129  26.778 -14.947  1.00  0.00           C  
ATOM   3171  O   TYR A 209      17.068  27.566 -15.070  1.00  0.00           O  
ATOM   3172  CB  TYR A 209      16.703  24.367 -14.910  1.00  0.00           C  
ATOM   3173  CG  TYR A 209      17.474  23.317 -14.152  1.00  0.00           C  
ATOM   3174  CD1 TYR A 209      18.508  23.700 -13.293  1.00  0.00           C  
ATOM   3175  CD2 TYR A 209      17.244  21.950 -14.369  1.00  0.00           C  
ATOM   3176  CE1 TYR A 209      19.293  22.748 -12.662  1.00  0.00           C  
ATOM   3177  CE2 TYR A 209      18.048  20.990 -13.747  1.00  0.00           C  
ATOM   3178  CZ  TYR A 209      19.084  21.401 -12.918  1.00  0.00           C  
ATOM   3179  OH  TYR A 209      19.931  20.471 -12.390  1.00  0.00           O  
ATOM   3180  H   TYR A 209      14.436  24.394 -13.594  1.00  0.00           H  
ATOM   3181  HA  TYR A 209      16.911  25.808 -13.237  1.00  0.00           H  
ATOM   3182  HB2 TYR A 209      15.851  23.907 -15.424  1.00  0.00           H  
ATOM   3183  HB3 TYR A 209      17.372  24.728 -15.703  1.00  0.00           H  
ATOM   3184  HD1 TYR A 209      18.760  24.745 -13.133  1.00  0.00           H  
ATOM   3185  HD2 TYR A 209      16.447  21.626 -15.033  1.00  0.00           H  
ATOM   3186  HE1 TYR A 209      20.100  23.091 -12.025  1.00  0.00           H  
ATOM   3187  HE2 TYR A 209      17.880  19.936 -13.937  1.00  0.00           H  
ATOM   3188  HH  TYR A 209      20.658  20.977 -11.935  1.00  0.00           H  
ATOM   3189  N   ALA A 210      14.963  26.901 -15.671  1.00  0.00           N  
ATOM   3190  CA  ALA A 210      14.749  28.031 -16.559  1.00  0.00           C  
ATOM   3191  C   ALA A 210      14.826  29.365 -15.804  1.00  0.00           C  
ATOM   3192  O   ALA A 210      15.205  30.403 -16.351  1.00  0.00           O  
ATOM   3193  CB  ALA A 210      13.410  27.943 -17.264  1.00  0.00           C  
ATOM   3194  H   ALA A 210      14.265  26.151 -15.614  1.00  0.00           H  
ATOM   3195  HA  ALA A 210      15.557  28.018 -17.296  1.00  0.00           H  
ATOM   3196  HB1 ALA A 210      13.348  28.729 -18.020  1.00  0.00           H  
ATOM   3197  HB2 ALA A 210      13.281  26.977 -17.757  1.00  0.00           H  
ATOM   3198  HB3 ALA A 210      12.571  28.084 -16.577  1.00  0.00           H  
ATOM   3199  N   ALA A 211      14.371  29.334 -14.499  1.00  0.00           N  
ATOM   3200  CA  ALA A 211      14.406  30.522 -13.652  1.00  0.00           C  
ATOM   3201  C   ALA A 211      15.862  30.973 -13.471  1.00  0.00           C  
ATOM   3202  O   ALA A 211      16.200  32.153 -13.602  1.00  0.00           O  
ATOM   3203  CB  ALA A 211      13.744  30.269 -12.306  1.00  0.00           C  
ATOM   3204  H   ALA A 211      13.973  28.462 -14.149  1.00  0.00           H  
ATOM   3205  HA  ALA A 211      13.886  31.320 -14.186  1.00  0.00           H  
ATOM   3206  HB1 ALA A 211      13.688  31.191 -11.721  1.00  0.00           H  
ATOM   3207  HB2 ALA A 211      12.728  29.882 -12.434  1.00  0.00           H  
ATOM   3208  HB3 ALA A 211      14.304  29.548 -11.704  1.00  0.00           H  
ATOM   3209  N   VAL A 212      16.741  29.950 -13.161  1.00  0.00           N  
ATOM   3210  CA  VAL A 212      18.159  30.195 -12.881  1.00  0.00           C  
ATOM   3211  C   VAL A 212      18.832  30.709 -14.168  1.00  0.00           C  
ATOM   3212  O   VAL A 212      19.723  31.561 -14.141  1.00  0.00           O  
ATOM   3213  CB  VAL A 212      18.854  28.928 -12.335  1.00  0.00           C  
ATOM   3214  CG1 VAL A 212      20.359  29.135 -12.132  1.00  0.00           C  
ATOM   3215  CG2 VAL A 212      18.233  28.494 -11.002  1.00  0.00           C  
ATOM   3216  H   VAL A 212      16.376  28.998 -13.118  1.00  0.00           H  
ATOM   3217  HA  VAL A 212      18.212  31.009 -12.148  1.00  0.00           H  
ATOM   3218  HB  VAL A 212      18.726  28.105 -13.050  1.00  0.00           H  
ATOM   3219 HG11 VAL A 212      20.817  28.244 -11.691  1.00  0.00           H  
ATOM   3220 HG12 VAL A 212      20.869  29.318 -13.083  1.00  0.00           H  
ATOM   3221 HG13 VAL A 212      20.556  29.982 -11.466  1.00  0.00           H  
ATOM   3222 HG21 VAL A 212      18.731  27.596 -10.621  1.00  0.00           H  
ATOM   3223 HG22 VAL A 212      18.327  29.282 -10.247  1.00  0.00           H  
ATOM   3224 HG23 VAL A 212      17.172  28.255 -11.107  1.00  0.00           H  
ATOM   3225  N   ILE A 213      18.425  30.102 -15.344  1.00  0.00           N  
ATOM   3226  CA  ILE A 213      18.943  30.524 -16.654  1.00  0.00           C  
ATOM   3227  C   ILE A 213      18.517  31.980 -16.927  1.00  0.00           C  
ATOM   3228  O   ILE A 213      19.258  32.761 -17.528  1.00  0.00           O  
ATOM   3229  CB  ILE A 213      18.483  29.566 -17.787  1.00  0.00           C  
ATOM   3230  CG1 ILE A 213      19.139  28.179 -17.613  1.00  0.00           C  
ATOM   3231  CG2 ILE A 213      18.816  30.129 -19.176  1.00  0.00           C  
ATOM   3232  CD1 ILE A 213      18.469  27.069 -18.413  1.00  0.00           C  
ATOM   3233  H   ILE A 213      17.772  29.312 -15.277  1.00  0.00           H  
ATOM   3234  HA  ILE A 213      20.038  30.522 -16.579  1.00  0.00           H  
ATOM   3235  HB  ILE A 213      17.394  29.450 -17.727  1.00  0.00           H  
ATOM   3236 HG12 ILE A 213      20.201  28.232 -17.885  1.00  0.00           H  
ATOM   3237 HG13 ILE A 213      19.107  27.883 -16.562  1.00  0.00           H  
ATOM   3238 HG21 ILE A 213      18.563  29.422 -19.970  1.00  0.00           H  
ATOM   3239 HG22 ILE A 213      18.247  31.041 -19.383  1.00  0.00           H  
ATOM   3240 HG23 ILE A 213      19.882  30.363 -19.262  1.00  0.00           H  
ATOM   3241 HD11 ILE A 213      18.986  26.119 -18.239  1.00  0.00           H  
ATOM   3242 HD12 ILE A 213      17.427  26.940 -18.108  1.00  0.00           H  
ATOM   3243 HD13 ILE A 213      18.486  27.264 -19.488  1.00  0.00           H  
ATOM   3244  N   ASN A 214      17.230  32.321 -16.548  1.00  0.00           N  
ATOM   3245  CA  ASN A 214      16.728  33.683 -16.738  1.00  0.00           C  
ATOM   3246  C   ASN A 214      17.446  34.670 -15.795  1.00  0.00           C  
ATOM   3247  O   ASN A 214      17.683  35.828 -16.143  1.00  0.00           O  
ATOM   3248  CB  ASN A 214      15.230  33.776 -16.459  1.00  0.00           C  
ATOM   3249  CG  ASN A 214      14.575  34.597 -17.534  1.00  0.00           C  
ATOM   3250  OD1 ASN A 214      14.601  35.826 -17.562  1.00  0.00           O  
ATOM   3251  ND2 ASN A 214      13.977  33.867 -18.522  1.00  0.00           N  
ATOM   3252  H   ASN A 214      16.624  31.586 -16.164  1.00  0.00           H  
ATOM   3253  HA  ASN A 214      16.978  33.974 -17.766  1.00  0.00           H  
ATOM   3254  HB2 ASN A 214      14.758  32.791 -16.444  1.00  0.00           H  
ATOM   3255  HB3 ASN A 214      15.001  34.247 -15.495  1.00  0.00           H  
ATOM   3256 HD21 ASN A 214      13.981  32.851 -18.547  1.00  0.00           H  
ATOM   3257 HD22 ASN A 214      13.482  34.353 -19.279  1.00  0.00           H  
ATOM   3258  N   GLY A 215      17.634  34.204 -14.510  1.00  0.00           N  
ATOM   3259  CA  GLY A 215      18.260  34.984 -13.466  1.00  0.00           C  
ATOM   3260  C   GLY A 215      17.444  35.183 -12.183  1.00  0.00           C  
ATOM   3261  O   GLY A 215      17.923  35.830 -11.240  1.00  0.00           O  
ATOM   3262  H   GLY A 215      17.322  33.250 -14.286  1.00  0.00           H  
ATOM   3263  HA2 GLY A 215      19.174  34.449 -13.187  1.00  0.00           H  
ATOM   3264  HA3 GLY A 215      18.537  35.973 -13.843  1.00  0.00           H  
ATOM   3265  N   ASP A 216      16.239  34.516 -12.108  1.00  0.00           N  
ATOM   3266  CA  ASP A 216      15.439  34.450 -10.877  1.00  0.00           C  
ATOM   3267  C   ASP A 216      15.954  33.203 -10.127  1.00  0.00           C  
ATOM   3268  O   ASP A 216      16.324  32.168 -10.675  1.00  0.00           O  
ATOM   3269  CB  ASP A 216      13.933  34.375 -11.095  1.00  0.00           C  
ATOM   3270  CG  ASP A 216      13.125  34.351  -9.781  1.00  0.00           C  
ATOM   3271  OD1 ASP A 216      13.782  34.561  -8.710  1.00  0.00           O  
ATOM   3272  OD2 ASP A 216      11.887  34.100  -9.930  1.00  0.00           O1-
ATOM   3273  H   ASP A 216      15.926  33.965 -12.910  1.00  0.00           H  
ATOM   3274  HA  ASP A 216      15.682  35.343 -10.287  1.00  0.00           H  
ATOM   3275  HB2 ASP A 216      13.601  35.242 -11.679  1.00  0.00           H  
ATOM   3276  HB3 ASP A 216      13.677  33.483 -11.676  1.00  0.00           H  
ATOM   3277  N   ARG A 217      16.023  33.408  -8.765  1.00  0.00           N  
ATOM   3278  CA  ARG A 217      16.957  32.675  -7.917  1.00  0.00           C  
ATOM   3279  C   ARG A 217      16.628  32.696  -6.415  1.00  0.00           C  
ATOM   3280  O   ARG A 217      17.379  32.164  -5.591  1.00  0.00           O  
ATOM   3281  CB  ARG A 217      18.370  33.287  -8.057  1.00  0.00           C  
ATOM   3282  CG  ARG A 217      19.119  32.929  -9.347  1.00  0.00           C  
ATOM   3283  CD  ARG A 217      20.314  33.852  -9.546  1.00  0.00           C  
ATOM   3284  NE  ARG A 217      19.839  35.225  -9.784  1.00  0.00           N  
ATOM   3285  CZ  ARG A 217      20.309  36.363  -9.254  1.00  0.00           C  
ATOM   3286  NH1 ARG A 217      21.401  36.401  -8.468  1.00  0.00           N  
ATOM   3287  NH2 ARG A 217      19.681  37.523  -9.540  1.00  0.00           N1+
ATOM   3288  H   ARG A 217      15.342  34.114  -8.419  1.00  0.00           H  
ATOM   3289  HA  ARG A 217      16.963  31.625  -8.231  1.00  0.00           H  
ATOM   3290  HB2 ARG A 217      18.276  34.377  -7.962  1.00  0.00           H  
ATOM   3291  HB3 ARG A 217      19.011  32.976  -7.222  1.00  0.00           H  
ATOM   3292  HG2 ARG A 217      19.451  31.887  -9.306  1.00  0.00           H  
ATOM   3293  HG3 ARG A 217      18.486  33.029 -10.227  1.00  0.00           H  
ATOM   3294  HD2 ARG A 217      20.961  33.815  -8.666  1.00  0.00           H  
ATOM   3295  HD3 ARG A 217      20.890  33.546 -10.425  1.00  0.00           H  
ATOM   3296  HE  ARG A 217      18.968  35.344 -10.332  1.00  0.00           H  
ATOM   3297 HH11 ARG A 217      21.777  37.278  -8.132  1.00  0.00           H  
ATOM   3298 HH12 ARG A 217      21.910  35.557  -8.244  1.00  0.00           H  
ATOM   3299 HH21 ARG A 217      19.988  38.417  -9.183  1.00  0.00           H  
ATOM   3300 HH22 ARG A 217      18.884  37.507 -10.174  1.00  0.00           H  
ATOM   3301  N   TRP A 218      15.461  33.309  -6.014  1.00  0.00           N  
ATOM   3302  CA  TRP A 218      15.274  33.693  -4.607  1.00  0.00           C  
ATOM   3303  C   TRP A 218      15.263  32.510  -3.622  1.00  0.00           C  
ATOM   3304  O   TRP A 218      15.413  32.665  -2.413  1.00  0.00           O  
ATOM   3305  CB  TRP A 218      14.005  34.527  -4.406  1.00  0.00           C  
ATOM   3306  CG  TRP A 218      12.729  33.781  -4.668  1.00  0.00           C  
ATOM   3307  CD1 TRP A 218      12.050  33.709  -5.867  1.00  0.00           C  
ATOM   3308  CD2 TRP A 218      11.962  33.025  -3.719  1.00  0.00           C  
ATOM   3309  NE1 TRP A 218      10.868  33.053  -5.654  1.00  0.00           N  
ATOM   3310  CE2 TRP A 218      10.830  32.550  -4.380  1.00  0.00           C  
ATOM   3311  CE3 TRP A 218      12.110  32.719  -2.350  1.00  0.00           C  
ATOM   3312  CZ2 TRP A 218       9.856  31.764  -3.760  1.00  0.00           C  
ATOM   3313  CZ3 TRP A 218      11.158  31.919  -1.715  1.00  0.00           C  
ATOM   3314  CH2 TRP A 218      10.052  31.448  -2.414  1.00  0.00           C  
ATOM   3315  H   TRP A 218      14.738  33.533  -6.697  1.00  0.00           H  
ATOM   3316  HA  TRP A 218      16.148  34.304  -4.342  1.00  0.00           H  
ATOM   3317  HB2 TRP A 218      13.979  34.917  -3.380  1.00  0.00           H  
ATOM   3318  HB3 TRP A 218      14.040  35.406  -5.064  1.00  0.00           H  
ATOM   3319  HD1 TRP A 218      12.258  34.133  -6.842  1.00  0.00           H  
ATOM   3320  HE1 TRP A 218      10.108  32.968  -6.324  1.00  0.00           H  
ATOM   3321  HE3 TRP A 218      12.962  33.085  -1.784  1.00  0.00           H  
ATOM   3322  HZ2 TRP A 218       8.983  31.414  -4.301  1.00  0.00           H  
ATOM   3323  HZ3 TRP A 218      11.283  31.664  -0.665  1.00  0.00           H  
ATOM   3324  HH2 TRP A 218       9.324  30.832  -1.898  1.00  0.00           H  
ATOM   3325  N   PHE A 219      14.927  31.319  -4.213  1.00  0.00           N  
ATOM   3326  CA  PHE A 219      14.678  30.069  -3.518  1.00  0.00           C  
ATOM   3327  C   PHE A 219      15.921  29.180  -3.406  1.00  0.00           C  
ATOM   3328  O   PHE A 219      15.864  28.102  -2.807  1.00  0.00           O  
ATOM   3329  CB  PHE A 219      13.540  29.281  -4.199  1.00  0.00           C  
ATOM   3330  CG  PHE A 219      13.821  28.921  -5.645  1.00  0.00           C  
ATOM   3331  CD1 PHE A 219      14.563  27.774  -5.956  1.00  0.00           C  
ATOM   3332  CD2 PHE A 219      13.376  29.740  -6.692  1.00  0.00           C  
ATOM   3333  CE1 PHE A 219      14.876  27.464  -7.281  1.00  0.00           C  
ATOM   3334  CE2 PHE A 219      13.693  29.433  -8.016  1.00  0.00           C  
ATOM   3335  CZ  PHE A 219      14.451  28.301  -8.309  1.00  0.00           C  
ATOM   3336  H   PHE A 219      14.869  31.328  -5.225  1.00  0.00           H  
ATOM   3337  HA  PHE A 219      14.380  30.308  -2.490  1.00  0.00           H  
ATOM   3338  HB2 PHE A 219      13.331  28.358  -3.641  1.00  0.00           H  
ATOM   3339  HB3 PHE A 219      12.615  29.868  -4.158  1.00  0.00           H  
ATOM   3340  HD1 PHE A 219      14.904  27.114  -5.161  1.00  0.00           H  
ATOM   3341  HD2 PHE A 219      12.781  30.625  -6.482  1.00  0.00           H  
ATOM   3342  HE1 PHE A 219      15.456  26.571  -7.505  1.00  0.00           H  
ATOM   3343  HE2 PHE A 219      13.348  30.074  -8.824  1.00  0.00           H  
ATOM   3344  HZ  PHE A 219      14.702  28.067  -9.341  1.00  0.00           H  
ATOM   3345  N   LEU A 220      17.063  29.620  -4.059  1.00  0.00           N  
ATOM   3346  CA  LEU A 220      18.232  28.756  -4.152  1.00  0.00           C  
ATOM   3347  C   LEU A 220      18.814  28.491  -2.754  1.00  0.00           C  
ATOM   3348  O   LEU A 220      18.921  29.352  -1.885  1.00  0.00           O  
ATOM   3349  CB  LEU A 220      19.338  29.315  -5.052  1.00  0.00           C  
ATOM   3350  CG  LEU A 220      19.056  29.210  -6.563  1.00  0.00           C  
ATOM   3351  CD1 LEU A 220      20.233  29.810  -7.336  1.00  0.00           C  
ATOM   3352  CD2 LEU A 220      18.834  27.768  -7.020  1.00  0.00           C  
ATOM   3353  H   LEU A 220      17.070  30.551  -4.488  1.00  0.00           H  
ATOM   3354  HA  LEU A 220      17.870  27.796  -4.537  1.00  0.00           H  
ATOM   3355  HB2 LEU A 220      19.522  30.365  -4.790  1.00  0.00           H  
ATOM   3356  HB3 LEU A 220      20.277  28.784  -4.840  1.00  0.00           H  
ATOM   3357  HG  LEU A 220      18.157  29.788  -6.805  1.00  0.00           H  
ATOM   3358 HD11 LEU A 220      20.056  29.764  -8.415  1.00  0.00           H  
ATOM   3359 HD12 LEU A 220      20.386  30.859  -7.063  1.00  0.00           H  
ATOM   3360 HD13 LEU A 220      21.163  29.269  -7.127  1.00  0.00           H  
ATOM   3361 HD21 LEU A 220      18.797  27.708  -8.112  1.00  0.00           H  
ATOM   3362 HD22 LEU A 220      19.637  27.111  -6.670  1.00  0.00           H  
ATOM   3363 HD23 LEU A 220      17.887  27.369  -6.648  1.00  0.00           H  
ATOM   3364  N   ASN A 221      19.160  27.158  -2.587  1.00  0.00           N  
ATOM   3365  CA  ASN A 221      19.260  26.519  -1.280  1.00  0.00           C  
ATOM   3366  C   ASN A 221      20.526  25.631  -1.131  1.00  0.00           C  
ATOM   3367  O   ASN A 221      21.560  25.855  -1.762  1.00  0.00           O  
ATOM   3368  CB  ASN A 221      17.941  25.821  -0.969  1.00  0.00           C  
ATOM   3369  CG  ASN A 221      17.709  24.620  -1.860  1.00  0.00           C  
ATOM   3370  OD1 ASN A 221      17.990  24.574  -3.057  1.00  0.00           O  
ATOM   3371  ND2 ASN A 221      17.103  23.579  -1.213  1.00  0.00           N  
ATOM   3372  H   ASN A 221      19.304  26.554  -3.395  1.00  0.00           H  
ATOM   3373  HA  ASN A 221      19.386  27.314  -0.533  1.00  0.00           H  
ATOM   3374  HB2 ASN A 221      17.918  25.529   0.086  1.00  0.00           H  
ATOM   3375  HB3 ASN A 221      17.094  26.501  -1.115  1.00  0.00           H  
ATOM   3376 HD21 ASN A 221      16.783  23.637  -0.206  1.00  0.00           H  
ATOM   3377 HD22 ASN A 221      16.908  22.717  -1.705  1.00  0.00           H  
ATOM   3378  N   ARG A 222      20.469  24.688  -0.107  1.00  0.00           N  
ATOM   3379  CA  ARG A 222      21.665  24.242   0.622  1.00  0.00           C  
ATOM   3380  C   ARG A 222      21.744  22.731   0.914  1.00  0.00           C  
ATOM   3381  O   ARG A 222      22.357  22.294   1.889  1.00  0.00           O  
ATOM   3382  CB  ARG A 222      21.760  25.057   1.941  1.00  0.00           C  
ATOM   3383  CG  ARG A 222      20.645  24.738   2.961  1.00  0.00           C  
ATOM   3384  CD  ARG A 222      20.571  25.781   4.080  1.00  0.00           C  
ATOM   3385  NE  ARG A 222      19.602  25.443   5.148  1.00  0.00           N  
ATOM   3386  CZ  ARG A 222      18.262  25.292   4.981  1.00  0.00           C  
ATOM   3387  NH1 ARG A 222      17.676  25.550   3.808  1.00  0.00           N  
ATOM   3388  NH2 ARG A 222      17.487  24.885   6.014  1.00  0.00           N1+
ATOM   3389  H   ARG A 222      19.580  24.286   0.176  1.00  0.00           H  
ATOM   3390  HA  ARG A 222      22.545  24.480   0.012  1.00  0.00           H  
ATOM   3391  HB2 ARG A 222      22.732  24.875   2.417  1.00  0.00           H  
ATOM   3392  HB3 ARG A 222      21.727  26.126   1.695  1.00  0.00           H  
ATOM   3393  HG2 ARG A 222      19.683  24.670   2.448  1.00  0.00           H  
ATOM   3394  HG3 ARG A 222      20.820  23.755   3.410  1.00  0.00           H  
ATOM   3395  HD2 ARG A 222      21.549  25.869   4.565  1.00  0.00           H  
ATOM   3396  HD3 ARG A 222      20.315  26.774   3.693  1.00  0.00           H  
ATOM   3397  HE  ARG A 222      19.954  25.342   6.090  1.00  0.00           H  
ATOM   3398 HH11 ARG A 222      18.153  25.940   3.014  1.00  0.00           H  
ATOM   3399 HH12 ARG A 222      16.696  25.183   3.583  1.00  0.00           H  
ATOM   3400 HH21 ARG A 222      16.500  24.753   5.804  1.00  0.00           H  
ATOM   3401 HH22 ARG A 222      17.830  24.699   6.948  1.00  0.00           H  
ATOM   3402  N   PHE A 223      21.210  21.905  -0.050  1.00  0.00           N  
ATOM   3403  CA  PHE A 223      21.126  20.455   0.145  1.00  0.00           C  
ATOM   3404  C   PHE A 223      21.415  19.773  -1.195  1.00  0.00           C  
ATOM   3405  O   PHE A 223      21.415  20.386  -2.260  1.00  0.00           O  
ATOM   3406  CB  PHE A 223      19.720  20.043   0.617  1.00  0.00           C  
ATOM   3407  CG  PHE A 223      19.444  20.274   2.082  1.00  0.00           C  
ATOM   3408  CD1 PHE A 223      20.004  19.438   3.057  1.00  0.00           C  
ATOM   3409  CD2 PHE A 223      18.581  21.300   2.485  1.00  0.00           C  
ATOM   3410  CE1 PHE A 223      19.694  19.619   4.407  1.00  0.00           C  
ATOM   3411  CE2 PHE A 223      18.265  21.477   3.832  1.00  0.00           C  
ATOM   3412  CZ  PHE A 223      18.820  20.634   4.794  1.00  0.00           C  
ATOM   3413  H   PHE A 223      20.879  22.292  -0.934  1.00  0.00           H  
ATOM   3414  HA  PHE A 223      21.894  20.134   0.859  1.00  0.00           H  
ATOM   3415  HB2 PHE A 223      18.972  20.583   0.023  1.00  0.00           H  
ATOM   3416  HB3 PHE A 223      19.531  18.980   0.417  1.00  0.00           H  
ATOM   3417  HD1 PHE A 223      20.674  18.631   2.771  1.00  0.00           H  
ATOM   3418  HD2 PHE A 223      18.134  21.962   1.747  1.00  0.00           H  
ATOM   3419  HE1 PHE A 223      20.126  18.964   5.160  1.00  0.00           H  
ATOM   3420  HE2 PHE A 223      17.575  22.266   4.121  1.00  0.00           H  
ATOM   3421  HZ  PHE A 223      18.571  20.765   5.844  1.00  0.00           H  
ATOM   3422  N   THR A 224      21.619  18.410  -1.104  1.00  0.00           N  
ATOM   3423  CA  THR A 224      21.760  17.564  -2.294  1.00  0.00           C  
ATOM   3424  C   THR A 224      21.147  16.215  -1.871  1.00  0.00           C  
ATOM   3425  O   THR A 224      21.510  15.601  -0.866  1.00  0.00           O  
ATOM   3426  CB  THR A 224      23.213  17.507  -2.802  1.00  0.00           C  
ATOM   3427  OG1 THR A 224      23.230  17.196  -4.200  1.00  0.00           O  
ATOM   3428  CG2 THR A 224      24.113  16.508  -2.089  1.00  0.00           C  
ATOM   3429  H   THR A 224      21.693  17.943  -0.202  1.00  0.00           H  
ATOM   3430  HA  THR A 224      21.137  18.011  -3.074  1.00  0.00           H  
ATOM   3431  HB  THR A 224      23.672  18.498  -2.697  1.00  0.00           H  
ATOM   3432 HG21 THR A 224      24.127  16.679  -1.009  1.00  0.00           H  
ATOM   3433 HG22 THR A 224      23.807  15.476  -2.290  1.00  0.00           H  
ATOM   3434 HG23 THR A 224      25.139  16.596  -2.463  1.00  0.00           H  
ATOM   3435  HG1 THR A 224      23.157  18.082  -4.705  1.00  0.00           H  
ATOM   3436  N   THR A 225      20.047  15.840  -2.622  1.00  0.00           N  
ATOM   3437  CA  THR A 225      19.162  14.745  -2.247  1.00  0.00           C  
ATOM   3438  C   THR A 225      19.466  13.512  -3.098  1.00  0.00           C  
ATOM   3439  O   THR A 225      19.979  13.561  -4.212  1.00  0.00           O  
ATOM   3440  CB  THR A 225      17.666  15.134  -2.330  1.00  0.00           C  
ATOM   3441  OG1 THR A 225      16.784  14.073  -1.881  1.00  0.00           O  
ATOM   3442  CG2 THR A 225      17.164  15.577  -3.694  1.00  0.00           C  
ATOM   3443  H   THR A 225      19.865  16.335  -3.510  1.00  0.00           H  
ATOM   3444  HA  THR A 225      19.376  14.466  -1.207  1.00  0.00           H  
ATOM   3445  HB  THR A 225      17.503  15.966  -1.634  1.00  0.00           H  
ATOM   3446 HG21 THR A 225      17.586  16.539  -3.977  1.00  0.00           H  
ATOM   3447 HG22 THR A 225      17.393  14.843  -4.472  1.00  0.00           H  
ATOM   3448 HG23 THR A 225      16.076  15.691  -3.675  1.00  0.00           H  
ATOM   3449  HG1 THR A 225      16.803  13.383  -2.601  1.00  0.00           H  
ATOM   3450  N   THR A 226      18.977  12.344  -2.530  1.00  0.00           N  
ATOM   3451  CA  THR A 226      18.887  11.105  -3.293  1.00  0.00           C  
ATOM   3452  C   THR A 226      17.653  11.286  -4.196  1.00  0.00           C  
ATOM   3453  O   THR A 226      16.814  12.173  -3.997  1.00  0.00           O  
ATOM   3454  CB  THR A 226      18.673   9.858  -2.412  1.00  0.00           C  
ATOM   3455  OG1 THR A 226      17.334   9.874  -1.910  1.00  0.00           O  
ATOM   3456  CG2 THR A 226      19.682   9.743  -1.276  1.00  0.00           C  
ATOM   3457  H   THR A 226      18.629  12.344  -1.575  1.00  0.00           H  
ATOM   3458  HA  THR A 226      19.786  11.003  -3.910  1.00  0.00           H  
ATOM   3459  HB  THR A 226      18.753   8.961  -3.037  1.00  0.00           H  
ATOM   3460 HG21 THR A 226      20.708   9.794  -1.651  1.00  0.00           H  
ATOM   3461 HG22 THR A 226      19.535  10.526  -0.525  1.00  0.00           H  
ATOM   3462 HG23 THR A 226      19.554   8.789  -0.753  1.00  0.00           H  
ATOM   3463  HG1 THR A 226      17.302   9.443  -0.986  1.00  0.00           H  
ATOM   3464  N   LEU A 227      17.534  10.325  -5.185  1.00  0.00           N  
ATOM   3465  CA  LEU A 227      16.343  10.291  -6.026  1.00  0.00           C  
ATOM   3466  C   LEU A 227      15.169   9.767  -5.176  1.00  0.00           C  
ATOM   3467  O   LEU A 227      14.009  10.153  -5.345  1.00  0.00           O  
ATOM   3468  CB  LEU A 227      16.617   9.406  -7.248  1.00  0.00           C  
ATOM   3469  CG  LEU A 227      15.493   9.367  -8.298  1.00  0.00           C  
ATOM   3470  CD1 LEU A 227      15.160  10.746  -8.864  1.00  0.00           C  
ATOM   3471  CD2 LEU A 227      15.879   8.422  -9.440  1.00  0.00           C  
ATOM   3472  H   LEU A 227      18.277   9.650  -5.338  1.00  0.00           H  
ATOM   3473  HA  LEU A 227      16.118  11.322  -6.319  1.00  0.00           H  
ATOM   3474  HB2 LEU A 227      17.542   9.749  -7.732  1.00  0.00           H  
ATOM   3475  HB3 LEU A 227      16.817   8.379  -6.911  1.00  0.00           H  
ATOM   3476  HG  LEU A 227      14.596   8.962  -7.824  1.00  0.00           H  
ATOM   3477 HD11 LEU A 227      14.432  10.663  -9.677  1.00  0.00           H  
ATOM   3478 HD12 LEU A 227      14.719  11.395  -8.101  1.00  0.00           H  
ATOM   3479 HD13 LEU A 227      16.053  11.240  -9.261  1.00  0.00           H  
ATOM   3480 HD21 LEU A 227      15.068   8.342 -10.171  1.00  0.00           H  
ATOM   3481 HD22 LEU A 227      16.773   8.776  -9.965  1.00  0.00           H  
ATOM   3482 HD23 LEU A 227      16.084   7.415  -9.060  1.00  0.00           H  
ATOM   3483  N   ASN A 228      15.483   8.773  -4.268  1.00  0.00           N  
ATOM   3484  CA  ASN A 228      14.442   8.049  -3.538  1.00  0.00           C  
ATOM   3485  C   ASN A 228      13.728   8.994  -2.559  1.00  0.00           C  
ATOM   3486  O   ASN A 228      12.504   8.988  -2.421  1.00  0.00           O  
ATOM   3487  CB  ASN A 228      15.012   6.878  -2.744  1.00  0.00           C  
ATOM   3488  CG  ASN A 228      15.319   5.684  -3.615  1.00  0.00           C  
ATOM   3489  OD1 ASN A 228      15.024   5.575  -4.799  1.00  0.00           O  
ATOM   3490  ND2 ASN A 228      15.990   4.692  -2.953  1.00  0.00           N  
ATOM   3491  H   ASN A 228      16.462   8.550  -4.115  1.00  0.00           H  
ATOM   3492  HA  ASN A 228      13.695   7.717  -4.269  1.00  0.00           H  
ATOM   3493  HB2 ASN A 228      15.926   7.172  -2.213  1.00  0.00           H  
ATOM   3494  HB3 ASN A 228      14.290   6.543  -1.988  1.00  0.00           H  
ATOM   3495 HD21 ASN A 228      16.260   4.738  -1.976  1.00  0.00           H  
ATOM   3496 HD22 ASN A 228      16.243   3.856  -3.465  1.00  0.00           H  
ATOM   3497  N   ASP A 229      14.577   9.792  -1.811  1.00  0.00           N  
ATOM   3498  CA  ASP A 229      14.118  10.629  -0.693  1.00  0.00           C  
ATOM   3499  C   ASP A 229      13.647  12.009  -1.205  1.00  0.00           C  
ATOM   3500  O   ASP A 229      13.456  12.978  -0.465  1.00  0.00           O  
ATOM   3501  CB  ASP A 229      15.192  10.831   0.367  1.00  0.00           C  
ATOM   3502  CG  ASP A 229      15.681   9.451   0.773  1.00  0.00           C  
ATOM   3503  OD1 ASP A 229      16.747   9.097   0.175  1.00  0.00           O  
ATOM   3504  OD2 ASP A 229      14.961   8.840   1.605  1.00  0.00           O1-
ATOM   3505  H   ASP A 229      15.585   9.797  -2.029  1.00  0.00           H  
ATOM   3506  HA  ASP A 229      13.237  10.144  -0.255  1.00  0.00           H  
ATOM   3507  HB2 ASP A 229      16.023  11.435  -0.017  1.00  0.00           H  
ATOM   3508  HB3 ASP A 229      14.792  11.358   1.241  1.00  0.00           H  
ATOM   3509  N   PHE A 230      13.392  12.022  -2.556  1.00  0.00           N  
ATOM   3510  CA  PHE A 230      12.571  12.977  -3.273  1.00  0.00           C  
ATOM   3511  C   PHE A 230      11.352  12.208  -3.823  1.00  0.00           C  
ATOM   3512  O   PHE A 230      10.207  12.550  -3.513  1.00  0.00           O  
ATOM   3513  CB  PHE A 230      13.366  13.676  -4.374  1.00  0.00           C  
ATOM   3514  CG  PHE A 230      12.495  14.578  -5.210  1.00  0.00           C  
ATOM   3515  CD1 PHE A 230      11.941  15.748  -4.674  1.00  0.00           C  
ATOM   3516  CD2 PHE A 230      12.187  14.216  -6.524  1.00  0.00           C  
ATOM   3517  CE1 PHE A 230      11.085  16.541  -5.435  1.00  0.00           C  
ATOM   3518  CE2 PHE A 230      11.336  15.009  -7.284  1.00  0.00           C  
ATOM   3519  CZ  PHE A 230      10.775  16.161  -6.736  1.00  0.00           C  
ATOM   3520  H   PHE A 230      13.806  11.263  -3.088  1.00  0.00           H  
ATOM   3521  HA  PHE A 230      12.190  13.713  -2.555  1.00  0.00           H  
ATOM   3522  HB2 PHE A 230      14.175  14.270  -3.932  1.00  0.00           H  
ATOM   3523  HB3 PHE A 230      13.866  12.941  -5.017  1.00  0.00           H  
ATOM   3524  HD1 PHE A 230      12.155  16.043  -3.652  1.00  0.00           H  
ATOM   3525  HD2 PHE A 230      12.601  13.312  -6.966  1.00  0.00           H  
ATOM   3526  HE1 PHE A 230      10.651  17.442  -5.008  1.00  0.00           H  
ATOM   3527  HE2 PHE A 230      11.115  14.719  -8.304  1.00  0.00           H  
ATOM   3528  HZ  PHE A 230      10.086  16.754  -7.327  1.00  0.00           H  
ATOM   3529  N   ASN A 231      11.586  11.141  -4.673  1.00  0.00           N  
ATOM   3530  CA  ASN A 231      10.476  10.454  -5.364  1.00  0.00           C  
ATOM   3531  C   ASN A 231       9.395   9.995  -4.379  1.00  0.00           C  
ATOM   3532  O   ASN A 231       8.193  10.154  -4.600  1.00  0.00           O  
ATOM   3533  CB  ASN A 231      10.950   9.192  -6.100  1.00  0.00           C  
ATOM   3534  CG  ASN A 231      11.116   9.374  -7.590  1.00  0.00           C  
ATOM   3535  OD1 ASN A 231      10.468  10.147  -8.288  1.00  0.00           O  
ATOM   3536  ND2 ASN A 231      12.026   8.528  -8.150  1.00  0.00           N  
ATOM   3537  H   ASN A 231      12.550  10.850  -4.888  1.00  0.00           H  
ATOM   3538  HA  ASN A 231      10.021  11.192  -6.034  1.00  0.00           H  
ATOM   3539  HB2 ASN A 231      11.878   8.806  -5.665  1.00  0.00           H  
ATOM   3540  HB3 ASN A 231      10.213   8.383  -6.004  1.00  0.00           H  
ATOM   3541 HD21 ASN A 231      12.165   8.564  -9.170  1.00  0.00           H  
ATOM   3542 HD22 ASN A 231      12.577   7.870  -7.612  1.00  0.00           H  
ATOM   3543  N   LEU A 232       9.881   9.308  -3.279  1.00  0.00           N  
ATOM   3544  CA  LEU A 232       8.977   8.637  -2.345  1.00  0.00           C  
ATOM   3545  C   LEU A 232       8.347   9.628  -1.339  1.00  0.00           C  
ATOM   3546  O   LEU A 232       7.495   9.280  -0.522  1.00  0.00           O  
ATOM   3547  CB  LEU A 232       9.682   7.506  -1.584  1.00  0.00           C  
ATOM   3548  CG  LEU A 232      10.275   6.399  -2.482  1.00  0.00           C  
ATOM   3549  CD1 LEU A 232      11.056   5.401  -1.623  1.00  0.00           C  
ATOM   3550  CD2 LEU A 232       9.201   5.664  -3.285  1.00  0.00           C  
ATOM   3551  H   LEU A 232      10.894   9.253  -3.095  1.00  0.00           H  
ATOM   3552  HA  LEU A 232       8.135   8.237  -2.923  1.00  0.00           H  
ATOM   3553  HB2 LEU A 232      10.484   7.937  -0.970  1.00  0.00           H  
ATOM   3554  HB3 LEU A 232       8.977   7.052  -0.875  1.00  0.00           H  
ATOM   3555  HG  LEU A 232      10.983   6.843  -3.191  1.00  0.00           H  
ATOM   3556 HD11 LEU A 232      11.522   4.631  -2.248  1.00  0.00           H  
ATOM   3557 HD12 LEU A 232      11.854   5.906  -1.068  1.00  0.00           H  
ATOM   3558 HD13 LEU A 232      10.403   4.901  -0.900  1.00  0.00           H  
ATOM   3559 HD21 LEU A 232       9.640   4.836  -3.853  1.00  0.00           H  
ATOM   3560 HD22 LEU A 232       8.427   5.251  -2.629  1.00  0.00           H  
ATOM   3561 HD23 LEU A 232       8.718   6.330  -4.006  1.00  0.00           H  
ATOM   3562  N   VAL A 233       8.815  10.920  -1.455  1.00  0.00           N  
ATOM   3563  CA  VAL A 233       8.264  12.046  -0.713  1.00  0.00           C  
ATOM   3564  C   VAL A 233       7.245  12.732  -1.646  1.00  0.00           C  
ATOM   3565  O   VAL A 233       6.111  13.028  -1.268  1.00  0.00           O  
ATOM   3566  CB  VAL A 233       9.378  13.002  -0.242  1.00  0.00           C  
ATOM   3567  CG1 VAL A 233       8.809  14.252   0.429  1.00  0.00           C  
ATOM   3568  CG2 VAL A 233      10.327  12.294   0.732  1.00  0.00           C  
ATOM   3569  H   VAL A 233       9.559  11.084  -2.132  1.00  0.00           H  
ATOM   3570  HA  VAL A 233       7.705  11.664   0.149  1.00  0.00           H  
ATOM   3571  HB  VAL A 233       9.972  13.335  -1.100  1.00  0.00           H  
ATOM   3572 HG11 VAL A 233       9.627  14.899   0.758  1.00  0.00           H  
ATOM   3573 HG12 VAL A 233       8.194  14.837  -0.262  1.00  0.00           H  
ATOM   3574 HG13 VAL A 233       8.199  13.997   1.301  1.00  0.00           H  
ATOM   3575 HG21 VAL A 233      11.102  12.980   1.088  1.00  0.00           H  
ATOM   3576 HG22 VAL A 233       9.786  11.916   1.607  1.00  0.00           H  
ATOM   3577 HG23 VAL A 233      10.830  11.448   0.253  1.00  0.00           H  
ATOM   3578  N   ALA A 234       7.728  13.053  -2.900  1.00  0.00           N  
ATOM   3579  CA  ALA A 234       6.971  13.853  -3.854  1.00  0.00           C  
ATOM   3580  C   ALA A 234       5.646  13.185  -4.238  1.00  0.00           C  
ATOM   3581  O   ALA A 234       4.635  13.849  -4.494  1.00  0.00           O  
ATOM   3582  CB  ALA A 234       7.797  14.118  -5.104  1.00  0.00           C  
ATOM   3583  H   ALA A 234       8.681  12.750  -3.151  1.00  0.00           H  
ATOM   3584  HA  ALA A 234       6.730  14.800  -3.355  1.00  0.00           H  
ATOM   3585  HB1 ALA A 234       7.265  14.775  -5.797  1.00  0.00           H  
ATOM   3586  HB2 ALA A 234       8.745  14.599  -4.844  1.00  0.00           H  
ATOM   3587  HB3 ALA A 234       8.030  13.188  -5.635  1.00  0.00           H  
ATOM   3588  N   MET A 235       5.656  11.802  -4.300  1.00  0.00           N  
ATOM   3589  CA  MET A 235       4.423  11.100  -4.645  1.00  0.00           C  
ATOM   3590  C   MET A 235       3.276  11.454  -3.664  1.00  0.00           C  
ATOM   3591  O   MET A 235       2.090  11.314  -3.972  1.00  0.00           O  
ATOM   3592  CB  MET A 235       4.621   9.581  -4.663  1.00  0.00           C  
ATOM   3593  CG  MET A 235       3.572   8.898  -5.547  1.00  0.00           C  
ATOM   3594  SD  MET A 235       3.325   7.145  -5.110  1.00  0.00           S  
ATOM   3595  CE  MET A 235       4.966   6.496  -5.510  1.00  0.00           C  
ATOM   3596  H   MET A 235       6.531  11.287  -4.161  1.00  0.00           H  
ATOM   3597  HA  MET A 235       4.130  11.465  -5.636  1.00  0.00           H  
ATOM   3598  HB2 MET A 235       5.616   9.337  -5.054  1.00  0.00           H  
ATOM   3599  HB3 MET A 235       4.582   9.199  -3.634  1.00  0.00           H  
ATOM   3600  HG2 MET A 235       2.593   9.371  -5.445  1.00  0.00           H  
ATOM   3601  HG3 MET A 235       3.851   8.974  -6.603  1.00  0.00           H  
ATOM   3602  HE1 MET A 235       4.953   5.408  -5.408  1.00  0.00           H  
ATOM   3603  HE2 MET A 235       5.235   6.743  -6.540  1.00  0.00           H  
ATOM   3604  HE3 MET A 235       5.718   6.894  -4.824  1.00  0.00           H  
ATOM   3605  N   LYS A 236       3.647  11.874  -2.398  1.00  0.00           N  
ATOM   3606  CA  LYS A 236       2.637  12.179  -1.386  1.00  0.00           C  
ATOM   3607  C   LYS A 236       1.933  13.521  -1.687  1.00  0.00           C  
ATOM   3608  O   LYS A 236       0.898  13.844  -1.105  1.00  0.00           O  
ATOM   3609  CB  LYS A 236       3.275  12.203   0.011  1.00  0.00           C  
ATOM   3610  CG  LYS A 236       2.258  11.938   1.129  1.00  0.00           C  
ATOM   3611  CD  LYS A 236       2.933  11.944   2.505  1.00  0.00           C  
ATOM   3612  CE  LYS A 236       1.955  11.742   3.656  1.00  0.00           C  
ATOM   3613  NZ  LYS A 236       1.411  10.361   3.645  1.00  0.00           N1+
ATOM   3614  H   LYS A 236       4.636  11.988  -2.159  1.00  0.00           H  
ATOM   3615  HA  LYS A 236       1.874  11.393  -1.444  1.00  0.00           H  
ATOM   3616  HB2 LYS A 236       4.055  11.434   0.072  1.00  0.00           H  
ATOM   3617  HB3 LYS A 236       3.767  13.169   0.184  1.00  0.00           H  
ATOM   3618  HG2 LYS A 236       1.472  12.700   1.114  1.00  0.00           H  
ATOM   3619  HG3 LYS A 236       1.777  10.970   0.950  1.00  0.00           H  
ATOM   3620  HD2 LYS A 236       3.714  11.175   2.539  1.00  0.00           H  
ATOM   3621  HD3 LYS A 236       3.434  12.910   2.648  1.00  0.00           H  
ATOM   3622  HE2 LYS A 236       2.456  11.868   4.620  1.00  0.00           H  
ATOM   3623  HE3 LYS A 236       1.102  12.425   3.599  1.00  0.00           H  
ATOM   3624  HZ1 LYS A 236       0.881  10.168   2.785  1.00  0.00           H  
ATOM   3625  HZ2 LYS A 236       2.165   9.663   3.707  1.00  0.00           H  
ATOM   3626  HZ3 LYS A 236       0.777  10.200   4.441  1.00  0.00           H  
ATOM   3627  N   TYR A 237       2.567  14.337  -2.602  1.00  0.00           N  
ATOM   3628  CA  TYR A 237       2.030  15.630  -3.016  1.00  0.00           C  
ATOM   3629  C   TYR A 237       1.262  15.518  -4.358  1.00  0.00           C  
ATOM   3630  O   TYR A 237       0.893  16.521  -4.970  1.00  0.00           O  
ATOM   3631  CB  TYR A 237       3.138  16.684  -3.166  1.00  0.00           C  
ATOM   3632  CG  TYR A 237       3.610  17.312  -1.879  1.00  0.00           C  
ATOM   3633  CD1 TYR A 237       4.616  16.712  -1.109  1.00  0.00           C  
ATOM   3634  CD2 TYR A 237       3.087  18.553  -1.480  1.00  0.00           C  
ATOM   3635  CE1 TYR A 237       5.127  17.372   0.011  1.00  0.00           C  
ATOM   3636  CE2 TYR A 237       3.608  19.218  -0.371  1.00  0.00           C  
ATOM   3637  CZ  TYR A 237       4.640  18.631   0.352  1.00  0.00           C  
ATOM   3638  OH  TYR A 237       5.229  19.310   1.382  1.00  0.00           O  
ATOM   3639  H   TYR A 237       3.435  14.011  -3.040  1.00  0.00           H  
ATOM   3640  HA  TYR A 237       1.291  15.962  -2.276  1.00  0.00           H  
ATOM   3641  HB2 TYR A 237       4.006  16.259  -3.685  1.00  0.00           H  
ATOM   3642  HB3 TYR A 237       2.800  17.503  -3.812  1.00  0.00           H  
ATOM   3643  HD1 TYR A 237       5.034  15.750  -1.399  1.00  0.00           H  
ATOM   3644  HD2 TYR A 237       2.294  19.031  -2.054  1.00  0.00           H  
ATOM   3645  HE1 TYR A 237       5.926  16.922   0.590  1.00  0.00           H  
ATOM   3646  HE2 TYR A 237       3.225  20.197  -0.095  1.00  0.00           H  
ATOM   3647  HH  TYR A 237       5.231  20.274   1.139  1.00  0.00           H  
ATOM   3648  N   ASN A 238       0.975  14.245  -4.802  1.00  0.00           N  
ATOM   3649  CA  ASN A 238       0.274  13.964  -6.064  1.00  0.00           C  
ATOM   3650  C   ASN A 238       1.160  14.340  -7.272  1.00  0.00           C  
ATOM   3651  O   ASN A 238       0.688  14.569  -8.391  1.00  0.00           O  
ATOM   3652  CB  ASN A 238      -1.105  14.630  -6.171  1.00  0.00           C  
ATOM   3653  CG  ASN A 238      -1.929  14.028  -7.297  1.00  0.00           C  
ATOM   3654  OD1 ASN A 238      -2.029  12.819  -7.482  1.00  0.00           O  
ATOM   3655  ND2 ASN A 238      -2.571  14.945  -8.086  1.00  0.00           N  
ATOM   3656  H   ASN A 238       1.268  13.454  -4.230  1.00  0.00           H  
ATOM   3657  HA  ASN A 238       0.169  12.872  -6.094  1.00  0.00           H  
ATOM   3658  HB2 ASN A 238      -1.672  14.485  -5.244  1.00  0.00           H  
ATOM   3659  HB3 ASN A 238      -1.008  15.709  -6.329  1.00  0.00           H  
ATOM   3660 HD21 ASN A 238      -3.116  14.665  -8.908  1.00  0.00           H  
ATOM   3661 HD22 ASN A 238      -2.536  15.943  -7.912  1.00  0.00           H  
ATOM   3662  N   TYR A 239       2.523  14.240  -7.046  1.00  0.00           N  
ATOM   3663  CA  TYR A 239       3.473  14.454  -8.143  1.00  0.00           C  
ATOM   3664  C   TYR A 239       3.704  13.097  -8.826  1.00  0.00           C  
ATOM   3665  O   TYR A 239       3.667  12.028  -8.212  1.00  0.00           O  
ATOM   3666  CB  TYR A 239       4.821  15.028  -7.676  1.00  0.00           C  
ATOM   3667  CG  TYR A 239       4.832  16.533  -7.514  1.00  0.00           C  
ATOM   3668  CD1 TYR A 239       3.924  17.172  -6.663  1.00  0.00           C  
ATOM   3669  CD2 TYR A 239       5.730  17.323  -8.246  1.00  0.00           C  
ATOM   3670  CE1 TYR A 239       3.857  18.563  -6.593  1.00  0.00           C  
ATOM   3671  CE2 TYR A 239       5.670  18.719  -8.180  1.00  0.00           C  
ATOM   3672  CZ  TYR A 239       4.708  19.326  -7.379  1.00  0.00           C  
ATOM   3673  OH  TYR A 239       4.520  20.677  -7.371  1.00  0.00           O  
ATOM   3674  H   TYR A 239       2.875  13.981  -6.123  1.00  0.00           H  
ATOM   3675  HA  TYR A 239       3.014  15.125  -8.879  1.00  0.00           H  
ATOM   3676  HB2 TYR A 239       5.125  14.576  -6.731  1.00  0.00           H  
ATOM   3677  HB3 TYR A 239       5.603  14.750  -8.390  1.00  0.00           H  
ATOM   3678  HD1 TYR A 239       3.225  16.591  -6.075  1.00  0.00           H  
ATOM   3679  HD2 TYR A 239       6.445  16.860  -8.922  1.00  0.00           H  
ATOM   3680  HE1 TYR A 239       3.116  19.044  -5.959  1.00  0.00           H  
ATOM   3681  HE2 TYR A 239       6.353  19.300  -8.790  1.00  0.00           H  
ATOM   3682  HH  TYR A 239       5.175  21.089  -7.957  1.00  0.00           H  
ATOM   3683  N   GLU A 240       4.036  13.181 -10.170  1.00  0.00           N  
ATOM   3684  CA  GLU A 240       4.465  11.982 -10.886  1.00  0.00           C  
ATOM   3685  C   GLU A 240       5.863  11.562 -10.375  1.00  0.00           C  
ATOM   3686  O   GLU A 240       6.723  12.399 -10.066  1.00  0.00           O  
ATOM   3687  CB  GLU A 240       4.592  12.193 -12.405  1.00  0.00           C  
ATOM   3688  CG  GLU A 240       3.252  12.238 -13.133  1.00  0.00           C  
ATOM   3689  CD  GLU A 240       3.550  12.228 -14.633  1.00  0.00           C  
ATOM   3690  OE1 GLU A 240       3.623  11.085 -15.168  1.00  0.00           O  
ATOM   3691  OE2 GLU A 240       3.706  13.361 -15.165  1.00  0.00           O1-
ATOM   3692  H   GLU A 240       3.960  14.072 -10.687  1.00  0.00           H  
ATOM   3693  HA  GLU A 240       3.727  11.205 -10.675  1.00  0.00           H  
ATOM   3694  HB2 GLU A 240       5.155  13.114 -12.608  1.00  0.00           H  
ATOM   3695  HB3 GLU A 240       5.195  11.380 -12.832  1.00  0.00           H  
ATOM   3696  HG2 GLU A 240       2.636  11.368 -12.877  1.00  0.00           H  
ATOM   3697  HG3 GLU A 240       2.689  13.137 -12.864  1.00  0.00           H  
ATOM   3698  N   PRO A 241       6.165  10.213 -10.386  1.00  0.00           N  
ATOM   3699  CA  PRO A 241       7.532   9.754 -10.164  1.00  0.00           C  
ATOM   3700  C   PRO A 241       8.483  10.157 -11.309  1.00  0.00           C  
ATOM   3701  O   PRO A 241       8.147  10.226 -12.490  1.00  0.00           O  
ATOM   3702  CB  PRO A 241       7.434   8.224 -10.114  1.00  0.00           C  
ATOM   3703  CG  PRO A 241       5.960   7.953  -9.843  1.00  0.00           C  
ATOM   3704  CD  PRO A 241       5.255   9.094 -10.557  1.00  0.00           C  
ATOM   3705  HA  PRO A 241       7.876  10.168  -9.209  1.00  0.00           H  
ATOM   3706  HB2 PRO A 241       7.723   7.769 -11.070  1.00  0.00           H  
ATOM   3707  HB3 PRO A 241       8.081   7.798  -9.341  1.00  0.00           H  
ATOM   3708  HG2 PRO A 241       5.635   6.969 -10.193  1.00  0.00           H  
ATOM   3709  HG3 PRO A 241       5.770   8.013  -8.765  1.00  0.00           H  
ATOM   3710  HD2 PRO A 241       5.153   8.901 -11.630  1.00  0.00           H  
ATOM   3711  HD3 PRO A 241       4.272   9.291 -10.125  1.00  0.00           H  
ATOM   3712  N   LEU A 242       9.779  10.350 -10.870  1.00  0.00           N  
ATOM   3713  CA  LEU A 242      10.895  10.730 -11.731  1.00  0.00           C  
ATOM   3714  C   LEU A 242      11.842   9.513 -11.822  1.00  0.00           C  
ATOM   3715  O   LEU A 242      12.240   8.914 -10.819  1.00  0.00           O  
ATOM   3716  CB  LEU A 242      11.612  11.923 -11.079  1.00  0.00           C  
ATOM   3717  CG  LEU A 242      12.547  12.700 -12.017  1.00  0.00           C  
ATOM   3718  CD1 LEU A 242      11.767  13.539 -13.028  1.00  0.00           C  
ATOM   3719  CD2 LEU A 242      13.452  13.619 -11.194  1.00  0.00           C  
ATOM   3720  H   LEU A 242       9.996  10.219  -9.870  1.00  0.00           H  
ATOM   3721  HA  LEU A 242      10.503  10.988 -12.718  1.00  0.00           H  
ATOM   3722  HB2 LEU A 242      10.866  12.620 -10.673  1.00  0.00           H  
ATOM   3723  HB3 LEU A 242      12.185  11.566 -10.213  1.00  0.00           H  
ATOM   3724  HG  LEU A 242      13.180  11.993 -12.563  1.00  0.00           H  
ATOM   3725 HD11 LEU A 242      12.453  14.060 -13.703  1.00  0.00           H  
ATOM   3726 HD12 LEU A 242      11.101  12.923 -13.637  1.00  0.00           H  
ATOM   3727 HD13 LEU A 242      11.154  14.294 -12.531  1.00  0.00           H  
ATOM   3728 HD21 LEU A 242      14.084  14.233 -11.843  1.00  0.00           H  
ATOM   3729 HD22 LEU A 242      12.860  14.287 -10.560  1.00  0.00           H  
ATOM   3730 HD23 LEU A 242      14.110  13.036 -10.542  1.00  0.00           H  
ATOM   3731  N   THR A 243      12.196   9.170 -13.113  1.00  0.00           N  
ATOM   3732  CA  THR A 243      13.160   8.113 -13.455  1.00  0.00           C  
ATOM   3733  C   THR A 243      14.507   8.739 -13.864  1.00  0.00           C  
ATOM   3734  O   THR A 243      14.642   9.936 -14.126  1.00  0.00           O  
ATOM   3735  CB  THR A 243      12.675   7.264 -14.648  1.00  0.00           C  
ATOM   3736  OG1 THR A 243      12.606   8.085 -15.821  1.00  0.00           O  
ATOM   3737  CG2 THR A 243      11.338   6.578 -14.398  1.00  0.00           C  
ATOM   3738  H   THR A 243      11.775   9.686 -13.894  1.00  0.00           H  
ATOM   3739  HA  THR A 243      13.324   7.479 -12.576  1.00  0.00           H  
ATOM   3740  HB  THR A 243      13.408   6.481 -14.863  1.00  0.00           H  
ATOM   3741 HG21 THR A 243      11.403   5.894 -13.546  1.00  0.00           H  
ATOM   3742 HG22 THR A 243      10.539   7.298 -14.200  1.00  0.00           H  
ATOM   3743 HG23 THR A 243      11.033   6.009 -15.282  1.00  0.00           H  
ATOM   3744  HG1 THR A 243      11.794   8.638 -15.746  1.00  0.00           H  
ATOM   3745  N   GLN A 244      15.536   7.829 -14.059  1.00  0.00           N  
ATOM   3746  CA  GLN A 244      16.821   8.281 -14.596  1.00  0.00           C  
ATOM   3747  C   GLN A 244      16.620   8.753 -16.051  1.00  0.00           C  
ATOM   3748  O   GLN A 244      17.260   9.691 -16.527  1.00  0.00           O  
ATOM   3749  CB  GLN A 244      17.883   7.183 -14.503  1.00  0.00           C  
ATOM   3750  CG  GLN A 244      19.294   7.698 -14.800  1.00  0.00           C  
ATOM   3751  CD  GLN A 244      19.745   8.730 -13.786  1.00  0.00           C  
ATOM   3752  OE1 GLN A 244      19.645   8.572 -12.571  1.00  0.00           O  
ATOM   3753  NE2 GLN A 244      20.286   9.863 -14.311  1.00  0.00           N  
ATOM   3754  H   GLN A 244      15.416   6.844 -13.847  1.00  0.00           H  
ATOM   3755  HA  GLN A 244      17.110   9.146 -13.994  1.00  0.00           H  
ATOM   3756  HB2 GLN A 244      17.864   6.742 -13.498  1.00  0.00           H  
ATOM   3757  HB3 GLN A 244      17.648   6.371 -15.203  1.00  0.00           H  
ATOM   3758  HG2 GLN A 244      20.005   6.865 -14.748  1.00  0.00           H  
ATOM   3759  HG3 GLN A 244      19.349   8.096 -15.817  1.00  0.00           H  
ATOM   3760 HE21 GLN A 244      20.386  10.043 -15.351  1.00  0.00           H  
ATOM   3761 HE22 GLN A 244      20.630  10.587 -13.700  1.00  0.00           H  
ATOM   3762  N   ASP A 245      15.722   8.022 -16.789  1.00  0.00           N  
ATOM   3763  CA  ASP A 245      15.315   8.331 -18.153  1.00  0.00           C  
ATOM   3764  C   ASP A 245      14.803   9.788 -18.234  1.00  0.00           C  
ATOM   3765  O   ASP A 245      15.031  10.512 -19.205  1.00  0.00           O  
ATOM   3766  CB  ASP A 245      14.221   7.370 -18.653  1.00  0.00           C  
ATOM   3767  CG  ASP A 245      14.174   5.941 -18.090  1.00  0.00           C  
ATOM   3768  OD1 ASP A 245      14.792   5.766 -16.993  1.00  0.00           O  
ATOM   3769  OD2 ASP A 245      13.506   5.115 -18.775  1.00  0.00           O1-
ATOM   3770  H   ASP A 245      15.337   7.130 -16.422  1.00  0.00           H  
ATOM   3771  HA  ASP A 245      16.213   8.251 -18.776  1.00  0.00           H  
ATOM   3772  HB2 ASP A 245      13.229   7.794 -18.450  1.00  0.00           H  
ATOM   3773  HB3 ASP A 245      14.292   7.312 -19.747  1.00  0.00           H  
ATOM   3774  N   HIE A 246      13.995  10.195 -17.186  1.00  0.00           N  
ATOM   3775  CA  HIE A 246      13.493  11.565 -17.101  1.00  0.00           C  
ATOM   3776  C   HIE A 246      14.634  12.554 -16.761  1.00  0.00           C  
ATOM   3777  O   HIE A 246      14.614  13.727 -17.139  1.00  0.00           O  
ATOM   3778  CB  HIE A 246      12.453  11.751 -15.996  1.00  0.00           C  
ATOM   3779  CG  HIE A 246      11.152  11.061 -16.184  1.00  0.00           C  
ATOM   3780  ND1 HIE A 246      10.839   9.926 -15.451  1.00  0.00           N  
ATOM   3781  CD2 HIE A 246      10.072  11.462 -16.939  1.00  0.00           C  
ATOM   3782  CE1 HIE A 246       9.564   9.704 -15.710  1.00  0.00           C  
ATOM   3783  NE2 HIE A 246       9.059  10.609 -16.599  1.00  0.00           N  
ATOM   3784  H   HIE A 246      13.748   9.490 -16.481  1.00  0.00           H  
ATOM   3785  HA  HIE A 246      13.090  11.841 -18.082  1.00  0.00           H  
ATOM   3786  HB2 HIE A 246      12.870  11.447 -15.031  1.00  0.00           H  
ATOM   3787  HB3 HIE A 246      12.241  12.823 -15.890  1.00  0.00           H  
ATOM   3788  HD2 HIE A 246       9.915  12.292 -17.614  1.00  0.00           H  
ATOM   3789  HE2 HIE A 246       8.105  10.640 -16.932  1.00  0.00           H  
ATOM   3790  HE1 HIE A 246       8.954   8.915 -15.286  1.00  0.00           H  
ATOM   3791  N   VAL A 247      15.555  12.084 -15.841  1.00  0.00           N  
ATOM   3792  CA  VAL A 247      16.629  12.908 -15.294  1.00  0.00           C  
ATOM   3793  C   VAL A 247      17.636  13.195 -16.398  1.00  0.00           C  
ATOM   3794  O   VAL A 247      18.063  14.341 -16.567  1.00  0.00           O  
ATOM   3795  CB  VAL A 247      17.317  12.260 -14.069  1.00  0.00           C  
ATOM   3796  CG1 VAL A 247      18.664  12.903 -13.714  1.00  0.00           C  
ATOM   3797  CG2 VAL A 247      16.416  12.329 -12.835  1.00  0.00           C  
ATOM   3798  H   VAL A 247      15.454  11.118 -15.516  1.00  0.00           H  
ATOM   3799  HA  VAL A 247      16.184  13.870 -15.008  1.00  0.00           H  
ATOM   3800  HB  VAL A 247      17.514  11.209 -14.291  1.00  0.00           H  
ATOM   3801 HG11 VAL A 247      19.070  12.473 -12.792  1.00  0.00           H  
ATOM   3802 HG12 VAL A 247      19.408  12.740 -14.499  1.00  0.00           H  
ATOM   3803 HG13 VAL A 247      18.558  13.979 -13.565  1.00  0.00           H  
ATOM   3804 HG21 VAL A 247      16.845  11.753 -12.007  1.00  0.00           H  
ATOM   3805 HG22 VAL A 247      16.291  13.361 -12.495  1.00  0.00           H  
ATOM   3806 HG23 VAL A 247      15.424  11.930 -13.038  1.00  0.00           H  
ATOM   3807  N   ASP A 248      18.109  12.133 -17.135  1.00  0.00           N  
ATOM   3808  CA  ASP A 248      19.221  12.326 -18.075  1.00  0.00           C  
ATOM   3809  C   ASP A 248      18.866  13.389 -19.148  1.00  0.00           C  
ATOM   3810  O   ASP A 248      19.723  14.079 -19.705  1.00  0.00           O  
ATOM   3811  CB  ASP A 248      19.650  11.025 -18.741  1.00  0.00           C  
ATOM   3812  CG  ASP A 248      20.667  10.240 -17.913  1.00  0.00           C  
ATOM   3813  OD1 ASP A 248      20.579  10.341 -16.652  1.00  0.00           O  
ATOM   3814  OD2 ASP A 248      21.487   9.552 -18.585  1.00  0.00           O1-
ATOM   3815  H   ASP A 248      17.737  11.181 -16.975  1.00  0.00           H  
ATOM   3816  HA  ASP A 248      20.045  12.761 -17.494  1.00  0.00           H  
ATOM   3817  HB2 ASP A 248      18.788  10.375 -18.935  1.00  0.00           H  
ATOM   3818  HB3 ASP A 248      20.112  11.238 -19.714  1.00  0.00           H  
ATOM   3819  N   ILE A 249      17.522  13.512 -19.436  1.00  0.00           N  
ATOM   3820  CA  ILE A 249      16.979  14.479 -20.396  1.00  0.00           C  
ATOM   3821  C   ILE A 249      17.030  15.927 -19.827  1.00  0.00           C  
ATOM   3822  O   ILE A 249      16.792  16.904 -20.541  1.00  0.00           O  
ATOM   3823  CB  ILE A 249      15.565  14.026 -20.863  1.00  0.00           C  
ATOM   3824  CG1 ILE A 249      15.685  12.708 -21.671  1.00  0.00           C  
ATOM   3825  CG2 ILE A 249      14.835  15.087 -21.694  1.00  0.00           C  
ATOM   3826  CD1 ILE A 249      14.348  12.074 -22.031  1.00  0.00           C  
ATOM   3827  H   ILE A 249      16.887  12.885 -18.945  1.00  0.00           H  
ATOM   3828  HA  ILE A 249      17.661  14.487 -21.257  1.00  0.00           H  
ATOM   3829  HB  ILE A 249      14.953  13.829 -19.973  1.00  0.00           H  
ATOM   3830 HG12 ILE A 249      16.254  12.887 -22.593  1.00  0.00           H  
ATOM   3831 HG13 ILE A 249      16.256  11.971 -21.096  1.00  0.00           H  
ATOM   3832 HG21 ILE A 249      13.868  14.727 -22.055  1.00  0.00           H  
ATOM   3833 HG22 ILE A 249      14.613  15.971 -21.092  1.00  0.00           H  
ATOM   3834 HG23 ILE A 249      15.430  15.392 -22.561  1.00  0.00           H  
ATOM   3835 HD11 ILE A 249      14.508  11.068 -22.434  1.00  0.00           H  
ATOM   3836 HD12 ILE A 249      13.699  11.988 -21.154  1.00  0.00           H  
ATOM   3837 HD13 ILE A 249      13.821  12.649 -22.798  1.00  0.00           H  
ATOM   3838  N   LEU A 250      17.390  16.061 -18.501  1.00  0.00           N  
ATOM   3839  CA  LEU A 250      17.695  17.350 -17.892  1.00  0.00           C  
ATOM   3840  C   LEU A 250      19.218  17.601 -17.889  1.00  0.00           C  
ATOM   3841  O   LEU A 250      19.689  18.670 -17.486  1.00  0.00           O  
ATOM   3842  CB  LEU A 250      17.183  17.459 -16.448  1.00  0.00           C  
ATOM   3843  CG  LEU A 250      15.658  17.330 -16.289  1.00  0.00           C  
ATOM   3844  CD1 LEU A 250      15.304  17.253 -14.803  1.00  0.00           C  
ATOM   3845  CD2 LEU A 250      14.919  18.499 -16.938  1.00  0.00           C  
ATOM   3846  H   LEU A 250      17.475  15.225 -17.910  1.00  0.00           H  
ATOM   3847  HA  LEU A 250      17.266  18.148 -18.508  1.00  0.00           H  
ATOM   3848  HB2 LEU A 250      17.673  16.693 -15.835  1.00  0.00           H  
ATOM   3849  HB3 LEU A 250      17.503  18.419 -16.023  1.00  0.00           H  
ATOM   3850  HG  LEU A 250      15.319  16.400 -16.761  1.00  0.00           H  
ATOM   3851 HD11 LEU A 250      14.222  17.162 -14.664  1.00  0.00           H  
ATOM   3852 HD12 LEU A 250      15.772  16.380 -14.337  1.00  0.00           H  
ATOM   3853 HD13 LEU A 250      15.642  18.146 -14.267  1.00  0.00           H  
ATOM   3854 HD21 LEU A 250      13.841  18.421 -16.763  1.00  0.00           H  
ATOM   3855 HD22 LEU A 250      15.255  19.458 -16.531  1.00  0.00           H  
ATOM   3856 HD23 LEU A 250      15.071  18.513 -18.021  1.00  0.00           H  
ATOM   3857  N   GLY A 251      20.008  16.589 -18.386  1.00  0.00           N  
ATOM   3858  CA  GLY A 251      21.452  16.676 -18.383  1.00  0.00           C  
ATOM   3859  C   GLY A 251      21.975  17.943 -19.049  1.00  0.00           C  
ATOM   3860  O   GLY A 251      22.812  18.642 -18.463  1.00  0.00           O  
ATOM   3861  H   GLY A 251      19.577  15.739 -18.753  1.00  0.00           H  
ATOM   3862  HA2 GLY A 251      21.786  16.657 -17.340  1.00  0.00           H  
ATOM   3863  HA3 GLY A 251      21.856  15.802 -18.902  1.00  0.00           H  
ATOM   3864  N   PRO A 252      21.505  18.281 -20.301  1.00  0.00           N  
ATOM   3865  CA  PRO A 252      21.944  19.517 -20.952  1.00  0.00           C  
ATOM   3866  C   PRO A 252      21.648  20.786 -20.140  1.00  0.00           C  
ATOM   3867  O   PRO A 252      22.364  21.781 -20.235  1.00  0.00           O  
ATOM   3868  CB  PRO A 252      21.176  19.532 -22.276  1.00  0.00           C  
ATOM   3869  CG  PRO A 252      20.894  18.058 -22.548  1.00  0.00           C  
ATOM   3870  CD  PRO A 252      20.625  17.500 -21.160  1.00  0.00           C  
ATOM   3871  HA  PRO A 252      23.026  19.441 -21.110  1.00  0.00           H  
ATOM   3872  HB2 PRO A 252      20.229  20.079 -22.185  1.00  0.00           H  
ATOM   3873  HB3 PRO A 252      21.752  20.000 -23.080  1.00  0.00           H  
ATOM   3874  HG2 PRO A 252      20.058  17.903 -23.235  1.00  0.00           H  
ATOM   3875  HG3 PRO A 252      21.786  17.586 -22.978  1.00  0.00           H  
ATOM   3876  HD2 PRO A 252      19.592  17.698 -20.858  1.00  0.00           H  
ATOM   3877  HD3 PRO A 252      20.835  16.430 -21.086  1.00  0.00           H  
ATOM   3878  N   LEU A 253      20.494  20.772 -19.381  1.00  0.00           N  
ATOM   3879  CA  LEU A 253      20.061  21.946 -18.611  1.00  0.00           C  
ATOM   3880  C   LEU A 253      20.837  22.013 -17.276  1.00  0.00           C  
ATOM   3881  O   LEU A 253      21.092  23.070 -16.691  1.00  0.00           O  
ATOM   3882  CB  LEU A 253      18.557  21.914 -18.302  1.00  0.00           C  
ATOM   3883  CG  LEU A 253      17.636  21.997 -19.535  1.00  0.00           C  
ATOM   3884  CD1 LEU A 253      16.173  21.876 -19.094  1.00  0.00           C  
ATOM   3885  CD2 LEU A 253      17.827  23.297 -20.317  1.00  0.00           C  
ATOM   3886  H   LEU A 253      19.948  19.914 -19.334  1.00  0.00           H  
ATOM   3887  HA  LEU A 253      20.329  22.845 -19.174  1.00  0.00           H  
ATOM   3888  HB2 LEU A 253      18.320  20.997 -17.747  1.00  0.00           H  
ATOM   3889  HB3 LEU A 253      18.317  22.743 -17.622  1.00  0.00           H  
ATOM   3890  HG  LEU A 253      17.853  21.156 -20.204  1.00  0.00           H  
ATOM   3891 HD11 LEU A 253      15.501  21.908 -19.958  1.00  0.00           H  
ATOM   3892 HD12 LEU A 253      16.002  20.928 -18.574  1.00  0.00           H  
ATOM   3893 HD13 LEU A 253      15.892  22.690 -18.417  1.00  0.00           H  
ATOM   3894 HD21 LEU A 253      17.093  23.376 -21.126  1.00  0.00           H  
ATOM   3895 HD22 LEU A 253      17.706  24.172 -19.670  1.00  0.00           H  
ATOM   3896 HD23 LEU A 253      18.819  23.343 -20.776  1.00  0.00           H  
ATOM   3897  N   SER A 254      21.122  20.786 -16.715  1.00  0.00           N  
ATOM   3898  CA  SER A 254      21.920  20.678 -15.503  1.00  0.00           C  
ATOM   3899  C   SER A 254      23.346  21.147 -15.824  1.00  0.00           C  
ATOM   3900  O   SER A 254      23.979  21.847 -15.029  1.00  0.00           O  
ATOM   3901  CB  SER A 254      21.938  19.250 -14.960  1.00  0.00           C  
ATOM   3902  OG  SER A 254      22.457  19.195 -13.632  1.00  0.00           O  
ATOM   3903  H   SER A 254      20.737  19.941 -17.161  1.00  0.00           H  
ATOM   3904  HA  SER A 254      21.510  21.371 -14.761  1.00  0.00           H  
ATOM   3905  HB2 SER A 254      20.922  18.843 -14.928  1.00  0.00           H  
ATOM   3906  HB3 SER A 254      22.542  18.583 -15.585  1.00  0.00           H  
ATOM   3907  HG  SER A 254      22.034  19.909 -13.116  1.00  0.00           H  
ATOM   3908  N   ALA A 255      23.871  20.717 -17.029  1.00  0.00           N  
ATOM   3909  CA  ALA A 255      25.204  21.126 -17.467  1.00  0.00           C  
ATOM   3910  C   ALA A 255      25.283  22.633 -17.791  1.00  0.00           C  
ATOM   3911  O   ALA A 255      26.348  23.248 -17.760  1.00  0.00           O  
ATOM   3912  CB  ALA A 255      25.641  20.330 -18.688  1.00  0.00           C  
ATOM   3913  H   ALA A 255      23.329  20.069 -17.618  1.00  0.00           H  
ATOM   3914  HA  ALA A 255      25.891  20.940 -16.633  1.00  0.00           H  
ATOM   3915  HB1 ALA A 255      26.648  20.620 -19.006  1.00  0.00           H  
ATOM   3916  HB2 ALA A 255      25.647  19.256 -18.472  1.00  0.00           H  
ATOM   3917  HB3 ALA A 255      24.966  20.497 -19.535  1.00  0.00           H  
ATOM   3918  N   GLN A 256      24.105  23.203 -18.233  1.00  0.00           N  
ATOM   3919  CA  GLN A 256      24.004  24.634 -18.533  1.00  0.00           C  
ATOM   3920  C   GLN A 256      24.056  25.483 -17.241  1.00  0.00           C  
ATOM   3921  O   GLN A 256      24.446  26.651 -17.264  1.00  0.00           O  
ATOM   3922  CB  GLN A 256      22.706  24.907 -19.310  1.00  0.00           C  
ATOM   3923  CG  GLN A 256      22.526  26.348 -19.786  1.00  0.00           C  
ATOM   3924  CD  GLN A 256      21.300  26.496 -20.674  1.00  0.00           C  
ATOM   3925  NE2 GLN A 256      20.938  27.793 -20.914  1.00  0.00           N  
ATOM   3926  OE1 GLN A 256      20.668  25.565 -21.164  1.00  0.00           O  
ATOM   3927  H   GLN A 256      23.304  22.592 -18.397  1.00  0.00           H  
ATOM   3928  HA  GLN A 256      24.876  24.906 -19.140  1.00  0.00           H  
ATOM   3929  HB2 GLN A 256      22.684  24.249 -20.187  1.00  0.00           H  
ATOM   3930  HB3 GLN A 256      21.839  24.634 -18.698  1.00  0.00           H  
ATOM   3931  HG2 GLN A 256      22.412  27.022 -18.931  1.00  0.00           H  
ATOM   3932  HG3 GLN A 256      23.399  26.671 -20.363  1.00  0.00           H  
ATOM   3933 HE21 GLN A 256      21.437  28.582 -20.518  1.00  0.00           H  
ATOM   3934 HE22 GLN A 256      20.137  27.965 -21.511  1.00  0.00           H  
ATOM   3935  N   THR A 257      23.467  24.915 -16.126  1.00  0.00           N  
ATOM   3936  CA  THR A 257      23.289  25.664 -14.877  1.00  0.00           C  
ATOM   3937  C   THR A 257      24.309  25.311 -13.789  1.00  0.00           C  
ATOM   3938  O   THR A 257      24.574  26.106 -12.884  1.00  0.00           O  
ATOM   3939  CB  THR A 257      21.867  25.519 -14.304  1.00  0.00           C  
ATOM   3940  OG1 THR A 257      21.497  24.142 -14.205  1.00  0.00           O  
ATOM   3941  CG2 THR A 257      20.841  26.259 -15.149  1.00  0.00           C  
ATOM   3942  H   THR A 257      23.152  23.949 -16.182  1.00  0.00           H  
ATOM   3943  HA  THR A 257      23.467  26.726 -15.089  1.00  0.00           H  
ATOM   3944  HB  THR A 257      21.832  25.925 -13.286  1.00  0.00           H  
ATOM   3945 HG21 THR A 257      21.080  27.325 -15.210  1.00  0.00           H  
ATOM   3946 HG22 THR A 257      20.789  25.852 -16.164  1.00  0.00           H  
ATOM   3947 HG23 THR A 257      19.840  26.155 -14.720  1.00  0.00           H  
ATOM   3948  HG1 THR A 257      21.284  23.816 -15.112  1.00  0.00           H  
ATOM   3949  N   GLY A 258      24.762  24.010 -13.767  1.00  0.00           N  
ATOM   3950  CA  GLY A 258      25.767  23.558 -12.820  1.00  0.00           C  
ATOM   3951  C   GLY A 258      25.200  23.058 -11.498  1.00  0.00           C  
ATOM   3952  O   GLY A 258      25.877  22.387 -10.720  1.00  0.00           O  
ATOM   3953  H   GLY A 258      24.412  23.315 -14.441  1.00  0.00           H  
ATOM   3954  HA2 GLY A 258      26.311  22.736 -13.296  1.00  0.00           H  
ATOM   3955  HA3 GLY A 258      26.463  24.376 -12.609  1.00  0.00           H  
ATOM   3956  N   ILE A 259      23.925  23.485 -11.207  1.00  0.00           N  
ATOM   3957  CA  ILE A 259      23.215  23.099  -9.996  1.00  0.00           C  
ATOM   3958  C   ILE A 259      22.570  21.775 -10.420  1.00  0.00           C  
ATOM   3959  O   ILE A 259      21.867  21.639 -11.430  1.00  0.00           O  
ATOM   3960  CB  ILE A 259      22.188  24.172  -9.577  1.00  0.00           C  
ATOM   3961  CG1 ILE A 259      22.881  25.540  -9.377  1.00  0.00           C  
ATOM   3962  CG2 ILE A 259      21.464  23.730  -8.305  1.00  0.00           C  
ATOM   3963  CD1 ILE A 259      21.929  26.669  -9.011  1.00  0.00           C  
ATOM   3964  H   ILE A 259      23.442  24.051 -11.898  1.00  0.00           H  
ATOM   3965  HA  ILE A 259      23.944  22.926  -9.196  1.00  0.00           H  
ATOM   3966  HB  ILE A 259      21.438  24.285 -10.371  1.00  0.00           H  
ATOM   3967 HG12 ILE A 259      23.656  25.460  -8.604  1.00  0.00           H  
ATOM   3968 HG13 ILE A 259      23.390  25.833 -10.303  1.00  0.00           H  
ATOM   3969 HG21 ILE A 259      20.736  24.473  -7.970  1.00  0.00           H  
ATOM   3970 HG22 ILE A 259      20.912  22.802  -8.482  1.00  0.00           H  
ATOM   3971 HG23 ILE A 259      22.172  23.564  -7.486  1.00  0.00           H  
ATOM   3972 HD11 ILE A 259      22.446  27.632  -9.072  1.00  0.00           H  
ATOM   3973 HD12 ILE A 259      21.071  26.700  -9.689  1.00  0.00           H  
ATOM   3974 HD13 ILE A 259      21.564  26.561  -7.986  1.00  0.00           H  
ATOM   3975  N   ALA A 260      22.883  20.703  -9.619  1.00  0.00           N  
ATOM   3976  CA  ALA A 260      22.661  19.352 -10.079  1.00  0.00           C  
ATOM   3977  C   ALA A 260      21.173  19.063  -9.916  1.00  0.00           C  
ATOM   3978  O   ALA A 260      20.439  19.632  -9.102  1.00  0.00           O  
ATOM   3979  CB  ALA A 260      23.497  18.323  -9.333  1.00  0.00           C  
ATOM   3980  H   ALA A 260      23.231  20.822  -8.627  1.00  0.00           H  
ATOM   3981  HA  ALA A 260      22.918  19.310 -11.140  1.00  0.00           H  
ATOM   3982  HB1 ALA A 260      23.408  17.337  -9.803  1.00  0.00           H  
ATOM   3983  HB2 ALA A 260      24.555  18.604  -9.331  1.00  0.00           H  
ATOM   3984  HB3 ALA A 260      23.172  18.211  -8.295  1.00  0.00           H  
ATOM   3985  N   VAL A 261      20.717  18.001 -10.679  1.00  0.00           N  
ATOM   3986  CA  VAL A 261      19.309  17.593 -10.588  1.00  0.00           C  
ATOM   3987  C   VAL A 261      19.051  17.131  -9.131  1.00  0.00           C  
ATOM   3988  O   VAL A 261      17.938  17.181  -8.608  1.00  0.00           O  
ATOM   3989  CB  VAL A 261      18.959  16.503 -11.621  1.00  0.00           C  
ATOM   3990  CG1 VAL A 261      17.477  16.125 -11.542  1.00  0.00           C  
ATOM   3991  CG2 VAL A 261      19.269  16.967 -13.050  1.00  0.00           C  
ATOM   3992  H   VAL A 261      21.334  17.532 -11.338  1.00  0.00           H  
ATOM   3993  HA  VAL A 261      18.700  18.491 -10.752  1.00  0.00           H  
ATOM   3994  HB  VAL A 261      19.553  15.603 -11.421  1.00  0.00           H  
ATOM   3995 HG11 VAL A 261      17.178  15.509 -12.393  1.00  0.00           H  
ATOM   3996 HG12 VAL A 261      17.271  15.545 -10.639  1.00  0.00           H  
ATOM   3997 HG13 VAL A 261      16.841  17.016 -11.538  1.00  0.00           H  
ATOM   3998 HG21 VAL A 261      18.972  16.211 -13.783  1.00  0.00           H  
ATOM   3999 HG22 VAL A 261      18.732  17.888 -13.290  1.00  0.00           H  
ATOM   4000 HG23 VAL A 261      20.338  17.143 -13.194  1.00  0.00           H  
ATOM   4001  N   LEU A 262      20.165  16.658  -8.469  1.00  0.00           N  
ATOM   4002  CA  LEU A 262      20.153  16.185  -7.096  1.00  0.00           C  
ATOM   4003  C   LEU A 262      19.997  17.343  -6.092  1.00  0.00           C  
ATOM   4004  O   LEU A 262      19.650  17.122  -4.928  1.00  0.00           O  
ATOM   4005  CB  LEU A 262      21.443  15.418  -6.772  1.00  0.00           C  
ATOM   4006  CG  LEU A 262      21.736  14.206  -7.682  1.00  0.00           C  
ATOM   4007  CD1 LEU A 262      23.022  13.516  -7.218  1.00  0.00           C  
ATOM   4008  CD2 LEU A 262      20.591  13.193  -7.724  1.00  0.00           C  
ATOM   4009  H   LEU A 262      21.035  16.657  -8.990  1.00  0.00           H  
ATOM   4010  HA  LEU A 262      19.270  15.548  -6.968  1.00  0.00           H  
ATOM   4011  HB2 LEU A 262      22.294  16.111  -6.838  1.00  0.00           H  
ATOM   4012  HB3 LEU A 262      21.413  15.090  -5.726  1.00  0.00           H  
ATOM   4013  HG  LEU A 262      21.907  14.563  -8.705  1.00  0.00           H  
ATOM   4014 HD11 LEU A 262      23.279  12.685  -7.883  1.00  0.00           H  
ATOM   4015 HD12 LEU A 262      23.863  14.218  -7.223  1.00  0.00           H  
ATOM   4016 HD13 LEU A 262      22.916  13.119  -6.203  1.00  0.00           H  
ATOM   4017 HD21 LEU A 262      20.863  12.329  -8.341  1.00  0.00           H  
ATOM   4018 HD22 LEU A 262      20.344  12.825  -6.724  1.00  0.00           H  
ATOM   4019 HD23 LEU A 262      19.688  13.628  -8.163  1.00  0.00           H  
ATOM   4020  N   ASP A 263      20.333  18.602  -6.540  1.00  0.00           N  
ATOM   4021  CA  ASP A 263      20.223  19.797  -5.707  1.00  0.00           C  
ATOM   4022  C   ASP A 263      18.909  20.492  -6.094  1.00  0.00           C  
ATOM   4023  O   ASP A 263      18.180  21.029  -5.258  1.00  0.00           O  
ATOM   4024  CB  ASP A 263      21.354  20.794  -5.873  1.00  0.00           C  
ATOM   4025  CG  ASP A 263      22.699  20.179  -6.180  1.00  0.00           C  
ATOM   4026  OD1 ASP A 263      23.105  19.266  -5.402  1.00  0.00           O  
ATOM   4027  OD2 ASP A 263      23.244  20.658  -7.223  1.00  0.00           O1-
ATOM   4028  H   ASP A 263      20.646  18.714  -7.505  1.00  0.00           H  
ATOM   4029  HA  ASP A 263      20.140  19.493  -4.659  1.00  0.00           H  
ATOM   4030  HB2 ASP A 263      21.111  21.505  -6.668  1.00  0.00           H  
ATOM   4031  HB3 ASP A 263      21.449  21.401  -4.964  1.00  0.00           H  
ATOM   4032  N   MET A 264      18.619  20.550  -7.444  1.00  0.00           N  
ATOM   4033  CA  MET A 264      17.397  21.200  -7.911  1.00  0.00           C  
ATOM   4034  C   MET A 264      16.155  20.400  -7.472  1.00  0.00           C  
ATOM   4035  O   MET A 264      15.055  20.940  -7.329  1.00  0.00           O  
ATOM   4036  CB  MET A 264      17.434  21.392  -9.427  1.00  0.00           C  
ATOM   4037  CG  MET A 264      16.365  22.333  -9.988  1.00  0.00           C  
ATOM   4038  SD  MET A 264      16.279  24.011  -9.271  1.00  0.00           S  
ATOM   4039  CE  MET A 264      17.996  24.543  -9.416  1.00  0.00           C  
ATOM   4040  H   MET A 264      19.289  20.155  -8.121  1.00  0.00           H  
ATOM   4041  HA  MET A 264      17.356  22.163  -7.392  1.00  0.00           H  
ATOM   4042  HB2 MET A 264      18.424  21.759  -9.727  1.00  0.00           H  
ATOM   4043  HB3 MET A 264      17.322  20.418  -9.921  1.00  0.00           H  
ATOM   4044  HG2 MET A 264      16.507  22.443 -11.067  1.00  0.00           H  
ATOM   4045  HG3 MET A 264      15.375  21.885  -9.858  1.00  0.00           H  
ATOM   4046  HE1 MET A 264      18.080  25.566  -9.044  1.00  0.00           H  
ATOM   4047  HE2 MET A 264      18.646  23.908  -8.814  1.00  0.00           H  
ATOM   4048  HE3 MET A 264      18.314  24.531 -10.458  1.00  0.00           H  
ATOM   4049  N   CYS A 265      16.330  19.035  -7.284  1.00  0.00           N  
ATOM   4050  CA  CYS A 265      15.293  18.234  -6.634  1.00  0.00           C  
ATOM   4051  C   CYS A 265      15.136  18.696  -5.181  1.00  0.00           C  
ATOM   4052  O   CYS A 265      14.052  18.642  -4.595  1.00  0.00           O  
ATOM   4053  CB  CYS A 265      15.593  16.734  -6.573  1.00  0.00           C  
ATOM   4054  SG  CYS A 265      15.191  15.846  -8.103  1.00  0.00           S  
ATOM   4055  H   CYS A 265      17.177  18.578  -7.639  1.00  0.00           H  
ATOM   4056  HA  CYS A 265      14.338  18.437  -7.130  1.00  0.00           H  
ATOM   4057  HB2 CYS A 265      16.646  16.554  -6.339  1.00  0.00           H  
ATOM   4058  HB3 CYS A 265      14.999  16.259  -5.786  1.00  0.00           H  
ATOM   4059  HG  CYS A 265      16.228  16.351  -8.797  1.00  0.00           H  
ATOM   4060  N   ALA A 266      16.289  19.073  -4.527  1.00  0.00           N  
ATOM   4061  CA  ALA A 266      16.244  19.496  -3.133  1.00  0.00           C  
ATOM   4062  C   ALA A 266      15.554  20.865  -3.043  1.00  0.00           C  
ATOM   4063  O   ALA A 266      14.841  21.168  -2.083  1.00  0.00           O  
ATOM   4064  CB  ALA A 266      17.615  19.531  -2.484  1.00  0.00           C  
ATOM   4065  H   ALA A 266      17.171  19.100  -5.029  1.00  0.00           H  
ATOM   4066  HA  ALA A 266      15.615  18.776  -2.598  1.00  0.00           H  
ATOM   4067  HB1 ALA A 266      18.235  20.349  -2.860  1.00  0.00           H  
ATOM   4068  HB2 ALA A 266      17.503  19.681  -1.406  1.00  0.00           H  
ATOM   4069  HB3 ALA A 266      18.156  18.593  -2.642  1.00  0.00           H  
ATOM   4070  N   SER A 267      15.827  21.748  -4.071  1.00  0.00           N  
ATOM   4071  CA  SER A 267      15.117  23.023  -4.179  1.00  0.00           C  
ATOM   4072  C   SER A 267      13.605  22.772  -4.305  1.00  0.00           C  
ATOM   4073  O   SER A 267      12.776  23.439  -3.681  1.00  0.00           O  
ATOM   4074  CB  SER A 267      15.572  23.859  -5.379  1.00  0.00           C  
ATOM   4075  OG  SER A 267      16.958  24.186  -5.365  1.00  0.00           O  
ATOM   4076  H   SER A 267      16.588  21.519  -4.728  1.00  0.00           H  
ATOM   4077  HA  SER A 267      15.289  23.570  -3.248  1.00  0.00           H  
ATOM   4078  HB2 SER A 267      15.370  23.338  -6.318  1.00  0.00           H  
ATOM   4079  HB3 SER A 267      15.008  24.795  -5.411  1.00  0.00           H  
ATOM   4080  HG  SER A 267      17.266  24.324  -4.436  1.00  0.00           H  
ATOM   4081  N   LEU A 268      13.227  21.791  -5.209  1.00  0.00           N  
ATOM   4082  CA  LEU A 268      11.811  21.439  -5.362  1.00  0.00           C  
ATOM   4083  C   LEU A 268      11.257  20.815  -4.058  1.00  0.00           C  
ATOM   4084  O   LEU A 268      10.108  21.041  -3.668  1.00  0.00           O  
ATOM   4085  CB  LEU A 268      11.622  20.540  -6.587  1.00  0.00           C  
ATOM   4086  CG  LEU A 268      10.170  20.161  -6.942  1.00  0.00           C  
ATOM   4087  CD1 LEU A 268       9.201  21.340  -6.949  1.00  0.00           C  
ATOM   4088  CD2 LEU A 268      10.146  19.487  -8.318  1.00  0.00           C  
ATOM   4089  H   LEU A 268      13.930  21.345  -5.813  1.00  0.00           H  
ATOM   4090  HA  LEU A 268      11.283  22.388  -5.514  1.00  0.00           H  
ATOM   4091  HB2 LEU A 268      12.074  21.045  -7.451  1.00  0.00           H  
ATOM   4092  HB3 LEU A 268      12.195  19.614  -6.452  1.00  0.00           H  
ATOM   4093  HG  LEU A 268       9.811  19.436  -6.201  1.00  0.00           H  
ATOM   4094 HD11 LEU A 268       8.201  21.005  -7.244  1.00  0.00           H  
ATOM   4095 HD12 LEU A 268       9.103  21.799  -5.962  1.00  0.00           H  
ATOM   4096 HD13 LEU A 268       9.521  22.114  -7.650  1.00  0.00           H  
ATOM   4097 HD21 LEU A 268       9.149  19.096  -8.546  1.00  0.00           H  
ATOM   4098 HD22 LEU A 268      10.422  20.191  -9.110  1.00  0.00           H  
ATOM   4099 HD23 LEU A 268      10.853  18.654  -8.363  1.00  0.00           H  
ATOM   4100  N   LYS A 269      12.082  19.942  -3.382  1.00  0.00           N  
ATOM   4101  CA  LYS A 269      11.656  19.359  -2.109  1.00  0.00           C  
ATOM   4102  C   LYS A 269      11.413  20.460  -1.048  1.00  0.00           C  
ATOM   4103  O   LYS A 269      10.421  20.452  -0.316  1.00  0.00           O  
ATOM   4104  CB  LYS A 269      12.715  18.381  -1.587  1.00  0.00           C  
ATOM   4105  CG  LYS A 269      12.146  17.367  -0.595  1.00  0.00           C  
ATOM   4106  CD  LYS A 269      13.222  16.502   0.074  1.00  0.00           C  
ATOM   4107  CE  LYS A 269      14.279  15.992  -0.896  1.00  0.00           C  
ATOM   4108  NZ  LYS A 269      15.012  14.873  -0.281  1.00  0.00           N1+
ATOM   4109  H   LYS A 269      12.978  19.678  -3.810  1.00  0.00           H  
ATOM   4110  HA  LYS A 269      10.705  18.846  -2.296  1.00  0.00           H  
ATOM   4111  HB2 LYS A 269      13.139  17.830  -2.431  1.00  0.00           H  
ATOM   4112  HB3 LYS A 269      13.546  18.922  -1.118  1.00  0.00           H  
ATOM   4113  HG2 LYS A 269      11.575  17.877   0.188  1.00  0.00           H  
ATOM   4114  HG3 LYS A 269      11.441  16.712  -1.122  1.00  0.00           H  
ATOM   4115  HD2 LYS A 269      13.715  17.088   0.860  1.00  0.00           H  
ATOM   4116  HD3 LYS A 269      12.720  15.667   0.578  1.00  0.00           H  
ATOM   4117  HE2 LYS A 269      13.840  15.600  -1.816  1.00  0.00           H  
ATOM   4118  HE3 LYS A 269      15.018  16.761  -1.138  1.00  0.00           H  
ATOM   4119  HZ1 LYS A 269      15.444  15.095   0.621  1.00  0.00           H  
ATOM   4120  HZ2 LYS A 269      14.358  14.057  -0.152  1.00  0.00           H  
ATOM   4121  HZ3 LYS A 269      15.782  14.518  -0.914  1.00  0.00           H  
ATOM   4122  N   GLU A 270      12.438  21.378  -0.909  1.00  0.00           N  
ATOM   4123  CA  GLU A 270      12.412  22.387   0.151  1.00  0.00           C  
ATOM   4124  C   GLU A 270      11.280  23.385  -0.146  1.00  0.00           C  
ATOM   4125  O   GLU A 270      10.654  23.928   0.767  1.00  0.00           O  
ATOM   4126  CB  GLU A 270      13.800  23.030   0.309  1.00  0.00           C  
ATOM   4127  CG  GLU A 270      14.011  23.790   1.626  1.00  0.00           C  
ATOM   4128  CD  GLU A 270      15.475  24.091   1.980  1.00  0.00           C  
ATOM   4129  OE1 GLU A 270      16.352  23.758   1.125  1.00  0.00           O  
ATOM   4130  OE2 GLU A 270      15.687  24.656   3.108  1.00  0.00           O1-
ATOM   4131  H   GLU A 270      13.248  21.323  -1.542  1.00  0.00           H  
ATOM   4132  HA  GLU A 270      12.143  21.860   1.075  1.00  0.00           H  
ATOM   4133  HB2 GLU A 270      14.549  22.229   0.260  1.00  0.00           H  
ATOM   4134  HB3 GLU A 270      14.004  23.700  -0.535  1.00  0.00           H  
ATOM   4135  HG2 GLU A 270      13.480  24.744   1.567  1.00  0.00           H  
ATOM   4136  HG3 GLU A 270      13.586  23.218   2.459  1.00  0.00           H  
ATOM   4137  N   LEU A 271      11.022  23.657  -1.478  1.00  0.00           N  
ATOM   4138  CA  LEU A 271       9.902  24.507  -1.883  1.00  0.00           C  
ATOM   4139  C   LEU A 271       8.553  23.863  -1.518  1.00  0.00           C  
ATOM   4140  O   LEU A 271       7.611  24.559  -1.129  1.00  0.00           O  
ATOM   4141  CB  LEU A 271       9.886  24.793  -3.394  1.00  0.00           C  
ATOM   4142  CG  LEU A 271      10.771  25.979  -3.824  1.00  0.00           C  
ATOM   4143  CD1 LEU A 271      10.942  25.967  -5.346  1.00  0.00           C  
ATOM   4144  CD2 LEU A 271      10.163  27.317  -3.392  1.00  0.00           C  
ATOM   4145  H   LEU A 271      11.652  23.285  -2.198  1.00  0.00           H  
ATOM   4146  HA  LEU A 271       9.972  25.429  -1.297  1.00  0.00           H  
ATOM   4147  HB2 LEU A 271      10.188  23.889  -3.935  1.00  0.00           H  
ATOM   4148  HB3 LEU A 271       8.858  25.000  -3.725  1.00  0.00           H  
ATOM   4149  HG  LEU A 271      11.763  25.885  -3.368  1.00  0.00           H  
ATOM   4150 HD11 LEU A 271      11.561  26.807  -5.677  1.00  0.00           H  
ATOM   4151 HD12 LEU A 271      11.429  25.045  -5.679  1.00  0.00           H  
ATOM   4152 HD13 LEU A 271       9.975  26.041  -5.855  1.00  0.00           H  
ATOM   4153 HD21 LEU A 271      10.119  27.407  -2.303  1.00  0.00           H  
ATOM   4154 HD22 LEU A 271      10.760  28.155  -3.765  1.00  0.00           H  
ATOM   4155 HD23 LEU A 271       9.148  27.432  -3.784  1.00  0.00           H  
ATOM   4156  N   LEU A 272       8.416  22.511  -1.765  1.00  0.00           N  
ATOM   4157  CA  LEU A 272       7.157  21.822  -1.477  1.00  0.00           C  
ATOM   4158  C   LEU A 272       6.923  21.693   0.038  1.00  0.00           C  
ATOM   4159  O   LEU A 272       5.789  21.577   0.512  1.00  0.00           O  
ATOM   4160  CB  LEU A 272       7.126  20.431  -2.120  1.00  0.00           C  
ATOM   4161  CG  LEU A 272       6.899  20.470  -3.641  1.00  0.00           C  
ATOM   4162  CD1 LEU A 272       7.176  19.093  -4.248  1.00  0.00           C  
ATOM   4163  CD2 LEU A 272       5.480  20.918  -3.989  1.00  0.00           C  
ATOM   4164  H   LEU A 272       9.202  21.992  -2.174  1.00  0.00           H  
ATOM   4165  HA  LEU A 272       6.345  22.457  -1.846  1.00  0.00           H  
ATOM   4166  HB2 LEU A 272       8.068  19.910  -1.900  1.00  0.00           H  
ATOM   4167  HB3 LEU A 272       6.336  19.825  -1.665  1.00  0.00           H  
ATOM   4168  HG  LEU A 272       7.595  21.185  -4.093  1.00  0.00           H  
ATOM   4169 HD11 LEU A 272       7.074  19.122  -5.337  1.00  0.00           H  
ATOM   4170 HD12 LEU A 272       8.195  18.764  -4.021  1.00  0.00           H  
ATOM   4171 HD13 LEU A 272       6.482  18.339  -3.860  1.00  0.00           H  
ATOM   4172 HD21 LEU A 272       5.373  21.002  -5.071  1.00  0.00           H  
ATOM   4173 HD22 LEU A 272       4.734  20.206  -3.624  1.00  0.00           H  
ATOM   4174 HD23 LEU A 272       5.243  21.902  -3.577  1.00  0.00           H  
ATOM   4175  N   GLN A 273       8.061  21.553   0.804  1.00  0.00           N  
ATOM   4176  CA  GLN A 273       7.998  21.462   2.259  1.00  0.00           C  
ATOM   4177  C   GLN A 273       7.834  22.830   2.948  1.00  0.00           C  
ATOM   4178  O   GLN A 273       7.167  22.917   3.982  1.00  0.00           O  
ATOM   4179  CB  GLN A 273       9.178  20.662   2.824  1.00  0.00           C  
ATOM   4180  CG  GLN A 273       9.035  19.177   2.467  1.00  0.00           C  
ATOM   4181  CD  GLN A 273      10.130  18.296   3.027  1.00  0.00           C  
ATOM   4182  OE1 GLN A 273      11.010  18.661   3.797  1.00  0.00           O  
ATOM   4183  NE2 GLN A 273      10.036  16.991   2.615  1.00  0.00           N  
ATOM   4184  H   GLN A 273       8.967  21.478   0.329  1.00  0.00           H  
ATOM   4185  HA  GLN A 273       7.075  20.924   2.505  1.00  0.00           H  
ATOM   4186  HB2 GLN A 273      10.130  21.053   2.445  1.00  0.00           H  
ATOM   4187  HB3 GLN A 273       9.213  20.769   3.915  1.00  0.00           H  
ATOM   4188  HG2 GLN A 273       8.082  18.796   2.856  1.00  0.00           H  
ATOM   4189  HG3 GLN A 273       9.017  19.044   1.379  1.00  0.00           H  
ATOM   4190 HE21 GLN A 273       9.323  16.664   1.974  1.00  0.00           H  
ATOM   4191 HE22 GLN A 273      10.702  16.317   2.973  1.00  0.00           H  
ATOM   4192  N   ASN A 274       8.544  23.905   2.440  1.00  0.00           N  
ATOM   4193  CA  ASN A 274       8.378  25.238   3.037  1.00  0.00           C  
ATOM   4194  C   ASN A 274       7.128  25.967   2.511  1.00  0.00           C  
ATOM   4195  O   ASN A 274       6.483  26.737   3.226  1.00  0.00           O  
ATOM   4196  CB  ASN A 274       9.577  26.155   2.786  1.00  0.00           C  
ATOM   4197  CG  ASN A 274      10.645  25.961   3.833  1.00  0.00           C  
ATOM   4198  OD1 ASN A 274      10.403  25.799   5.024  1.00  0.00           O  
ATOM   4199  ND2 ASN A 274      11.923  26.061   3.360  1.00  0.00           N  
ATOM   4200  H   ASN A 274       9.205  23.781   1.662  1.00  0.00           H  
ATOM   4201  HA  ASN A 274       8.210  25.100   4.112  1.00  0.00           H  
ATOM   4202  HB2 ASN A 274       9.981  26.029   1.778  1.00  0.00           H  
ATOM   4203  HB3 ASN A 274       9.282  27.210   2.865  1.00  0.00           H  
ATOM   4204 HD21 ASN A 274      12.138  26.256   2.388  1.00  0.00           H  
ATOM   4205 HD22 ASN A 274      12.697  25.930   4.002  1.00  0.00           H  
ATOM   4206  N   GLY A 275       6.916  25.859   1.150  1.00  0.00           N  
ATOM   4207  CA  GLY A 275       5.904  26.650   0.479  1.00  0.00           C  
ATOM   4208  C   GLY A 275       6.401  28.070   0.165  1.00  0.00           C  
ATOM   4209  O   GLY A 275       7.137  28.722   0.908  1.00  0.00           O  
ATOM   4210  H   GLY A 275       7.464  25.207   0.581  1.00  0.00           H  
ATOM   4211  HA2 GLY A 275       5.628  26.132  -0.444  1.00  0.00           H  
ATOM   4212  HA3 GLY A 275       5.015  26.734   1.113  1.00  0.00           H  
ATOM   4213  N   MET A 276       5.852  28.616  -0.991  1.00  0.00           N  
ATOM   4214  CA  MET A 276       6.254  29.936  -1.473  1.00  0.00           C  
ATOM   4215  C   MET A 276       5.766  31.088  -0.577  1.00  0.00           C  
ATOM   4216  O   MET A 276       6.187  32.236  -0.720  1.00  0.00           O  
ATOM   4217  CB  MET A 276       5.781  30.223  -2.906  1.00  0.00           C  
ATOM   4218  CG  MET A 276       6.421  29.303  -3.945  1.00  0.00           C  
ATOM   4219  SD  MET A 276       6.156  29.998  -5.612  1.00  0.00           S  
ATOM   4220  CE  MET A 276       6.235  28.475  -6.580  1.00  0.00           C  
ATOM   4221  H   MET A 276       5.192  28.067  -1.532  1.00  0.00           H  
ATOM   4222  HA  MET A 276       7.347  29.962  -1.429  1.00  0.00           H  
ATOM   4223  HB2 MET A 276       4.688  30.141  -2.961  1.00  0.00           H  
ATOM   4224  HB3 MET A 276       6.028  31.265  -3.144  1.00  0.00           H  
ATOM   4225  HG2 MET A 276       7.499  29.222  -3.783  1.00  0.00           H  
ATOM   4226  HG3 MET A 276       5.981  28.303  -3.881  1.00  0.00           H  
ATOM   4227  HE1 MET A 276       6.223  28.720  -7.646  1.00  0.00           H  
ATOM   4228  HE2 MET A 276       7.153  27.928  -6.354  1.00  0.00           H  
ATOM   4229  HE3 MET A 276       5.369  27.846  -6.359  1.00  0.00           H  
ATOM   4230  N   ASN A 277       4.756  30.782   0.309  1.00  0.00           N  
ATOM   4231  CA  ASN A 277       4.290  31.704   1.357  1.00  0.00           C  
ATOM   4232  C   ASN A 277       3.713  33.036   0.822  1.00  0.00           C  
ATOM   4233  O   ASN A 277       3.639  34.058   1.500  1.00  0.00           O  
ATOM   4234  CB  ASN A 277       5.354  31.918   2.439  1.00  0.00           C  
ATOM   4235  CG  ASN A 277       5.244  30.838   3.490  1.00  0.00           C  
ATOM   4236  ND2 ASN A 277       5.946  29.697   3.224  1.00  0.00           N  
ATOM   4237  OD1 ASN A 277       4.543  30.960   4.490  1.00  0.00           O  
ATOM   4238  H   ASN A 277       4.380  29.838   0.294  1.00  0.00           H  
ATOM   4239  HA  ASN A 277       3.421  31.194   1.797  1.00  0.00           H  
ATOM   4240  HB2 ASN A 277       6.369  31.924   2.025  1.00  0.00           H  
ATOM   4241  HB3 ASN A 277       5.225  32.873   2.960  1.00  0.00           H  
ATOM   4242 HD21 ASN A 277       6.519  29.561   2.386  1.00  0.00           H  
ATOM   4243 HD22 ASN A 277       5.923  28.901   3.857  1.00  0.00           H  
ATOM   4244  N   GLY A 278       3.147  32.923  -0.434  1.00  0.00           N  
ATOM   4245  CA  GLY A 278       2.478  34.022  -1.117  1.00  0.00           C  
ATOM   4246  C   GLY A 278       3.316  34.713  -2.197  1.00  0.00           C  
ATOM   4247  O   GLY A 278       2.853  35.610  -2.902  1.00  0.00           O  
ATOM   4248  H   GLY A 278       3.217  32.035  -0.919  1.00  0.00           H  
ATOM   4249  HA2 GLY A 278       1.589  33.603  -1.598  1.00  0.00           H  
ATOM   4250  HA3 GLY A 278       2.170  34.779  -0.390  1.00  0.00           H  
ATOM   4251  N   ARG A 279       4.609  34.253  -2.321  1.00  0.00           N  
ATOM   4252  CA  ARG A 279       5.506  34.751  -3.350  1.00  0.00           C  
ATOM   4253  C   ARG A 279       5.252  34.018  -4.685  1.00  0.00           C  
ATOM   4254  O   ARG A 279       4.506  33.049  -4.802  1.00  0.00           O  
ATOM   4255  CB  ARG A 279       6.971  34.579  -2.935  1.00  0.00           C  
ATOM   4256  CG  ARG A 279       7.387  35.529  -1.806  1.00  0.00           C  
ATOM   4257  CD  ARG A 279       8.859  35.344  -1.446  1.00  0.00           C  
ATOM   4258  NE  ARG A 279       9.712  35.381  -2.641  1.00  0.00           N  
ATOM   4259  CZ  ARG A 279       9.966  36.464  -3.411  1.00  0.00           C  
ATOM   4260  NH1 ARG A 279       9.658  37.707  -3.002  1.00  0.00           N  
ATOM   4261  NH2 ARG A 279      10.551  36.322  -4.614  1.00  0.00           N1+
ATOM   4262  H   ARG A 279       4.939  33.530  -1.677  1.00  0.00           H  
ATOM   4263  HA  ARG A 279       5.288  35.813  -3.520  1.00  0.00           H  
ATOM   4264  HB2 ARG A 279       7.164  33.541  -2.641  1.00  0.00           H  
ATOM   4265  HB3 ARG A 279       7.617  34.762  -3.801  1.00  0.00           H  
ATOM   4266  HG2 ARG A 279       7.214  36.563  -2.126  1.00  0.00           H  
ATOM   4267  HG3 ARG A 279       6.775  35.360  -0.913  1.00  0.00           H  
ATOM   4268  HD2 ARG A 279       9.207  36.091  -0.727  1.00  0.00           H  
ATOM   4269  HD3 ARG A 279       9.004  34.363  -0.980  1.00  0.00           H  
ATOM   4270  HE  ARG A 279      10.093  34.498  -2.963  1.00  0.00           H  
ATOM   4271 HH11 ARG A 279       9.858  38.521  -3.568  1.00  0.00           H  
ATOM   4272 HH12 ARG A 279       9.275  37.863  -2.080  1.00  0.00           H  
ATOM   4273 HH21 ARG A 279      10.743  37.100  -5.234  1.00  0.00           H  
ATOM   4274 HH22 ARG A 279      10.767  35.404  -4.977  1.00  0.00           H  
ATOM   4275  N   THR A 280       5.966  34.565  -5.731  1.00  0.00           N  
ATOM   4276  CA  THR A 280       6.034  33.989  -7.071  1.00  0.00           C  
ATOM   4277  C   THR A 280       7.484  33.519  -7.334  1.00  0.00           C  
ATOM   4278  O   THR A 280       8.431  33.756  -6.580  1.00  0.00           O  
ATOM   4279  CB  THR A 280       5.648  35.052  -8.119  1.00  0.00           C  
ATOM   4280  OG1 THR A 280       6.476  36.206  -7.919  1.00  0.00           O  
ATOM   4281  CG2 THR A 280       4.191  35.484  -8.007  1.00  0.00           C  
ATOM   4282  H   THR A 280       6.502  35.419  -5.620  1.00  0.00           H  
ATOM   4283  HA  THR A 280       5.377  33.117  -7.132  1.00  0.00           H  
ATOM   4284  HB  THR A 280       5.839  34.693  -9.135  1.00  0.00           H  
ATOM   4285 HG21 THR A 280       3.513  34.635  -8.111  1.00  0.00           H  
ATOM   4286 HG22 THR A 280       3.991  35.981  -7.051  1.00  0.00           H  
ATOM   4287 HG23 THR A 280       3.952  36.214  -8.789  1.00  0.00           H  
ATOM   4288  HG1 THR A 280       6.233  36.852  -8.605  1.00  0.00           H  
ATOM   4289  N   ILE A 281       7.623  32.837  -8.526  1.00  0.00           N  
ATOM   4290  CA  ILE A 281       8.905  32.567  -9.197  1.00  0.00           C  
ATOM   4291  C   ILE A 281       8.653  33.058 -10.631  1.00  0.00           C  
ATOM   4292  O   ILE A 281       7.581  32.817 -11.205  1.00  0.00           O  
ATOM   4293  CB  ILE A 281       9.253  31.056  -9.176  1.00  0.00           C  
ATOM   4294  CG1 ILE A 281       9.596  30.593  -7.746  1.00  0.00           C  
ATOM   4295  CG2 ILE A 281      10.403  30.719 -10.136  1.00  0.00           C  
ATOM   4296  CD1 ILE A 281       9.734  29.085  -7.597  1.00  0.00           C  
ATOM   4297  H   ILE A 281       6.775  32.516  -9.007  1.00  0.00           H  
ATOM   4298  HA  ILE A 281       9.692  33.163  -8.725  1.00  0.00           H  
ATOM   4299  HB  ILE A 281       8.368  30.497  -9.503  1.00  0.00           H  
ATOM   4300 HG12 ILE A 281      10.534  31.057  -7.430  1.00  0.00           H  
ATOM   4301 HG13 ILE A 281       8.820  30.926  -7.051  1.00  0.00           H  
ATOM   4302 HG21 ILE A 281      10.644  29.652 -10.119  1.00  0.00           H  
ATOM   4303 HG22 ILE A 281      10.142  30.953 -11.172  1.00  0.00           H  
ATOM   4304 HG23 ILE A 281      11.309  31.275  -9.877  1.00  0.00           H  
ATOM   4305 HD11 ILE A 281       9.803  28.818  -6.537  1.00  0.00           H  
ATOM   4306 HD12 ILE A 281       8.877  28.561  -8.028  1.00  0.00           H  
ATOM   4307 HD13 ILE A 281      10.641  28.721  -8.083  1.00  0.00           H  
ATOM   4308  N   LEU A 282       9.684  33.760 -11.232  1.00  0.00           N  
ATOM   4309  CA  LEU A 282       9.680  34.238 -12.627  1.00  0.00           C  
ATOM   4310  C   LEU A 282       8.524  35.203 -13.007  1.00  0.00           C  
ATOM   4311  O   LEU A 282       8.717  36.264 -13.600  1.00  0.00           O  
ATOM   4312  CB  LEU A 282       9.659  33.067 -13.634  1.00  0.00           C  
ATOM   4313  CG  LEU A 282      11.041  32.489 -13.974  1.00  0.00           C  
ATOM   4314  CD1 LEU A 282      10.854  31.176 -14.740  1.00  0.00           C  
ATOM   4315  CD2 LEU A 282      11.855  33.473 -14.815  1.00  0.00           C  
ATOM   4316  H   LEU A 282      10.558  33.943 -10.667  1.00  0.00           H  
ATOM   4317  HA  LEU A 282      10.599  34.825 -12.726  1.00  0.00           H  
ATOM   4318  HB2 LEU A 282       9.023  32.259 -13.253  1.00  0.00           H  
ATOM   4319  HB3 LEU A 282       9.188  33.390 -14.573  1.00  0.00           H  
ATOM   4320  HG  LEU A 282      11.589  32.275 -13.050  1.00  0.00           H  
ATOM   4321 HD11 LEU A 282      11.806  30.777 -15.100  1.00  0.00           H  
ATOM   4322 HD12 LEU A 282      10.400  30.417 -14.095  1.00  0.00           H  
ATOM   4323 HD13 LEU A 282      10.202  31.315 -15.607  1.00  0.00           H  
ATOM   4324 HD21 LEU A 282      12.773  33.006 -15.176  1.00  0.00           H  
ATOM   4325 HD22 LEU A 282      11.291  33.814 -15.688  1.00  0.00           H  
ATOM   4326 HD23 LEU A 282      12.145  34.354 -14.235  1.00  0.00           H  
ATOM   4327  N   GLY A 283       7.269  34.664 -12.819  1.00  0.00           N  
ATOM   4328  CA  GLY A 283       6.033  35.275 -13.252  1.00  0.00           C  
ATOM   4329  C   GLY A 283       4.795  34.376 -13.126  1.00  0.00           C  
ATOM   4330  O   GLY A 283       3.782  34.600 -13.793  1.00  0.00           O  
ATOM   4331  H   GLY A 283       7.250  33.762 -12.332  1.00  0.00           H  
ATOM   4332  HA2 GLY A 283       5.872  36.172 -12.644  1.00  0.00           H  
ATOM   4333  HA3 GLY A 283       6.147  35.574 -14.299  1.00  0.00           H  
ATOM   4334  N   SER A 284       4.843  33.432 -12.116  1.00  0.00           N  
ATOM   4335  CA  SER A 284       3.701  32.579 -11.780  1.00  0.00           C  
ATOM   4336  C   SER A 284       3.778  32.348 -10.263  1.00  0.00           C  
ATOM   4337  O   SER A 284       4.842  32.347  -9.638  1.00  0.00           O  
ATOM   4338  CB  SER A 284       3.693  31.237 -12.531  1.00  0.00           C  
ATOM   4339  OG  SER A 284       2.442  30.558 -12.363  1.00  0.00           O  
ATOM   4340  H   SER A 284       5.674  33.307 -11.533  1.00  0.00           H  
ATOM   4341  HA  SER A 284       2.778  33.130 -12.000  1.00  0.00           H  
ATOM   4342  HB2 SER A 284       3.844  31.406 -13.603  1.00  0.00           H  
ATOM   4343  HB3 SER A 284       4.483  30.576 -12.170  1.00  0.00           H  
ATOM   4344  HG  SER A 284       2.382  29.853 -13.093  1.00  0.00           H  
ATOM   4345  N   ALA A 285       2.539  32.138  -9.681  1.00  0.00           N  
ATOM   4346  CA  ALA A 285       2.363  31.856  -8.253  1.00  0.00           C  
ATOM   4347  C   ALA A 285       2.276  30.346  -8.003  1.00  0.00           C  
ATOM   4348  O   ALA A 285       2.165  29.863  -6.878  1.00  0.00           O  
ATOM   4349  CB  ALA A 285       1.109  32.539  -7.727  1.00  0.00           C  
ATOM   4350  H   ALA A 285       1.710  32.159 -10.273  1.00  0.00           H  
ATOM   4351  HA  ALA A 285       3.242  32.218  -7.709  1.00  0.00           H  
ATOM   4352  HB1 ALA A 285       0.990  32.369  -6.652  1.00  0.00           H  
ATOM   4353  HB2 ALA A 285       1.151  33.620  -7.899  1.00  0.00           H  
ATOM   4354  HB3 ALA A 285       0.211  32.156  -8.225  1.00  0.00           H  
ATOM   4355  N   LEU A 286       2.297  29.600  -9.158  1.00  0.00           N  
ATOM   4356  CA  LEU A 286       2.262  28.156  -9.191  1.00  0.00           C  
ATOM   4357  C   LEU A 286       3.613  27.682  -9.751  1.00  0.00           C  
ATOM   4358  O   LEU A 286       4.414  28.414 -10.327  1.00  0.00           O  
ATOM   4359  CB  LEU A 286       1.118  27.652 -10.084  1.00  0.00           C  
ATOM   4360  CG  LEU A 286      -0.292  28.090  -9.638  1.00  0.00           C  
ATOM   4361  CD1 LEU A 286      -1.326  27.621 -10.665  1.00  0.00           C  
ATOM   4362  CD2 LEU A 286      -0.657  27.549  -8.255  1.00  0.00           C  
ATOM   4363  H   LEU A 286       2.384  30.077 -10.055  1.00  0.00           H  
ATOM   4364  HA  LEU A 286       2.167  27.761  -8.174  1.00  0.00           H  
ATOM   4365  HB2 LEU A 286       1.288  28.006 -11.111  1.00  0.00           H  
ATOM   4366  HB3 LEU A 286       1.149  26.556 -10.139  1.00  0.00           H  
ATOM   4367  HG  LEU A 286      -0.336  29.185  -9.603  1.00  0.00           H  
ATOM   4368 HD11 LEU A 286      -2.331  27.955 -10.385  1.00  0.00           H  
ATOM   4369 HD12 LEU A 286      -1.104  28.031 -11.656  1.00  0.00           H  
ATOM   4370 HD13 LEU A 286      -1.341  26.529 -10.745  1.00  0.00           H  
ATOM   4371 HD21 LEU A 286      -1.687  27.817  -7.993  1.00  0.00           H  
ATOM   4372 HD22 LEU A 286      -0.572  26.458  -8.220  1.00  0.00           H  
ATOM   4373 HD23 LEU A 286      -0.009  27.966  -7.479  1.00  0.00           H  
ATOM   4374  N   LEU A 287       3.801  26.324  -9.602  1.00  0.00           N  
ATOM   4375  CA  LEU A 287       4.880  25.600 -10.261  1.00  0.00           C  
ATOM   4376  C   LEU A 287       4.234  25.096 -11.559  1.00  0.00           C  
ATOM   4377  O   LEU A 287       3.262  24.339 -11.545  1.00  0.00           O  
ATOM   4378  CB  LEU A 287       5.343  24.424  -9.391  1.00  0.00           C  
ATOM   4379  CG  LEU A 287       6.050  24.859  -8.089  1.00  0.00           C  
ATOM   4380  CD1 LEU A 287       6.166  23.679  -7.125  1.00  0.00           C  
ATOM   4381  CD2 LEU A 287       7.439  25.438  -8.356  1.00  0.00           C  
ATOM   4382  H   LEU A 287       3.141  25.783  -9.054  1.00  0.00           H  
ATOM   4383  HA  LEU A 287       5.704  26.279 -10.491  1.00  0.00           H  
ATOM   4384  HB2 LEU A 287       4.473  23.803  -9.132  1.00  0.00           H  
ATOM   4385  HB3 LEU A 287       6.005  23.778  -9.976  1.00  0.00           H  
ATOM   4386  HG  LEU A 287       5.448  25.627  -7.588  1.00  0.00           H  
ATOM   4387 HD11 LEU A 287       6.691  23.967  -6.208  1.00  0.00           H  
ATOM   4388 HD12 LEU A 287       5.173  23.320  -6.836  1.00  0.00           H  
ATOM   4389 HD13 LEU A 287       6.710  22.849  -7.583  1.00  0.00           H  
ATOM   4390 HD21 LEU A 287       7.938  25.699  -7.416  1.00  0.00           H  
ATOM   4391 HD22 LEU A 287       8.076  24.723  -8.884  1.00  0.00           H  
ATOM   4392 HD23 LEU A 287       7.378  26.350  -8.953  1.00  0.00           H  
ATOM   4393  N   GLU A 288       4.775  25.608 -12.724  1.00  0.00           N  
ATOM   4394  CA  GLU A 288       4.239  25.249 -14.031  1.00  0.00           C  
ATOM   4395  C   GLU A 288       4.898  23.917 -14.427  1.00  0.00           C  
ATOM   4396  O   GLU A 288       6.096  23.699 -14.235  1.00  0.00           O  
ATOM   4397  CB  GLU A 288       4.585  26.264 -15.129  1.00  0.00           C  
ATOM   4398  CG  GLU A 288       4.150  27.695 -14.847  1.00  0.00           C  
ATOM   4399  CD  GLU A 288       2.659  28.003 -14.982  1.00  0.00           C  
ATOM   4400  OE1 GLU A 288       2.244  28.869 -14.148  1.00  0.00           O  
ATOM   4401  OE2 GLU A 288       2.060  27.435 -15.958  1.00  0.00           O1-
ATOM   4402  H   GLU A 288       5.565  26.245 -12.686  1.00  0.00           H  
ATOM   4403  HA  GLU A 288       3.154  25.126 -13.950  1.00  0.00           H  
ATOM   4404  HB2 GLU A 288       5.671  26.266 -15.280  1.00  0.00           H  
ATOM   4405  HB3 GLU A 288       4.152  25.919 -16.076  1.00  0.00           H  
ATOM   4406  HG2 GLU A 288       4.499  28.011 -13.857  1.00  0.00           H  
ATOM   4407  HG3 GLU A 288       4.649  28.353 -15.571  1.00  0.00           H  
ATOM   4408  N   ASP A 289       4.049  23.035 -15.063  1.00  0.00           N  
ATOM   4409  CA  ASP A 289       4.520  21.761 -15.584  1.00  0.00           C  
ATOM   4410  C   ASP A 289       4.056  21.505 -17.032  1.00  0.00           C  
ATOM   4411  O   ASP A 289       4.167  20.405 -17.575  1.00  0.00           O  
ATOM   4412  CB  ASP A 289       4.162  20.640 -14.625  1.00  0.00           C  
ATOM   4413  CG  ASP A 289       2.711  20.242 -14.665  1.00  0.00           C  
ATOM   4414  OD1 ASP A 289       1.887  20.984 -15.280  1.00  0.00           O  
ATOM   4415  OD2 ASP A 289       2.399  19.146 -14.092  1.00  0.00           O1-
ATOM   4416  H   ASP A 289       3.050  23.222 -15.128  1.00  0.00           H  
ATOM   4417  HA  ASP A 289       5.613  21.818 -15.642  1.00  0.00           H  
ATOM   4418  HB2 ASP A 289       4.759  19.760 -14.865  1.00  0.00           H  
ATOM   4419  HB3 ASP A 289       4.398  20.922 -13.594  1.00  0.00           H  
ATOM   4420  N   GLU A 290       3.684  22.651 -17.711  1.00  0.00           N  
ATOM   4421  CA  GLU A 290       3.289  22.671 -19.123  1.00  0.00           C  
ATOM   4422  C   GLU A 290       4.345  23.568 -19.763  1.00  0.00           C  
ATOM   4423  O   GLU A 290       4.116  24.648 -20.294  1.00  0.00           O  
ATOM   4424  CB  GLU A 290       1.838  23.124 -19.301  1.00  0.00           C  
ATOM   4425  CG  GLU A 290       0.923  22.333 -18.371  1.00  0.00           C  
ATOM   4426  CD  GLU A 290      -0.487  21.933 -18.765  1.00  0.00           C  
ATOM   4427  OE1 GLU A 290      -0.888  22.223 -19.930  1.00  0.00           O  
ATOM   4428  OE2 GLU A 290      -1.083  21.269 -17.850  1.00  0.00           O1-
ATOM   4429  H   GLU A 290       3.698  23.518 -17.186  1.00  0.00           H  
ATOM   4430  HA  GLU A 290       3.403  21.664 -19.541  1.00  0.00           H  
ATOM   4431  HB2 GLU A 290       1.739  24.192 -19.077  1.00  0.00           H  
ATOM   4432  HB3 GLU A 290       1.551  23.003 -20.351  1.00  0.00           H  
ATOM   4433  HG2 GLU A 290       1.398  21.367 -18.153  1.00  0.00           H  
ATOM   4434  HG3 GLU A 290       0.855  22.869 -17.414  1.00  0.00           H  
ATOM   4435  N   PHE A 291       5.606  22.994 -19.599  1.00  0.00           N  
ATOM   4436  CA  PHE A 291       6.866  23.660 -19.905  1.00  0.00           C  
ATOM   4437  C   PHE A 291       7.946  22.571 -19.887  1.00  0.00           C  
ATOM   4438  O   PHE A 291       8.631  22.323 -18.895  1.00  0.00           O  
ATOM   4439  CB  PHE A 291       7.211  24.693 -18.818  1.00  0.00           C  
ATOM   4440  CG  PHE A 291       7.076  26.120 -19.277  1.00  0.00           C  
ATOM   4441  CD1 PHE A 291       7.929  26.626 -20.268  1.00  0.00           C  
ATOM   4442  CD2 PHE A 291       6.164  26.972 -18.647  1.00  0.00           C  
ATOM   4443  CE1 PHE A 291       7.876  27.971 -20.610  1.00  0.00           C  
ATOM   4444  CE2 PHE A 291       6.139  28.326 -18.962  1.00  0.00           C  
ATOM   4445  CZ  PHE A 291       7.004  28.823 -19.933  1.00  0.00           C  
ATOM   4446  H   PHE A 291       5.644  22.059 -19.196  1.00  0.00           H  
ATOM   4447  HA  PHE A 291       6.782  24.101 -20.901  1.00  0.00           H  
ATOM   4448  HB2 PHE A 291       6.598  24.527 -17.921  1.00  0.00           H  
ATOM   4449  HB3 PHE A 291       8.249  24.602 -18.472  1.00  0.00           H  
ATOM   4450  HD1 PHE A 291       8.664  25.985 -20.748  1.00  0.00           H  
ATOM   4451  HD2 PHE A 291       5.500  26.579 -17.882  1.00  0.00           H  
ATOM   4452  HE1 PHE A 291       8.548  28.361 -21.368  1.00  0.00           H  
ATOM   4453  HE2 PHE A 291       5.457  28.992 -18.440  1.00  0.00           H  
ATOM   4454  HZ  PHE A 291       7.015  29.885 -20.151  1.00  0.00           H  
ATOM   4455  N   THR A 292       8.050  21.831 -21.037  1.00  0.00           N  
ATOM   4456  CA  THR A 292       9.001  20.721 -21.134  1.00  0.00           C  
ATOM   4457  C   THR A 292      10.383  21.331 -21.409  1.00  0.00           C  
ATOM   4458  O   THR A 292      10.515  22.517 -21.747  1.00  0.00           O  
ATOM   4459  CB  THR A 292       8.625  19.760 -22.272  1.00  0.00           C  
ATOM   4460  OG1 THR A 292       8.689  20.448 -23.524  1.00  0.00           O  
ATOM   4461  CG2 THR A 292       7.265  19.104 -22.108  1.00  0.00           C  
ATOM   4462  H   THR A 292       7.504  22.089 -21.877  1.00  0.00           H  
ATOM   4463  HA  THR A 292       9.037  20.207 -20.174  1.00  0.00           H  
ATOM   4464  HB  THR A 292       9.352  18.952 -22.353  1.00  0.00           H  
ATOM   4465 HG21 THR A 292       7.261  18.414 -21.261  1.00  0.00           H  
ATOM   4466 HG22 THR A 292       6.479  19.844 -21.951  1.00  0.00           H  
ATOM   4467 HG23 THR A 292       7.004  18.543 -23.010  1.00  0.00           H  
ATOM   4468  HG1 THR A 292       8.016  21.185 -23.524  1.00  0.00           H  
ATOM   4469  N   PRO A 293      11.474  20.479 -21.413  1.00  0.00           N  
ATOM   4470  CA  PRO A 293      12.760  20.934 -21.940  1.00  0.00           C  
ATOM   4471  C   PRO A 293      12.649  21.476 -23.371  1.00  0.00           C  
ATOM   4472  O   PRO A 293      13.451  22.307 -23.798  1.00  0.00           O  
ATOM   4473  CB  PRO A 293      13.664  19.706 -21.858  1.00  0.00           C  
ATOM   4474  CG  PRO A 293      13.080  18.939 -20.678  1.00  0.00           C  
ATOM   4475  CD  PRO A 293      11.584  19.130 -20.869  1.00  0.00           C  
ATOM   4476  HA  PRO A 293      13.119  21.732 -21.283  1.00  0.00           H  
ATOM   4477  HB2 PRO A 293      13.601  19.101 -22.771  1.00  0.00           H  
ATOM   4478  HB3 PRO A 293      14.714  19.974 -21.705  1.00  0.00           H  
ATOM   4479  HG2 PRO A 293      13.371  17.886 -20.662  1.00  0.00           H  
ATOM   4480  HG3 PRO A 293      13.404  19.401 -19.738  1.00  0.00           H  
ATOM   4481  HD2 PRO A 293      11.212  18.420 -21.612  1.00  0.00           H  
ATOM   4482  HD3 PRO A 293      11.015  19.027 -19.942  1.00  0.00           H  
ATOM   4483  N   PHE A 294      11.611  20.990 -24.144  1.00  0.00           N  
ATOM   4484  CA  PHE A 294      11.406  21.493 -25.504  1.00  0.00           C  
ATOM   4485  C   PHE A 294      11.045  22.985 -25.363  1.00  0.00           C  
ATOM   4486  O   PHE A 294      11.603  23.852 -26.035  1.00  0.00           O  
ATOM   4487  CB  PHE A 294      10.278  20.717 -26.195  1.00  0.00           C  
ATOM   4488  CG  PHE A 294      10.172  20.755 -27.701  1.00  0.00           C  
ATOM   4489  CD1 PHE A 294       9.149  19.985 -28.285  1.00  0.00           C  
ATOM   4490  CD2 PHE A 294      11.020  21.483 -28.543  1.00  0.00           C  
ATOM   4491  CE1 PHE A 294       8.987  19.927 -29.669  1.00  0.00           C  
ATOM   4492  CE2 PHE A 294      10.852  21.424 -29.931  1.00  0.00           C  
ATOM   4493  CZ  PHE A 294       9.841  20.647 -30.494  1.00  0.00           C  
ATOM   4494  H   PHE A 294      10.959  20.303 -23.760  1.00  0.00           H  
ATOM   4495  HA  PHE A 294      12.361  21.401 -26.031  1.00  0.00           H  
ATOM   4496  HB2 PHE A 294      10.374  19.657 -25.918  1.00  0.00           H  
ATOM   4497  HB3 PHE A 294       9.309  21.059 -25.813  1.00  0.00           H  
ATOM   4498  HD1 PHE A 294       8.468  19.413 -27.654  1.00  0.00           H  
ATOM   4499  HD2 PHE A 294      11.829  22.096 -28.153  1.00  0.00           H  
ATOM   4500  HE1 PHE A 294       8.196  19.317 -30.100  1.00  0.00           H  
ATOM   4501  HE2 PHE A 294      11.520  21.978 -30.584  1.00  0.00           H  
ATOM   4502  HZ  PHE A 294       9.719  20.597 -31.574  1.00  0.00           H  
ATOM   4503  N   ASP A 295      10.051  23.281 -24.448  1.00  0.00           N  
ATOM   4504  CA  ASP A 295       9.488  24.626 -24.323  1.00  0.00           C  
ATOM   4505  C   ASP A 295      10.529  25.568 -23.709  1.00  0.00           C  
ATOM   4506  O   ASP A 295      10.650  26.750 -24.037  1.00  0.00           O  
ATOM   4507  CB  ASP A 295       8.253  24.632 -23.437  1.00  0.00           C  
ATOM   4508  CG  ASP A 295       7.242  23.665 -24.004  1.00  0.00           C  
ATOM   4509  OD1 ASP A 295       6.532  24.101 -24.972  1.00  0.00           O  
ATOM   4510  OD2 ASP A 295       7.239  22.497 -23.479  1.00  0.00           O1-
ATOM   4511  H   ASP A 295       9.719  22.533 -23.831  1.00  0.00           H  
ATOM   4512  HA  ASP A 295       9.278  24.988 -25.330  1.00  0.00           H  
ATOM   4513  HB2 ASP A 295       8.508  24.338 -22.415  1.00  0.00           H  
ATOM   4514  HB3 ASP A 295       7.817  25.636 -23.381  1.00  0.00           H  
ATOM   4515  N   VAL A 296      11.260  24.993 -22.685  1.00  0.00           N  
ATOM   4516  CA  VAL A 296      12.325  25.736 -22.028  1.00  0.00           C  
ATOM   4517  C   VAL A 296      13.407  26.054 -23.077  1.00  0.00           C  
ATOM   4518  O   VAL A 296      13.861  27.197 -23.186  1.00  0.00           O  
ATOM   4519  CB  VAL A 296      12.854  24.970 -20.801  1.00  0.00           C  
ATOM   4520  CG1 VAL A 296      14.152  25.556 -20.243  1.00  0.00           C  
ATOM   4521  CG2 VAL A 296      11.793  24.958 -19.691  1.00  0.00           C  
ATOM   4522  H   VAL A 296      11.041  24.027 -22.392  1.00  0.00           H  
ATOM   4523  HA  VAL A 296      11.901  26.699 -21.716  1.00  0.00           H  
ATOM   4524  HB  VAL A 296      13.062  23.933 -21.085  1.00  0.00           H  
ATOM   4525 HG11 VAL A 296      14.464  25.021 -19.339  1.00  0.00           H  
ATOM   4526 HG12 VAL A 296      14.971  25.473 -20.965  1.00  0.00           H  
ATOM   4527 HG13 VAL A 296      14.023  26.610 -19.984  1.00  0.00           H  
ATOM   4528 HG21 VAL A 296      12.150  24.404 -18.820  1.00  0.00           H  
ATOM   4529 HG22 VAL A 296      11.550  25.975 -19.364  1.00  0.00           H  
ATOM   4530 HG23 VAL A 296      10.864  24.485 -20.022  1.00  0.00           H  
ATOM   4531  N   VAL A 297      13.891  25.014 -23.846  1.00  0.00           N  
ATOM   4532  CA  VAL A 297      14.976  25.232 -24.811  1.00  0.00           C  
ATOM   4533  C   VAL A 297      14.492  26.153 -25.952  1.00  0.00           C  
ATOM   4534  O   VAL A 297      15.282  26.945 -26.483  1.00  0.00           O  
ATOM   4535  CB  VAL A 297      15.575  23.904 -25.327  1.00  0.00           C  
ATOM   4536  CG1 VAL A 297      16.516  24.080 -26.523  1.00  0.00           C  
ATOM   4537  CG2 VAL A 297      16.362  23.206 -24.206  1.00  0.00           C  
ATOM   4538  H   VAL A 297      13.509  24.063 -23.741  1.00  0.00           H  
ATOM   4539  HA  VAL A 297      15.755  25.796 -24.282  1.00  0.00           H  
ATOM   4540  HB  VAL A 297      14.762  23.246 -25.655  1.00  0.00           H  
ATOM   4541 HG11 VAL A 297      16.958  23.120 -26.812  1.00  0.00           H  
ATOM   4542 HG12 VAL A 297      15.983  24.461 -27.399  1.00  0.00           H  
ATOM   4543 HG13 VAL A 297      17.335  24.765 -26.282  1.00  0.00           H  
ATOM   4544 HG21 VAL A 297      16.691  22.212 -24.527  1.00  0.00           H  
ATOM   4545 HG22 VAL A 297      17.253  23.783 -23.933  1.00  0.00           H  
ATOM   4546 HG23 VAL A 297      15.765  23.081 -23.299  1.00  0.00           H  
ATOM   4547  N   ARG A 298      13.185  25.978 -26.363  1.00  0.00           N  
ATOM   4548  CA  ARG A 298      12.568  26.783 -27.420  1.00  0.00           C  
ATOM   4549  C   ARG A 298      12.720  28.270 -27.066  1.00  0.00           C  
ATOM   4550  O   ARG A 298      13.177  29.075 -27.881  1.00  0.00           O  
ATOM   4551  CB  ARG A 298      11.095  26.382 -27.604  1.00  0.00           C  
ATOM   4552  CG  ARG A 298      10.372  27.073 -28.759  1.00  0.00           C  
ATOM   4553  CD  ARG A 298       8.966  26.492 -28.959  1.00  0.00           C  
ATOM   4554  NE  ARG A 298       8.051  26.900 -27.881  1.00  0.00           N  
ATOM   4555  CZ  ARG A 298       7.374  26.115 -27.017  1.00  0.00           C  
ATOM   4556  NH1 ARG A 298       6.584  26.675 -26.082  1.00  0.00           N  
ATOM   4557  NH2 ARG A 298       7.434  24.774 -27.033  1.00  0.00           N1+
ATOM   4558  H   ARG A 298      12.632  25.213 -25.952  1.00  0.00           H  
ATOM   4559  HA  ARG A 298      13.131  26.587 -28.336  1.00  0.00           H  
ATOM   4560  HB2 ARG A 298      11.054  25.306 -27.801  1.00  0.00           H  
ATOM   4561  HB3 ARG A 298      10.539  26.558 -26.678  1.00  0.00           H  
ATOM   4562  HG2 ARG A 298      10.307  28.152 -28.578  1.00  0.00           H  
ATOM   4563  HG3 ARG A 298      10.948  26.921 -29.676  1.00  0.00           H  
ATOM   4564  HD2 ARG A 298       8.543  26.880 -29.891  1.00  0.00           H  
ATOM   4565  HD3 ARG A 298       9.003  25.403 -29.041  1.00  0.00           H  
ATOM   4566  HE  ARG A 298       7.905  27.895 -27.754  1.00  0.00           H  
ATOM   4567 HH11 ARG A 298       6.131  26.041 -25.423  1.00  0.00           H  
ATOM   4568 HH12 ARG A 298       6.402  27.697 -26.023  1.00  0.00           H  
ATOM   4569 HH21 ARG A 298       7.917  24.241 -27.737  1.00  0.00           H  
ATOM   4570 HH22 ARG A 298       6.966  24.288 -26.214  1.00  0.00           H  
ATOM   4571  N   GLN A 299      12.292  28.619 -25.793  1.00  0.00           N  
ATOM   4572  CA  GLN A 299      12.339  30.007 -25.343  1.00  0.00           C  
ATOM   4573  C   GLN A 299      13.761  30.457 -24.925  1.00  0.00           C  
ATOM   4574  O   GLN A 299      14.064  31.652 -24.965  1.00  0.00           O  
ATOM   4575  CB  GLN A 299      11.312  30.247 -24.227  1.00  0.00           C  
ATOM   4576  CG  GLN A 299      11.132  31.732 -23.869  1.00  0.00           C  
ATOM   4577  CD  GLN A 299       9.826  32.060 -23.165  1.00  0.00           C  
ATOM   4578  OE1 GLN A 299       9.249  33.143 -23.270  1.00  0.00           O  
ATOM   4579  NE2 GLN A 299       9.342  31.117 -22.312  1.00  0.00           N  
ATOM   4580  H   GLN A 299      11.932  27.890 -25.167  1.00  0.00           H  
ATOM   4581  HA  GLN A 299      12.069  30.624 -26.210  1.00  0.00           H  
ATOM   4582  HB2 GLN A 299      10.346  29.834 -24.547  1.00  0.00           H  
ATOM   4583  HB3 GLN A 299      11.605  29.685 -23.331  1.00  0.00           H  
ATOM   4584  HG2 GLN A 299      11.953  32.071 -23.229  1.00  0.00           H  
ATOM   4585  HG3 GLN A 299      11.152  32.335 -24.784  1.00  0.00           H  
ATOM   4586 HE21 GLN A 299       9.845  30.277 -22.057  1.00  0.00           H  
ATOM   4587 HE22 GLN A 299       8.424  31.276 -21.880  1.00  0.00           H  
ATOM   4588  N   CYS A 300      14.600  29.503 -24.372  1.00  0.00           N  
ATOM   4589  CA  CYS A 300      15.936  29.879 -23.886  1.00  0.00           C  
ATOM   4590  C   CYS A 300      16.955  30.069 -25.021  1.00  0.00           C  
ATOM   4591  O   CYS A 300      17.878  30.879 -24.908  1.00  0.00           O  
ATOM   4592  CB  CYS A 300      16.551  28.867 -22.915  1.00  0.00           C  
ATOM   4593  SG  CYS A 300      15.674  28.846 -21.325  1.00  0.00           S  
ATOM   4594  H   CYS A 300      14.265  28.536 -24.264  1.00  0.00           H  
ATOM   4595  HA  CYS A 300      15.844  30.858 -23.398  1.00  0.00           H  
ATOM   4596  HB2 CYS A 300      16.542  27.856 -23.335  1.00  0.00           H  
ATOM   4597  HB3 CYS A 300      17.596  29.120 -22.704  1.00  0.00           H  
ATOM   4598  HG  CYS A 300      14.543  28.319 -21.832  1.00  0.00           H  
ATOM   4599  N   SER A 301      16.881  29.161 -26.062  1.00  0.00           N  
ATOM   4600  CA  SER A 301      17.844  29.223 -27.168  1.00  0.00           C  
ATOM   4601  C   SER A 301      17.273  29.942 -28.403  1.00  0.00           C  
ATOM   4602  O   SER A 301      17.909  30.072 -29.447  1.00  0.00           O  
ATOM   4603  CB  SER A 301      18.443  27.858 -27.498  1.00  0.00           C  
ATOM   4604  OG  SER A 301      17.477  26.917 -27.937  1.00  0.00           O  
ATOM   4605  H   SER A 301      16.135  28.456 -26.074  1.00  0.00           H  
ATOM   4606  HA  SER A 301      18.680  29.859 -26.851  1.00  0.00           H  
ATOM   4607  HB2 SER A 301      19.196  27.945 -28.288  1.00  0.00           H  
ATOM   4608  HB3 SER A 301      18.933  27.437 -26.614  1.00  0.00           H  
ATOM   4609  HG  SER A 301      16.688  26.951 -27.351  1.00  0.00           H  
ATOM   4610  N   GLY A 302      16.021  30.492 -28.203  1.00  0.00           N  
ATOM   4611  CA  GLY A 302      15.387  31.390 -29.148  1.00  0.00           C  
ATOM   4612  C   GLY A 302      14.957  30.710 -30.436  1.00  0.00           C  
ATOM   4613  O   GLY A 302      15.066  31.270 -31.528  1.00  0.00           O  
ATOM   4614  H   GLY A 302      15.545  30.270 -27.335  1.00  0.00           H  
ATOM   4615  HA2 GLY A 302      14.507  31.823 -28.663  1.00  0.00           H  
ATOM   4616  HA3 GLY A 302      16.099  32.186 -29.390  1.00  0.00           H  
ATOM   4617  N   VAL A 303      14.322  29.494 -30.285  1.00  0.00           N  
ATOM   4618  CA  VAL A 303      14.094  28.654 -31.451  1.00  0.00           C  
ATOM   4619  C   VAL A 303      12.705  28.966 -32.047  1.00  0.00           C  
ATOM   4620  O   VAL A 303      11.640  28.589 -31.562  1.00  0.00           O  
ATOM   4621  CB  VAL A 303      14.257  27.144 -31.177  1.00  0.00           C  
ATOM   4622  CG1 VAL A 303      14.513  26.411 -32.500  1.00  0.00           C  
ATOM   4623  CG2 VAL A 303      15.418  26.838 -30.231  1.00  0.00           C  
ATOM   4624  H   VAL A 303      14.002  29.212 -29.346  1.00  0.00           H  
ATOM   4625  HA  VAL A 303      14.859  28.928 -32.191  1.00  0.00           H  
ATOM   4626  HB  VAL A 303      13.339  26.744 -30.732  1.00  0.00           H  
ATOM   4627 HG11 VAL A 303      14.569  25.330 -32.340  1.00  0.00           H  
ATOM   4628 HG12 VAL A 303      13.718  26.613 -33.223  1.00  0.00           H  
ATOM   4629 HG13 VAL A 303      15.459  26.727 -32.953  1.00  0.00           H  
ATOM   4630 HG21 VAL A 303      15.539  25.758 -30.098  1.00  0.00           H  
ATOM   4631 HG22 VAL A 303      16.362  27.241 -30.615  1.00  0.00           H  
ATOM   4632 HG23 VAL A 303      15.239  27.269 -29.244  1.00  0.00           H  
ATOM   4633  N   THR A 304      12.795  29.728 -33.192  1.00  0.00           N  
ATOM   4634  CA  THR A 304      11.715  29.938 -34.145  1.00  0.00           C  
ATOM   4635  C   THR A 304      11.860  28.876 -35.255  1.00  0.00           C  
ATOM   4636  O   THR A 304      12.918  28.313 -35.532  1.00  0.00           O  
ATOM   4637  CB  THR A 304      11.764  31.354 -34.742  1.00  0.00           C  
ATOM   4638  OG1 THR A 304      13.110  31.665 -35.114  1.00  0.00           O  
ATOM   4639  CG2 THR A 304      11.278  32.396 -33.740  1.00  0.00           C  
ATOM   4640  H   THR A 304      13.680  30.172 -33.436  1.00  0.00           H  
ATOM   4641  HA  THR A 304      10.754  29.761 -33.646  1.00  0.00           H  
ATOM   4642  HB  THR A 304      11.148  31.412 -35.647  1.00  0.00           H  
ATOM   4643 HG21 THR A 304      10.253  32.191 -33.418  1.00  0.00           H  
ATOM   4644 HG22 THR A 304      11.926  32.430 -32.857  1.00  0.00           H  
ATOM   4645 HG23 THR A 304      11.307  33.397 -34.185  1.00  0.00           H  
ATOM   4646  HG1 THR A 304      13.156  32.612 -35.339  1.00  0.00           H  
ATOM   4647  N   PHE A 305      10.689  28.604 -35.951  1.00  0.00           N  
ATOM   4648  CA  PHE A 305      10.622  27.501 -36.920  1.00  0.00           C  
ATOM   4649  C   PHE A 305       9.878  27.963 -38.188  1.00  0.00           C  
ATOM   4650  O   PHE A 305       9.206  27.197 -38.887  1.00  0.00           O  
ATOM   4651  CB  PHE A 305       9.894  26.291 -36.317  1.00  0.00           C  
ATOM   4652  CG  PHE A 305      10.543  25.696 -35.094  1.00  0.00           C  
ATOM   4653  CD1 PHE A 305      11.624  24.816 -35.223  1.00  0.00           C  
ATOM   4654  CD2 PHE A 305      10.077  26.005 -33.812  1.00  0.00           C  
ATOM   4655  CE1 PHE A 305      12.185  24.206 -34.102  1.00  0.00           C  
ATOM   4656  CE2 PHE A 305      10.663  25.420 -32.690  1.00  0.00           C  
ATOM   4657  CZ  PHE A 305      11.699  24.504 -32.834  1.00  0.00           C  
ATOM   4658  H   PHE A 305       9.844  29.140 -35.778  1.00  0.00           H  
ATOM   4659  HA  PHE A 305      11.635  27.218 -37.230  1.00  0.00           H  
ATOM   4660  HB2 PHE A 305       9.806  25.502 -37.073  1.00  0.00           H  
ATOM   4661  HB3 PHE A 305       8.859  26.569 -36.071  1.00  0.00           H  
ATOM   4662  HD1 PHE A 305      12.032  24.591 -36.205  1.00  0.00           H  
ATOM   4663  HD2 PHE A 305       9.257  26.704 -33.672  1.00  0.00           H  
ATOM   4664  HE1 PHE A 305      13.014  23.514 -34.218  1.00  0.00           H  
ATOM   4665  HE2 PHE A 305      10.298  25.670 -31.699  1.00  0.00           H  
ATOM   4666  HZ  PHE A 305      12.143  24.041 -31.959  1.00  0.00           H  
ATOM   4667  N   NME A   0      10.109  29.280 -38.532  1.00  0.00           N  
ATOM   4668  CH3 NME A   0       9.509  29.917 -39.680  1.00  0.00           C  
ATOM   4669  H   NME A   0      10.759  29.820 -37.965  1.00  0.00           H  
ATOM   4670 HH31 NME A   0      10.140  29.724 -40.551  1.00  0.00           H  
ATOM   4671 HH32 NME A   0       8.507  29.517 -39.857  1.00  0.00           H  
ATOM   4672 HH33 NME A   0       9.455  30.992 -39.492  1.00  0.00           H  
TER    4673      NME A   0 
HETATM 4674  C1    *   900     -29.033  20.820 -31.315  1.00  0.00           C  
HETATM 4675  C2    *   900     -27.770  20.471 -32.033  1.00  0.00           C  
HETATM 4676  N3    *   900     -27.641  21.105 -33.344  1.00  0.00           N  
HETATM 4677  C4    *   900     -26.896  22.271 -33.458  1.00  0.00           C  
HETATM 4678  N5    *   900     -26.540  22.617 -34.740  1.00  0.00           N  
HETATM 4679  C6    *   900     -28.302  20.420 -34.449  1.00  0.00           C  
HETATM 4680  O7    *   900     -26.500  22.921 -32.488  1.00  0.00           O  
HETATM 4681  C8    *   900     -25.649  23.725 -35.097  1.00  0.00           C  
HETATM 4682  C9    *   900     -24.232  23.552 -34.513  1.00  0.00           C  
HETATM 4683  N10   *   900     -24.129  23.756 -33.156  1.00  0.00           N  
HETATM 4684  O11   *   900     -23.278  23.321 -35.253  1.00  0.00           O  
HETATM 4685  C12   *   900     -30.139  21.504 -31.782  1.00  0.00           C  
HETATM 4686  S13   *   900     -31.323  21.634 -30.554  1.00  0.00           S  
HETATM 4687  C14   *   900     -30.291  20.774 -29.481  1.00  0.00           C  
HETATM 4688  N15   *   900     -29.141  20.392 -29.996  1.00  0.00           N  
HETATM 4689  C16   *   900     -30.719  20.516 -28.060  1.00  0.00           C  
HETATM 4690  C17   *   900     -31.129  19.055 -27.882  1.00  0.00           C  
HETATM 4691  C18   *   900     -29.606  20.890 -27.080  1.00  0.00           C  
HETATM 4692  C19   *   900     -22.875  24.044 -32.467  1.00  0.00           C  
HETATM 4693  C20   *   900     -22.424  22.921 -31.515  1.00  0.00           C  
HETATM 4694  C21   *   900     -21.532  21.856 -32.176  1.00  0.00           C  
HETATM 4695  C22   *   900     -20.910  20.840 -31.182  1.00  0.00           C  
HETATM 4696  N23   *   900     -20.062  21.531 -30.193  1.00  0.00           N  
HETATM 4697  C24   *   900     -18.704  21.699 -30.271  1.00  0.00           C  
HETATM 4698  O25   *   900     -18.210  22.354 -29.185  1.00  0.00           O  
HETATM 4699  O26   *   900     -18.010  21.478 -31.258  1.00  0.00           O  
HETATM 4700  C27   *   900     -18.102  21.551 -27.996  1.00  0.00           C  
HETATM 4701  C28   *   900     -18.173  22.453 -26.809  1.00  0.00           C  
HETATM 4702  C29   *   900     -19.268  22.807 -26.046  1.00  0.00           C  
HETATM 4703  N30   *   900     -19.041  23.720 -25.037  1.00  0.00           N  
HETATM 4704  C31   *   900     -17.751  23.971 -24.970  1.00  0.00           C  
HETATM 4705  S32   *   900     -16.773  23.191 -26.145  1.00  0.00           S  
HETATM 4706  C33   *   900     -21.934  19.975 -30.417  1.00  0.00           C  
HETATM 4707  C34   *   900     -22.752  19.055 -31.283  1.00  0.00           C  
HETATM 4708  C35   *   900     -22.360  17.726 -31.487  1.00  0.00           C  
HETATM 4709  C36   *   900     -23.132  16.883 -32.288  1.00  0.00           C  
HETATM 4710  C37   *   900     -24.287  17.367 -32.897  1.00  0.00           C  
HETATM 4711  C38   *   900     -24.678  18.685 -32.705  1.00  0.00           C  
HETATM 4712  C39   *   900     -23.925  19.522 -31.890  1.00  0.00           C  
HETATM 4713  C40   *   900     -22.951  25.419 -31.750  1.00  0.00           C  
HETATM 4714  C41   *   900     -24.006  25.727 -30.708  1.00  0.00           C  
HETATM 4715  C42   *   900     -24.900  24.797 -30.165  1.00  0.00           C  
HETATM 4716  C43   *   900     -25.825  25.172 -29.184  1.00  0.00           C  
HETATM 4717  C44   *   900     -25.868  26.485 -28.725  1.00  0.00           C  
HETATM 4718  C45   *   900     -24.989  27.425 -29.249  1.00  0.00           C  
HETATM 4719  C46   *   900     -24.068  27.050 -30.229  1.00  0.00           C  
HETATM 4720  C47   *   900     -26.264  25.117 -34.859  1.00  0.00           C  
HETATM 4721  C48   *   900     -25.319  26.326 -34.808  1.00  0.00           C  
HETATM 4722  N49   *   900     -24.856  26.868 -36.150  1.00  0.00           N1+
HETATM 4723  C50   *   900     -24.270  28.280 -35.960  1.00  0.00           C  
HETATM 4724  C51   *   900     -23.750  28.839 -37.284  1.00  0.00           C  
HETATM 4725  O52   *   900     -22.779  27.963 -37.868  1.00  0.00           O  
HETATM 4726  C53   *   900     -23.385  26.701 -38.165  1.00  0.00           C  
HETATM 4727  C54   *   900     -23.830  26.001 -36.884  1.00  0.00           C  
HETATM 4728  H1    *   900     -25.684  26.956 -36.755  1.00  0.00           H  
HETATM 4729  H2    *   900     -27.710  19.384 -32.161  1.00  0.00           H  
HETATM 4730  H3    *   900     -26.922  20.769 -31.404  1.00  0.00           H  
HETATM 4731  H4    *   900     -26.933  22.092 -35.525  1.00  0.00           H  
HETATM 4732  H5    *   900     -29.032  19.693 -34.081  1.00  0.00           H  
HETATM 4733  H6    *   900     -27.544  19.904 -35.039  1.00  0.00           H  
HETATM 4734  H7    *   900     -28.825  21.154 -35.066  1.00  0.00           H  
HETATM 4735  H8    *   900     -25.529  23.609 -36.181  1.00  0.00           H  
HETATM 4736  H9    *   900     -25.008  23.672 -32.628  1.00  0.00           H  
HETATM 4737  H10   *   900     -30.308  21.932 -32.759  1.00  0.00           H  
HETATM 4738  H11   *   900     -31.589  21.141 -27.818  1.00  0.00           H  
HETATM 4739  H12   *   900     -31.971  18.806 -28.536  1.00  0.00           H  
HETATM 4740  H13   *   900     -31.441  18.861 -26.850  1.00  0.00           H  
HETATM 4741  H14   *   900     -30.309  18.371 -28.122  1.00  0.00           H  
HETATM 4742  H15   *   900     -29.315  21.940 -27.200  1.00  0.00           H  
HETATM 4743  H16   *   900     -28.709  20.279 -27.231  1.00  0.00           H  
HETATM 4744  H17   *   900     -29.937  20.750 -26.046  1.00  0.00           H  
HETATM 4745  H18   *   900     -22.098  24.160 -33.235  1.00  0.00           H  
HETATM 4746  H19   *   900     -21.843  23.380 -30.717  1.00  0.00           H  
HETATM 4747  H20   *   900     -23.286  22.443 -31.046  1.00  0.00           H  
HETATM 4748  H21   *   900     -22.098  21.331 -32.953  1.00  0.00           H  
HETATM 4749  H22   *   900     -20.710  22.356 -32.701  1.00  0.00           H  
HETATM 4750  H23   *   900     -20.252  20.178 -31.760  1.00  0.00           H  
HETATM 4751  H24   *   900     -20.512  21.969 -29.377  1.00  0.00           H  
HETATM 4752  H25   *   900     -18.897  20.797 -27.947  1.00  0.00           H  
HETATM 4753  H26   *   900     -17.141  21.030 -28.016  1.00  0.00           H  
HETATM 4754  H27   *   900     -20.277  22.447 -26.204  1.00  0.00           H  
HETATM 4755  H28   *   900     -17.324  24.623 -24.217  1.00  0.00           H  
HETATM 4756  H29   *   900     -21.401  19.367 -29.673  1.00  0.00           H  
HETATM 4757  H30   *   900     -22.605  20.606 -29.819  1.00  0.00           H  
HETATM 4758  H31   *   900     -21.466  17.330 -31.010  1.00  0.00           H  
HETATM 4759  H32   *   900     -22.831  15.851 -32.447  1.00  0.00           H  
HETATM 4760  H33   *   900     -24.887  16.731 -33.539  1.00  0.00           H  
HETATM 4761  H34   *   900     -25.562  19.061 -33.206  1.00  0.00           H  
HETATM 4762  H35   *   900     -24.256  20.545 -31.739  1.00  0.00           H  
HETATM 4763  H36   *   900     -21.979  25.606 -31.279  1.00  0.00           H  
HETATM 4764  H37   *   900     -23.049  26.183 -32.532  1.00  0.00           H  
HETATM 4765  H38   *   900     -24.905  23.760 -30.476  1.00  0.00           H  
HETATM 4766  H39   *   900     -26.512  24.432 -28.778  1.00  0.00           H  
HETATM 4767  H40   *   900     -26.587  26.773 -27.962  1.00  0.00           H  
HETATM 4768  H41   *   900     -25.018  28.453 -28.897  1.00  0.00           H  
HETATM 4769  H42   *   900     -23.383  27.802 -30.616  1.00  0.00           H  
HETATM 4770  H43   *   900     -26.787  25.098 -33.894  1.00  0.00           H  
HETATM 4771  H44   *   900     -27.050  25.292 -35.605  1.00  0.00           H  
HETATM 4772  H45   *   900     -24.426  26.156 -34.209  1.00  0.00           H  
HETATM 4773  H46   *   900     -25.875  27.149 -34.341  1.00  0.00           H  
HETATM 4774  H47   *   900     -25.065  28.911 -35.551  1.00  0.00           H  
HETATM 4775  H48   *   900     -23.454  28.178 -35.235  1.00  0.00           H  
HETATM 4776  H49   *   900     -24.568  29.006 -37.994  1.00  0.00           H  
HETATM 4777  H50   *   900     -23.262  29.803 -37.109  1.00  0.00           H  
HETATM 4778  H51   *   900     -24.221  26.843 -38.860  1.00  0.00           H  
HETATM 4779  H52   *   900     -22.628  26.113 -38.682  1.00  0.00           H  
HETATM 4780  H53   *   900     -24.313  25.056 -37.128  1.00  0.00           H  
HETATM 4781  H54   *   900     -22.992  25.860 -36.195  1.00  0.00           H  
CONECT 4667 4668 4669
CONECT 4668 4667 4670 4671 4672
CONECT 4669 4667
CONECT 4670 4668
CONECT 4671 4668
CONECT 4672 4668
CONECT 4674 4675 4685 4685 4688
CONECT 4675 4674 4676 4729 4730
CONECT 4676 4675 4677 4679
CONECT 4677 4676 4678 4680 4680
CONECT 4678 4677 4681 4731
CONECT 4679 4676 4732 4733 4734
CONECT 4680 4677 4677
CONECT 4681 4678 4682 4720 4735
CONECT 4682 4681 4683 4684 4684
CONECT 4683 4682 4692 4736
CONECT 4684 4682 4682
CONECT 4685 4674 4674 4686 4737
CONECT 4686 4685 4687
CONECT 4687 4686 4688 4688 4689
CONECT 4688 4674 4687 4687
CONECT 4689 4687 4690 4691 4738
CONECT 4690 4689 4739 4740 4741
CONECT 4691 4689 4742 4743 4744
CONECT 4692 4683 4693 4713 4745
CONECT 4693 4692 4694 4746 4747
CONECT 4694 4693 4695 4748 4749
CONECT 4695 4694 4696 4706 4750
CONECT 4696 4695 4697 4751
CONECT 4697 4696 4698 4699 4699
CONECT 4698 4697 4700
CONECT 4699 4697 4697
CONECT 4700 4698 4701 4752 4753
CONECT 4701 4700 4702 4702 4705
CONECT 4702 4701 4701 4703 4754
CONECT 4703 4702 4704 4704
CONECT 4704 4703 4703 4705 4755
CONECT 4705 4701 4704
CONECT 4706 4695 4707 4756 4757
CONECT 4707 4706 4708 4712 4712
CONECT 4708 4707 4709 4709 4758
CONECT 4709 4708 4708 4710 4759
CONECT 4710 4709 4711 4711 4760
CONECT 4711 4710 4710 4712 4761
CONECT 4712 4707 4707 4711 4762
CONECT 4713 4692 4714 4763 4764
CONECT 4714 4713 4715 4719 4719
CONECT 4715 4714 4716 4716 4765
CONECT 4716 4715 4715 4717 4766
CONECT 4717 4716 4718 4718 4767
CONECT 4718 4717 4717 4719 4768
CONECT 4719 4714 4714 4718 4769
CONECT 4720 4681 4721 4770 4771
CONECT 4721 4720 4722 4772 4773
CONECT 4722 4721 4723 4727 4728
CONECT 4723 4722 4724 4774 4775
CONECT 4724 4723 4725 4776 4777
CONECT 4725 4724 4726
CONECT 4726 4725 4727 4778 4779
CONECT 4727 4722 4726 4780 4781
CONECT 4728 4722
CONECT 4729 4675
CONECT 4730 4675
CONECT 4731 4678
CONECT 4732 4679
CONECT 4733 4679
CONECT 4734 4679
CONECT 4735 4681
CONECT 4736 4683
CONECT 4737 4685
CONECT 4738 4689
CONECT 4739 4690
CONECT 4740 4690
CONECT 4741 4690
CONECT 4742 4691
CONECT 4743 4691
CONECT 4744 4691
CONECT 4745 4692
CONECT 4746 4693
CONECT 4747 4693
CONECT 4748 4694
CONECT 4749 4694
CONECT 4750 4695
CONECT 4751 4696
CONECT 4752 4700
CONECT 4753 4700
CONECT 4754 4702
CONECT 4755 4704
CONECT 4756 4706
CONECT 4757 4706
CONECT 4758 4708
CONECT 4759 4709
CONECT 4760 4710
CONECT 4761 4711
CONECT 4762 4712
CONECT 4763 4713
CONECT 4764 4713
CONECT 4765 4715
CONECT 4766 4716
CONECT 4767 4717
CONECT 4768 4718
CONECT 4769 4719
CONECT 4770 4720
CONECT 4771 4720
CONECT 4772 4721
CONECT 4773 4721
CONECT 4774 4723
CONECT 4775 4723
CONECT 4776 4724
CONECT 4777 4724
CONECT 4778 4726
CONECT 4779 4726
CONECT 4780 4727
CONECT 4781 4727
END
