# Supplementary material for: Antiviral drug discovery by targeting the SARS-CoV-2 polyprotein processing by inhibition of the main protease
Source: PeerJ. 2022 Feb 8;10:e12929. doi: 10.7717/peerj.12929 (PMC8833224; doi:10.7717/peerj.12929)
Supplement: Supplemental Information 10 [file peerj-10-12929-s010.pdb]

REMARK  99                                                                      
REMARK  99 MOE v2014.09 (Chemical Computing Group Inc.) Tue Jun 16 00:38:19 2020
HELIX    1   1 SER A   10  LYS A   12  5               Generated by MOE    3
HELIX    2   2 GLU A   14  CYS A   16  5               Generated by MOE    3
HELIX    3   3 ARG A   40  ILE A   43  5               Generated by MOE    4
HELIX    4   4 TYR A   54  LEU A   58  1               Generated by MOE    5
HELIX    5   5 ASN A   63  ASN A   65  5               Generated by MOE    3
HELIX    6   6 THR A  201  ASN A  214  1               Generated by MOE   14
HELIX    7   7 ASN A  228  ALA A  234  1               Generated by MOE    7
HELIX    8   8 MET A  235  TYR A  237  5               Generated by MOE    3
HELIX    9   9 GLN A  244  ASP A  248  1               Generated by MOE    5
HELIX   10  10 GLY A  251  THR A  257  1               Generated by MOE    7
HELIX   11  11 VAL A  261  ASN A  274  1               Generated by MOE   14
HELIX   12  12 PRO A  293  CYS A  300  1               Generated by MOE    8
SHEET    1       MET A  17  CYS A  22                  Generated by MOE
SHEET    2       THR A  25  LEU A  32                  Generated by MOE
SHEET    3       VAL A  35  PRO A  39                  Generated by MOE
SHEET    4       LEU A  67  ALA A  70                  Generated by MOE
SHEET    5       VAL A  73  GLN A  83                  Generated by MOE
SHEET    6       VAL A  86  VAL A  91                  Generated by MOE
SHEET    7       TYR A 101  PHE A 103                  Generated by MOE
SHEET    8       THR A 111  TYR A 118                  Generated by MOE
SHEET    9       SER A 121  ALA A 129                  Generated by MOE
SHEET   10       VAL A 148  ASP A 153                  Generated by MOE
SHEET   11       CYS A 156  CYS A 156                  Generated by MOE
SHEET   12       VAL A 157  PHE A 159                  Generated by MOE
SHEET   13       CYS A 160  GLU A 166                  Generated by MOE
SHEET   14       HIE A 172  THR A 175                  Generated by MOE
ATOM      1  N   SER A   1      16.629  37.555 -21.282  1.00  0.00           N1+
ATOM      2  CA  SER A   1      15.870  37.363 -19.993  1.00  0.00           C  
ATOM      3  C   SER A   1      14.403  37.727 -20.228  1.00  0.00           C  
ATOM      4  O   SER A   1      14.044  38.218 -21.300  1.00  0.00           O  
ATOM      5  CB  SER A   1      16.528  38.284 -18.970  1.00  0.00           C  
ATOM      6  OG  SER A   1      17.049  39.413 -19.697  1.00  0.00           O  
ATOM      7  H1  SER A   1      15.983  37.486 -22.083  1.00  0.00           H  
ATOM      8  H2  SER A   1      16.979  38.537 -21.236  1.00  0.00           H  
ATOM      9  H3  SER A   1      17.425  36.918 -21.384  1.00  0.00           H  
ATOM     10  HA  SER A   1      15.942  36.305 -19.727  1.00  0.00           H  
ATOM     11  HB2 SER A   1      15.834  38.641 -18.203  1.00  0.00           H  
ATOM     12  HB3 SER A   1      17.374  37.784 -18.490  1.00  0.00           H  
ATOM     13  HG  SER A   1      17.395  40.040 -19.030  1.00  0.00           H  
ATOM     14  N   GLY A   2      13.548  37.369 -19.217  1.00  0.00           N  
ATOM     15  CA  GLY A   2      12.111  37.444 -19.353  1.00  0.00           C  
ATOM     16  C   GLY A   2      11.675  36.041 -19.761  1.00  0.00           C  
ATOM     17  O   GLY A   2      12.444  35.221 -20.267  1.00  0.00           O  
ATOM     18  H   GLY A   2      13.926  36.943 -18.353  1.00  0.00           H  
ATOM     19  HA2 GLY A   2      11.685  37.715 -18.384  1.00  0.00           H  
ATOM     20  HA3 GLY A   2      11.814  38.160 -20.123  1.00  0.00           H  
ATOM     21  N   PHE A   3      10.363  35.742 -19.471  1.00  0.00           N  
ATOM     22  CA  PHE A   3       9.839  34.403 -19.731  1.00  0.00           C  
ATOM     23  C   PHE A   3       8.324  34.540 -19.735  1.00  0.00           C  
ATOM     24  O   PHE A   3       7.711  35.045 -18.795  1.00  0.00           O  
ATOM     25  CB  PHE A   3      10.265  33.430 -18.619  1.00  0.00           C  
ATOM     26  CG  PHE A   3      10.627  32.043 -19.098  1.00  0.00           C  
ATOM     27  CD1 PHE A   3      11.681  31.848 -20.003  1.00  0.00           C  
ATOM     28  CD2 PHE A   3       9.993  30.921 -18.554  1.00  0.00           C  
ATOM     29  CE1 PHE A   3      12.109  30.564 -20.338  1.00  0.00           C  
ATOM     30  CE2 PHE A   3      10.420  29.637 -18.891  1.00  0.00           C  
ATOM     31  CZ  PHE A   3      11.476  29.458 -19.782  1.00  0.00           C  
ATOM     32  H   PHE A   3       9.748  36.429 -19.042  1.00  0.00           H  
ATOM     33  HA  PHE A   3      10.200  34.093 -20.717  1.00  0.00           H  
ATOM     34  HB2 PHE A   3      11.147  33.812 -18.089  1.00  0.00           H  
ATOM     35  HB3 PHE A   3       9.485  33.358 -17.850  1.00  0.00           H  
ATOM     36  HD1 PHE A   3      12.197  32.698 -20.442  1.00  0.00           H  
ATOM     37  HD2 PHE A   3       9.179  31.035 -17.840  1.00  0.00           H  
ATOM     38  HE1 PHE A   3      12.951  30.435 -21.011  1.00  0.00           H  
ATOM     39  HE2 PHE A   3       9.940  28.775 -18.434  1.00  0.00           H  
ATOM     40  HZ  PHE A   3      11.827  28.457 -20.015  1.00  0.00           H  
ATOM     41  N   ARG A   4       7.720  34.090 -20.882  1.00  0.00           N  
ATOM     42  CA  ARG A   4       6.274  33.987 -21.011  1.00  0.00           C  
ATOM     43  C   ARG A   4       6.022  32.505 -21.363  1.00  0.00           C  
ATOM     44  O   ARG A   4       6.922  31.737 -21.719  1.00  0.00           O  
ATOM     45  CB  ARG A   4       5.747  34.943 -22.091  1.00  0.00           C  
ATOM     46  CG  ARG A   4       6.146  36.427 -21.937  1.00  0.00           C  
ATOM     47  CD  ARG A   4       5.486  37.167 -20.767  1.00  0.00           C  
ATOM     48  NE  ARG A   4       5.795  38.625 -20.821  1.00  0.00           N  
ATOM     49  CZ  ARG A   4       4.971  39.617 -20.371  1.00  0.00           C  
ATOM     50  NH1 ARG A   4       3.838  39.342 -19.688  1.00  0.00           N  
ATOM     51  NH2 ARG A   4       5.259  40.920 -20.625  1.00  0.00           N1+
ATOM     52  H   ARG A   4       8.290  33.771 -21.678  1.00  0.00           H  
ATOM     53  HA  ARG A   4       5.791  34.196 -20.050  1.00  0.00           H  
ATOM     54  HB2 ARG A   4       6.117  34.603 -23.068  1.00  0.00           H  
ATOM     55  HB3 ARG A   4       4.653  34.867 -22.145  1.00  0.00           H  
ATOM     56  HG2 ARG A   4       7.236  36.527 -21.867  1.00  0.00           H  
ATOM     57  HG3 ARG A   4       5.863  36.944 -22.863  1.00  0.00           H  
ATOM     58  HD2 ARG A   4       4.402  37.036 -20.837  1.00  0.00           H  
ATOM     59  HD3 ARG A   4       5.845  36.787 -19.807  1.00  0.00           H  
ATOM     60  HE  ARG A   4       6.635  38.912 -21.309  1.00  0.00           H  
ATOM     61 HH11 ARG A   4       3.220  40.077 -19.368  1.00  0.00           H  
ATOM     62 HH12 ARG A   4       3.585  38.393 -19.444  1.00  0.00           H  
ATOM     63 HH21 ARG A   4       4.646  41.672 -20.325  1.00  0.00           H  
ATOM     64 HH22 ARG A   4       6.108  41.178 -21.113  1.00  0.00           H  
ATOM     65  N   LYS A   5       4.712  32.071 -21.318  1.00  0.00           N  
ATOM     66  CA  LYS A   5       4.346  30.724 -21.793  1.00  0.00           C  
ATOM     67  C   LYS A   5       4.258  30.794 -23.335  1.00  0.00           C  
ATOM     68  O   LYS A   5       3.214  30.659 -23.965  1.00  0.00           O  
ATOM     69  CB  LYS A   5       3.087  30.212 -21.076  1.00  0.00           C  
ATOM     70  CG  LYS A   5       2.853  28.710 -21.302  1.00  0.00           C  
ATOM     71  CD  LYS A   5       1.792  28.092 -20.375  1.00  0.00           C  
ATOM     72  CE  LYS A   5       2.331  27.828 -18.973  1.00  0.00           C  
ATOM     73  NZ  LYS A   5       1.290  27.219 -18.118  1.00  0.00           N1+
ATOM     74  H   LYS A   5       3.992  32.692 -20.959  1.00  0.00           H  
ATOM     75  HA  LYS A   5       5.172  30.047 -21.559  1.00  0.00           H  
ATOM     76  HB2 LYS A   5       3.198  30.404 -20.002  1.00  0.00           H  
ATOM     77  HB3 LYS A   5       2.204  30.775 -21.404  1.00  0.00           H  
ATOM     78  HG2 LYS A   5       2.527  28.571 -22.336  1.00  0.00           H  
ATOM     79  HG3 LYS A   5       3.793  28.155 -21.194  1.00  0.00           H  
ATOM     80  HD2 LYS A   5       0.910  28.742 -20.332  1.00  0.00           H  
ATOM     81  HD3 LYS A   5       1.465  27.140 -20.811  1.00  0.00           H  
ATOM     82  HE2 LYS A   5       3.167  27.125 -18.989  1.00  0.00           H  
ATOM     83  HE3 LYS A   5       2.640  28.752 -18.477  1.00  0.00           H  
ATOM     84  HZ1 LYS A   5       0.435  27.779 -18.040  1.00  0.00           H  
ATOM     85  HZ2 LYS A   5       1.088  26.239 -18.348  1.00  0.00           H  
ATOM     86  HZ3 LYS A   5       1.653  27.216 -17.079  1.00  0.00           H  
ATOM     87  N   MET A   6       5.489  31.023 -23.936  1.00  0.00           N  
ATOM     88  CA  MET A   6       5.663  31.313 -25.360  1.00  0.00           C  
ATOM     89  C   MET A   6       5.338  30.079 -26.211  1.00  0.00           C  
ATOM     90  O   MET A   6       5.883  28.987 -26.045  1.00  0.00           O  
ATOM     91  CB  MET A   6       7.108  31.768 -25.625  1.00  0.00           C  
ATOM     92  CG  MET A   6       7.356  32.163 -27.080  1.00  0.00           C  
ATOM     93  SD  MET A   6       9.095  32.625 -27.381  1.00  0.00           S  
ATOM     94  CE  MET A   6       9.081  34.300 -26.696  1.00  0.00           C  
ATOM     95  H   MET A   6       6.321  31.014 -23.339  1.00  0.00           H  
ATOM     96  HA  MET A   6       4.967  32.126 -25.603  1.00  0.00           H  
ATOM     97  HB2 MET A   6       7.319  32.622 -24.971  1.00  0.00           H  
ATOM     98  HB3 MET A   6       7.801  30.966 -25.337  1.00  0.00           H  
ATOM     99  HG2 MET A   6       7.150  31.316 -27.742  1.00  0.00           H  
ATOM    100  HG3 MET A   6       6.699  32.983 -27.386  1.00  0.00           H  
ATOM    101  HE1 MET A   6      10.074  34.742 -26.816  1.00  0.00           H  
ATOM    102  HE2 MET A   6       8.359  34.922 -27.230  1.00  0.00           H  
ATOM    103  HE3 MET A   6       8.838  34.287 -25.632  1.00  0.00           H  
ATOM    104  N   ALA A   7       4.385  30.307 -27.183  1.00  0.00           N  
ATOM    105  CA  ALA A   7       3.804  29.244 -28.014  1.00  0.00           C  
ATOM    106  C   ALA A   7       4.565  29.105 -29.353  1.00  0.00           C  
ATOM    107  O   ALA A   7       5.523  29.822 -29.643  1.00  0.00           O  
ATOM    108  CB  ALA A   7       2.333  29.588 -28.245  1.00  0.00           C  
ATOM    109  H   ALA A   7       4.052  31.247 -27.369  1.00  0.00           H  
ATOM    110  HA  ALA A   7       3.891  28.292 -27.478  1.00  0.00           H  
ATOM    111  HB1 ALA A   7       1.800  28.807 -28.788  1.00  0.00           H  
ATOM    112  HB2 ALA A   7       1.814  29.741 -27.292  1.00  0.00           H  
ATOM    113  HB3 ALA A   7       2.234  30.512 -28.828  1.00  0.00           H  
ATOM    114  N   PHE A   8       4.053  28.134 -30.201  1.00  0.00           N  
ATOM    115  CA  PHE A   8       4.447  27.979 -31.601  1.00  0.00           C  
ATOM    116  C   PHE A   8       3.390  28.789 -32.373  1.00  0.00           C  
ATOM    117  O   PHE A   8       2.183  28.550 -32.232  1.00  0.00           O  
ATOM    118  CB  PHE A   8       4.335  26.537 -32.121  1.00  0.00           C  
ATOM    119  CG  PHE A   8       5.278  25.522 -31.530  1.00  0.00           C  
ATOM    120  CD1 PHE A   8       6.542  25.309 -32.092  1.00  0.00           C  
ATOM    121  CD2 PHE A   8       4.870  24.716 -30.459  1.00  0.00           C  
ATOM    122  CE1 PHE A   8       7.363  24.288 -31.609  1.00  0.00           C  
ATOM    123  CE2 PHE A   8       5.701  23.712 -29.969  1.00  0.00           C  
ATOM    124  CZ  PHE A   8       6.945  23.495 -30.547  1.00  0.00           C  
ATOM    125  H   PHE A   8       3.297  27.512 -29.879  1.00  0.00           H  
ATOM    126  HA  PHE A   8       5.462  28.355 -31.732  1.00  0.00           H  
ATOM    127  HB2 PHE A   8       3.312  26.167 -31.992  1.00  0.00           H  
ATOM    128  HB3 PHE A   8       4.486  26.546 -33.208  1.00  0.00           H  
ATOM    129  HD1 PHE A   8       6.881  25.909 -32.932  1.00  0.00           H  
ATOM    130  HD2 PHE A   8       3.885  24.840 -30.019  1.00  0.00           H  
ATOM    131  HE1 PHE A   8       8.323  24.080 -32.071  1.00  0.00           H  
ATOM    132  HE2 PHE A   8       5.373  23.063 -29.163  1.00  0.00           H  
ATOM    133  HZ  PHE A   8       7.576  22.691 -30.180  1.00  0.00           H  
ATOM    134  N   PRO A   9       3.816  29.756 -33.260  1.00  0.00           N  
ATOM    135  CA  PRO A   9       2.848  30.491 -34.072  1.00  0.00           C  
ATOM    136  C   PRO A   9       2.240  29.563 -35.130  1.00  0.00           C  
ATOM    137  O   PRO A   9       2.910  28.816 -35.844  1.00  0.00           O  
ATOM    138  CB  PRO A   9       3.667  31.584 -34.771  1.00  0.00           C  
ATOM    139  CG  PRO A   9       4.955  31.667 -33.963  1.00  0.00           C  
ATOM    140  CD  PRO A   9       5.166  30.243 -33.478  1.00  0.00           C  
ATOM    141  HA  PRO A   9       2.080  30.912 -33.414  1.00  0.00           H  
ATOM    142  HB2 PRO A   9       3.899  31.321 -35.810  1.00  0.00           H  
ATOM    143  HB3 PRO A   9       3.134  32.540 -34.791  1.00  0.00           H  
ATOM    144  HG2 PRO A   9       5.801  32.045 -34.545  1.00  0.00           H  
ATOM    145  HG3 PRO A   9       4.806  32.335 -33.105  1.00  0.00           H  
ATOM    146  HD2 PRO A   9       5.630  29.616 -34.247  1.00  0.00           H  
ATOM    147  HD3 PRO A   9       5.771  30.216 -32.570  1.00  0.00           H  
ATOM    148  N   SER A  10       0.881  29.698 -35.258  1.00  0.00           N  
ATOM    149  CA  SER A  10       0.029  28.846 -36.074  1.00  0.00           C  
ATOM    150  C   SER A  10      -0.090  29.291 -37.539  1.00  0.00           C  
ATOM    151  O   SER A  10      -0.945  28.813 -38.295  1.00  0.00           O  
ATOM    152  CB  SER A  10      -1.344  28.772 -35.409  1.00  0.00           C  
ATOM    153  OG  SER A  10      -1.710  30.069 -34.923  1.00  0.00           O  
ATOM    154  H   SER A  10       0.362  30.402 -34.733  1.00  0.00           H  
ATOM    155  HA  SER A  10       0.475  27.846 -36.116  1.00  0.00           H  
ATOM    156  HB2 SER A  10      -2.126  28.380 -36.062  1.00  0.00           H  
ATOM    157  HB3 SER A  10      -1.299  28.129 -34.528  1.00  0.00           H  
ATOM    158  HG  SER A  10      -2.087  30.590 -35.715  1.00  0.00           H  
ATOM    159  N   GLY A  11       0.953  30.048 -38.032  1.00  0.00           N  
ATOM    160  CA  GLY A  11       0.971  30.515 -39.408  1.00  0.00           C  
ATOM    161  C   GLY A  11       1.150  29.402 -40.439  1.00  0.00           C  
ATOM    162  O   GLY A  11       0.906  29.580 -41.632  1.00  0.00           O  
ATOM    163  H   GLY A  11       1.703  30.313 -37.403  1.00  0.00           H  
ATOM    164  HA2 GLY A  11       0.023  31.025 -39.610  1.00  0.00           H  
ATOM    165  HA3 GLY A  11       1.799  31.222 -39.510  1.00  0.00           H  
ATOM    166  N   LYS A  12       1.628  28.204 -39.938  1.00  0.00           N  
ATOM    167  CA  LYS A  12       1.681  27.007 -40.767  1.00  0.00           C  
ATOM    168  C   LYS A  12       0.311  26.294 -40.799  1.00  0.00           C  
ATOM    169  O   LYS A  12       0.063  25.438 -41.649  1.00  0.00           O  
ATOM    170  CB  LYS A  12       2.709  25.981 -40.255  1.00  0.00           C  
ATOM    171  CG  LYS A  12       4.170  26.335 -40.568  1.00  0.00           C  
ATOM    172  CD  LYS A  12       5.081  25.137 -40.244  1.00  0.00           C  
ATOM    173  CE  LYS A  12       6.568  25.351 -40.506  1.00  0.00           C  
ATOM    174  NZ  LYS A  12       7.064  26.464 -39.686  1.00  0.00           N1+
ATOM    175  H   LYS A  12       1.914  28.170 -38.964  1.00  0.00           H  
ATOM    176  HA  LYS A  12       1.911  27.298 -41.799  1.00  0.00           H  
ATOM    177  HB2 LYS A  12       2.594  25.842 -39.172  1.00  0.00           H  
ATOM    178  HB3 LYS A  12       2.494  25.005 -40.711  1.00  0.00           H  
ATOM    179  HG2 LYS A  12       4.276  26.591 -41.628  1.00  0.00           H  
ATOM    180  HG3 LYS A  12       4.462  27.214 -39.983  1.00  0.00           H  
ATOM    181  HD2 LYS A  12       4.939  24.852 -39.194  1.00  0.00           H  
ATOM    182  HD3 LYS A  12       4.761  24.281 -40.849  1.00  0.00           H  
ATOM    183  HE2 LYS A  12       7.142  24.466 -40.217  1.00  0.00           H  
ATOM    184  HE3 LYS A  12       6.776  25.596 -41.551  1.00  0.00           H  
ATOM    185  HZ1 LYS A  12       6.806  27.387 -40.050  1.00  0.00           H  
ATOM    186  HZ2 LYS A  12       6.772  26.422 -38.702  1.00  0.00           H  
ATOM    187  HZ3 LYS A  12       8.116  26.528 -39.595  1.00  0.00           H  
ATOM    188  N   VAL A  13      -0.513  26.537 -39.715  1.00  0.00           N  
ATOM    189  CA  VAL A  13      -1.630  25.654 -39.383  1.00  0.00           C  
ATOM    190  C   VAL A  13      -2.969  26.299 -39.761  1.00  0.00           C  
ATOM    191  O   VAL A  13      -3.902  25.628 -40.211  1.00  0.00           O  
ATOM    192  CB  VAL A  13      -1.575  25.215 -37.910  1.00  0.00           C  
ATOM    193  CG1 VAL A  13      -2.667  24.187 -37.591  1.00  0.00           C  
ATOM    194  CG2 VAL A  13      -0.211  24.588 -37.602  1.00  0.00           C  
ATOM    195  H   VAL A  13      -0.354  27.366 -39.140  1.00  0.00           H  
ATOM    196  HA  VAL A  13      -1.542  24.757 -40.007  1.00  0.00           H  
ATOM    197  HB  VAL A  13      -1.718  26.082 -37.254  1.00  0.00           H  
ATOM    198 HG11 VAL A  13      -2.606  23.865 -36.547  1.00  0.00           H  
ATOM    199 HG12 VAL A  13      -3.667  24.598 -37.747  1.00  0.00           H  
ATOM    200 HG13 VAL A  13      -2.568  23.302 -38.226  1.00  0.00           H  
ATOM    201 HG21 VAL A  13      -0.226  24.106 -36.626  1.00  0.00           H  
ATOM    202 HG22 VAL A  13       0.056  23.825 -38.341  1.00  0.00           H  
ATOM    203 HG23 VAL A  13       0.580  25.345 -37.588  1.00  0.00           H  
ATOM    204  N   GLU A  14      -3.108  27.646 -39.520  1.00  0.00           N  
ATOM    205  CA  GLU A  14      -4.401  28.312 -39.720  1.00  0.00           C  
ATOM    206  C   GLU A  14      -4.949  28.116 -41.148  1.00  0.00           C  
ATOM    207  O   GLU A  14      -6.152  28.109 -41.404  1.00  0.00           O  
ATOM    208  CB  GLU A  14      -4.263  29.799 -39.389  1.00  0.00           C  
ATOM    209  CG  GLU A  14      -4.260  29.995 -37.878  1.00  0.00           C  
ATOM    210  CD  GLU A  14      -3.645  31.320 -37.461  1.00  0.00           C  
ATOM    211  OE1 GLU A  14      -4.268  32.355 -37.823  1.00  0.00           O  
ATOM    212  OE2 GLU A  14      -2.587  31.201 -36.767  1.00  0.00           O1-
ATOM    213  H   GLU A  14      -2.319  28.180 -39.127  1.00  0.00           H  
ATOM    214  HA  GLU A  14      -5.121  27.823 -39.053  1.00  0.00           H  
ATOM    215  HB2 GLU A  14      -3.343  30.204 -39.831  1.00  0.00           H  
ATOM    216  HB3 GLU A  14      -5.086  30.372 -39.830  1.00  0.00           H  
ATOM    217  HG2 GLU A  14      -5.280  29.943 -37.495  1.00  0.00           H  
ATOM    218  HG3 GLU A  14      -3.712  29.186 -37.387  1.00  0.00           H  
ATOM    219  N   GLY A  15      -3.983  27.970 -42.121  1.00  0.00           N  
ATOM    220  CA  GLY A  15      -4.317  27.757 -43.510  1.00  0.00           C  
ATOM    221  C   GLY A  15      -4.779  26.341 -43.853  1.00  0.00           C  
ATOM    222  O   GLY A  15      -5.164  26.081 -44.993  1.00  0.00           O  
ATOM    223  H   GLY A  15      -3.010  28.014 -41.830  1.00  0.00           H  
ATOM    224  HA2 GLY A  15      -5.114  28.453 -43.792  1.00  0.00           H  
ATOM    225  HA3 GLY A  15      -3.422  27.976 -44.100  1.00  0.00           H  
ATOM    226  N   CYS A  16      -4.707  25.398 -42.847  1.00  0.00           N  
ATOM    227  CA  CYS A  16      -5.078  23.997 -43.061  1.00  0.00           C  
ATOM    228  C   CYS A  16      -6.531  23.731 -42.679  1.00  0.00           C  
ATOM    229  O   CYS A  16      -7.023  22.609 -42.792  1.00  0.00           O  
ATOM    230  CB  CYS A  16      -4.235  23.029 -42.225  1.00  0.00           C  
ATOM    231  SG  CYS A  16      -2.457  23.205 -42.501  1.00  0.00           S  
ATOM    232  H   CYS A  16      -4.396  25.675 -41.906  1.00  0.00           H  
ATOM    233  HA  CYS A  16      -4.980  23.764 -44.126  1.00  0.00           H  
ATOM    234  HB2 CYS A  16      -4.416  23.193 -41.158  1.00  0.00           H  
ATOM    235  HB3 CYS A  16      -4.504  21.991 -42.446  1.00  0.00           H  
ATOM    236  HG  CYS A  16      -2.387  24.519 -42.236  1.00  0.00           H  
ATOM    237  N   MET A  17      -7.233  24.778 -42.132  1.00  0.00           N  
ATOM    238  CA  MET A  17      -8.565  24.576 -41.576  1.00  0.00           C  
ATOM    239  C   MET A  17      -9.635  24.820 -42.653  1.00  0.00           C  
ATOM    240  O   MET A  17      -9.485  25.644 -43.555  1.00  0.00           O  
ATOM    241  CB  MET A  17      -8.815  25.497 -40.378  1.00  0.00           C  
ATOM    242  CG  MET A  17      -7.920  25.212 -39.169  1.00  0.00           C  
ATOM    243  SD  MET A  17      -8.021  23.533 -38.451  1.00  0.00           S  
ATOM    244  CE  MET A  17      -9.804  23.363 -38.232  1.00  0.00           C  
ATOM    245  H   MET A  17      -6.813  25.707 -42.148  1.00  0.00           H  
ATOM    246  HA  MET A  17      -8.648  23.530 -41.266  1.00  0.00           H  
ATOM    247  HB2 MET A  17      -8.648  26.538 -40.685  1.00  0.00           H  
ATOM    248  HB3 MET A  17      -9.869  25.454 -40.078  1.00  0.00           H  
ATOM    249  HG2 MET A  17      -6.871  25.378 -39.440  1.00  0.00           H  
ATOM    250  HG3 MET A  17      -8.144  25.936 -38.382  1.00  0.00           H  
ATOM    251  HE1 MET A  17     -10.013  22.404 -37.752  1.00  0.00           H  
ATOM    252  HE2 MET A  17     -10.199  24.157 -37.600  1.00  0.00           H  
ATOM    253  HE3 MET A  17     -10.321  23.379 -39.191  1.00  0.00           H  
ATOM    254  N   VAL A  18     -10.790  24.070 -42.462  1.00  0.00           N  
ATOM    255  CA  VAL A  18     -12.026  24.279 -43.218  1.00  0.00           C  
ATOM    256  C   VAL A  18     -13.260  24.055 -42.309  1.00  0.00           C  
ATOM    257  O   VAL A  18     -13.217  23.454 -41.231  1.00  0.00           O  
ATOM    258  CB  VAL A  18     -12.154  23.373 -44.470  1.00  0.00           C  
ATOM    259  CG1 VAL A  18     -11.177  23.783 -45.565  1.00  0.00           C  
ATOM    260  CG2 VAL A  18     -12.005  21.882 -44.154  1.00  0.00           C  
ATOM    261  H   VAL A  18     -10.791  23.299 -41.775  1.00  0.00           H  
ATOM    262  HA  VAL A  18     -12.050  25.331 -43.531  1.00  0.00           H  
ATOM    263  HB  VAL A  18     -13.157  23.499 -44.895  1.00  0.00           H  
ATOM    264 HG11 VAL A  18     -11.354  23.196 -46.473  1.00  0.00           H  
ATOM    265 HG12 VAL A  18     -11.297  24.839 -45.825  1.00  0.00           H  
ATOM    266 HG13 VAL A  18     -10.143  23.623 -45.252  1.00  0.00           H  
ATOM    267 HG21 VAL A  18     -12.150  21.285 -45.060  1.00  0.00           H  
ATOM    268 HG22 VAL A  18     -11.013  21.648 -43.761  1.00  0.00           H  
ATOM    269 HG23 VAL A  18     -12.750  21.554 -43.423  1.00  0.00           H  
ATOM    270  N   GLN A  19     -14.441  24.532 -42.855  1.00  0.00           N  
ATOM    271  CA  GLN A  19     -15.742  24.303 -42.241  1.00  0.00           C  
ATOM    272  C   GLN A  19     -16.293  23.018 -42.862  1.00  0.00           C  
ATOM    273  O   GLN A  19     -16.290  22.833 -44.083  1.00  0.00           O  
ATOM    274  CB  GLN A  19     -16.696  25.439 -42.607  1.00  0.00           C  
ATOM    275  CG  GLN A  19     -17.972  25.417 -41.775  1.00  0.00           C  
ATOM    276  CD  GLN A  19     -18.943  26.469 -42.253  1.00  0.00           C  
ATOM    277  NE2 GLN A  19     -20.214  26.277 -41.786  1.00  0.00           N  
ATOM    278  OE1 GLN A  19     -18.648  27.408 -42.982  1.00  0.00           O  
ATOM    279  H   GLN A  19     -14.418  25.030 -43.754  1.00  0.00           H  
ATOM    280  HA  GLN A  19     -15.625  24.199 -41.158  1.00  0.00           H  
ATOM    281  HB2 GLN A  19     -16.197  26.409 -42.507  1.00  0.00           H  
ATOM    282  HB3 GLN A  19     -16.963  25.370 -43.667  1.00  0.00           H  
ATOM    283  HG2 GLN A  19     -18.464  24.441 -41.845  1.00  0.00           H  
ATOM    284  HG3 GLN A  19     -17.749  25.607 -40.719  1.00  0.00           H  
ATOM    285 HE21 GLN A  19     -20.924  26.944 -42.064  1.00  0.00           H  
ATOM    286 HE22 GLN A  19     -20.463  25.502 -41.183  1.00  0.00           H  
ATOM    287  N   VAL A  20     -16.867  22.146 -41.952  1.00  0.00           N  
ATOM    288  CA  VAL A  20     -17.603  20.965 -42.401  1.00  0.00           C  
ATOM    289  C   VAL A  20     -19.000  21.050 -41.767  1.00  0.00           C  
ATOM    290  O   VAL A  20     -19.188  21.196 -40.556  1.00  0.00           O  
ATOM    291  CB  VAL A  20     -16.902  19.649 -42.012  1.00  0.00           C  
ATOM    292  CG1 VAL A  20     -17.668  18.436 -42.554  1.00  0.00           C  
ATOM    293  CG2 VAL A  20     -15.462  19.606 -42.528  1.00  0.00           C  
ATOM    294  H   VAL A  20     -16.813  22.303 -40.932  1.00  0.00           H  
ATOM    295  HA  VAL A  20     -17.694  21.006 -43.490  1.00  0.00           H  
ATOM    296  HB  VAL A  20     -16.870  19.566 -40.922  1.00  0.00           H  
ATOM    297 HG11 VAL A  20     -17.159  17.506 -42.286  1.00  0.00           H  
ATOM    298 HG12 VAL A  20     -18.679  18.380 -42.142  1.00  0.00           H  
ATOM    299 HG13 VAL A  20     -17.751  18.473 -43.646  1.00  0.00           H  
ATOM    300 HG21 VAL A  20     -14.984  18.655 -42.274  1.00  0.00           H  
ATOM    301 HG22 VAL A  20     -15.427  19.722 -43.615  1.00  0.00           H  
ATOM    302 HG23 VAL A  20     -14.859  20.404 -42.084  1.00  0.00           H  
ATOM    303  N   THR A  21     -20.020  20.917 -42.695  1.00  0.00           N  
ATOM    304  CA  THR A  21     -21.435  20.937 -42.327  1.00  0.00           C  
ATOM    305  C   THR A  21     -22.102  19.686 -42.921  1.00  0.00           C  
ATOM    306  O   THR A  21     -21.769  19.154 -43.983  1.00  0.00           O  
ATOM    307  CB  THR A  21     -22.112  22.259 -42.759  1.00  0.00           C  
ATOM    308  OG1 THR A  21     -21.847  23.278 -41.769  1.00  0.00           O  
ATOM    309  CG2 THR A  21     -23.629  22.201 -42.910  1.00  0.00           C  
ATOM    310  H   THR A  21     -19.798  20.777 -43.697  1.00  0.00           H  
ATOM    311  HA  THR A  21     -21.488  20.853 -41.239  1.00  0.00           H  
ATOM    312  HB  THR A  21     -21.673  22.605 -43.703  1.00  0.00           H  
ATOM    313 HG21 THR A  21     -23.938  21.513 -43.703  1.00  0.00           H  
ATOM    314 HG22 THR A  21     -24.109  21.910 -41.970  1.00  0.00           H  
ATOM    315 HG23 THR A  21     -24.024  23.193 -43.157  1.00  0.00           H  
ATOM    316  HG1 THR A  21     -22.094  24.121 -42.202  1.00  0.00           H  
ATOM    317  N   CYS A  22     -23.171  19.237 -42.161  1.00  0.00           N  
ATOM    318  CA  CYS A  22     -24.025  18.142 -42.600  1.00  0.00           C  
ATOM    319  C   CYS A  22     -25.429  18.358 -42.022  1.00  0.00           C  
ATOM    320  O   CYS A  22     -25.635  18.469 -40.811  1.00  0.00           O  
ATOM    321  CB  CYS A  22     -23.458  16.809 -42.098  1.00  0.00           C  
ATOM    322  SG  CYS A  22     -24.424  15.380 -42.665  1.00  0.00           S  
ATOM    323  H   CYS A  22     -23.364  19.663 -41.237  1.00  0.00           H  
ATOM    324  HA  CYS A  22     -24.062  18.158 -43.694  1.00  0.00           H  
ATOM    325  HB2 CYS A  22     -22.427  16.678 -42.444  1.00  0.00           H  
ATOM    326  HB3 CYS A  22     -23.438  16.784 -41.006  1.00  0.00           H  
ATOM    327  HG  CYS A  22     -24.234  15.614 -43.983  1.00  0.00           H  
ATOM    328  N   GLY A  23     -26.449  18.396 -42.957  1.00  0.00           N  
ATOM    329  CA  GLY A  23     -27.848  18.355 -42.557  1.00  0.00           C  
ATOM    330  C   GLY A  23     -28.303  19.640 -41.878  1.00  0.00           C  
ATOM    331  O   GLY A  23     -28.783  20.586 -42.492  1.00  0.00           O  
ATOM    332  H   GLY A  23     -26.237  18.431 -43.951  1.00  0.00           H  
ATOM    333  HA2 GLY A  23     -28.453  18.193 -43.454  1.00  0.00           H  
ATOM    334  HA3 GLY A  23     -27.994  17.503 -41.884  1.00  0.00           H  
ATOM    335  N   THR A  24     -28.059  19.667 -40.519  1.00  0.00           N  
ATOM    336  CA  THR A  24     -28.329  20.848 -39.691  1.00  0.00           C  
ATOM    337  C   THR A  24     -27.341  20.913 -38.508  1.00  0.00           C  
ATOM    338  O   THR A  24     -27.575  21.571 -37.489  1.00  0.00           O  
ATOM    339  CB  THR A  24     -29.796  20.915 -39.218  1.00  0.00           C  
ATOM    340  OG1 THR A  24     -30.059  22.163 -38.571  1.00  0.00           O  
ATOM    341  CG2 THR A  24     -30.203  19.776 -38.287  1.00  0.00           C  
ATOM    342  H   THR A  24     -27.642  18.852 -40.063  1.00  0.00           H  
ATOM    343  HA  THR A  24     -28.115  21.738 -40.297  1.00  0.00           H  
ATOM    344  HB  THR A  24     -30.451  20.882 -40.097  1.00  0.00           H  
ATOM    345 HG21 THR A  24     -30.058  18.799 -38.758  1.00  0.00           H  
ATOM    346 HG22 THR A  24     -29.641  19.799 -37.348  1.00  0.00           H  
ATOM    347 HG23 THR A  24     -31.259  19.873 -38.015  1.00  0.00           H  
ATOM    348  HG1 THR A  24     -29.472  22.210 -37.786  1.00  0.00           H  
ATOM    349  N   THR A  25     -26.133  20.290 -38.768  1.00  0.00           N  
ATOM    350  CA  THR A  25     -25.057  20.154 -37.783  1.00  0.00           C  
ATOM    351  C   THR A  25     -23.738  20.510 -38.504  1.00  0.00           C  
ATOM    352  O   THR A  25     -23.548  20.266 -39.698  1.00  0.00           O  
ATOM    353  CB  THR A  25     -25.086  18.741 -37.158  1.00  0.00           C  
ATOM    354  OG1 THR A  25     -26.301  18.569 -36.390  1.00  0.00           O  
ATOM    355  CG2 THR A  25     -23.931  18.473 -36.201  1.00  0.00           C  
ATOM    356  H   THR A  25     -25.960  19.883 -39.695  1.00  0.00           H  
ATOM    357  HA  THR A  25     -25.232  20.906 -37.014  1.00  0.00           H  
ATOM    358  HB  THR A  25     -25.101  17.989 -37.954  1.00  0.00           H  
ATOM    359 HG21 THR A  25     -22.962  18.556 -36.696  1.00  0.00           H  
ATOM    360 HG22 THR A  25     -23.944  19.167 -35.356  1.00  0.00           H  
ATOM    361 HG23 THR A  25     -24.017  17.467 -35.774  1.00  0.00           H  
ATOM    362  HG1 THR A  25     -26.430  17.585 -36.301  1.00  0.00           H  
ATOM    363  N   THR A  26     -22.815  21.151 -37.692  1.00  0.00           N  
ATOM    364  CA  THR A  26     -21.604  21.833 -38.188  1.00  0.00           C  
ATOM    365  C   THR A  26     -20.441  21.637 -37.190  1.00  0.00           C  
ATOM    366  O   THR A  26     -20.598  21.696 -35.963  1.00  0.00           O  
ATOM    367  CB  THR A  26     -21.872  23.355 -38.336  1.00  0.00           C  
ATOM    368  OG1 THR A  26     -22.801  23.616 -39.397  1.00  0.00           O  
ATOM    369  CG2 THR A  26     -20.631  24.198 -38.624  1.00  0.00           C  
ATOM    370  H   THR A  26     -22.975  21.173 -36.687  1.00  0.00           H  
ATOM    371  HA  THR A  26     -21.349  21.396 -39.153  1.00  0.00           H  
ATOM    372  HB  THR A  26     -22.338  23.734 -37.418  1.00  0.00           H  
ATOM    373 HG21 THR A  26     -19.941  24.217 -37.775  1.00  0.00           H  
ATOM    374 HG22 THR A  26     -20.098  23.824 -39.504  1.00  0.00           H  
ATOM    375 HG23 THR A  26     -20.917  25.233 -38.842  1.00  0.00           H  
ATOM    376  HG1 THR A  26     -22.403  23.291 -40.242  1.00  0.00           H  
ATOM    377  N   LEU A  27     -19.191  21.515 -37.801  1.00  0.00           N  
ATOM    378  CA  LEU A  27     -17.958  21.571 -37.014  1.00  0.00           C  
ATOM    379  C   LEU A  27     -16.776  21.906 -37.930  1.00  0.00           C  
ATOM    380  O   LEU A  27     -16.899  22.160 -39.133  1.00  0.00           O  
ATOM    381  CB  LEU A  27     -17.780  20.345 -36.104  1.00  0.00           C  
ATOM    382  CG  LEU A  27     -17.026  19.111 -36.629  1.00  0.00           C  
ATOM    383  CD1 LEU A  27     -17.446  17.900 -35.796  1.00  0.00           C  
ATOM    384  CD2 LEU A  27     -17.197  18.826 -38.112  1.00  0.00           C  
ATOM    385  H   LEU A  27     -19.111  21.421 -38.833  1.00  0.00           H  
ATOM    386  HA  LEU A  27     -18.077  22.445 -36.358  1.00  0.00           H  
ATOM    387  HB2 LEU A  27     -17.251  20.674 -35.199  1.00  0.00           H  
ATOM    388  HB3 LEU A  27     -18.765  20.026 -35.741  1.00  0.00           H  
ATOM    389  HG  LEU A  27     -15.956  19.260 -36.454  1.00  0.00           H  
ATOM    390 HD11 LEU A  27     -16.919  17.003 -36.122  1.00  0.00           H  
ATOM    391 HD12 LEU A  27     -17.208  18.069 -34.742  1.00  0.00           H  
ATOM    392 HD13 LEU A  27     -18.520  17.707 -35.877  1.00  0.00           H  
ATOM    393 HD21 LEU A  27     -16.949  17.789 -38.355  1.00  0.00           H  
ATOM    394 HD22 LEU A  27     -18.215  19.026 -38.439  1.00  0.00           H  
ATOM    395 HD23 LEU A  27     -16.525  19.447 -38.708  1.00  0.00           H  
ATOM    396  N   ASN A  28     -15.556  21.955 -37.287  1.00  0.00           N  
ATOM    397  CA  ASN A  28     -14.360  22.334 -38.026  1.00  0.00           C  
ATOM    398  C   ASN A  28     -13.738  21.037 -38.588  1.00  0.00           C  
ATOM    399  O   ASN A  28     -13.838  19.947 -38.019  1.00  0.00           O  
ATOM    400  CB  ASN A  28     -13.375  23.075 -37.132  1.00  0.00           C  
ATOM    401  CG  ASN A  28     -14.004  24.330 -36.570  1.00  0.00           C  
ATOM    402  OD1 ASN A  28     -14.396  25.270 -37.253  1.00  0.00           O  
ATOM    403  ND2 ASN A  28     -14.117  24.378 -35.217  1.00  0.00           N  
ATOM    404  H   ASN A  28     -15.461  21.669 -36.302  1.00  0.00           H  
ATOM    405  HA  ASN A  28     -14.650  22.976 -38.866  1.00  0.00           H  
ATOM    406  HB2 ASN A  28     -13.019  22.431 -36.320  1.00  0.00           H  
ATOM    407  HB3 ASN A  28     -12.496  23.378 -37.707  1.00  0.00           H  
ATOM    408 HD21 ASN A  28     -13.795  23.657 -34.569  1.00  0.00           H  
ATOM    409 HD22 ASN A  28     -14.557  25.196 -34.804  1.00  0.00           H  
ATOM    410  N   GLY A  29     -12.988  21.220 -39.740  1.00  0.00           N  
ATOM    411  CA  GLY A  29     -12.185  20.147 -40.298  1.00  0.00           C  
ATOM    412  C   GLY A  29     -10.812  20.660 -40.716  1.00  0.00           C  
ATOM    413  O   GLY A  29     -10.619  21.802 -41.135  1.00  0.00           O  
ATOM    414  H   GLY A  29     -12.991  22.124 -40.240  1.00  0.00           H  
ATOM    415  HA2 GLY A  29     -12.083  19.342 -39.566  1.00  0.00           H  
ATOM    416  HA3 GLY A  29     -12.695  19.765 -41.185  1.00  0.00           H  
ATOM    417  N   LEU A  30      -9.829  19.699 -40.630  1.00  0.00           N  
ATOM    418  CA  LEU A  30      -8.442  19.950 -41.025  1.00  0.00           C  
ATOM    419  C   LEU A  30      -8.281  19.413 -42.457  1.00  0.00           C  
ATOM    420  O   LEU A  30      -8.609  18.257 -42.731  1.00  0.00           O  
ATOM    421  CB  LEU A  30      -7.505  19.194 -40.072  1.00  0.00           C  
ATOM    422  CG  LEU A  30      -6.010  19.417 -40.349  1.00  0.00           C  
ATOM    423  CD1 LEU A  30      -5.561  20.792 -39.866  1.00  0.00           C  
ATOM    424  CD2 LEU A  30      -5.183  18.328 -39.667  1.00  0.00           C  
ATOM    425  H   LEU A  30     -10.078  18.748 -40.326  1.00  0.00           H  
ATOM    426  HA  LEU A  30      -8.255  21.025 -40.992  1.00  0.00           H  
ATOM    427  HB2 LEU A  30      -7.734  19.474 -39.035  1.00  0.00           H  
ATOM    428  HB3 LEU A  30      -7.722  18.124 -40.145  1.00  0.00           H  
ATOM    429  HG  LEU A  30      -5.816  19.346 -41.425  1.00  0.00           H  
ATOM    430 HD11 LEU A  30      -4.508  20.955 -40.111  1.00  0.00           H  
ATOM    431 HD12 LEU A  30      -6.137  21.588 -40.343  1.00  0.00           H  
ATOM    432 HD13 LEU A  30      -5.675  20.895 -38.782  1.00  0.00           H  
ATOM    433 HD21 LEU A  30      -4.126  18.430 -39.924  1.00  0.00           H  
ATOM    434 HD22 LEU A  30      -5.277  18.381 -38.578  1.00  0.00           H  
ATOM    435 HD23 LEU A  30      -5.502  17.332 -39.994  1.00  0.00           H  
ATOM    436  N   TRP A  31      -7.757  20.308 -43.369  1.00  0.00           N  
ATOM    437  CA  TRP A  31      -7.612  20.057 -44.813  1.00  0.00           C  
ATOM    438  C   TRP A  31      -6.118  19.926 -45.154  1.00  0.00           C  
ATOM    439  O   TRP A  31      -5.315  20.848 -44.989  1.00  0.00           O  
ATOM    440  CB  TRP A  31      -8.211  21.241 -45.586  1.00  0.00           C  
ATOM    441  CG  TRP A  31      -8.398  21.077 -47.066  1.00  0.00           C  
ATOM    442  CD1 TRP A  31      -8.396  19.914 -47.812  1.00  0.00           C  
ATOM    443  CD2 TRP A  31      -8.637  22.151 -47.994  1.00  0.00           C  
ATOM    444  NE1 TRP A  31      -8.677  20.228 -49.116  1.00  0.00           N  
ATOM    445  CE2 TRP A  31      -8.834  21.586 -49.252  1.00  0.00           C  
ATOM    446  CE3 TRP A  31      -8.695  23.558 -47.884  1.00  0.00           C  
ATOM    447  CZ2 TRP A  31      -9.111  22.348 -50.391  1.00  0.00           C  
ATOM    448  CZ3 TRP A  31      -8.972  24.337 -49.014  1.00  0.00           C  
ATOM    449  CH2 TRP A  31      -9.178  23.736 -50.251  1.00  0.00           C  
ATOM    450  H   TRP A  31      -7.427  21.233 -43.040  1.00  0.00           H  
ATOM    451  HA  TRP A  31      -8.144  19.134 -45.054  1.00  0.00           H  
ATOM    452  HB2 TRP A  31      -9.200  21.457 -45.166  1.00  0.00           H  
ATOM    453  HB3 TRP A  31      -7.606  22.141 -45.411  1.00  0.00           H  
ATOM    454  HD1 TRP A  31      -8.242  18.879 -47.536  1.00  0.00           H  
ATOM    455  HE1 TRP A  31      -8.757  19.569 -49.880  1.00  0.00           H  
ATOM    456  HE3 TRP A  31      -8.514  24.045 -46.930  1.00  0.00           H  
ATOM    457  HZ2 TRP A  31      -9.262  21.879 -51.356  1.00  0.00           H  
ATOM    458  HZ3 TRP A  31      -9.026  25.419 -48.919  1.00  0.00           H  
ATOM    459  HH2 TRP A  31      -9.387  24.345 -51.126  1.00  0.00           H  
ATOM    460  N   LEU A  32      -5.760  18.691 -45.663  1.00  0.00           N  
ATOM    461  CA  LEU A  32      -4.405  18.358 -46.106  1.00  0.00           C  
ATOM    462  C   LEU A  32      -4.553  17.611 -47.440  1.00  0.00           C  
ATOM    463  O   LEU A  32      -5.351  16.681 -47.590  1.00  0.00           O  
ATOM    464  CB  LEU A  32      -3.702  17.449 -45.091  1.00  0.00           C  
ATOM    465  CG  LEU A  32      -3.468  18.093 -43.711  1.00  0.00           C  
ATOM    466  CD1 LEU A  32      -3.013  17.029 -42.715  1.00  0.00           C  
ATOM    467  CD2 LEU A  32      -2.439  19.219 -43.766  1.00  0.00           C  
ATOM    468  H   LEU A  32      -6.466  17.945 -45.754  1.00  0.00           H  
ATOM    469  HA  LEU A  32      -3.839  19.281 -46.268  1.00  0.00           H  
ATOM    470  HB2 LEU A  32      -4.303  16.538 -44.959  1.00  0.00           H  
ATOM    471  HB3 LEU A  32      -2.743  17.117 -45.508  1.00  0.00           H  
ATOM    472  HG  LEU A  32      -4.410  18.506 -43.333  1.00  0.00           H  
ATOM    473 HD11 LEU A  32      -2.815  17.471 -41.734  1.00  0.00           H  
ATOM    474 HD12 LEU A  32      -3.790  16.269 -42.586  1.00  0.00           H  
ATOM    475 HD13 LEU A  32      -2.101  16.530 -43.052  1.00  0.00           H  
ATOM    476 HD21 LEU A  32      -2.275  19.643 -42.771  1.00  0.00           H  
ATOM    477 HD22 LEU A  32      -1.476  18.854 -44.137  1.00  0.00           H  
ATOM    478 HD23 LEU A  32      -2.767  20.034 -44.416  1.00  0.00           H  
ATOM    479  N   ASP A  33      -3.768  18.097 -48.474  1.00  0.00           N  
ATOM    480  CA  ASP A  33      -3.834  17.530 -49.826  1.00  0.00           C  
ATOM    481  C   ASP A  33      -5.287  17.731 -50.299  1.00  0.00           C  
ATOM    482  O   ASP A  33      -5.782  18.860 -50.364  1.00  0.00           O  
ATOM    483  CB  ASP A  33      -3.277  16.116 -49.923  1.00  0.00           C  
ATOM    484  CG  ASP A  33      -1.765  16.193 -49.835  1.00  0.00           C  
ATOM    485  OD1 ASP A  33      -1.195  16.787 -50.792  1.00  0.00           O  
ATOM    486  OD2 ASP A  33      -1.251  15.624 -48.821  1.00  0.00           O1-
ATOM    487  H   ASP A  33      -3.116  18.871 -48.336  1.00  0.00           H  
ATOM    488  HA  ASP A  33      -3.243  18.208 -50.455  1.00  0.00           H  
ATOM    489  HB2 ASP A  33      -3.677  15.453 -49.148  1.00  0.00           H  
ATOM    490  HB3 ASP A  33      -3.515  15.665 -50.894  1.00  0.00           H  
ATOM    491  N   ASP A  34      -6.028  16.614 -50.564  1.00  0.00           N  
ATOM    492  CA  ASP A  34      -7.453  16.611 -50.889  1.00  0.00           C  
ATOM    493  C   ASP A  34      -8.293  15.934 -49.794  1.00  0.00           C  
ATOM    494  O   ASP A  34      -9.484  15.658 -49.969  1.00  0.00           O  
ATOM    495  CB  ASP A  34      -7.691  15.932 -52.234  1.00  0.00           C  
ATOM    496  CG  ASP A  34      -7.317  14.462 -52.135  1.00  0.00           C  
ATOM    497  OD1 ASP A  34      -6.295  14.198 -51.440  1.00  0.00           O  
ATOM    498  OD2 ASP A  34      -8.059  13.645 -52.768  1.00  0.00           O1-
ATOM    499  H   ASP A  34      -5.627  15.667 -50.558  1.00  0.00           H  
ATOM    500  HA  ASP A  34      -7.805  17.646 -50.942  1.00  0.00           H  
ATOM    501  HB2 ASP A  34      -8.741  16.026 -52.525  1.00  0.00           H  
ATOM    502  HB3 ASP A  34      -7.082  16.394 -53.019  1.00  0.00           H  
ATOM    503  N   VAL A  35      -7.633  15.706 -48.603  1.00  0.00           N  
ATOM    504  CA  VAL A  35      -8.245  14.949 -47.526  1.00  0.00           C  
ATOM    505  C   VAL A  35      -8.549  15.933 -46.385  1.00  0.00           C  
ATOM    506  O   VAL A  35      -7.697  16.656 -45.864  1.00  0.00           O  
ATOM    507  CB  VAL A  35      -7.361  13.785 -47.029  1.00  0.00           C  
ATOM    508  CG1 VAL A  35      -8.165  12.861 -46.103  1.00  0.00           C  
ATOM    509  CG2 VAL A  35      -6.794  12.953 -48.184  1.00  0.00           C  
ATOM    510  H   VAL A  35      -6.686  16.092 -48.457  1.00  0.00           H  
ATOM    511  HA  VAL A  35      -9.181  14.525 -47.901  1.00  0.00           H  
ATOM    512  HB  VAL A  35      -6.511  14.187 -46.466  1.00  0.00           H  
ATOM    513 HG11 VAL A  35      -7.543  12.037 -45.740  1.00  0.00           H  
ATOM    514 HG12 VAL A  35      -8.544  13.399 -45.229  1.00  0.00           H  
ATOM    515 HG13 VAL A  35      -9.023  12.426 -46.627  1.00  0.00           H  
ATOM    516 HG21 VAL A  35      -6.247  12.083 -47.806  1.00  0.00           H  
ATOM    517 HG22 VAL A  35      -7.590  12.593 -48.845  1.00  0.00           H  
ATOM    518 HG23 VAL A  35      -6.089  13.540 -48.781  1.00  0.00           H  
ATOM    519  N   VAL A  36      -9.877  15.912 -45.995  1.00  0.00           N  
ATOM    520  CA  VAL A  36     -10.395  16.680 -44.877  1.00  0.00           C  
ATOM    521  C   VAL A  36     -10.652  15.674 -43.742  1.00  0.00           C  
ATOM    522  O   VAL A  36     -11.366  14.676 -43.877  1.00  0.00           O  
ATOM    523  CB  VAL A  36     -11.670  17.452 -45.258  1.00  0.00           C  
ATOM    524  CG1 VAL A  36     -12.306  18.147 -44.051  1.00  0.00           C  
ATOM    525  CG2 VAL A  36     -11.362  18.495 -46.333  1.00  0.00           C  
ATOM    526  H   VAL A  36     -10.549  15.305 -46.487  1.00  0.00           H  
ATOM    527  HA  VAL A  36      -9.629  17.395 -44.586  1.00  0.00           H  
ATOM    528  HB  VAL A  36     -12.405  16.756 -45.672  1.00  0.00           H  
ATOM    529 HG11 VAL A  36     -13.166  18.749 -44.363  1.00  0.00           H  
ATOM    530 HG12 VAL A  36     -12.668  17.422 -43.315  1.00  0.00           H  
ATOM    531 HG13 VAL A  36     -11.591  18.810 -43.552  1.00  0.00           H  
ATOM    532 HG21 VAL A  36     -12.279  18.982 -46.669  1.00  0.00           H  
ATOM    533 HG22 VAL A  36     -10.692  19.268 -45.948  1.00  0.00           H  
ATOM    534 HG23 VAL A  36     -10.896  18.041 -47.211  1.00  0.00           H  
ATOM    535  N   TYR A  37     -10.000  16.027 -42.569  1.00  0.00           N  
ATOM    536  CA  TYR A  37     -10.071  15.232 -41.346  1.00  0.00           C  
ATOM    537  C   TYR A  37     -10.969  16.043 -40.422  1.00  0.00           C  
ATOM    538  O   TYR A  37     -10.736  17.232 -40.172  1.00  0.00           O  
ATOM    539  CB  TYR A  37      -8.709  15.061 -40.651  1.00  0.00           C  
ATOM    540  CG  TYR A  37      -7.695  14.286 -41.456  1.00  0.00           C  
ATOM    541  CD1 TYR A  37      -7.090  14.873 -42.579  1.00  0.00           C  
ATOM    542  CD2 TYR A  37      -7.343  12.977 -41.103  1.00  0.00           C  
ATOM    543  CE1 TYR A  37      -6.221  14.141 -43.385  1.00  0.00           C  
ATOM    544  CE2 TYR A  37      -6.447  12.257 -41.895  1.00  0.00           C  
ATOM    545  CZ  TYR A  37      -5.928  12.825 -43.052  1.00  0.00           C  
ATOM    546  OH  TYR A  37      -5.126  12.061 -43.852  1.00  0.00           O  
ATOM    547  H   TYR A  37      -9.455  16.909 -42.560  1.00  0.00           H  
ATOM    548  HA  TYR A  37     -10.517  14.256 -41.566  1.00  0.00           H  
ATOM    549  HB2 TYR A  37      -8.271  16.036 -40.413  1.00  0.00           H  
ATOM    550  HB3 TYR A  37      -8.859  14.568 -39.681  1.00  0.00           H  
ATOM    551  HD1 TYR A  37      -7.309  15.904 -42.848  1.00  0.00           H  
ATOM    552  HD2 TYR A  37      -7.751  12.504 -40.211  1.00  0.00           H  
ATOM    553  HE1 TYR A  37      -5.795  14.611 -44.265  1.00  0.00           H  
ATOM    554  HE2 TYR A  37      -6.159  11.251 -41.606  1.00  0.00           H  
ATOM    555  HH  TYR A  37      -4.957  12.564 -44.669  1.00  0.00           H  
ATOM    556  N   CYS A  38     -12.055  15.368 -39.899  1.00  0.00           N  
ATOM    557  CA  CYS A  38     -12.925  16.002 -38.902  1.00  0.00           C  
ATOM    558  C   CYS A  38     -13.413  14.966 -37.869  1.00  0.00           C  
ATOM    559  O   CYS A  38     -13.464  13.755 -38.124  1.00  0.00           O  
ATOM    560  CB  CYS A  38     -14.091  16.764 -39.548  1.00  0.00           C  
ATOM    561  SG  CYS A  38     -15.204  15.721 -40.546  1.00  0.00           S  
ATOM    562  H   CYS A  38     -12.283  14.406 -40.187  1.00  0.00           H  
ATOM    563  HA  CYS A  38     -12.304  16.730 -38.371  1.00  0.00           H  
ATOM    564  HB2 CYS A  38     -14.698  17.259 -38.788  1.00  0.00           H  
ATOM    565  HB3 CYS A  38     -13.703  17.538 -40.216  1.00  0.00           H  
ATOM    566  HG  CYS A  38     -14.247  15.183 -41.318  1.00  0.00           H  
ATOM    567  N   PRO A  39     -13.848  15.441 -36.646  1.00  0.00           N  
ATOM    568  CA  PRO A  39     -14.534  14.545 -35.727  1.00  0.00           C  
ATOM    569  C   PRO A  39     -15.852  14.052 -36.330  1.00  0.00           C  
ATOM    570  O   PRO A  39     -16.540  14.677 -37.131  1.00  0.00           O  
ATOM    571  CB  PRO A  39     -14.814  15.380 -34.483  1.00  0.00           C  
ATOM    572  CG  PRO A  39     -13.823  16.527 -34.579  1.00  0.00           C  
ATOM    573  CD  PRO A  39     -13.696  16.768 -36.075  1.00  0.00           C  
ATOM    574  HA  PRO A  39     -13.868  13.702 -35.509  1.00  0.00           H  
ATOM    575  HB2 PRO A  39     -15.835  15.772 -34.493  1.00  0.00           H  
ATOM    576  HB3 PRO A  39     -14.700  14.806 -33.561  1.00  0.00           H  
ATOM    577  HG2 PRO A  39     -14.171  17.405 -34.035  1.00  0.00           H  
ATOM    578  HG3 PRO A  39     -12.858  16.218 -34.162  1.00  0.00           H  
ATOM    579  HD2 PRO A  39     -14.508  17.393 -36.451  1.00  0.00           H  
ATOM    580  HD3 PRO A  39     -12.742  17.212 -36.356  1.00  0.00           H  
ATOM    581  N   ARG A  40     -16.210  12.817 -35.836  1.00  0.00           N  
ATOM    582  CA  ARG A  40     -17.244  12.014 -36.473  1.00  0.00           C  
ATOM    583  C   ARG A  40     -18.686  12.373 -36.089  1.00  0.00           C  
ATOM    584  O   ARG A  40     -19.653  11.826 -36.618  1.00  0.00           O  
ATOM    585  CB  ARG A  40     -16.972  10.513 -36.295  1.00  0.00           C  
ATOM    586  CG  ARG A  40     -16.873  10.106 -34.831  1.00  0.00           C  
ATOM    587  CD  ARG A  40     -16.558   8.630 -34.642  1.00  0.00           C  
ATOM    588  NE  ARG A  40     -16.414   8.377 -33.201  1.00  0.00           N  
ATOM    589  CZ  ARG A  40     -16.507   7.131 -32.675  1.00  0.00           C  
ATOM    590  NH1 ARG A  40     -16.281   6.033 -33.434  1.00  0.00           N  
ATOM    591  NH2 ARG A  40     -16.828   6.942 -31.370  1.00  0.00           N1+
ATOM    592  H   ARG A  40     -15.738  12.459 -35.014  1.00  0.00           H  
ATOM    593  HA  ARG A  40     -17.177  12.238 -37.540  1.00  0.00           H  
ATOM    594  HB2 ARG A  40     -17.760   9.927 -36.783  1.00  0.00           H  
ATOM    595  HB3 ARG A  40     -16.031  10.259 -36.795  1.00  0.00           H  
ATOM    596  HG2 ARG A  40     -16.081  10.670 -34.329  1.00  0.00           H  
ATOM    597  HG3 ARG A  40     -17.802  10.352 -34.306  1.00  0.00           H  
ATOM    598  HD2 ARG A  40     -17.378   8.019 -35.032  1.00  0.00           H  
ATOM    599  HD3 ARG A  40     -15.628   8.366 -35.149  1.00  0.00           H  
ATOM    600  HE  ARG A  40     -16.446   9.205 -32.521  1.00  0.00           H  
ATOM    601 HH11 ARG A  40     -16.502   5.113 -33.085  1.00  0.00           H  
ATOM    602 HH12 ARG A  40     -15.660   6.073 -34.265  1.00  0.00           H  
ATOM    603 HH21 ARG A  40     -16.885   6.025 -30.954  1.00  0.00           H  
ATOM    604 HH22 ARG A  40     -16.988   7.768 -30.705  1.00  0.00           H  
ATOM    605  N   HIE A  41     -18.830  13.349 -35.129  1.00  0.00           N  
ATOM    606  CA  HIE A  41     -20.127  13.737 -34.579  1.00  0.00           C  
ATOM    607  C   HIE A  41     -20.775  14.961 -35.262  1.00  0.00           C  
ATOM    608  O   HIE A  41     -21.766  15.518 -34.788  1.00  0.00           O  
ATOM    609  CB  HIE A  41     -20.109  13.829 -33.046  1.00  0.00           C  
ATOM    610  CG  HIE A  41     -19.073  14.725 -32.455  1.00  0.00           C  
ATOM    611  ND1 HIE A  41     -18.429  15.685 -33.192  1.00  0.00           N  
ATOM    612  CD2 HIE A  41     -18.605  14.738 -31.158  1.00  0.00           C  
ATOM    613  CE1 HIE A  41     -17.638  16.303 -32.343  1.00  0.00           C  
ATOM    614  NE2 HIE A  41     -17.706  15.766 -31.091  1.00  0.00           N  
ATOM    615  H   HIE A  41     -18.007  13.848 -34.796  1.00  0.00           H  
ATOM    616  HA  HIE A  41     -20.828  12.931 -34.828  1.00  0.00           H  
ATOM    617  HB2 HIE A  41     -21.091  14.151 -32.677  1.00  0.00           H  
ATOM    618  HB3 HIE A  41     -19.940  12.822 -32.646  1.00  0.00           H  
ATOM    619  HD2 HIE A  41     -18.844  14.130 -30.301  1.00  0.00           H  
ATOM    620  HE2 HIE A  41     -17.181  16.079 -30.275  1.00  0.00           H  
ATOM    621  HE1 HIE A  41     -16.991  17.133 -32.578  1.00  0.00           H  
ATOM    622  N   VAL A  42     -20.335  15.217 -36.554  1.00  0.00           N  
ATOM    623  CA  VAL A  42     -20.949  16.241 -37.416  1.00  0.00           C  
ATOM    624  C   VAL A  42     -22.313  15.807 -37.983  1.00  0.00           C  
ATOM    625  O   VAL A  42     -23.095  16.589 -38.516  1.00  0.00           O  
ATOM    626  CB  VAL A  42     -20.006  16.643 -38.574  1.00  0.00           C  
ATOM    627  CG1 VAL A  42     -19.806  15.549 -39.626  1.00  0.00           C  
ATOM    628  CG2 VAL A  42     -20.466  17.933 -39.265  1.00  0.00           C  
ATOM    629  H   VAL A  42     -19.541  14.683 -36.899  1.00  0.00           H  
ATOM    630  HA  VAL A  42     -21.132  17.110 -36.772  1.00  0.00           H  
ATOM    631  HB  VAL A  42     -19.024  16.830 -38.130  1.00  0.00           H  
ATOM    632 HG11 VAL A  42     -19.012  15.833 -40.325  1.00  0.00           H  
ATOM    633 HG12 VAL A  42     -19.517  14.605 -39.161  1.00  0.00           H  
ATOM    634 HG13 VAL A  42     -20.715  15.380 -40.213  1.00  0.00           H  
ATOM    635 HG21 VAL A  42     -19.708  18.279 -39.974  1.00  0.00           H  
ATOM    636 HG22 VAL A  42     -21.387  17.793 -39.837  1.00  0.00           H  
ATOM    637 HG23 VAL A  42     -20.635  18.730 -38.534  1.00  0.00           H  
ATOM    638  N   ILE A  43     -22.532  14.450 -37.990  1.00  0.00           N  
ATOM    639  CA  ILE A  43     -23.663  13.842 -38.687  1.00  0.00           C  
ATOM    640  C   ILE A  43     -24.982  13.766 -37.879  1.00  0.00           C  
ATOM    641  O   ILE A  43     -26.037  13.417 -38.414  1.00  0.00           O  
ATOM    642  CB  ILE A  43     -23.283  12.463 -39.288  1.00  0.00           C  
ATOM    643  CG1 ILE A  43     -22.880  11.411 -38.236  1.00  0.00           C  
ATOM    644  CG2 ILE A  43     -22.206  12.635 -40.364  1.00  0.00           C  
ATOM    645  CD1 ILE A  43     -22.454  10.086 -38.859  1.00  0.00           C  
ATOM    646  H   ILE A  43     -21.871  13.856 -37.495  1.00  0.00           H  
ATOM    647  HA  ILE A  43     -23.911  14.510 -39.522  1.00  0.00           H  
ATOM    648  HB  ILE A  43     -24.171  12.063 -39.787  1.00  0.00           H  
ATOM    649 HG12 ILE A  43     -22.067  11.773 -37.602  1.00  0.00           H  
ATOM    650 HG13 ILE A  43     -23.733  11.227 -37.574  1.00  0.00           H  
ATOM    651 HG21 ILE A  43     -22.464  13.440 -41.058  1.00  0.00           H  
ATOM    652 HG22 ILE A  43     -21.234  12.867 -39.920  1.00  0.00           H  
ATOM    653 HG23 ILE A  43     -22.098  11.723 -40.958  1.00  0.00           H  
ATOM    654 HD11 ILE A  43     -22.444   9.296 -38.106  1.00  0.00           H  
ATOM    655 HD12 ILE A  43     -23.138   9.783 -39.655  1.00  0.00           H  
ATOM    656 HD13 ILE A  43     -21.446  10.153 -39.280  1.00  0.00           H  
ATOM    657  N   CYS A  44     -24.859  14.058 -36.540  1.00  0.00           N  
ATOM    658  CA  CYS A  44     -25.906  13.816 -35.538  1.00  0.00           C  
ATOM    659  C   CYS A  44     -27.076  14.827 -35.614  1.00  0.00           C  
ATOM    660  O   CYS A  44     -26.928  15.996 -35.980  1.00  0.00           O  
ATOM    661  CB  CYS A  44     -25.332  13.931 -34.113  1.00  0.00           C  
ATOM    662  SG  CYS A  44     -24.058  12.675 -33.767  1.00  0.00           S  
ATOM    663  H   CYS A  44     -23.969  14.435 -36.220  1.00  0.00           H  
ATOM    664  HA  CYS A  44     -26.307  12.812 -35.721  1.00  0.00           H  
ATOM    665  HB2 CYS A  44     -24.879  14.917 -33.960  1.00  0.00           H  
ATOM    666  HB3 CYS A  44     -26.115  13.820 -33.359  1.00  0.00           H  
ATOM    667  HG  CYS A  44     -23.823  13.034 -32.495  1.00  0.00           H  
ATOM    668  N   THR A  45     -28.264  14.311 -35.115  1.00  0.00           N  
ATOM    669  CA  THR A  45     -29.403  15.112 -34.646  1.00  0.00           C  
ATOM    670  C   THR A  45     -29.370  15.001 -33.108  1.00  0.00           C  
ATOM    671  O   THR A  45     -28.528  14.321 -32.511  1.00  0.00           O  
ATOM    672  CB  THR A  45     -30.738  14.628 -35.238  1.00  0.00           C  
ATOM    673  OG1 THR A  45     -31.088  13.318 -34.792  1.00  0.00           O  
ATOM    674  CG2 THR A  45     -30.737  14.632 -36.762  1.00  0.00           C  
ATOM    675  H   THR A  45     -28.391  13.277 -34.988  1.00  0.00           H  
ATOM    676  HA  THR A  45     -29.229  16.161 -34.910  1.00  0.00           H  
ATOM    677  HB  THR A  45     -31.541  15.290 -34.897  1.00  0.00           H  
ATOM    678 HG21 THR A  45     -30.479  15.619 -37.157  1.00  0.00           H  
ATOM    679 HG22 THR A  45     -30.034  13.894 -37.165  1.00  0.00           H  
ATOM    680 HG23 THR A  45     -31.726  14.353 -37.141  1.00  0.00           H  
ATOM    681  HG1 THR A  45     -30.271  12.723 -34.856  1.00  0.00           H  
ATOM    682  N   SER A  46     -30.311  15.722 -32.404  1.00  0.00           N  
ATOM    683  CA  SER A  46     -30.132  15.933 -30.964  1.00  0.00           C  
ATOM    684  C   SER A  46     -30.127  14.633 -30.150  1.00  0.00           C  
ATOM    685  O   SER A  46     -29.393  14.484 -29.171  1.00  0.00           O  
ATOM    686  CB  SER A  46     -31.187  16.892 -30.410  1.00  0.00           C  
ATOM    687  OG  SER A  46     -32.492  16.533 -30.859  1.00  0.00           O  
ATOM    688  H   SER A  46     -31.124  16.149 -32.840  1.00  0.00           H  
ATOM    689  HA  SER A  46     -29.139  16.378 -30.830  1.00  0.00           H  
ATOM    690  HB2 SER A  46     -31.176  16.936 -29.316  1.00  0.00           H  
ATOM    691  HB3 SER A  46     -30.995  17.903 -30.788  1.00  0.00           H  
ATOM    692  HG  SER A  46     -32.909  15.952 -30.128  1.00  0.00           H  
ATOM    693  N   GLU A  47     -31.059  13.696 -30.544  1.00  0.00           N  
ATOM    694  CA  GLU A  47     -31.284  12.492 -29.756  1.00  0.00           C  
ATOM    695  C   GLU A  47     -30.195  11.433 -30.039  1.00  0.00           C  
ATOM    696  O   GLU A  47     -30.004  10.470 -29.294  1.00  0.00           O  
ATOM    697  CB  GLU A  47     -32.681  11.904 -29.982  1.00  0.00           C  
ATOM    698  CG  GLU A  47     -33.826  12.921 -29.981  1.00  0.00           C  
ATOM    699  CD  GLU A  47     -33.757  13.956 -28.856  1.00  0.00           C  
ATOM    700  OE1 GLU A  47     -34.055  13.539 -27.704  1.00  0.00           O  
ATOM    701  OE2 GLU A  47     -33.424  15.121 -29.236  1.00  0.00           O1-
ATOM    702  H   GLU A  47     -31.602  13.882 -31.385  1.00  0.00           H  
ATOM    703  HA  GLU A  47     -31.174  12.765 -28.698  1.00  0.00           H  
ATOM    704  HB2 GLU A  47     -32.706  11.366 -30.939  1.00  0.00           H  
ATOM    705  HB3 GLU A  47     -32.871  11.147 -29.210  1.00  0.00           H  
ATOM    706  HG2 GLU A  47     -33.850  13.445 -30.945  1.00  0.00           H  
ATOM    707  HG3 GLU A  47     -34.782  12.388 -29.907  1.00  0.00           H  
ATOM    708  N   ASP A  48     -29.460  11.641 -31.195  1.00  0.00           N  
ATOM    709  CA  ASP A  48     -28.418  10.711 -31.612  1.00  0.00           C  
ATOM    710  C   ASP A  48     -27.209  10.931 -30.690  1.00  0.00           C  
ATOM    711  O   ASP A  48     -26.342  10.073 -30.537  1.00  0.00           O  
ATOM    712  CB  ASP A  48     -27.909  10.938 -33.026  1.00  0.00           C  
ATOM    713  CG  ASP A  48     -28.960  10.860 -34.113  1.00  0.00           C  
ATOM    714  OD1 ASP A  48     -29.498   9.740 -34.306  1.00  0.00           O  
ATOM    715  OD2 ASP A  48     -29.132  11.969 -34.726  1.00  0.00           O1-
ATOM    716  H   ASP A  48     -29.639  12.470 -31.762  1.00  0.00           H  
ATOM    717  HA  ASP A  48     -28.784   9.688 -31.470  1.00  0.00           H  
ATOM    718  HB2 ASP A  48     -27.407  11.910 -33.091  1.00  0.00           H  
ATOM    719  HB3 ASP A  48     -27.135  10.195 -33.253  1.00  0.00           H  
ATOM    720  N   MET A  49     -27.098  12.202 -30.145  1.00  0.00           N  
ATOM    721  CA  MET A  49     -25.926  12.608 -29.386  1.00  0.00           C  
ATOM    722  C   MET A  49     -25.845  11.786 -28.091  1.00  0.00           C  
ATOM    723  O   MET A  49     -24.800  11.693 -27.446  1.00  0.00           O  
ATOM    724  CB  MET A  49     -25.942  14.087 -28.977  1.00  0.00           C  
ATOM    725  CG  MET A  49     -25.957  15.051 -30.158  1.00  0.00           C  
ATOM    726  SD  MET A  49     -25.577  16.782 -29.687  1.00  0.00           S  
ATOM    727  CE  MET A  49     -26.791  17.025 -28.367  1.00  0.00           C  
ATOM    728  H   MET A  49     -27.866  12.853 -30.308  1.00  0.00           H  
ATOM    729  HA  MET A  49     -25.038  12.374 -29.985  1.00  0.00           H  
ATOM    730  HB2 MET A  49     -26.813  14.271 -28.335  1.00  0.00           H  
ATOM    731  HB3 MET A  49     -25.055  14.279 -28.360  1.00  0.00           H  
ATOM    732  HG2 MET A  49     -25.205  14.753 -30.897  1.00  0.00           H  
ATOM    733  HG3 MET A  49     -26.928  15.042 -30.657  1.00  0.00           H  
ATOM    734  HE1 MET A  49     -26.802  18.083 -28.090  1.00  0.00           H  
ATOM    735  HE2 MET A  49     -27.793  16.752 -28.707  1.00  0.00           H  
ATOM    736  HE3 MET A  49     -26.524  16.447 -27.480  1.00  0.00           H  
ATOM    737  N   LEU A  50     -27.043  11.262 -27.645  1.00  0.00           N  
ATOM    738  CA  LEU A  50     -27.124  10.491 -26.409  1.00  0.00           C  
ATOM    739  C   LEU A  50     -26.455   9.118 -26.601  1.00  0.00           C  
ATOM    740  O   LEU A  50     -25.816   8.579 -25.693  1.00  0.00           O  
ATOM    741  CB  LEU A  50     -28.593  10.335 -25.990  1.00  0.00           C  
ATOM    742  CG  LEU A  50     -28.835   9.569 -24.674  1.00  0.00           C  
ATOM    743  CD1 LEU A  50     -28.120  10.204 -23.483  1.00  0.00           C  
ATOM    744  CD2 LEU A  50     -30.339   9.491 -24.395  1.00  0.00           C  
ATOM    745  H   LEU A  50     -27.880  11.431 -28.205  1.00  0.00           H  
ATOM    746  HA  LEU A  50     -26.555  11.039 -25.650  1.00  0.00           H  
ATOM    747  HB2 LEU A  50     -29.043  11.335 -25.913  1.00  0.00           H  
ATOM    748  HB3 LEU A  50     -29.142   9.821 -26.791  1.00  0.00           H  
ATOM    749  HG  LEU A  50     -28.470   8.541 -24.785  1.00  0.00           H  
ATOM    750 HD11 LEU A  50     -28.377  11.264 -23.382  1.00  0.00           H  
ATOM    751 HD12 LEU A  50     -28.393   9.699 -22.550  1.00  0.00           H  
ATOM    752 HD13 LEU A  50     -27.035  10.121 -23.586  1.00  0.00           H  
ATOM    753 HD21 LEU A  50     -30.770  10.488 -24.258  1.00  0.00           H  
ATOM    754 HD22 LEU A  50     -30.864   9.005 -25.224  1.00  0.00           H  
ATOM    755 HD23 LEU A  50     -30.536   8.909 -23.489  1.00  0.00           H  
ATOM    756  N   ASN A  51     -26.743   8.475 -27.794  1.00  0.00           N  
ATOM    757  CA  ASN A  51     -26.261   7.120 -28.044  1.00  0.00           C  
ATOM    758  C   ASN A  51     -26.272   6.825 -29.548  1.00  0.00           C  
ATOM    759  O   ASN A  51     -27.213   6.234 -30.083  1.00  0.00           O  
ATOM    760  CB  ASN A  51     -27.111   6.094 -27.288  1.00  0.00           C  
ATOM    761  CG  ASN A  51     -26.318   4.828 -27.054  1.00  0.00           C  
ATOM    762  ND2 ASN A  51     -27.076   3.693 -27.021  1.00  0.00           N  
ATOM    763  OD1 ASN A  51     -25.104   4.810 -26.855  1.00  0.00           O  
ATOM    764  H   ASN A  51     -27.280   8.964 -28.512  1.00  0.00           H  
ATOM    765  HA  ASN A  51     -25.233   7.080 -27.690  1.00  0.00           H  
ATOM    766  HB2 ASN A  51     -27.388   6.465 -26.293  1.00  0.00           H  
ATOM    767  HB3 ASN A  51     -28.050   5.875 -27.808  1.00  0.00           H  
ATOM    768 HD21 ASN A  51     -28.076   3.700 -27.192  1.00  0.00           H  
ATOM    769 HD22 ASN A  51     -26.641   2.801 -26.820  1.00  0.00           H  
ATOM    770  N   PRO A  52     -25.222   7.324 -30.289  1.00  0.00           N  
ATOM    771  CA  PRO A  52     -25.221   7.253 -31.739  1.00  0.00           C  
ATOM    772  C   PRO A  52     -24.749   5.886 -32.247  1.00  0.00           C  
ATOM    773  O   PRO A  52     -23.887   5.213 -31.685  1.00  0.00           O  
ATOM    774  CB  PRO A  52     -24.206   8.313 -32.176  1.00  0.00           C  
ATOM    775  CG  PRO A  52     -23.205   8.323 -31.027  1.00  0.00           C  
ATOM    776  CD  PRO A  52     -24.050   8.029 -29.802  1.00  0.00           C  
ATOM    777  HA  PRO A  52     -26.223   7.473 -32.125  1.00  0.00           H  
ATOM    778  HB2 PRO A  52     -23.727   8.098 -33.137  1.00  0.00           H  
ATOM    779  HB3 PRO A  52     -24.686   9.294 -32.256  1.00  0.00           H  
ATOM    780  HG2 PRO A  52     -22.468   7.524 -31.163  1.00  0.00           H  
ATOM    781  HG3 PRO A  52     -22.668   9.271 -30.939  1.00  0.00           H  
ATOM    782  HD2 PRO A  52     -23.516   7.412 -29.075  1.00  0.00           H  
ATOM    783  HD3 PRO A  52     -24.383   8.951 -29.322  1.00  0.00           H  
ATOM    784  N   ASN A  53     -25.307   5.574 -33.466  1.00  0.00           N  
ATOM    785  CA  ASN A  53     -24.795   4.517 -34.324  1.00  0.00           C  
ATOM    786  C   ASN A  53     -24.343   5.284 -35.574  1.00  0.00           C  
ATOM    787  O   ASN A  53     -25.107   5.874 -36.340  1.00  0.00           O  
ATOM    788  CB  ASN A  53     -25.863   3.469 -34.580  1.00  0.00           C  
ATOM    789  CG  ASN A  53     -25.314   2.359 -35.444  1.00  0.00           C  
ATOM    790  OD1 ASN A  53     -24.592   2.552 -36.418  1.00  0.00           O  
ATOM    791  ND2 ASN A  53     -25.708   1.102 -35.088  1.00  0.00           N  
ATOM    792  H   ASN A  53     -26.086   6.126 -33.818  1.00  0.00           H  
ATOM    793  HA  ASN A  53     -23.927   4.047 -33.849  1.00  0.00           H  
ATOM    794  HB2 ASN A  53     -26.206   3.056 -33.623  1.00  0.00           H  
ATOM    795  HB3 ASN A  53     -26.745   3.895 -35.068  1.00  0.00           H  
ATOM    796 HD21 ASN A  53     -26.309   0.896 -34.299  1.00  0.00           H  
ATOM    797 HD22 ASN A  53     -25.367   0.323 -35.640  1.00  0.00           H  
ATOM    798  N   TYR A  54     -22.970   5.352 -35.705  1.00  0.00           N  
ATOM    799  CA  TYR A  54     -22.351   6.298 -36.628  1.00  0.00           C  
ATOM    800  C   TYR A  54     -22.506   5.739 -38.047  1.00  0.00           C  
ATOM    801  O   TYR A  54     -22.736   6.464 -39.014  1.00  0.00           O  
ATOM    802  CB  TYR A  54     -20.877   6.556 -36.299  1.00  0.00           C  
ATOM    803  CG  TYR A  54     -20.691   7.487 -35.118  1.00  0.00           C  
ATOM    804  CD1 TYR A  54     -20.942   8.855 -35.279  1.00  0.00           C  
ATOM    805  CD2 TYR A  54     -20.276   7.020 -33.861  1.00  0.00           C  
ATOM    806  CE1 TYR A  54     -20.781   9.734 -34.212  1.00  0.00           C  
ATOM    807  CE2 TYR A  54     -20.095   7.914 -32.792  1.00  0.00           C  
ATOM    808  CZ  TYR A  54     -20.349   9.268 -32.980  1.00  0.00           C  
ATOM    809  OH  TYR A  54     -20.196  10.204 -32.002  1.00  0.00           O  
ATOM    810  H   TYR A  54     -22.367   4.694 -35.205  1.00  0.00           H  
ATOM    811  HA  TYR A  54     -22.933   7.227 -36.592  1.00  0.00           H  
ATOM    812  HB2 TYR A  54     -20.343   5.616 -36.116  1.00  0.00           H  
ATOM    813  HB3 TYR A  54     -20.384   7.015 -37.165  1.00  0.00           H  
ATOM    814  HD1 TYR A  54     -21.276   9.251 -36.233  1.00  0.00           H  
ATOM    815  HD2 TYR A  54     -20.086   5.958 -33.710  1.00  0.00           H  
ATOM    816  HE1 TYR A  54     -21.004  10.787 -34.341  1.00  0.00           H  
ATOM    817  HE2 TYR A  54     -19.768   7.543 -31.825  1.00  0.00           H  
ATOM    818  HH  TYR A  54     -20.055   9.803 -31.111  1.00  0.00           H  
ATOM    819  N   GLU A  55     -22.314   4.384 -38.143  1.00  0.00           N  
ATOM    820  CA  GLU A  55     -22.437   3.593 -39.355  1.00  0.00           C  
ATOM    821  C   GLU A  55     -23.861   3.798 -39.915  1.00  0.00           C  
ATOM    822  O   GLU A  55     -24.066   4.054 -41.103  1.00  0.00           O  
ATOM    823  CB  GLU A  55     -22.198   2.093 -39.074  1.00  0.00           C  
ATOM    824  CG  GLU A  55     -20.884   1.745 -38.362  1.00  0.00           C  
ATOM    825  CD  GLU A  55     -20.929   1.891 -36.831  1.00  0.00           C  
ATOM    826  OE1 GLU A  55     -20.572   0.880 -36.167  1.00  0.00           O  
ATOM    827  OE2 GLU A  55     -21.282   3.042 -36.422  1.00  0.00           O1-
ATOM    828  H   GLU A  55     -22.013   3.878 -37.274  1.00  0.00           H  
ATOM    829  HA  GLU A  55     -21.715   3.980 -40.081  1.00  0.00           H  
ATOM    830  HB2 GLU A  55     -23.030   1.677 -38.492  1.00  0.00           H  
ATOM    831  HB3 GLU A  55     -22.219   1.569 -40.039  1.00  0.00           H  
ATOM    832  HG2 GLU A  55     -20.636   0.701 -38.593  1.00  0.00           H  
ATOM    833  HG3 GLU A  55     -20.062   2.358 -38.751  1.00  0.00           H  
ATOM    834  N   ASP A  56     -24.874   3.654 -38.988  1.00  0.00           N  
ATOM    835  CA  ASP A  56     -26.295   3.819 -39.313  1.00  0.00           C  
ATOM    836  C   ASP A  56     -26.561   5.240 -39.857  1.00  0.00           C  
ATOM    837  O   ASP A  56     -27.319   5.455 -40.805  1.00  0.00           O  
ATOM    838  CB  ASP A  56     -27.113   3.537 -38.060  1.00  0.00           C  
ATOM    839  CG  ASP A  56     -28.522   4.014 -38.203  1.00  0.00           C  
ATOM    840  OD1 ASP A  56     -28.857   5.048 -37.548  1.00  0.00           O  
ATOM    841  OD2 ASP A  56     -29.255   3.450 -39.068  1.00  0.00           O1-
ATOM    842  H   ASP A  56     -24.617   3.394 -38.024  1.00  0.00           H  
ATOM    843  HA  ASP A  56     -26.535   3.105 -40.109  1.00  0.00           H  
ATOM    844  HB2 ASP A  56     -27.106   2.467 -37.823  1.00  0.00           H  
ATOM    845  HB3 ASP A  56     -26.679   4.065 -37.211  1.00  0.00           H  
ATOM    846  N   LEU A  57     -25.987   6.278 -39.160  1.00  0.00           N  
ATOM    847  CA  LEU A  57     -26.198   7.658 -39.580  1.00  0.00           C  
ATOM    848  C   LEU A  57     -25.508   7.906 -40.934  1.00  0.00           C  
ATOM    849  O   LEU A  57     -26.049   8.557 -41.830  1.00  0.00           O  
ATOM    850  CB  LEU A  57     -25.680   8.647 -38.531  1.00  0.00           C  
ATOM    851  CG  LEU A  57     -26.642   8.807 -37.341  1.00  0.00           C  
ATOM    852  CD1 LEU A  57     -25.894   9.352 -36.125  1.00  0.00           C  
ATOM    853  CD2 LEU A  57     -27.802   9.740 -37.696  1.00  0.00           C  
ATOM    854  H   LEU A  57     -25.438   6.058 -38.322  1.00  0.00           H  
ATOM    855  HA  LEU A  57     -27.272   7.791 -39.754  1.00  0.00           H  
ATOM    856  HB2 LEU A  57     -24.704   8.301 -38.170  1.00  0.00           H  
ATOM    857  HB3 LEU A  57     -25.512   9.629 -38.991  1.00  0.00           H  
ATOM    858  HG  LEU A  57     -27.053   7.828 -37.069  1.00  0.00           H  
ATOM    859 HD11 LEU A  57     -26.554   9.372 -35.255  1.00  0.00           H  
ATOM    860 HD12 LEU A  57     -25.036   8.721 -35.870  1.00  0.00           H  
ATOM    861 HD13 LEU A  57     -25.529  10.369 -36.299  1.00  0.00           H  
ATOM    862 HD21 LEU A  57     -28.523   9.788 -36.876  1.00  0.00           H  
ATOM    863 HD22 LEU A  57     -27.447  10.758 -37.893  1.00  0.00           H  
ATOM    864 HD23 LEU A  57     -28.339   9.398 -38.585  1.00  0.00           H  
ATOM    865  N   LEU A  58     -24.217   7.426 -41.029  1.00  0.00           N  
ATOM    866  CA  LEU A  58     -23.370   7.655 -42.192  1.00  0.00           C  
ATOM    867  C   LEU A  58     -23.990   7.031 -43.446  1.00  0.00           C  
ATOM    868  O   LEU A  58     -23.908   7.594 -44.543  1.00  0.00           O  
ATOM    869  CB  LEU A  58     -21.965   7.082 -41.946  1.00  0.00           C  
ATOM    870  CG  LEU A  58     -20.901   7.460 -42.993  1.00  0.00           C  
ATOM    871  CD1 LEU A  58     -20.659   8.967 -43.021  1.00  0.00           C  
ATOM    872  CD2 LEU A  58     -19.590   6.735 -42.678  1.00  0.00           C  
ATOM    873  H   LEU A  58     -23.824   6.905 -40.232  1.00  0.00           H  
ATOM    874  HA  LEU A  58     -23.337   8.739 -42.334  1.00  0.00           H  
ATOM    875  HB2 LEU A  58     -21.607   7.432 -40.970  1.00  0.00           H  
ATOM    876  HB3 LEU A  58     -22.026   5.988 -41.877  1.00  0.00           H  
ATOM    877  HG  LEU A  58     -21.230   7.137 -43.988  1.00  0.00           H  
ATOM    878 HD11 LEU A  58     -19.794   9.218 -43.642  1.00  0.00           H  
ATOM    879 HD12 LEU A  58     -21.526   9.490 -43.435  1.00  0.00           H  
ATOM    880 HD13 LEU A  58     -20.475   9.360 -42.016  1.00  0.00           H  
ATOM    881 HD21 LEU A  58     -18.820   6.980 -43.417  1.00  0.00           H  
ATOM    882 HD22 LEU A  58     -19.212   7.014 -41.689  1.00  0.00           H  
ATOM    883 HD23 LEU A  58     -19.733   5.649 -42.692  1.00  0.00           H  
ATOM    884  N   ILE A  59     -24.567   5.779 -43.295  1.00  0.00           N  
ATOM    885  CA  ILE A  59     -25.146   5.098 -44.463  1.00  0.00           C  
ATOM    886  C   ILE A  59     -26.464   5.753 -44.958  1.00  0.00           C  
ATOM    887  O   ILE A  59     -27.034   5.377 -45.981  1.00  0.00           O  
ATOM    888  CB  ILE A  59     -25.264   3.570 -44.243  1.00  0.00           C  
ATOM    889  CG1 ILE A  59     -25.344   2.741 -45.544  1.00  0.00           C  
ATOM    890  CG2 ILE A  59     -26.456   3.204 -43.353  1.00  0.00           C  
ATOM    891  CD1 ILE A  59     -24.141   2.901 -46.463  1.00  0.00           C  
ATOM    892  H   ILE A  59     -24.556   5.310 -42.375  1.00  0.00           H  
ATOM    893  HA  ILE A  59     -24.427   5.280 -45.270  1.00  0.00           H  
ATOM    894  HB  ILE A  59     -24.357   3.240 -43.718  1.00  0.00           H  
ATOM    895 HG12 ILE A  59     -25.417   1.679 -45.276  1.00  0.00           H  
ATOM    896 HG13 ILE A  59     -26.257   2.974 -46.102  1.00  0.00           H  
ATOM    897 HG21 ILE A  59     -26.436   2.138 -43.101  1.00  0.00           H  
ATOM    898 HG22 ILE A  59     -26.429   3.762 -42.418  1.00  0.00           H  
ATOM    899 HG23 ILE A  59     -27.412   3.410 -43.845  1.00  0.00           H  
ATOM    900 HD11 ILE A  59     -24.189   2.166 -47.273  1.00  0.00           H  
ATOM    901 HD12 ILE A  59     -24.114   3.891 -46.925  1.00  0.00           H  
ATOM    902 HD13 ILE A  59     -23.205   2.742 -45.919  1.00  0.00           H  
ATOM    903  N   ARG A  60     -26.926   6.804 -44.189  1.00  0.00           N  
ATOM    904  CA  ARG A  60     -27.978   7.716 -44.621  1.00  0.00           C  
ATOM    905  C   ARG A  60     -27.430   9.085 -45.103  1.00  0.00           C  
ATOM    906  O   ARG A  60     -28.184  10.042 -45.304  1.00  0.00           O  
ATOM    907  CB  ARG A  60     -29.028   7.939 -43.520  1.00  0.00           C  
ATOM    908  CG  ARG A  60     -29.910   6.710 -43.276  1.00  0.00           C  
ATOM    909  CD  ARG A  60     -31.072   7.036 -42.338  1.00  0.00           C  
ATOM    910  NE  ARG A  60     -30.643   7.290 -40.960  1.00  0.00           N  
ATOM    911  CZ  ARG A  60     -30.270   6.317 -40.077  1.00  0.00           C  
ATOM    912  NH1 ARG A  60     -30.346   5.014 -40.423  1.00  0.00           N  
ATOM    913  NH2 ARG A  60     -29.838   6.702 -38.854  1.00  0.00           N1+
ATOM    914  H   ARG A  60     -26.492   6.963 -43.280  1.00  0.00           H  
ATOM    915  HA  ARG A  60     -28.470   7.286 -45.503  1.00  0.00           H  
ATOM    916  HB2 ARG A  60     -28.539   8.233 -42.584  1.00  0.00           H  
ATOM    917  HB3 ARG A  60     -29.681   8.775 -43.799  1.00  0.00           H  
ATOM    918  HG2 ARG A  60     -30.324   6.369 -44.232  1.00  0.00           H  
ATOM    919  HG3 ARG A  60     -29.306   5.891 -42.872  1.00  0.00           H  
ATOM    920  HD2 ARG A  60     -31.605   7.929 -42.683  1.00  0.00           H  
ATOM    921  HD3 ARG A  60     -31.811   6.228 -42.331  1.00  0.00           H  
ATOM    922  HE  ARG A  60     -30.708   8.229 -40.591  1.00  0.00           H  
ATOM    923 HH11 ARG A  60     -29.935   4.251 -39.801  1.00  0.00           H  
ATOM    924 HH12 ARG A  60     -30.660   4.690 -41.320  1.00  0.00           H  
ATOM    925 HH21 ARG A  60     -29.436   5.979 -38.172  1.00  0.00           H  
ATOM    926 HH22 ARG A  60     -29.826   7.648 -38.513  1.00  0.00           H  
ATOM    927  N   LYS A  61     -26.076   9.164 -45.376  1.00  0.00           N  
ATOM    928  CA  LYS A  61     -25.475  10.375 -45.917  1.00  0.00           C  
ATOM    929  C   LYS A  61     -24.779  10.097 -47.263  1.00  0.00           C  
ATOM    930  O   LYS A  61     -23.825   9.325 -47.400  1.00  0.00           O  
ATOM    931  CB  LYS A  61     -24.424  10.972 -44.975  1.00  0.00           C  
ATOM    932  CG  LYS A  61     -24.875  11.219 -43.541  1.00  0.00           C  
ATOM    933  CD  LYS A  61     -26.067  12.160 -43.391  1.00  0.00           C  
ATOM    934  CE  LYS A  61     -26.403  12.327 -41.915  1.00  0.00           C  
ATOM    935  NZ  LYS A  61     -27.183  13.564 -41.713  1.00  0.00           N1+
ATOM    936  H   LYS A  61     -25.475   8.352 -45.188  1.00  0.00           H  
ATOM    937  HA  LYS A  61     -26.256  11.125 -46.076  1.00  0.00           H  
ATOM    938  HB2 LYS A  61     -23.559  10.298 -44.932  1.00  0.00           H  
ATOM    939  HB3 LYS A  61     -24.061  11.914 -45.405  1.00  0.00           H  
ATOM    940  HG2 LYS A  61     -25.103  10.263 -43.072  1.00  0.00           H  
ATOM    941  HG3 LYS A  61     -24.021  11.631 -42.989  1.00  0.00           H  
ATOM    942  HD2 LYS A  61     -25.829  13.117 -43.864  1.00  0.00           H  
ATOM    943  HD3 LYS A  61     -26.948  11.773 -43.908  1.00  0.00           H  
ATOM    944  HE2 LYS A  61     -26.997  11.493 -41.530  1.00  0.00           H  
ATOM    945  HE3 LYS A  61     -25.505  12.445 -41.312  1.00  0.00           H  
ATOM    946  HZ1 LYS A  61     -26.641  14.401 -41.984  1.00  0.00           H  
ATOM    947  HZ2 LYS A  61     -28.089  13.552 -42.200  1.00  0.00           H  
ATOM    948  HZ3 LYS A  61     -27.367  13.668 -40.701  1.00  0.00           H  
ATOM    949  N   SER A  62     -25.286  10.869 -48.299  1.00  0.00           N  
ATOM    950  CA  SER A  62     -24.685  10.891 -49.628  1.00  0.00           C  
ATOM    951  C   SER A  62     -23.635  12.018 -49.662  1.00  0.00           C  
ATOM    952  O   SER A  62     -23.571  12.923 -48.827  1.00  0.00           O  
ATOM    953  CB  SER A  62     -25.717  11.102 -50.743  1.00  0.00           C  
ATOM    954  OG  SER A  62     -26.118  12.468 -50.843  1.00  0.00           O  
ATOM    955  H   SER A  62     -26.083  11.497 -48.148  1.00  0.00           H  
ATOM    956  HA  SER A  62     -24.176   9.934 -49.787  1.00  0.00           H  
ATOM    957  HB2 SER A  62     -25.285  10.831 -51.712  1.00  0.00           H  
ATOM    958  HB3 SER A  62     -26.608  10.485 -50.590  1.00  0.00           H  
ATOM    959  HG  SER A  62     -26.611  12.676 -50.012  1.00  0.00           H  
ATOM    960  N   ASN A  63     -22.814  12.006 -50.780  1.00  0.00           N  
ATOM    961  CA  ASN A  63     -21.700  12.946 -50.905  1.00  0.00           C  
ATOM    962  C   ASN A  63     -22.177  14.402 -50.878  1.00  0.00           C  
ATOM    963  O   ASN A  63     -21.425  15.303 -50.508  1.00  0.00           O  
ATOM    964  CB  ASN A  63     -20.934  12.739 -52.210  1.00  0.00           C  
ATOM    965  CG  ASN A  63     -19.809  11.735 -52.102  1.00  0.00           C  
ATOM    966  ND2 ASN A  63     -19.220  11.467 -53.303  1.00  0.00           N  
ATOM    967  OD1 ASN A  63     -19.438  11.182 -51.070  1.00  0.00           O  
ATOM    968  H   ASN A  63     -22.972  11.320 -51.512  1.00  0.00           H  
ATOM    969  HA  ASN A  63     -21.063  12.808 -50.022  1.00  0.00           H  
ATOM    970  HB2 ASN A  63     -21.612  12.422 -53.013  1.00  0.00           H  
ATOM    971  HB3 ASN A  63     -20.479  13.681 -52.539  1.00  0.00           H  
ATOM    972 HD21 ASN A  63     -18.451  10.796 -53.378  1.00  0.00           H  
ATOM    973 HD22 ASN A  63     -19.479  11.938 -54.160  1.00  0.00           H  
ATOM    974  N   HIS A  64     -23.445  14.632 -51.380  1.00  0.00           N  
ATOM    975  CA  HIS A  64     -23.982  15.996 -51.482  1.00  0.00           C  
ATOM    976  C   HIS A  64     -24.403  16.514 -50.096  1.00  0.00           C  
ATOM    977  O   HIS A  64     -24.658  17.699 -49.884  1.00  0.00           O  
ATOM    978  CB  HIS A  64     -25.185  16.037 -52.434  1.00  0.00           C  
ATOM    979  CG  HIS A  64     -25.617  17.421 -52.775  1.00  0.00           C  
ATOM    980  CD2 HIS A  64     -26.774  18.080 -52.414  1.00  0.00           C  
ATOM    981  ND1 HIS A  64     -24.812  18.242 -53.535  1.00  0.00           N  
ATOM    982  NE2 HIS A  64     -26.660  19.328 -52.959  1.00  0.00           N  
ATOM    983  CE1 HIS A  64     -25.470  19.376 -53.629  1.00  0.00           C  
ATOM    984  H   HIS A  64     -24.025  13.841 -51.655  1.00  0.00           H  
ATOM    985  HA  HIS A  64     -23.173  16.645 -51.839  1.00  0.00           H  
ATOM    986  HB2 HIS A  64     -24.929  15.521 -53.368  1.00  0.00           H  
ATOM    987  HB3 HIS A  64     -26.028  15.484 -51.999  1.00  0.00           H  
ATOM    988  HD2 HIS A  64     -27.634  17.790 -51.825  1.00  0.00           H  
ATOM    989  HE2 HIS A  64     -27.333  20.080 -52.879  1.00  0.00           H  
ATOM    990  HE1 HIS A  64     -25.142  20.258 -54.160  1.00  0.00           H  
ATOM    991  N   ASN A  65     -24.555  15.542 -49.121  1.00  0.00           N  
ATOM    992  CA  ASN A  65     -25.071  15.866 -47.794  1.00  0.00           C  
ATOM    993  C   ASN A  65     -23.908  16.115 -46.814  1.00  0.00           C  
ATOM    994  O   ASN A  65     -24.108  16.393 -45.631  1.00  0.00           O  
ATOM    995  CB  ASN A  65     -26.017  14.802 -47.239  1.00  0.00           C  
ATOM    996  CG  ASN A  65     -26.996  14.260 -48.258  1.00  0.00           C  
ATOM    997  OD1 ASN A  65     -27.042  13.057 -48.530  1.00  0.00           O  
ATOM    998  ND2 ASN A  65     -27.811  15.164 -48.881  1.00  0.00           N  
ATOM    999  H   ASN A  65     -24.268  14.578 -49.316  1.00  0.00           H  
ATOM   1000  HA  ASN A  65     -25.614  16.816 -47.862  1.00  0.00           H  
ATOM   1001  HB2 ASN A  65     -25.440  13.952 -46.854  1.00  0.00           H  
ATOM   1002  HB3 ASN A  65     -26.584  15.202 -46.390  1.00  0.00           H  
ATOM   1003 HD21 ASN A  65     -27.798  16.159 -48.682  1.00  0.00           H  
ATOM   1004 HD22 ASN A  65     -28.474  14.846 -49.581  1.00  0.00           H  
ATOM   1005  N   PHE A  66     -22.659  16.066 -47.399  1.00  0.00           N  
ATOM   1006  CA  PHE A  66     -21.437  16.501 -46.741  1.00  0.00           C  
ATOM   1007  C   PHE A  66     -21.022  17.762 -47.490  1.00  0.00           C  
ATOM   1008  O   PHE A  66     -20.647  17.745 -48.662  1.00  0.00           O  
ATOM   1009  CB  PHE A  66     -20.307  15.481 -46.829  1.00  0.00           C  
ATOM   1010  CG  PHE A  66     -20.405  14.451 -45.736  1.00  0.00           C  
ATOM   1011  CD1 PHE A  66     -19.915  14.753 -44.456  1.00  0.00           C  
ATOM   1012  CD2 PHE A  66     -21.010  13.214 -45.970  1.00  0.00           C  
ATOM   1013  CE1 PHE A  66     -20.008  13.818 -43.432  1.00  0.00           C  
ATOM   1014  CE2 PHE A  66     -21.093  12.280 -44.942  1.00  0.00           C  
ATOM   1015  CZ  PHE A  66     -20.591  12.579 -43.677  1.00  0.00           C  
ATOM   1016  H   PHE A  66     -22.594  15.768 -48.372  1.00  0.00           H  
ATOM   1017  HA  PHE A  66     -21.659  16.748 -45.697  1.00  0.00           H  
ATOM   1018  HB2 PHE A  66     -20.282  14.990 -47.810  1.00  0.00           H  
ATOM   1019  HB3 PHE A  66     -19.341  15.986 -46.718  1.00  0.00           H  
ATOM   1020  HD1 PHE A  66     -19.452  15.717 -44.256  1.00  0.00           H  
ATOM   1021  HD2 PHE A  66     -21.427  12.982 -46.947  1.00  0.00           H  
ATOM   1022  HE1 PHE A  66     -19.616  14.052 -42.447  1.00  0.00           H  
ATOM   1023  HE2 PHE A  66     -21.565  11.321 -45.120  1.00  0.00           H  
ATOM   1024  HZ  PHE A  66     -20.667  11.855 -42.873  1.00  0.00           H  
ATOM   1025  N   LEU A  67     -21.175  18.908 -46.740  1.00  0.00           N  
ATOM   1026  CA  LEU A  67     -20.904  20.250 -47.236  1.00  0.00           C  
ATOM   1027  C   LEU A  67     -19.602  20.639 -46.539  1.00  0.00           C  
ATOM   1028  O   LEU A  67     -19.497  20.677 -45.310  1.00  0.00           O  
ATOM   1029  CB  LEU A  67     -22.075  21.163 -46.846  1.00  0.00           C  
ATOM   1030  CG  LEU A  67     -21.904  22.657 -47.163  1.00  0.00           C  
ATOM   1031  CD1 LEU A  67     -21.609  22.908 -48.636  1.00  0.00           C  
ATOM   1032  CD2 LEU A  67     -23.169  23.419 -46.758  1.00  0.00           C  
ATOM   1033  H   LEU A  67     -21.461  18.850 -45.753  1.00  0.00           H  
ATOM   1034  HA  LEU A  67     -20.777  20.217 -48.323  1.00  0.00           H  
ATOM   1035  HB2 LEU A  67     -22.982  20.788 -47.340  1.00  0.00           H  
ATOM   1036  HB3 LEU A  67     -22.268  21.071 -45.770  1.00  0.00           H  
ATOM   1037  HG  LEU A  67     -21.071  23.051 -46.569  1.00  0.00           H  
ATOM   1038 HD11 LEU A  67     -21.546  23.981 -48.845  1.00  0.00           H  
ATOM   1039 HD12 LEU A  67     -20.652  22.465 -48.922  1.00  0.00           H  
ATOM   1040 HD13 LEU A  67     -22.392  22.482 -49.272  1.00  0.00           H  
ATOM   1041 HD21 LEU A  67     -23.071  24.488 -46.975  1.00  0.00           H  
ATOM   1042 HD22 LEU A  67     -24.047  23.047 -47.297  1.00  0.00           H  
ATOM   1043 HD23 LEU A  67     -23.360  23.314 -45.686  1.00  0.00           H  
ATOM   1044  N   VAL A  68     -18.554  20.896 -47.404  1.00  0.00           N  
ATOM   1045  CA  VAL A  68     -17.247  21.339 -46.933  1.00  0.00           C  
ATOM   1046  C   VAL A  68     -17.055  22.722 -47.562  1.00  0.00           C  
ATOM   1047  O   VAL A  68     -17.244  22.930 -48.766  1.00  0.00           O  
ATOM   1048  CB  VAL A  68     -16.128  20.370 -47.345  1.00  0.00           C  
ATOM   1049  CG1 VAL A  68     -14.769  20.868 -46.849  1.00  0.00           C  
ATOM   1050  CG2 VAL A  68     -16.374  18.961 -46.796  1.00  0.00           C  
ATOM   1051  H   VAL A  68     -18.670  20.795 -48.412  1.00  0.00           H  
ATOM   1052  HA  VAL A  68     -17.277  21.427 -45.845  1.00  0.00           H  
ATOM   1053  HB  VAL A  68     -16.091  20.302 -48.438  1.00  0.00           H  
ATOM   1054 HG11 VAL A  68     -13.978  20.193 -47.183  1.00  0.00           H  
ATOM   1055 HG12 VAL A  68     -14.532  21.862 -47.239  1.00  0.00           H  
ATOM   1056 HG13 VAL A  68     -14.735  20.917 -45.755  1.00  0.00           H  
ATOM   1057 HG21 VAL A  68     -15.561  18.284 -47.084  1.00  0.00           H  
ATOM   1058 HG22 VAL A  68     -16.435  18.966 -45.704  1.00  0.00           H  
ATOM   1059 HG23 VAL A  68     -17.306  18.539 -47.183  1.00  0.00           H  
ATOM   1060  N   GLN A  69     -16.666  23.706 -46.665  1.00  0.00           N  
ATOM   1061  CA  GLN A  69     -16.535  25.084 -47.113  1.00  0.00           C  
ATOM   1062  C   GLN A  69     -15.228  25.692 -46.619  1.00  0.00           C  
ATOM   1063  O   GLN A  69     -14.830  25.591 -45.455  1.00  0.00           O  
ATOM   1064  CB  GLN A  69     -17.712  25.951 -46.665  1.00  0.00           C  
ATOM   1065  CG  GLN A  69     -19.017  25.547 -47.346  1.00  0.00           C  
ATOM   1066  CD  GLN A  69     -20.159  26.372 -46.818  1.00  0.00           C  
ATOM   1067  OE1 GLN A  69     -20.975  25.943 -46.009  1.00  0.00           O  
ATOM   1068  NE2 GLN A  69     -20.198  27.648 -47.298  1.00  0.00           N  
ATOM   1069  H   GLN A  69     -16.471  23.473 -45.676  1.00  0.00           H  
ATOM   1070  HA  GLN A  69     -16.510  25.080 -48.206  1.00  0.00           H  
ATOM   1071  HB2 GLN A  69     -17.840  25.890 -45.579  1.00  0.00           H  
ATOM   1072  HB3 GLN A  69     -17.496  27.005 -46.882  1.00  0.00           H  
ATOM   1073  HG2 GLN A  69     -18.950  25.687 -48.429  1.00  0.00           H  
ATOM   1074  HG3 GLN A  69     -19.252  24.495 -47.163  1.00  0.00           H  
ATOM   1075 HE21 GLN A  69     -20.916  28.271 -46.956  1.00  0.00           H  
ATOM   1076 HE22 GLN A  69     -19.546  28.026 -47.995  1.00  0.00           H  
ATOM   1077  N   ALA A  70     -14.566  26.417 -47.597  1.00  0.00           N  
ATOM   1078  CA  ALA A  70     -13.317  27.110 -47.314  1.00  0.00           C  
ATOM   1079  C   ALA A  70     -13.719  28.557 -47.033  1.00  0.00           C  
ATOM   1080  O   ALA A  70     -13.814  29.411 -47.920  1.00  0.00           O  
ATOM   1081  CB  ALA A  70     -12.366  27.003 -48.496  1.00  0.00           C  
ATOM   1082  H   ALA A  70     -14.974  26.504 -48.545  1.00  0.00           H  
ATOM   1083  HA  ALA A  70     -12.844  26.688 -46.422  1.00  0.00           H  
ATOM   1084  HB1 ALA A  70     -11.445  27.563 -48.305  1.00  0.00           H  
ATOM   1085  HB2 ALA A  70     -12.102  25.957 -48.685  1.00  0.00           H  
ATOM   1086  HB3 ALA A  70     -12.814  27.401 -49.415  1.00  0.00           H  
ATOM   1087  N   GLY A  71     -14.169  28.788 -45.745  1.00  0.00           N  
ATOM   1088  CA  GLY A  71     -14.617  30.086 -45.246  1.00  0.00           C  
ATOM   1089  C   GLY A  71     -16.002  30.492 -45.770  1.00  0.00           C  
ATOM   1090  O   GLY A  71     -16.833  31.075 -45.079  1.00  0.00           O  
ATOM   1091  H   GLY A  71     -14.181  28.008 -45.092  1.00  0.00           H  
ATOM   1092  HA2 GLY A  71     -14.653  30.023 -44.154  1.00  0.00           H  
ATOM   1093  HA3 GLY A  71     -13.893  30.849 -45.550  1.00  0.00           H  
ATOM   1094  N   ASN A  72     -16.156  30.308 -47.126  1.00  0.00           N  
ATOM   1095  CA  ASN A  72     -17.370  30.627 -47.861  1.00  0.00           C  
ATOM   1096  C   ASN A  72     -17.536  29.586 -48.982  1.00  0.00           C  
ATOM   1097  O   ASN A  72     -18.570  28.925 -49.097  1.00  0.00           O  
ATOM   1098  CB  ASN A  72     -17.267  32.045 -48.412  1.00  0.00           C  
ATOM   1099  CG  ASN A  72     -18.611  32.550 -48.862  1.00  0.00           C  
ATOM   1100  OD1 ASN A  72     -18.932  32.622 -50.042  1.00  0.00           O  
ATOM   1101  ND2 ASN A  72     -19.444  32.932 -47.849  1.00  0.00           N  
ATOM   1102  H   ASN A  72     -15.341  29.940 -47.621  1.00  0.00           H  
ATOM   1103  HA  ASN A  72     -18.222  30.524 -47.179  1.00  0.00           H  
ATOM   1104  HB2 ASN A  72     -16.890  32.732 -47.643  1.00  0.00           H  
ATOM   1105  HB3 ASN A  72     -16.570  32.115 -49.254  1.00  0.00           H  
ATOM   1106 HD21 ASN A  72     -20.354  33.312 -48.085  1.00  0.00           H  
ATOM   1107 HD22 ASN A  72     -19.194  32.855 -46.867  1.00  0.00           H  
ATOM   1108  N   VAL A  73     -16.464  29.496 -49.855  1.00  0.00           N  
ATOM   1109  CA  VAL A  73     -16.545  28.774 -51.127  1.00  0.00           C  
ATOM   1110  C   VAL A  73     -16.608  27.267 -50.830  1.00  0.00           C  
ATOM   1111  O   VAL A  73     -15.899  26.722 -49.983  1.00  0.00           O  
ATOM   1112  CB  VAL A  73     -15.343  29.113 -52.040  1.00  0.00           C  
ATOM   1113  CG1 VAL A  73     -15.368  28.323 -53.354  1.00  0.00           C  
ATOM   1114  CG2 VAL A  73     -15.303  30.612 -52.368  1.00  0.00           C  
ATOM   1115  H   VAL A  73     -15.582  29.941 -49.615  1.00  0.00           H  
ATOM   1116  HA  VAL A  73     -17.482  29.084 -51.608  1.00  0.00           H  
ATOM   1117  HB  VAL A  73     -14.412  28.859 -51.515  1.00  0.00           H  
ATOM   1118 HG11 VAL A  73     -14.547  28.632 -54.009  1.00  0.00           H  
ATOM   1119 HG12 VAL A  73     -15.247  27.250 -53.176  1.00  0.00           H  
ATOM   1120 HG13 VAL A  73     -16.308  28.479 -53.893  1.00  0.00           H  
ATOM   1121 HG21 VAL A  73     -14.459  30.843 -53.027  1.00  0.00           H  
ATOM   1122 HG22 VAL A  73     -16.222  30.931 -52.872  1.00  0.00           H  
ATOM   1123 HG23 VAL A  73     -15.184  31.219 -51.465  1.00  0.00           H  
ATOM   1124  N   GLN A  74     -17.542  26.597 -51.604  1.00  0.00           N  
ATOM   1125  CA  GLN A  74     -17.877  25.199 -51.374  1.00  0.00           C  
ATOM   1126  C   GLN A  74     -16.916  24.283 -52.140  1.00  0.00           C  
ATOM   1127  O   GLN A  74     -16.576  24.487 -53.304  1.00  0.00           O  
ATOM   1128  CB  GLN A  74     -19.325  24.901 -51.796  1.00  0.00           C  
ATOM   1129  CG  GLN A  74     -19.657  23.410 -51.736  1.00  0.00           C  
ATOM   1130  CD  GLN A  74     -21.116  23.103 -51.953  1.00  0.00           C  
ATOM   1131  OE1 GLN A  74     -22.004  23.948 -51.978  1.00  0.00           O  
ATOM   1132  NE2 GLN A  74     -21.352  21.757 -52.095  1.00  0.00           N  
ATOM   1133  H   GLN A  74     -18.006  27.078 -52.367  1.00  0.00           H  
ATOM   1134  HA  GLN A  74     -17.772  25.008 -50.302  1.00  0.00           H  
ATOM   1135  HB2 GLN A  74     -20.007  25.470 -51.150  1.00  0.00           H  
ATOM   1136  HB3 GLN A  74     -19.504  25.262 -52.817  1.00  0.00           H  
ATOM   1137  HG2 GLN A  74     -19.099  22.872 -52.511  1.00  0.00           H  
ATOM   1138  HG3 GLN A  74     -19.372  22.999 -50.762  1.00  0.00           H  
ATOM   1139 HE21 GLN A  74     -20.614  21.061 -52.041  1.00  0.00           H  
ATOM   1140 HE22 GLN A  74     -22.298  21.434 -52.254  1.00  0.00           H  
ATOM   1141  N   LEU A  75     -16.575  23.149 -51.419  1.00  0.00           N  
ATOM   1142  CA  LEU A  75     -15.809  22.055 -52.008  1.00  0.00           C  
ATOM   1143  C   LEU A  75     -16.781  20.863 -52.096  1.00  0.00           C  
ATOM   1144  O   LEU A  75     -17.612  20.617 -51.216  1.00  0.00           O  
ATOM   1145  CB  LEU A  75     -14.603  21.649 -51.151  1.00  0.00           C  
ATOM   1146  CG  LEU A  75     -13.781  22.798 -50.535  1.00  0.00           C  
ATOM   1147  CD1 LEU A  75     -12.603  22.209 -49.757  1.00  0.00           C  
ATOM   1148  CD2 LEU A  75     -13.263  23.795 -51.569  1.00  0.00           C  
ATOM   1149  H   LEU A  75     -16.897  23.031 -50.446  1.00  0.00           H  
ATOM   1150  HA  LEU A  75     -15.478  22.332 -53.015  1.00  0.00           H  
ATOM   1151  HB2 LEU A  75     -14.947  21.010 -50.328  1.00  0.00           H  
ATOM   1152  HB3 LEU A  75     -13.950  21.008 -51.759  1.00  0.00           H  
ATOM   1153  HG  LEU A  75     -14.410  23.342 -49.819  1.00  0.00           H  
ATOM   1154 HD11 LEU A  75     -12.052  22.996 -49.233  1.00  0.00           H  
ATOM   1155 HD12 LEU A  75     -12.942  21.488 -49.009  1.00  0.00           H  
ATOM   1156 HD13 LEU A  75     -11.916  21.687 -50.429  1.00  0.00           H  
ATOM   1157 HD21 LEU A  75     -12.623  24.547 -51.096  1.00  0.00           H  
ATOM   1158 HD22 LEU A  75     -12.678  23.292 -52.341  1.00  0.00           H  
ATOM   1159 HD23 LEU A  75     -14.078  24.330 -52.062  1.00  0.00           H  
ATOM   1160  N   ARG A  76     -16.621  20.042 -53.196  1.00  0.00           N  
ATOM   1161  CA  ARG A  76     -17.449  18.850 -53.369  1.00  0.00           C  
ATOM   1162  C   ARG A  76     -16.621  17.646 -52.891  1.00  0.00           C  
ATOM   1163  O   ARG A  76     -15.481  17.404 -53.293  1.00  0.00           O  
ATOM   1164  CB  ARG A  76     -17.897  18.676 -54.821  1.00  0.00           C  
ATOM   1165  CG  ARG A  76     -18.718  17.409 -55.075  1.00  0.00           C  
ATOM   1166  CD  ARG A  76     -19.113  17.302 -56.542  1.00  0.00           C  
ATOM   1167  NE  ARG A  76     -19.403  15.908 -56.922  1.00  0.00           N  
ATOM   1168  CZ  ARG A  76     -20.623  15.327 -56.999  1.00  0.00           C  
ATOM   1169  NH1 ARG A  76     -21.752  15.943 -56.587  1.00  0.00           N  
ATOM   1170  NH2 ARG A  76     -20.715  14.087 -57.535  1.00  0.00           N1+
ATOM   1171  H   ARG A  76     -15.885  20.225 -53.887  1.00  0.00           H  
ATOM   1172  HA  ARG A  76     -18.345  18.948 -52.745  1.00  0.00           H  
ATOM   1173  HB2 ARG A  76     -18.472  19.558 -55.131  1.00  0.00           H  
ATOM   1174  HB3 ARG A  76     -17.017  18.635 -55.462  1.00  0.00           H  
ATOM   1175  HG2 ARG A  76     -18.124  16.527 -54.810  1.00  0.00           H  
ATOM   1176  HG3 ARG A  76     -19.615  17.391 -54.445  1.00  0.00           H  
ATOM   1177  HD2 ARG A  76     -19.962  17.947 -56.790  1.00  0.00           H  
ATOM   1178  HD3 ARG A  76     -18.286  17.620 -57.188  1.00  0.00           H  
ATOM   1179  HE  ARG A  76     -18.605  15.381 -57.258  1.00  0.00           H  
ATOM   1180 HH11 ARG A  76     -22.667  15.521 -56.682  1.00  0.00           H  
ATOM   1181 HH12 ARG A  76     -21.705  16.874 -56.191  1.00  0.00           H  
ATOM   1182 HH21 ARG A  76     -21.612  13.643 -57.678  1.00  0.00           H  
ATOM   1183 HH22 ARG A  76     -19.896  13.615 -57.901  1.00  0.00           H  
ATOM   1184  N   VAL A  77     -17.313  16.839 -52.005  1.00  0.00           N  
ATOM   1185  CA  VAL A  77     -16.775  15.589 -51.484  1.00  0.00           C  
ATOM   1186  C   VAL A  77     -16.983  14.554 -52.599  1.00  0.00           C  
ATOM   1187  O   VAL A  77     -18.084  14.361 -53.119  1.00  0.00           O  
ATOM   1188  CB  VAL A  77     -17.485  15.185 -50.177  1.00  0.00           C  
ATOM   1189  CG1 VAL A  77     -17.021  13.822 -49.667  1.00  0.00           C  
ATOM   1190  CG2 VAL A  77     -17.225  16.229 -49.086  1.00  0.00           C  
ATOM   1191  H   VAL A  77     -18.241  17.109 -51.696  1.00  0.00           H  
ATOM   1192  HA  VAL A  77     -15.711  15.726 -51.296  1.00  0.00           H  
ATOM   1193  HB  VAL A  77     -18.567  15.129 -50.347  1.00  0.00           H  
ATOM   1194 HG11 VAL A  77     -17.510  13.585 -48.717  1.00  0.00           H  
ATOM   1195 HG12 VAL A  77     -17.274  13.025 -50.371  1.00  0.00           H  
ATOM   1196 HG13 VAL A  77     -15.941  13.811 -49.499  1.00  0.00           H  
ATOM   1197 HG21 VAL A  77     -16.153  16.359 -48.910  1.00  0.00           H  
ATOM   1198 HG22 VAL A  77     -17.649  17.202 -49.353  1.00  0.00           H  
ATOM   1199 HG23 VAL A  77     -17.673  15.920 -48.139  1.00  0.00           H  
ATOM   1200  N   ILE A  78     -15.828  13.863 -52.945  1.00  0.00           N  
ATOM   1201  CA  ILE A  78     -15.862  12.801 -53.941  1.00  0.00           C  
ATOM   1202  C   ILE A  78     -16.053  11.459 -53.225  1.00  0.00           C  
ATOM   1203  O   ILE A  78     -16.727  10.558 -53.735  1.00  0.00           O  
ATOM   1204  CB  ILE A  78     -14.673  12.800 -54.930  1.00  0.00           C  
ATOM   1205  CG1 ILE A  78     -13.288  12.744 -54.257  1.00  0.00           C  
ATOM   1206  CG2 ILE A  78     -14.793  14.016 -55.859  1.00  0.00           C  
ATOM   1207  CD1 ILE A  78     -12.138  12.539 -55.236  1.00  0.00           C  
ATOM   1208  H   ILE A  78     -14.947  14.056 -52.447  1.00  0.00           H  
ATOM   1209  HA  ILE A  78     -16.779  12.931 -54.531  1.00  0.00           H  
ATOM   1210  HB  ILE A  78     -14.771  11.902 -55.556  1.00  0.00           H  
ATOM   1211 HG12 ILE A  78     -13.101  13.668 -53.704  1.00  0.00           H  
ATOM   1212 HG13 ILE A  78     -13.256  11.920 -53.538  1.00  0.00           H  
ATOM   1213 HG21 ILE A  78     -14.049  13.989 -56.660  1.00  0.00           H  
ATOM   1214 HG22 ILE A  78     -15.778  14.046 -56.337  1.00  0.00           H  
ATOM   1215 HG23 ILE A  78     -14.663  14.947 -55.300  1.00  0.00           H  
ATOM   1216 HD11 ILE A  78     -11.200  12.405 -54.686  1.00  0.00           H  
ATOM   1217 HD12 ILE A  78     -12.299  11.648 -55.851  1.00  0.00           H  
ATOM   1218 HD13 ILE A  78     -12.009  13.402 -55.895  1.00  0.00           H  
ATOM   1219  N   GLY A  79     -15.389  11.316 -52.023  1.00  0.00           N  
ATOM   1220  CA  GLY A  79     -15.528  10.121 -51.211  1.00  0.00           C  
ATOM   1221  C   GLY A  79     -15.583  10.501 -49.739  1.00  0.00           C  
ATOM   1222  O   GLY A  79     -14.834  11.351 -49.254  1.00  0.00           O  
ATOM   1223  H   GLY A  79     -14.801  12.090 -51.688  1.00  0.00           H  
ATOM   1224  HA2 GLY A  79     -16.420   9.559 -51.505  1.00  0.00           H  
ATOM   1225  HA3 GLY A  79     -14.644   9.497 -51.376  1.00  0.00           H  
ATOM   1226  N   HIP A  80     -16.512   9.790 -49.002  1.00  0.00           N  
ATOM   1227  CA  HIP A  80     -16.692   9.994 -47.565  1.00  0.00           C  
ATOM   1228  C   HIP A  80     -16.536   8.637 -46.885  1.00  0.00           C  
ATOM   1229  O   HIP A  80     -17.034   7.617 -47.358  1.00  0.00           O  
ATOM   1230  CB  HIP A  80     -18.007  10.669 -47.180  1.00  0.00           C  
ATOM   1231  CG  HIP A  80     -19.253  10.015 -47.645  1.00  0.00           C  
ATOM   1232  ND1 HIP A  80     -19.729  10.111 -48.941  1.00  0.00           N1+
ATOM   1233  CD2 HIP A  80     -20.244   9.346 -46.956  1.00  0.00           C  
ATOM   1234  CE1 HIP A  80     -20.964   9.610 -49.026  1.00  0.00           C  
ATOM   1235  NE2 HIP A  80     -21.314   9.209 -47.806  1.00  0.00           N  
ATOM   1236  H   HIP A  80     -17.078   9.069 -49.446  1.00  0.00           H  
ATOM   1237  HA  HIP A  80     -15.880  10.640 -47.215  1.00  0.00           H  
ATOM   1238  HB2 HIP A  80     -18.066  10.758 -46.088  1.00  0.00           H  
ATOM   1239  HB3 HIP A  80     -18.021  11.687 -47.581  1.00  0.00           H  
ATOM   1240  HD1 HIP A  80     -19.300  10.604 -49.752  1.00  0.00           H  
ATOM   1241  HD2 HIP A  80     -20.382   9.036 -45.939  1.00  0.00           H  
ATOM   1242  HE2 HIP A  80     -22.283   8.944 -47.539  1.00  0.00           H  
ATOM   1243  HE1 HIP A  80     -21.578   9.581 -49.912  1.00  0.00           H  
ATOM   1244  N   SER A  81     -15.780   8.677 -45.733  1.00  0.00           N  
ATOM   1245  CA  SER A  81     -15.349   7.466 -45.042  1.00  0.00           C  
ATOM   1246  C   SER A  81     -15.094   7.776 -43.564  1.00  0.00           C  
ATOM   1247  O   SER A  81     -14.956   8.926 -43.137  1.00  0.00           O  
ATOM   1248  CB  SER A  81     -14.063   6.946 -45.704  1.00  0.00           C  
ATOM   1249  OG  SER A  81     -13.024   7.932 -45.724  1.00  0.00           O  
ATOM   1250  H   SER A  81     -15.443   9.568 -45.354  1.00  0.00           H  
ATOM   1251  HA  SER A  81     -16.140   6.710 -45.115  1.00  0.00           H  
ATOM   1252  HB2 SER A  81     -13.673   6.066 -45.184  1.00  0.00           H  
ATOM   1253  HB3 SER A  81     -14.257   6.663 -46.744  1.00  0.00           H  
ATOM   1254  HG  SER A  81     -13.426   8.833 -45.714  1.00  0.00           H  
ATOM   1255  N   MET A  82     -14.974   6.661 -42.756  1.00  0.00           N  
ATOM   1256  CA  MET A  82     -14.721   6.783 -41.321  1.00  0.00           C  
ATOM   1257  C   MET A  82     -13.490   5.937 -40.978  1.00  0.00           C  
ATOM   1258  O   MET A  82     -13.209   4.907 -41.590  1.00  0.00           O  
ATOM   1259  CB  MET A  82     -15.948   6.318 -40.518  1.00  0.00           C  
ATOM   1260  CG  MET A  82     -15.944   6.859 -39.087  1.00  0.00           C  
ATOM   1261  SD  MET A  82     -17.499   6.502 -38.212  1.00  0.00           S  
ATOM   1262  CE  MET A  82     -17.194   4.779 -37.751  1.00  0.00           C  
ATOM   1263  H   MET A  82     -15.027   5.719 -43.135  1.00  0.00           H  
ATOM   1264  HA  MET A  82     -14.494   7.827 -41.093  1.00  0.00           H  
ATOM   1265  HB2 MET A  82     -16.854   6.670 -41.028  1.00  0.00           H  
ATOM   1266  HB3 MET A  82     -15.996   5.222 -40.512  1.00  0.00           H  
ATOM   1267  HG2 MET A  82     -15.109   6.467 -38.500  1.00  0.00           H  
ATOM   1268  HG3 MET A  82     -15.858   7.948 -39.109  1.00  0.00           H  
ATOM   1269  HE1 MET A  82     -18.040   4.412 -37.163  1.00  0.00           H  
ATOM   1270  HE2 MET A  82     -17.096   4.152 -38.640  1.00  0.00           H  
ATOM   1271  HE3 MET A  82     -16.290   4.701 -37.141  1.00  0.00           H  
ATOM   1272  N   GLN A  83     -12.792   6.394 -39.875  1.00  0.00           N  
ATOM   1273  CA  GLN A  83     -11.661   5.652 -39.317  1.00  0.00           C  
ATOM   1274  C   GLN A  83     -11.804   5.789 -37.802  1.00  0.00           C  
ATOM   1275  O   GLN A  83     -11.639   6.869 -37.233  1.00  0.00           O  
ATOM   1276  CB  GLN A  83     -10.337   6.244 -39.813  1.00  0.00           C  
ATOM   1277  CG  GLN A  83      -9.106   5.552 -39.222  1.00  0.00           C  
ATOM   1278  CD  GLN A  83      -7.810   6.024 -39.862  1.00  0.00           C  
ATOM   1279  OE1 GLN A  83      -7.715   6.357 -41.044  1.00  0.00           O  
ATOM   1280  NE2 GLN A  83      -6.747   6.052 -39.018  1.00  0.00           N  
ATOM   1281  H   GLN A  83     -13.061   7.281 -39.414  1.00  0.00           H  
ATOM   1282  HA  GLN A  83     -11.733   4.598 -39.609  1.00  0.00           H  
ATOM   1283  HB2 GLN A  83     -10.312   6.174 -40.907  1.00  0.00           H  
ATOM   1284  HB3 GLN A  83     -10.291   7.313 -39.571  1.00  0.00           H  
ATOM   1285  HG2 GLN A  83      -9.066   5.720 -38.140  1.00  0.00           H  
ATOM   1286  HG3 GLN A  83      -9.167   4.470 -39.385  1.00  0.00           H  
ATOM   1287 HE21 GLN A  83      -6.847   5.981 -38.003  1.00  0.00           H  
ATOM   1288 HE22 GLN A  83      -5.750   6.196 -39.324  1.00  0.00           H  
ATOM   1289  N   ASN A  84     -12.227   4.652 -37.144  1.00  0.00           N  
ATOM   1290  CA  ASN A  84     -12.253   4.587 -35.681  1.00  0.00           C  
ATOM   1291  C   ASN A  84     -13.072   5.745 -35.026  1.00  0.00           C  
ATOM   1292  O   ASN A  84     -14.309   5.728 -35.001  1.00  0.00           O  
ATOM   1293  CB  ASN A  84     -10.860   4.372 -35.077  1.00  0.00           C  
ATOM   1294  CG  ASN A  84     -10.347   2.963 -35.294  1.00  0.00           C  
ATOM   1295  OD1 ASN A  84     -10.751   2.208 -36.174  1.00  0.00           O  
ATOM   1296  ND2 ASN A  84      -9.354   2.590 -34.429  1.00  0.00           N  
ATOM   1297  H   ASN A  84     -12.478   3.812 -37.661  1.00  0.00           H  
ATOM   1298  HA  ASN A  84     -12.848   3.690 -35.458  1.00  0.00           H  
ATOM   1299  HB2 ASN A  84     -10.125   5.058 -35.514  1.00  0.00           H  
ATOM   1300  HB3 ASN A  84     -10.891   4.548 -33.996  1.00  0.00           H  
ATOM   1301 HD21 ASN A  84      -8.949   1.668 -34.534  1.00  0.00           H  
ATOM   1302 HD22 ASN A  84      -8.986   3.173 -33.667  1.00  0.00           H  
ATOM   1303  N   CYS A  85     -12.336   6.821 -34.545  1.00  0.00           N  
ATOM   1304  CA  CYS A  85     -12.943   7.969 -33.854  1.00  0.00           C  
ATOM   1305  C   CYS A  85     -12.961   9.298 -34.656  1.00  0.00           C  
ATOM   1306  O   CYS A  85     -13.173  10.391 -34.109  1.00  0.00           O  
ATOM   1307  CB  CYS A  85     -12.311   8.243 -32.476  1.00  0.00           C  
ATOM   1308  SG  CYS A  85     -12.051   6.747 -31.467  1.00  0.00           S  
ATOM   1309  H   CYS A  85     -11.315   6.835 -34.653  1.00  0.00           H  
ATOM   1310  HA  CYS A  85     -13.989   7.719 -33.683  1.00  0.00           H  
ATOM   1311  HB2 CYS A  85     -11.338   8.730 -32.597  1.00  0.00           H  
ATOM   1312  HB3 CYS A  85     -12.943   8.931 -31.903  1.00  0.00           H  
ATOM   1313  HG  CYS A  85     -11.126   6.217 -32.289  1.00  0.00           H  
ATOM   1314  N   VAL A  86     -12.781   9.172 -36.019  1.00  0.00           N  
ATOM   1315  CA  VAL A  86     -12.720  10.328 -36.938  1.00  0.00           C  
ATOM   1316  C   VAL A  86     -13.457   9.999 -38.259  1.00  0.00           C  
ATOM   1317  O   VAL A  86     -13.552   8.852 -38.704  1.00  0.00           O  
ATOM   1318  CB  VAL A  86     -11.226  10.729 -37.143  1.00  0.00           C  
ATOM   1319  CG1 VAL A  86     -10.870  11.358 -38.491  1.00  0.00           C  
ATOM   1320  CG2 VAL A  86     -10.765  11.687 -36.037  1.00  0.00           C  
ATOM   1321  H   VAL A  86     -12.638   8.232 -36.418  1.00  0.00           H  
ATOM   1322  HA  VAL A  86     -13.263  11.158 -36.469  1.00  0.00           H  
ATOM   1323  HB  VAL A  86     -10.619   9.819 -37.070  1.00  0.00           H  
ATOM   1324 HG11 VAL A  86      -9.793  11.554 -38.550  1.00  0.00           H  
ATOM   1325 HG12 VAL A  86     -11.112  10.687 -39.318  1.00  0.00           H  
ATOM   1326 HG13 VAL A  86     -11.379  12.312 -38.642  1.00  0.00           H  
ATOM   1327 HG21 VAL A  86      -9.703  11.931 -36.148  1.00  0.00           H  
ATOM   1328 HG22 VAL A  86     -11.331  12.624 -36.068  1.00  0.00           H  
ATOM   1329 HG23 VAL A  86     -10.892  11.246 -35.045  1.00  0.00           H  
ATOM   1330  N   LEU A  87     -13.914  11.133 -38.932  1.00  0.00           N  
ATOM   1331  CA  LEU A  87     -14.486  11.083 -40.276  1.00  0.00           C  
ATOM   1332  C   LEU A  87     -13.437  11.671 -41.234  1.00  0.00           C  
ATOM   1333  O   LEU A  87     -12.786  12.692 -40.997  1.00  0.00           O  
ATOM   1334  CB  LEU A  87     -15.796  11.870 -40.418  1.00  0.00           C  
ATOM   1335  CG  LEU A  87     -17.072  11.047 -40.150  1.00  0.00           C  
ATOM   1336  CD1 LEU A  87     -18.289  11.973 -40.138  1.00  0.00           C  
ATOM   1337  CD2 LEU A  87     -17.313   9.956 -41.191  1.00  0.00           C  
ATOM   1338  H   LEU A  87     -13.792  12.071 -38.521  1.00  0.00           H  
ATOM   1339  HA  LEU A  87     -14.636  10.035 -40.537  1.00  0.00           H  
ATOM   1340  HB2 LEU A  87     -15.774  12.724 -39.729  1.00  0.00           H  
ATOM   1341  HB3 LEU A  87     -15.870  12.293 -41.429  1.00  0.00           H  
ATOM   1342  HG  LEU A  87     -16.987  10.568 -39.170  1.00  0.00           H  
ATOM   1343 HD11 LEU A  87     -19.191  11.424 -39.850  1.00  0.00           H  
ATOM   1344 HD12 LEU A  87     -18.156  12.794 -39.429  1.00  0.00           H  
ATOM   1345 HD13 LEU A  87     -18.458  12.412 -41.125  1.00  0.00           H  
ATOM   1346 HD21 LEU A  87     -18.262   9.444 -41.001  1.00  0.00           H  
ATOM   1347 HD22 LEU A  87     -17.344  10.366 -42.205  1.00  0.00           H  
ATOM   1348 HD23 LEU A  87     -16.534   9.195 -41.151  1.00  0.00           H  
ATOM   1349  N   LYS A  88     -13.311  10.922 -42.394  1.00  0.00           N  
ATOM   1350  CA  LYS A  88     -12.313  11.225 -43.409  1.00  0.00           C  
ATOM   1351  C   LYS A  88     -13.072  11.443 -44.725  1.00  0.00           C  
ATOM   1352  O   LYS A  88     -13.725  10.556 -45.284  1.00  0.00           O  
ATOM   1353  CB  LYS A  88     -11.283  10.092 -43.540  1.00  0.00           C  
ATOM   1354  CG  LYS A  88     -10.457   9.927 -42.260  1.00  0.00           C  
ATOM   1355  CD  LYS A  88      -9.491   8.743 -42.295  1.00  0.00           C  
ATOM   1356  CE  LYS A  88      -8.174   9.028 -42.998  1.00  0.00           C  
ATOM   1357  NZ  LYS A  88      -7.321   7.816 -42.933  1.00  0.00           N1+
ATOM   1358  H   LYS A  88     -13.941  10.125 -42.578  1.00  0.00           H  
ATOM   1359  HA  LYS A  88     -11.784  12.143 -43.133  1.00  0.00           H  
ATOM   1360  HB2 LYS A  88     -11.796   9.148 -43.756  1.00  0.00           H  
ATOM   1361  HB3 LYS A  88     -10.618  10.296 -44.388  1.00  0.00           H  
ATOM   1362  HG2 LYS A  88      -9.917  10.854 -42.033  1.00  0.00           H  
ATOM   1363  HG3 LYS A  88     -11.146   9.748 -41.427  1.00  0.00           H  
ATOM   1364  HD2 LYS A  88      -9.261   8.495 -41.254  1.00  0.00           H  
ATOM   1365  HD3 LYS A  88      -9.982   7.867 -42.733  1.00  0.00           H  
ATOM   1366  HE2 LYS A  88      -8.299   9.281 -44.054  1.00  0.00           H  
ATOM   1367  HE3 LYS A  88      -7.626   9.819 -42.490  1.00  0.00           H  
ATOM   1368  HZ1 LYS A  88      -7.387   7.318 -41.995  1.00  0.00           H  
ATOM   1369  HZ2 LYS A  88      -7.597   7.093 -43.611  1.00  0.00           H  
ATOM   1370  HZ3 LYS A  88      -6.326   8.028 -43.080  1.00  0.00           H  
ATOM   1371  N   LEU A  89     -12.989  12.745 -45.193  1.00  0.00           N  
ATOM   1372  CA  LEU A  89     -13.677  13.188 -46.400  1.00  0.00           C  
ATOM   1373  C   LEU A  89     -12.607  13.538 -47.445  1.00  0.00           C  
ATOM   1374  O   LEU A  89     -11.665  14.299 -47.201  1.00  0.00           O  
ATOM   1375  CB  LEU A  89     -14.553  14.422 -46.136  1.00  0.00           C  
ATOM   1376  CG  LEU A  89     -15.485  14.323 -44.914  1.00  0.00           C  
ATOM   1377  CD1 LEU A  89     -16.213  15.653 -44.710  1.00  0.00           C  
ATOM   1378  CD2 LEU A  89     -16.500  13.192 -45.046  1.00  0.00           C  
ATOM   1379  H   LEU A  89     -12.410  13.435 -44.690  1.00  0.00           H  
ATOM   1380  HA  LEU A  89     -14.303  12.374 -46.775  1.00  0.00           H  
ATOM   1381  HB2 LEU A  89     -13.907  15.294 -45.996  1.00  0.00           H  
ATOM   1382  HB3 LEU A  89     -15.142  14.635 -47.038  1.00  0.00           H  
ATOM   1383  HG  LEU A  89     -14.883  14.141 -44.015  1.00  0.00           H  
ATOM   1384 HD11 LEU A  89     -16.856  15.607 -43.826  1.00  0.00           H  
ATOM   1385 HD12 LEU A  89     -15.498  16.470 -44.560  1.00  0.00           H  
ATOM   1386 HD13 LEU A  89     -16.838  15.904 -45.573  1.00  0.00           H  
ATOM   1387 HD21 LEU A  89     -17.139  13.144 -44.158  1.00  0.00           H  
ATOM   1388 HD22 LEU A  89     -17.141  13.338 -45.920  1.00  0.00           H  
ATOM   1389 HD23 LEU A  89     -16.011  12.219 -45.138  1.00  0.00           H  
ATOM   1390  N   LYS A  90     -12.821  12.939 -48.677  1.00  0.00           N  
ATOM   1391  CA  LYS A  90     -11.939  13.161 -49.814  1.00  0.00           C  
ATOM   1392  C   LYS A  90     -12.733  14.071 -50.763  1.00  0.00           C  
ATOM   1393  O   LYS A  90     -13.832  13.749 -51.228  1.00  0.00           O  
ATOM   1394  CB  LYS A  90     -11.575  11.831 -50.480  1.00  0.00           C  
ATOM   1395  CG  LYS A  90     -10.297  11.956 -51.316  1.00  0.00           C  
ATOM   1396  CD  LYS A  90      -9.902  10.618 -51.947  1.00  0.00           C  
ATOM   1397  CE  LYS A  90      -8.448  10.558 -52.401  1.00  0.00           C  
ATOM   1398  NZ  LYS A  90      -8.172  11.505 -53.487  1.00  0.00           N1+
ATOM   1399  H   LYS A  90     -13.644  12.336 -48.840  1.00  0.00           H  
ATOM   1400  HA  LYS A  90     -11.035  13.662 -49.459  1.00  0.00           H  
ATOM   1401  HB2 LYS A  90     -11.412  11.071 -49.705  1.00  0.00           H  
ATOM   1402  HB3 LYS A  90     -12.395  11.467 -51.109  1.00  0.00           H  
ATOM   1403  HG2 LYS A  90     -10.446  12.704 -52.102  1.00  0.00           H  
ATOM   1404  HG3 LYS A  90      -9.485  12.311 -50.670  1.00  0.00           H  
ATOM   1405  HD2 LYS A  90     -10.049   9.815 -51.213  1.00  0.00           H  
ATOM   1406  HD3 LYS A  90     -10.571  10.399 -52.788  1.00  0.00           H  
ATOM   1407  HE2 LYS A  90      -7.757  10.792 -51.584  1.00  0.00           H  
ATOM   1408  HE3 LYS A  90      -8.210   9.564 -52.789  1.00  0.00           H  
ATOM   1409  HZ1 LYS A  90      -8.795  11.459 -54.295  1.00  0.00           H  
ATOM   1410  HZ2 LYS A  90      -8.231  12.537 -53.126  1.00  0.00           H  
ATOM   1411  HZ3 LYS A  90      -7.194  11.487 -53.796  1.00  0.00           H  
ATOM   1412  N   VAL A  91     -12.118  15.282 -51.000  1.00  0.00           N  
ATOM   1413  CA  VAL A  91     -12.726  16.351 -51.783  1.00  0.00           C  
ATOM   1414  C   VAL A  91     -12.109  16.373 -53.190  1.00  0.00           C  
ATOM   1415  O   VAL A  91     -11.030  15.859 -53.474  1.00  0.00           O  
ATOM   1416  CB  VAL A  91     -12.698  17.734 -51.086  1.00  0.00           C  
ATOM   1417  CG1 VAL A  91     -13.816  17.859 -50.047  1.00  0.00           C  
ATOM   1418  CG2 VAL A  91     -11.371  18.047 -50.403  1.00  0.00           C  
ATOM   1419  H   VAL A  91     -11.166  15.446 -50.648  1.00  0.00           H  
ATOM   1420  HA  VAL A  91     -13.768  16.075 -51.945  1.00  0.00           H  
ATOM   1421  HB  VAL A  91     -12.870  18.512 -51.840  1.00  0.00           H  
ATOM   1422 HG11 VAL A  91     -13.762  18.822 -49.529  1.00  0.00           H  
ATOM   1423 HG12 VAL A  91     -14.797  17.802 -50.523  1.00  0.00           H  
ATOM   1424 HG13 VAL A  91     -13.752  17.067 -49.292  1.00  0.00           H  
ATOM   1425 HG21 VAL A  91     -11.311  19.112 -50.154  1.00  0.00           H  
ATOM   1426 HG22 VAL A  91     -11.260  17.488 -49.469  1.00  0.00           H  
ATOM   1427 HG23 VAL A  91     -10.528  17.799 -51.048  1.00  0.00           H  
ATOM   1428  N   ASP A  92     -12.894  17.034 -54.121  1.00  0.00           N  
ATOM   1429  CA  ASP A  92     -12.455  17.205 -55.507  1.00  0.00           C  
ATOM   1430  C   ASP A  92     -11.211  18.109 -55.570  1.00  0.00           C  
ATOM   1431  O   ASP A  92     -10.263  17.910 -56.325  1.00  0.00           O  
ATOM   1432  CB  ASP A  92     -13.579  17.766 -56.375  1.00  0.00           C  
ATOM   1433  CG  ASP A  92     -14.253  19.095 -56.015  1.00  0.00           C  
ATOM   1434  OD1 ASP A  92     -13.802  19.734 -55.011  1.00  0.00           O  
ATOM   1435  OD2 ASP A  92     -15.218  19.401 -56.770  1.00  0.00           O1-
ATOM   1436  H   ASP A  92     -13.822  17.393 -53.843  1.00  0.00           H  
ATOM   1437  HA  ASP A  92     -12.156  16.217 -55.876  1.00  0.00           H  
ATOM   1438  HB2 ASP A  92     -13.203  17.879 -57.401  1.00  0.00           H  
ATOM   1439  HB3 ASP A  92     -14.385  17.022 -56.419  1.00  0.00           H  
ATOM   1440  N   THR A  93     -11.355  19.232 -54.801  1.00  0.00           N  
ATOM   1441  CA  THR A  93     -10.409  20.319 -54.668  1.00  0.00           C  
ATOM   1442  C   THR A  93      -9.340  19.895 -53.647  1.00  0.00           C  
ATOM   1443  O   THR A  93      -9.614  19.338 -52.585  1.00  0.00           O  
ATOM   1444  CB  THR A  93     -11.153  21.568 -54.155  1.00  0.00           C  
ATOM   1445  OG1 THR A  93     -12.376  21.806 -54.871  1.00  0.00           O  
ATOM   1446  CG2 THR A  93     -10.312  22.832 -54.296  1.00  0.00           C  
ATOM   1447  H   THR A  93     -12.271  19.302 -54.337  1.00  0.00           H  
ATOM   1448  HA  THR A  93      -9.963  20.493 -55.654  1.00  0.00           H  
ATOM   1449  HB  THR A  93     -11.427  21.437 -53.102  1.00  0.00           H  
ATOM   1450 HG21 THR A  93      -9.399  22.784 -53.700  1.00  0.00           H  
ATOM   1451 HG22 THR A  93     -10.038  23.002 -55.343  1.00  0.00           H  
ATOM   1452 HG23 THR A  93     -10.882  23.712 -53.978  1.00  0.00           H  
ATOM   1453  HG1 THR A  93     -12.930  20.969 -54.912  1.00  0.00           H  
ATOM   1454  N   ALA A  94      -8.052  20.263 -53.991  1.00  0.00           N  
ATOM   1455  CA  ALA A  94      -6.899  20.030 -53.126  1.00  0.00           C  
ATOM   1456  C   ALA A  94      -6.481  21.364 -52.479  1.00  0.00           C  
ATOM   1457  O   ALA A  94      -6.755  22.446 -52.997  1.00  0.00           O  
ATOM   1458  CB  ALA A  94      -5.738  19.439 -53.910  1.00  0.00           C  
ATOM   1459  H   ALA A  94      -7.884  20.755 -54.863  1.00  0.00           H  
ATOM   1460  HA  ALA A  94      -7.198  19.339 -52.337  1.00  0.00           H  
ATOM   1461  HB1 ALA A  94      -4.879  19.244 -53.260  1.00  0.00           H  
ATOM   1462  HB2 ALA A  94      -6.029  18.496 -54.384  1.00  0.00           H  
ATOM   1463  HB3 ALA A  94      -5.406  20.121 -54.701  1.00  0.00           H  
ATOM   1464  N   ASN A  95      -5.777  21.232 -51.301  1.00  0.00           N  
ATOM   1465  CA  ASN A  95      -5.343  22.371 -50.500  1.00  0.00           C  
ATOM   1466  C   ASN A  95      -4.000  22.934 -51.017  1.00  0.00           C  
ATOM   1467  O   ASN A  95      -2.950  22.287 -50.903  1.00  0.00           O  
ATOM   1468  CB  ASN A  95      -5.159  21.938 -49.042  1.00  0.00           C  
ATOM   1469  CG  ASN A  95      -4.758  23.096 -48.170  1.00  0.00           C  
ATOM   1470  OD1 ASN A  95      -4.626  24.244 -48.587  1.00  0.00           O  
ATOM   1471  ND2 ASN A  95      -4.506  22.779 -46.871  1.00  0.00           N  
ATOM   1472  H   ASN A  95      -5.588  20.281 -50.947  1.00  0.00           H  
ATOM   1473  HA  ASN A  95      -6.130  23.125 -50.551  1.00  0.00           H  
ATOM   1474  HB2 ASN A  95      -6.077  21.509 -48.647  1.00  0.00           H  
ATOM   1475  HB3 ASN A  95      -4.409  21.150 -48.955  1.00  0.00           H  
ATOM   1476 HD21 ASN A  95      -4.145  23.507 -46.265  1.00  0.00           H  
ATOM   1477 HD22 ASN A  95      -4.653  21.863 -46.440  1.00  0.00           H  
ATOM   1478  N   PRO A  96      -3.998  24.213 -51.558  1.00  0.00           N  
ATOM   1479  CA  PRO A  96      -2.771  24.873 -52.025  1.00  0.00           C  
ATOM   1480  C   PRO A  96      -1.931  25.547 -50.911  1.00  0.00           C  
ATOM   1481  O   PRO A  96      -0.909  26.185 -51.169  1.00  0.00           O  
ATOM   1482  CB  PRO A  96      -3.289  25.942 -52.988  1.00  0.00           C  
ATOM   1483  CG  PRO A  96      -4.598  26.371 -52.335  1.00  0.00           C  
ATOM   1484  CD  PRO A  96      -5.162  25.063 -51.797  1.00  0.00           C  
ATOM   1485  HA  PRO A  96      -2.124  24.144 -52.525  1.00  0.00           H  
ATOM   1486  HB2 PRO A  96      -2.607  26.784 -53.135  1.00  0.00           H  
ATOM   1487  HB3 PRO A  96      -3.498  25.493 -53.967  1.00  0.00           H  
ATOM   1488  HG2 PRO A  96      -4.397  27.063 -51.509  1.00  0.00           H  
ATOM   1489  HG3 PRO A  96      -5.281  26.865 -53.032  1.00  0.00           H  
ATOM   1490  HD2 PRO A  96      -5.736  25.215 -50.879  1.00  0.00           H  
ATOM   1491  HD3 PRO A  96      -5.794  24.583 -52.545  1.00  0.00           H  
ATOM   1492  N   LYS A  97      -2.405  25.362 -49.632  1.00  0.00           N  
ATOM   1493  CA  LYS A  97      -1.697  25.741 -48.412  1.00  0.00           C  
ATOM   1494  C   LYS A  97      -1.536  24.465 -47.555  1.00  0.00           C  
ATOM   1495  O   LYS A  97      -1.734  24.445 -46.342  1.00  0.00           O  
ATOM   1496  CB  LYS A  97      -2.430  26.845 -47.644  1.00  0.00           C  
ATOM   1497  CG  LYS A  97      -2.396  28.196 -48.365  1.00  0.00           C  
ATOM   1498  CD  LYS A  97      -3.024  29.287 -47.495  1.00  0.00           C  
ATOM   1499  CE  LYS A  97      -2.922  30.659 -48.148  1.00  0.00           C  
ATOM   1500  NZ  LYS A  97      -3.502  31.665 -47.222  1.00  0.00           N1+
ATOM   1501  H   LYS A  97      -3.321  24.912 -49.495  1.00  0.00           H  
ATOM   1502  HA  LYS A  97      -0.685  26.076 -48.670  1.00  0.00           H  
ATOM   1503  HB2 LYS A  97      -3.472  26.552 -47.463  1.00  0.00           H  
ATOM   1504  HB3 LYS A  97      -1.965  26.966 -46.657  1.00  0.00           H  
ATOM   1505  HG2 LYS A  97      -1.358  28.463 -48.595  1.00  0.00           H  
ATOM   1506  HG3 LYS A  97      -2.935  28.130 -49.318  1.00  0.00           H  
ATOM   1507  HD2 LYS A  97      -4.077  29.043 -47.304  1.00  0.00           H  
ATOM   1508  HD3 LYS A  97      -2.521  29.309 -46.520  1.00  0.00           H  
ATOM   1509  HE2 LYS A  97      -1.883  30.953 -48.322  1.00  0.00           H  
ATOM   1510  HE3 LYS A  97      -3.487  30.717 -49.082  1.00  0.00           H  
ATOM   1511  HZ1 LYS A  97      -4.505  31.488 -47.069  1.00  0.00           H  
ATOM   1512  HZ2 LYS A  97      -3.044  31.639 -46.298  1.00  0.00           H  
ATOM   1513  HZ3 LYS A  97      -3.410  32.618 -47.599  1.00  0.00           H  
ATOM   1514  N   THR A  98      -1.009  23.391 -48.259  1.00  0.00           N  
ATOM   1515  CA  THR A  98      -0.620  22.140 -47.593  1.00  0.00           C  
ATOM   1516  C   THR A  98       0.833  22.345 -47.088  1.00  0.00           C  
ATOM   1517  O   THR A  98       1.721  22.710 -47.866  1.00  0.00           O  
ATOM   1518  CB  THR A  98      -0.693  20.934 -48.559  1.00  0.00           C  
ATOM   1519  OG1 THR A  98      -2.053  20.688 -48.944  1.00  0.00           O  
ATOM   1520  CG2 THR A  98      -0.205  19.637 -47.930  1.00  0.00           C  
ATOM   1521  H   THR A  98      -0.873  23.490 -49.263  1.00  0.00           H  
ATOM   1522  HA  THR A  98      -1.327  21.986 -46.775  1.00  0.00           H  
ATOM   1523  HB  THR A  98      -0.116  21.127 -49.472  1.00  0.00           H  
ATOM   1524 HG21 THR A  98       0.864  19.670 -47.714  1.00  0.00           H  
ATOM   1525 HG22 THR A  98      -0.752  19.418 -47.007  1.00  0.00           H  
ATOM   1526 HG23 THR A  98      -0.386  18.796 -48.608  1.00  0.00           H  
ATOM   1527  HG1 THR A  98      -2.249  21.306 -49.691  1.00  0.00           H  
ATOM   1528  N   PRO A  99       1.083  22.120 -45.748  1.00  0.00           N  
ATOM   1529  CA  PRO A  99       2.421  22.190 -45.168  1.00  0.00           C  
ATOM   1530  C   PRO A  99       3.135  20.830 -45.297  1.00  0.00           C  
ATOM   1531  O   PRO A  99       2.681  19.886 -45.939  1.00  0.00           O  
ATOM   1532  CB  PRO A  99       2.131  22.519 -43.701  1.00  0.00           C  
ATOM   1533  CG  PRO A  99       0.879  21.693 -43.428  1.00  0.00           C  
ATOM   1534  CD  PRO A  99       0.090  21.827 -44.725  1.00  0.00           C  
ATOM   1535  HA  PRO A  99       3.028  22.956 -45.662  1.00  0.00           H  
ATOM   1536  HB2 PRO A  99       2.937  22.279 -43.005  1.00  0.00           H  
ATOM   1537  HB3 PRO A  99       1.896  23.586 -43.595  1.00  0.00           H  
ATOM   1538  HG2 PRO A  99       1.149  20.644 -43.259  1.00  0.00           H  
ATOM   1539  HG3 PRO A  99       0.330  22.038 -42.549  1.00  0.00           H  
ATOM   1540  HD2 PRO A  99      -0.454  20.915 -44.976  1.00  0.00           H  
ATOM   1541  HD3 PRO A  99      -0.602  22.670 -44.691  1.00  0.00           H  
ATOM   1542  N   LYS A 100       4.334  20.759 -44.618  1.00  0.00           N  
ATOM   1543  CA  LYS A 100       5.142  19.535 -44.530  1.00  0.00           C  
ATOM   1544  C   LYS A 100       4.609  18.830 -43.264  1.00  0.00           C  
ATOM   1545  O   LYS A 100       4.896  19.233 -42.131  1.00  0.00           O  
ATOM   1546  CB  LYS A 100       6.595  20.000 -44.382  1.00  0.00           C  
ATOM   1547  CG  LYS A 100       7.675  18.921 -44.480  1.00  0.00           C  
ATOM   1548  CD  LYS A 100       9.024  19.564 -44.130  1.00  0.00           C  
ATOM   1549  CE  LYS A 100      10.227  18.655 -44.319  1.00  0.00           C  
ATOM   1550  NZ  LYS A 100      11.434  19.376 -43.886  1.00  0.00           N1+
ATOM   1551  H   LYS A 100       4.683  21.575 -44.124  1.00  0.00           H  
ATOM   1552  HA  LYS A 100       4.993  18.918 -45.421  1.00  0.00           H  
ATOM   1553  HB2 LYS A 100       6.802  20.747 -45.162  1.00  0.00           H  
ATOM   1554  HB3 LYS A 100       6.709  20.535 -43.430  1.00  0.00           H  
ATOM   1555  HG2 LYS A 100       7.464  18.097 -43.793  1.00  0.00           H  
ATOM   1556  HG3 LYS A 100       7.700  18.510 -45.495  1.00  0.00           H  
ATOM   1557  HD2 LYS A 100       9.159  20.463 -44.746  1.00  0.00           H  
ATOM   1558  HD3 LYS A 100       8.987  19.900 -43.088  1.00  0.00           H  
ATOM   1559  HE2 LYS A 100      10.160  17.745 -43.717  1.00  0.00           H  
ATOM   1560  HE3 LYS A 100      10.369  18.393 -45.371  1.00  0.00           H  
ATOM   1561  HZ1 LYS A 100      11.451  20.417 -44.167  1.00  0.00           H  
ATOM   1562  HZ2 LYS A 100      11.465  19.577 -42.829  1.00  0.00           H  
ATOM   1563  HZ3 LYS A 100      12.333  18.971 -44.147  1.00  0.00           H  
ATOM   1564  N   TYR A 101       3.671  17.835 -43.478  1.00  0.00           N  
ATOM   1565  CA  TYR A 101       2.947  17.223 -42.363  1.00  0.00           C  
ATOM   1566  C   TYR A 101       3.458  15.826 -41.955  1.00  0.00           C  
ATOM   1567  O   TYR A 101       3.775  14.975 -42.784  1.00  0.00           O  
ATOM   1568  CB  TYR A 101       1.424  17.169 -42.607  1.00  0.00           C  
ATOM   1569  CG  TYR A 101       0.939  16.391 -43.809  1.00  0.00           C  
ATOM   1570  CD1 TYR A 101       0.814  17.020 -45.055  1.00  0.00           C  
ATOM   1571  CD2 TYR A 101       0.554  15.047 -43.694  1.00  0.00           C  
ATOM   1572  CE1 TYR A 101       0.306  16.329 -46.158  1.00  0.00           C  
ATOM   1573  CE2 TYR A 101       0.039  14.358 -44.797  1.00  0.00           C  
ATOM   1574  CZ  TYR A 101      -0.095  15.006 -46.020  1.00  0.00           C  
ATOM   1575  OH  TYR A 101      -0.636  14.304 -47.064  1.00  0.00           O  
ATOM   1576  H   TYR A 101       3.465  17.516 -44.421  1.00  0.00           H  
ATOM   1577  HA  TYR A 101       3.086  17.874 -41.492  1.00  0.00           H  
ATOM   1578  HB2 TYR A 101       0.929  16.761 -41.716  1.00  0.00           H  
ATOM   1579  HB3 TYR A 101       1.051  18.197 -42.705  1.00  0.00           H  
ATOM   1580  HD1 TYR A 101       1.089  18.065 -45.176  1.00  0.00           H  
ATOM   1581  HD2 TYR A 101       0.632  14.526 -42.743  1.00  0.00           H  
ATOM   1582  HE1 TYR A 101       0.228  16.833 -47.116  1.00  0.00           H  
ATOM   1583  HE2 TYR A 101      -0.273  13.322 -44.700  1.00  0.00           H  
ATOM   1584  HH  TYR A 101      -0.880  14.939 -47.837  1.00  0.00           H  
ATOM   1585  N   LYS A 102       3.366  15.585 -40.586  1.00  0.00           N  
ATOM   1586  CA  LYS A 102       3.327  14.242 -40.017  1.00  0.00           C  
ATOM   1587  C   LYS A 102       2.348  14.184 -38.816  1.00  0.00           C  
ATOM   1588  O   LYS A 102       2.030  15.152 -38.125  1.00  0.00           O  
ATOM   1589  CB  LYS A 102       4.716  13.684 -39.682  1.00  0.00           C  
ATOM   1590  CG  LYS A 102       5.443  14.404 -38.540  1.00  0.00           C  
ATOM   1591  CD  LYS A 102       6.864  13.846 -38.363  1.00  0.00           C  
ATOM   1592  CE  LYS A 102       7.719  14.649 -37.390  1.00  0.00           C  
ATOM   1593  NZ  LYS A 102       7.188  14.540 -36.034  1.00  0.00           N1+
ATOM   1594  H   LYS A 102       3.328  16.378 -39.925  1.00  0.00           H  
ATOM   1595  HA  LYS A 102       2.898  13.595 -40.794  1.00  0.00           H  
ATOM   1596  HB2 LYS A 102       4.620  12.624 -39.414  1.00  0.00           H  
ATOM   1597  HB3 LYS A 102       5.338  13.724 -40.585  1.00  0.00           H  
ATOM   1598  HG2 LYS A 102       5.493  15.478 -38.745  1.00  0.00           H  
ATOM   1599  HG3 LYS A 102       4.877  14.278 -37.611  1.00  0.00           H  
ATOM   1600  HD2 LYS A 102       6.808  12.800 -38.037  1.00  0.00           H  
ATOM   1601  HD3 LYS A 102       7.373  13.845 -39.335  1.00  0.00           H  
ATOM   1602  HE2 LYS A 102       8.746  14.273 -37.361  1.00  0.00           H  
ATOM   1603  HE3 LYS A 102       7.733  15.710 -37.651  1.00  0.00           H  
ATOM   1604  HZ1 LYS A 102       6.206  14.892 -35.942  1.00  0.00           H  
ATOM   1605  HZ2 LYS A 102       7.243  13.625 -35.584  1.00  0.00           H  
ATOM   1606  HZ3 LYS A 102       7.631  15.252 -35.344  1.00  0.00           H  
ATOM   1607  N   PHE A 103       1.846  12.917 -38.578  1.00  0.00           N  
ATOM   1608  CA  PHE A 103       0.908  12.626 -37.490  1.00  0.00           C  
ATOM   1609  C   PHE A 103       1.686  11.828 -36.447  1.00  0.00           C  
ATOM   1610  O   PHE A 103       2.696  11.182 -36.726  1.00  0.00           O  
ATOM   1611  CB  PHE A 103      -0.299  11.814 -37.982  1.00  0.00           C  
ATOM   1612  CG  PHE A 103      -1.154  12.455 -39.054  1.00  0.00           C  
ATOM   1613  CD1 PHE A 103      -1.176  13.836 -39.288  1.00  0.00           C  
ATOM   1614  CD2 PHE A 103      -2.007  11.638 -39.811  1.00  0.00           C  
ATOM   1615  CE1 PHE A 103      -2.015  14.389 -40.252  1.00  0.00           C  
ATOM   1616  CE2 PHE A 103      -2.839  12.189 -40.785  1.00  0.00           C  
ATOM   1617  CZ  PHE A 103      -2.845  13.565 -41.001  1.00  0.00           C  
ATOM   1618  H   PHE A 103       2.140  12.133 -39.157  1.00  0.00           H  
ATOM   1619  HA  PHE A 103       0.582  13.562 -37.023  1.00  0.00           H  
ATOM   1620  HB2 PHE A 103       0.064  10.849 -38.364  1.00  0.00           H  
ATOM   1621  HB3 PHE A 103      -0.953  11.586 -37.130  1.00  0.00           H  
ATOM   1622  HD1 PHE A 103      -0.547  14.512 -38.721  1.00  0.00           H  
ATOM   1623  HD2 PHE A 103      -2.033  10.563 -39.643  1.00  0.00           H  
ATOM   1624  HE1 PHE A 103      -2.021  15.464 -40.408  1.00  0.00           H  
ATOM   1625  HE2 PHE A 103      -3.486  11.547 -41.377  1.00  0.00           H  
ATOM   1626  HZ  PHE A 103      -3.511  13.994 -41.741  1.00  0.00           H  
ATOM   1627  N   VAL A 104       1.134  11.858 -35.184  1.00  0.00           N  
ATOM   1628  CA  VAL A 104       1.713  11.130 -34.062  1.00  0.00           C  
ATOM   1629  C   VAL A 104       0.592  10.814 -33.045  1.00  0.00           C  
ATOM   1630  O   VAL A 104      -0.393  11.534 -32.894  1.00  0.00           O  
ATOM   1631  CB  VAL A 104       2.872  11.883 -33.355  1.00  0.00           C  
ATOM   1632  CG1 VAL A 104       4.203  11.760 -34.102  1.00  0.00           C  
ATOM   1633  CG2 VAL A 104       2.563  13.362 -33.117  1.00  0.00           C  
ATOM   1634  H   VAL A 104       0.283  12.387 -34.990  1.00  0.00           H  
ATOM   1635  HA  VAL A 104       2.083  10.170 -34.446  1.00  0.00           H  
ATOM   1636  HB  VAL A 104       3.027  11.420 -32.371  1.00  0.00           H  
ATOM   1637 HG11 VAL A 104       5.023  12.140 -33.481  1.00  0.00           H  
ATOM   1638 HG12 VAL A 104       4.427  10.715 -34.339  1.00  0.00           H  
ATOM   1639 HG13 VAL A 104       4.207  12.339 -35.030  1.00  0.00           H  
ATOM   1640 HG21 VAL A 104       3.356  13.833 -32.527  1.00  0.00           H  
ATOM   1641 HG22 VAL A 104       2.474  13.920 -34.056  1.00  0.00           H  
ATOM   1642 HG23 VAL A 104       1.628  13.473 -32.565  1.00  0.00           H  
ATOM   1643  N   ARG A 105       0.863   9.693 -32.275  1.00  0.00           N  
ATOM   1644  CA  ARG A 105       0.031   9.231 -31.159  1.00  0.00           C  
ATOM   1645  C   ARG A 105       1.000   9.327 -29.979  1.00  0.00           C  
ATOM   1646  O   ARG A 105       1.902   8.508 -29.797  1.00  0.00           O  
ATOM   1647  CB  ARG A 105      -0.473   7.802 -31.403  1.00  0.00           C  
ATOM   1648  CG  ARG A 105      -1.341   7.285 -30.248  1.00  0.00           C  
ATOM   1649  CD  ARG A 105      -2.055   5.976 -30.600  1.00  0.00           C  
ATOM   1650  NE  ARG A 105      -2.943   5.507 -29.519  1.00  0.00           N  
ATOM   1651  CZ  ARG A 105      -4.036   6.210 -29.082  1.00  0.00           C  
ATOM   1652  NH1 ARG A 105      -4.497   7.318 -29.704  1.00  0.00           N  
ATOM   1653  NH2 ARG A 105      -4.714   5.770 -27.991  1.00  0.00           N1+
ATOM   1654  H   ARG A 105       1.701   9.145 -32.452  1.00  0.00           H  
ATOM   1655  HA  ARG A 105      -0.815   9.910 -31.029  1.00  0.00           H  
ATOM   1656  HB2 ARG A 105      -1.056   7.792 -32.332  1.00  0.00           H  
ATOM   1657  HB3 ARG A 105       0.369   7.114 -31.558  1.00  0.00           H  
ATOM   1658  HG2 ARG A 105      -0.720   7.122 -29.359  1.00  0.00           H  
ATOM   1659  HG3 ARG A 105      -2.064   8.056 -29.969  1.00  0.00           H  
ATOM   1660  HD2 ARG A 105      -2.643   6.049 -31.520  1.00  0.00           H  
ATOM   1661  HD3 ARG A 105      -1.312   5.187 -30.764  1.00  0.00           H  
ATOM   1662  HE  ARG A 105      -2.763   4.609 -29.084  1.00  0.00           H  
ATOM   1663 HH11 ARG A 105      -5.230   7.891 -29.301  1.00  0.00           H  
ATOM   1664 HH12 ARG A 105      -4.172   7.675 -30.670  1.00  0.00           H  
ATOM   1665 HH21 ARG A 105      -4.466   4.927 -27.495  1.00  0.00           H  
ATOM   1666 HH22 ARG A 105      -5.529   6.322 -27.654  1.00  0.00           H  
ATOM   1667  N   ILE A 106       0.891  10.513 -29.270  1.00  0.00           N  
ATOM   1668  CA  ILE A 106       1.928  10.902 -28.324  1.00  0.00           C  
ATOM   1669  C   ILE A 106       1.816  10.196 -26.955  1.00  0.00           C  
ATOM   1670  O   ILE A 106       0.800   9.655 -26.527  1.00  0.00           O  
ATOM   1671  CB  ILE A 106       2.065  12.440 -28.150  1.00  0.00           C  
ATOM   1672  CG1 ILE A 106       0.806  13.095 -27.551  1.00  0.00           C  
ATOM   1673  CG2 ILE A 106       2.454  13.091 -29.481  1.00  0.00           C  
ATOM   1674  CD1 ILE A 106       1.074  14.482 -26.985  1.00  0.00           C  
ATOM   1675  H   ILE A 106       0.081  11.123 -29.424  1.00  0.00           H  
ATOM   1676  HA  ILE A 106       2.877  10.545 -28.752  1.00  0.00           H  
ATOM   1677  HB  ILE A 106       2.894  12.627 -27.455  1.00  0.00           H  
ATOM   1678 HG12 ILE A 106       0.026  13.182 -28.311  1.00  0.00           H  
ATOM   1679 HG13 ILE A 106       0.400  12.478 -26.742  1.00  0.00           H  
ATOM   1680 HG21 ILE A 106       2.704  14.148 -29.349  1.00  0.00           H  
ATOM   1681 HG22 ILE A 106       3.335  12.602 -29.911  1.00  0.00           H  
ATOM   1682 HG23 ILE A 106       1.639  13.023 -30.207  1.00  0.00           H  
ATOM   1683 HD11 ILE A 106       1.424  15.178 -27.752  1.00  0.00           H  
ATOM   1684 HD12 ILE A 106       0.152  14.890 -26.563  1.00  0.00           H  
ATOM   1685 HD13 ILE A 106       1.820  14.441 -26.186  1.00  0.00           H  
ATOM   1686  N   GLN A 107       2.980  10.292 -26.216  1.00  0.00           N  
ATOM   1687  CA  GLN A 107       3.080   9.839 -24.828  1.00  0.00           C  
ATOM   1688  C   GLN A 107       2.502  10.968 -23.950  1.00  0.00           C  
ATOM   1689  O   GLN A 107       2.396  12.120 -24.388  1.00  0.00           O  
ATOM   1690  CB  GLN A 107       4.553   9.567 -24.483  1.00  0.00           C  
ATOM   1691  CG  GLN A 107       5.169   8.441 -25.322  1.00  0.00           C  
ATOM   1692  CD  GLN A 107       4.530   7.091 -25.073  1.00  0.00           C  
ATOM   1693  NE2 GLN A 107       4.839   6.147 -26.011  1.00  0.00           N  
ATOM   1694  OE1 GLN A 107       3.821   6.836 -24.105  1.00  0.00           O  
ATOM   1695  H   GLN A 107       3.791  10.744 -26.623  1.00  0.00           H  
ATOM   1696  HA  GLN A 107       2.455   8.949 -24.710  1.00  0.00           H  
ATOM   1697  HB2 GLN A 107       5.139  10.482 -24.649  1.00  0.00           H  
ATOM   1698  HB3 GLN A 107       4.671   9.333 -23.421  1.00  0.00           H  
ATOM   1699  HG2 GLN A 107       5.111   8.678 -26.391  1.00  0.00           H  
ATOM   1700  HG3 GLN A 107       6.233   8.349 -25.069  1.00  0.00           H  
ATOM   1701 HE21 GLN A 107       5.429   6.328 -26.813  1.00  0.00           H  
ATOM   1702 HE22 GLN A 107       4.461   5.215 -25.902  1.00  0.00           H  
ATOM   1703  N   PRO A 108       2.122  10.661 -22.659  1.00  0.00           N  
ATOM   1704  CA  PRO A 108       1.612  11.693 -21.757  1.00  0.00           C  
ATOM   1705  C   PRO A 108       2.715  12.642 -21.248  1.00  0.00           C  
ATOM   1706  O   PRO A 108       3.914  12.356 -21.269  1.00  0.00           O  
ATOM   1707  CB  PRO A 108       1.021  10.906 -20.589  1.00  0.00           C  
ATOM   1708  CG  PRO A 108       1.846   9.624 -20.563  1.00  0.00           C  
ATOM   1709  CD  PRO A 108       2.109   9.346 -22.033  1.00  0.00           C  
ATOM   1710  HA  PRO A 108       0.851  12.288 -22.272  1.00  0.00           H  
ATOM   1711  HB2 PRO A 108       1.083  11.434 -19.635  1.00  0.00           H  
ATOM   1712  HB3 PRO A 108      -0.029  10.664 -20.793  1.00  0.00           H  
ATOM   1713  HG2 PRO A 108       2.793   9.805 -20.041  1.00  0.00           H  
ATOM   1714  HG3 PRO A 108       1.334   8.798 -20.063  1.00  0.00           H  
ATOM   1715  HD2 PRO A 108       3.040   8.802 -22.189  1.00  0.00           H  
ATOM   1716  HD3 PRO A 108       1.289   8.775 -22.483  1.00  0.00           H  
ATOM   1717  N   GLY A 109       2.224  13.822 -20.714  1.00  0.00           N  
ATOM   1718  CA  GLY A 109       3.068  14.761 -19.995  1.00  0.00           C  
ATOM   1719  C   GLY A 109       3.744  15.818 -20.862  1.00  0.00           C  
ATOM   1720  O   GLY A 109       4.470  16.683 -20.375  1.00  0.00           O  
ATOM   1721  H   GLY A 109       1.232  14.091 -20.787  1.00  0.00           H  
ATOM   1722  HA2 GLY A 109       2.430  15.268 -19.268  1.00  0.00           H  
ATOM   1723  HA3 GLY A 109       3.848  14.208 -19.462  1.00  0.00           H  
ATOM   1724  N   GLN A 110       3.517  15.700 -22.216  1.00  0.00           N  
ATOM   1725  CA  GLN A 110       4.241  16.466 -23.225  1.00  0.00           C  
ATOM   1726  C   GLN A 110       3.378  17.656 -23.667  1.00  0.00           C  
ATOM   1727  O   GLN A 110       2.155  17.664 -23.504  1.00  0.00           O  
ATOM   1728  CB  GLN A 110       4.594  15.588 -24.435  1.00  0.00           C  
ATOM   1729  CG  GLN A 110       5.103  14.193 -24.066  1.00  0.00           C  
ATOM   1730  CD  GLN A 110       6.279  14.236 -23.120  1.00  0.00           C  
ATOM   1731  OE1 GLN A 110       7.258  14.950 -23.317  1.00  0.00           O  
ATOM   1732  NE2 GLN A 110       6.187  13.421 -22.029  1.00  0.00           N  
ATOM   1733  H   GLN A 110       2.794  15.049 -22.509  1.00  0.00           H  
ATOM   1734  HA  GLN A 110       5.157  16.858 -22.770  1.00  0.00           H  
ATOM   1735  HB2 GLN A 110       3.713  15.469 -25.078  1.00  0.00           H  
ATOM   1736  HB3 GLN A 110       5.344  16.108 -25.045  1.00  0.00           H  
ATOM   1737  HG2 GLN A 110       4.294  13.599 -23.635  1.00  0.00           H  
ATOM   1738  HG3 GLN A 110       5.426  13.667 -24.971  1.00  0.00           H  
ATOM   1739 HE21 GLN A 110       5.350  12.863 -21.799  1.00  0.00           H  
ATOM   1740 HE22 GLN A 110       6.967  13.364 -21.385  1.00  0.00           H  
ATOM   1741  N   THR A 111       4.089  18.680 -24.265  1.00  0.00           N  
ATOM   1742  CA  THR A 111       3.480  19.959 -24.639  1.00  0.00           C  
ATOM   1743  C   THR A 111       3.317  20.141 -26.158  1.00  0.00           C  
ATOM   1744  O   THR A 111       3.890  19.447 -27.000  1.00  0.00           O  
ATOM   1745  CB  THR A 111       4.282  21.138 -24.077  1.00  0.00           C  
ATOM   1746  OG1 THR A 111       5.661  20.870 -24.322  1.00  0.00           O  
ATOM   1747  CG2 THR A 111       4.059  21.337 -22.586  1.00  0.00           C  
ATOM   1748  H   THR A 111       5.083  18.594 -24.467  1.00  0.00           H  
ATOM   1749  HA  THR A 111       2.473  19.972 -24.227  1.00  0.00           H  
ATOM   1750  HB  THR A 111       4.036  22.074 -24.588  1.00  0.00           H  
ATOM   1751 HG21 THR A 111       3.039  21.675 -22.386  1.00  0.00           H  
ATOM   1752 HG22 THR A 111       4.236  20.417 -22.021  1.00  0.00           H  
ATOM   1753 HG23 THR A 111       4.749  22.089 -22.196  1.00  0.00           H  
ATOM   1754  HG1 THR A 111       6.188  21.624 -23.937  1.00  0.00           H  
ATOM   1755  N   PHE A 112       2.413  21.167 -26.444  1.00  0.00           N  
ATOM   1756  CA  PHE A 112       2.047  21.551 -27.800  1.00  0.00           C  
ATOM   1757  C   PHE A 112       1.277  22.873 -27.798  1.00  0.00           C  
ATOM   1758  O   PHE A 112       0.771  23.346 -26.775  1.00  0.00           O  
ATOM   1759  CB  PHE A 112       1.209  20.462 -28.495  1.00  0.00           C  
ATOM   1760  CG  PHE A 112       0.147  19.843 -27.614  1.00  0.00           C  
ATOM   1761  CD1 PHE A 112       0.390  18.591 -27.038  1.00  0.00           C  
ATOM   1762  CD2 PHE A 112      -1.052  20.505 -27.324  1.00  0.00           C  
ATOM   1763  CE1 PHE A 112      -0.537  18.018 -26.179  1.00  0.00           C  
ATOM   1764  CE2 PHE A 112      -1.977  19.927 -26.451  1.00  0.00           C  
ATOM   1765  CZ  PHE A 112      -1.715  18.686 -25.874  1.00  0.00           C  
ATOM   1766  H   PHE A 112       1.907  21.640 -25.681  1.00  0.00           H  
ATOM   1767  HA  PHE A 112       2.973  21.724 -28.353  1.00  0.00           H  
ATOM   1768  HB2 PHE A 112       0.712  20.838 -29.393  1.00  0.00           H  
ATOM   1769  HB3 PHE A 112       1.892  19.677 -28.838  1.00  0.00           H  
ATOM   1770  HD1 PHE A 112       1.317  18.062 -27.251  1.00  0.00           H  
ATOM   1771  HD2 PHE A 112      -1.264  21.483 -27.749  1.00  0.00           H  
ATOM   1772  HE1 PHE A 112      -0.323  17.055 -25.736  1.00  0.00           H  
ATOM   1773  HE2 PHE A 112      -2.897  20.451 -26.208  1.00  0.00           H  
ATOM   1774  HZ  PHE A 112      -2.415  18.239 -25.174  1.00  0.00           H  
ATOM   1775  N   SER A 113       1.146  23.449 -29.057  1.00  0.00           N  
ATOM   1776  CA  SER A 113       0.341  24.661 -29.225  1.00  0.00           C  
ATOM   1777  C   SER A 113      -1.031  24.208 -29.701  1.00  0.00           C  
ATOM   1778  O   SER A 113      -1.176  23.403 -30.624  1.00  0.00           O  
ATOM   1779  CB  SER A 113       0.947  25.662 -30.215  1.00  0.00           C  
ATOM   1780  OG  SER A 113       1.947  26.499 -29.610  1.00  0.00           O  
ATOM   1781  H   SER A 113       1.554  22.989 -29.890  1.00  0.00           H  
ATOM   1782  HA  SER A 113       0.232  25.148 -28.254  1.00  0.00           H  
ATOM   1783  HB2 SER A 113       1.414  25.141 -31.054  1.00  0.00           H  
ATOM   1784  HB3 SER A 113       0.180  26.335 -30.611  1.00  0.00           H  
ATOM   1785  HG  SER A 113       2.183  26.077 -28.738  1.00  0.00           H  
ATOM   1786  N   VAL A 114      -2.093  24.771 -29.020  1.00  0.00           N  
ATOM   1787  CA  VAL A 114      -3.481  24.496 -29.374  1.00  0.00           C  
ATOM   1788  C   VAL A 114      -3.932  25.704 -30.205  1.00  0.00           C  
ATOM   1789  O   VAL A 114      -3.870  26.863 -29.788  1.00  0.00           O  
ATOM   1790  CB  VAL A 114      -4.369  24.318 -28.133  1.00  0.00           C  
ATOM   1791  CG1 VAL A 114      -5.828  24.053 -28.518  1.00  0.00           C  
ATOM   1792  CG2 VAL A 114      -3.869  23.171 -27.255  1.00  0.00           C  
ATOM   1793  H   VAL A 114      -1.932  25.441 -28.247  1.00  0.00           H  
ATOM   1794  HA  VAL A 114      -3.515  23.590 -29.978  1.00  0.00           H  
ATOM   1795  HB  VAL A 114      -4.334  25.236 -27.538  1.00  0.00           H  
ATOM   1796 HG11 VAL A 114      -6.435  23.863 -27.627  1.00  0.00           H  
ATOM   1797 HG12 VAL A 114      -6.267  24.913 -29.033  1.00  0.00           H  
ATOM   1798 HG13 VAL A 114      -5.914  23.181 -29.175  1.00  0.00           H  
ATOM   1799 HG21 VAL A 114      -4.503  23.063 -26.370  1.00  0.00           H  
ATOM   1800 HG22 VAL A 114      -3.882  22.222 -27.801  1.00  0.00           H  
ATOM   1801 HG23 VAL A 114      -2.849  23.353 -26.904  1.00  0.00           H  
ATOM   1802  N   LEU A 115      -4.439  25.352 -31.444  1.00  0.00           N  
ATOM   1803  CA  LEU A 115      -5.052  26.331 -32.326  1.00  0.00           C  
ATOM   1804  C   LEU A 115      -6.546  26.153 -32.069  1.00  0.00           C  
ATOM   1805  O   LEU A 115      -7.130  25.096 -32.329  1.00  0.00           O  
ATOM   1806  CB  LEU A 115      -4.739  26.060 -33.801  1.00  0.00           C  
ATOM   1807  CG  LEU A 115      -5.494  26.986 -34.775  1.00  0.00           C  
ATOM   1808  CD1 LEU A 115      -5.147  28.457 -34.568  1.00  0.00           C  
ATOM   1809  CD2 LEU A 115      -5.214  26.578 -36.219  1.00  0.00           C  
ATOM   1810  H   LEU A 115      -4.462  24.356 -31.725  1.00  0.00           H  
ATOM   1811  HA  LEU A 115      -4.714  27.331 -32.041  1.00  0.00           H  
ATOM   1812  HB2 LEU A 115      -3.659  26.155 -33.965  1.00  0.00           H  
ATOM   1813  HB3 LEU A 115      -4.991  25.019 -34.040  1.00  0.00           H  
ATOM   1814  HG  LEU A 115      -6.571  26.872 -34.614  1.00  0.00           H  
ATOM   1815 HD11 LEU A 115      -5.623  29.079 -35.329  1.00  0.00           H  
ATOM   1816 HD12 LEU A 115      -5.501  28.818 -33.601  1.00  0.00           H  
ATOM   1817 HD13 LEU A 115      -4.069  28.623 -34.617  1.00  0.00           H  
ATOM   1818 HD21 LEU A 115      -5.811  27.181 -36.910  1.00  0.00           H  
ATOM   1819 HD22 LEU A 115      -4.157  26.713 -36.471  1.00  0.00           H  
ATOM   1820 HD23 LEU A 115      -5.478  25.529 -36.386  1.00  0.00           H  
ATOM   1821  N   ALA A 116      -7.161  27.268 -31.535  1.00  0.00           N  
ATOM   1822  CA  ALA A 116      -8.578  27.326 -31.257  1.00  0.00           C  
ATOM   1823  C   ALA A 116      -9.231  27.976 -32.473  1.00  0.00           C  
ATOM   1824  O   ALA A 116      -8.821  29.016 -32.997  1.00  0.00           O  
ATOM   1825  CB  ALA A 116      -8.891  28.112 -29.996  1.00  0.00           C  
ATOM   1826  H   ALA A 116      -6.591  28.119 -31.367  1.00  0.00           H  
ATOM   1827  HA  ALA A 116      -8.942  26.302 -31.141  1.00  0.00           H  
ATOM   1828  HB1 ALA A 116      -9.968  28.121 -29.802  1.00  0.00           H  
ATOM   1829  HB2 ALA A 116      -8.388  27.669 -29.131  1.00  0.00           H  
ATOM   1830  HB3 ALA A 116      -8.564  29.154 -30.074  1.00  0.00           H  
ATOM   1831  N   CYS A 117     -10.336  27.264 -32.910  1.00  0.00           N  
ATOM   1832  CA  CYS A 117     -11.122  27.651 -34.075  1.00  0.00           C  
ATOM   1833  C   CYS A 117     -12.565  27.802 -33.608  1.00  0.00           C  
ATOM   1834  O   CYS A 117     -13.021  27.145 -32.671  1.00  0.00           O  
ATOM   1835  CB  CYS A 117     -11.089  26.578 -35.166  1.00  0.00           C  
ATOM   1836  SG  CYS A 117      -9.400  26.211 -35.724  1.00  0.00           S  
ATOM   1837  H   CYS A 117     -10.654  26.419 -32.423  1.00  0.00           H  
ATOM   1838  HA  CYS A 117     -10.769  28.611 -34.456  1.00  0.00           H  
ATOM   1839  HB2 CYS A 117     -11.527  25.643 -34.807  1.00  0.00           H  
ATOM   1840  HB3 CYS A 117     -11.678  26.887 -36.036  1.00  0.00           H  
ATOM   1841  HG  CYS A 117      -8.888  25.957 -34.508  1.00  0.00           H  
ATOM   1842  N   TYR A 118     -13.318  28.644 -34.405  1.00  0.00           N  
ATOM   1843  CA  TYR A 118     -14.762  28.748 -34.242  1.00  0.00           C  
ATOM   1844  C   TYR A 118     -15.362  28.816 -35.646  1.00  0.00           C  
ATOM   1845  O   TYR A 118     -14.972  29.589 -36.519  1.00  0.00           O  
ATOM   1846  CB  TYR A 118     -15.223  29.979 -33.441  1.00  0.00           C  
ATOM   1847  CG  TYR A 118     -14.867  29.983 -31.971  1.00  0.00           C  
ATOM   1848  CD1 TYR A 118     -14.405  31.161 -31.369  1.00  0.00           C  
ATOM   1849  CD2 TYR A 118     -15.020  28.848 -31.166  1.00  0.00           C  
ATOM   1850  CE1 TYR A 118     -14.019  31.185 -30.024  1.00  0.00           C  
ATOM   1851  CE2 TYR A 118     -14.611  28.860 -29.832  1.00  0.00           C  
ATOM   1852  CZ  TYR A 118     -14.109  30.025 -29.267  1.00  0.00           C  
ATOM   1853  OH  TYR A 118     -13.732  30.001 -27.951  1.00  0.00           O  
ATOM   1854  H   TYR A 118     -12.877  29.191 -35.162  1.00  0.00           H  
ATOM   1855  HA  TYR A 118     -15.114  27.830 -33.763  1.00  0.00           H  
ATOM   1856  HB2 TYR A 118     -14.806  30.878 -33.916  1.00  0.00           H  
ATOM   1857  HB3 TYR A 118     -16.314  30.075 -33.512  1.00  0.00           H  
ATOM   1858  HD1 TYR A 118     -14.314  32.075 -31.954  1.00  0.00           H  
ATOM   1859  HD2 TYR A 118     -15.431  27.927 -31.570  1.00  0.00           H  
ATOM   1860  HE1 TYR A 118     -13.638  32.111 -29.604  1.00  0.00           H  
ATOM   1861  HE2 TYR A 118     -14.694  27.949 -29.251  1.00  0.00           H  
ATOM   1862  HH  TYR A 118     -13.332  30.867 -27.749  1.00  0.00           H  
ATOM   1863  N   ASN A 119     -16.397  27.926 -35.852  1.00  0.00           N  
ATOM   1864  CA  ASN A 119     -17.276  28.008 -37.022  1.00  0.00           C  
ATOM   1865  C   ASN A 119     -16.581  28.019 -38.394  1.00  0.00           C  
ATOM   1866  O   ASN A 119     -17.015  28.656 -39.356  1.00  0.00           O  
ATOM   1867  CB  ASN A 119     -18.275  29.158 -36.880  1.00  0.00           C  
ATOM   1868  CG  ASN A 119     -19.481  28.641 -36.145  1.00  0.00           C  
ATOM   1869  OD1 ASN A 119     -19.476  28.428 -34.937  1.00  0.00           O  
ATOM   1870  ND2 ASN A 119     -20.574  28.395 -36.928  1.00  0.00           N  
ATOM   1871  H   ASN A 119     -16.627  27.224 -35.142  1.00  0.00           H  
ATOM   1872  HA  ASN A 119     -17.819  27.052 -37.013  1.00  0.00           H  
ATOM   1873  HB2 ASN A 119     -17.865  30.003 -36.315  1.00  0.00           H  
ATOM   1874  HB3 ASN A 119     -18.602  29.558 -37.846  1.00  0.00           H  
ATOM   1875 HD21 ASN A 119     -20.597  28.566 -37.928  1.00  0.00           H  
ATOM   1876 HD22 ASN A 119     -21.417  28.042 -36.492  1.00  0.00           H  
ATOM   1877  N   GLY A 120     -15.545  27.116 -38.519  1.00  0.00           N  
ATOM   1878  CA  GLY A 120     -14.877  26.910 -39.783  1.00  0.00           C  
ATOM   1879  C   GLY A 120     -13.807  27.930 -40.104  1.00  0.00           C  
ATOM   1880  O   GLY A 120     -13.412  28.117 -41.260  1.00  0.00           O  
ATOM   1881  H   GLY A 120     -15.228  26.533 -37.732  1.00  0.00           H  
ATOM   1882  HA2 GLY A 120     -14.420  25.917 -39.776  1.00  0.00           H  
ATOM   1883  HA3 GLY A 120     -15.625  26.961 -40.571  1.00  0.00           H  
ATOM   1884  N   SER A 121     -13.257  28.587 -39.024  1.00  0.00           N  
ATOM   1885  CA  SER A 121     -12.146  29.518 -39.190  1.00  0.00           C  
ATOM   1886  C   SER A 121     -11.448  29.729 -37.832  1.00  0.00           C  
ATOM   1887  O   SER A 121     -12.026  29.502 -36.759  1.00  0.00           O  
ATOM   1888  CB  SER A 121     -12.636  30.829 -39.826  1.00  0.00           C  
ATOM   1889  OG  SER A 121     -12.857  30.680 -41.241  1.00  0.00           O  
ATOM   1890  H   SER A 121     -13.654  28.457 -38.091  1.00  0.00           H  
ATOM   1891  HA  SER A 121     -11.448  29.017 -39.869  1.00  0.00           H  
ATOM   1892  HB2 SER A 121     -13.578  31.160 -39.374  1.00  0.00           H  
ATOM   1893  HB3 SER A 121     -11.908  31.635 -39.700  1.00  0.00           H  
ATOM   1894  HG  SER A 121     -13.192  29.763 -41.389  1.00  0.00           H  
ATOM   1895  N   PRO A 122     -10.137  30.164 -37.847  1.00  0.00           N  
ATOM   1896  CA  PRO A 122      -9.371  30.320 -36.603  1.00  0.00           C  
ATOM   1897  C   PRO A 122      -9.898  31.406 -35.657  1.00  0.00           C  
ATOM   1898  O   PRO A 122     -10.489  32.406 -36.062  1.00  0.00           O  
ATOM   1899  CB  PRO A 122      -7.974  30.742 -37.066  1.00  0.00           C  
ATOM   1900  CG  PRO A 122      -7.900  30.272 -38.510  1.00  0.00           C  
ATOM   1901  CD  PRO A 122      -9.317  30.469 -39.010  1.00  0.00           C  
ATOM   1902  HA  PRO A 122      -9.346  29.351 -36.099  1.00  0.00           H  
ATOM   1903  HB2 PRO A 122      -7.845  31.831 -37.030  1.00  0.00           H  
ATOM   1904  HB3 PRO A 122      -7.198  30.303 -36.435  1.00  0.00           H  
ATOM   1905  HG2 PRO A 122      -7.177  30.836 -39.101  1.00  0.00           H  
ATOM   1906  HG3 PRO A 122      -7.630  29.209 -38.543  1.00  0.00           H  
ATOM   1907  HD2 PRO A 122      -9.500  31.514 -39.281  1.00  0.00           H  
ATOM   1908  HD3 PRO A 122      -9.541  29.831 -39.866  1.00  0.00           H  
ATOM   1909  N   SER A 123      -9.585  31.193 -34.316  1.00  0.00           N  
ATOM   1910  CA  SER A 123      -9.958  32.180 -33.309  1.00  0.00           C  
ATOM   1911  C   SER A 123      -8.990  32.417 -32.147  1.00  0.00           C  
ATOM   1912  O   SER A 123      -9.200  33.375 -31.390  1.00  0.00           O  
ATOM   1913  CB  SER A 123     -11.317  31.843 -32.679  1.00  0.00           C  
ATOM   1914  OG  SER A 123     -11.818  32.926 -31.885  1.00  0.00           O  
ATOM   1915  H   SER A 123      -9.123  30.327 -34.010  1.00  0.00           H  
ATOM   1916  HA  SER A 123     -10.037  33.156 -33.806  1.00  0.00           H  
ATOM   1917  HB2 SER A 123     -12.061  31.635 -33.454  1.00  0.00           H  
ATOM   1918  HB3 SER A 123     -11.245  30.957 -32.038  1.00  0.00           H  
ATOM   1919  HG  SER A 123     -11.063  33.290 -31.372  1.00  0.00           H  
ATOM   1920  N   GLY A 124      -8.010  31.484 -31.902  1.00  0.00           N  
ATOM   1921  CA  GLY A 124      -7.057  31.725 -30.830  1.00  0.00           C  
ATOM   1922  C   GLY A 124      -5.944  30.692 -30.773  1.00  0.00           C  
ATOM   1923  O   GLY A 124      -6.056  29.572 -31.270  1.00  0.00           O  
ATOM   1924  H   GLY A 124      -7.942  30.618 -32.446  1.00  0.00           H  
ATOM   1925  HA2 GLY A 124      -6.630  32.725 -30.967  1.00  0.00           H  
ATOM   1926  HA3 GLY A 124      -7.599  31.705 -29.878  1.00  0.00           H  
ATOM   1927  N   VAL A 125      -4.832  31.122 -30.067  1.00  0.00           N  
ATOM   1928  CA  VAL A 125      -3.669  30.261 -29.871  1.00  0.00           C  
ATOM   1929  C   VAL A 125      -3.258  30.337 -28.393  1.00  0.00           C  
ATOM   1930  O   VAL A 125      -3.257  31.385 -27.746  1.00  0.00           O  
ATOM   1931  CB  VAL A 125      -2.532  30.599 -30.861  1.00  0.00           C  
ATOM   1932  CG1 VAL A 125      -1.899  31.971 -30.617  1.00  0.00           C  
ATOM   1933  CG2 VAL A 125      -1.447  29.517 -30.874  1.00  0.00           C  
ATOM   1934  H   VAL A 125      -4.806  32.054 -29.658  1.00  0.00           H  
ATOM   1935  HA  VAL A 125      -3.999  29.241 -30.079  1.00  0.00           H  
ATOM   1936  HB  VAL A 125      -2.970  30.622 -31.869  1.00  0.00           H  
ATOM   1937 HG11 VAL A 125      -1.173  32.202 -31.404  1.00  0.00           H  
ATOM   1938 HG12 VAL A 125      -2.654  32.764 -30.623  1.00  0.00           H  
ATOM   1939 HG13 VAL A 125      -1.369  32.008 -29.659  1.00  0.00           H  
ATOM   1940 HG21 VAL A 125      -0.710  29.721 -31.659  1.00  0.00           H  
ATOM   1941 HG22 VAL A 125      -0.912  29.468 -29.921  1.00  0.00           H  
ATOM   1942 HG23 VAL A 125      -1.879  28.532 -31.077  1.00  0.00           H  
ATOM   1943  N   TYR A 126      -2.878  29.111 -27.868  1.00  0.00           N  
ATOM   1944  CA  TYR A 126      -2.330  28.961 -26.522  1.00  0.00           C  
ATOM   1945  C   TYR A 126      -1.579  27.615 -26.396  1.00  0.00           C  
ATOM   1946  O   TYR A 126      -1.832  26.651 -27.124  1.00  0.00           O  
ATOM   1947  CB  TYR A 126      -3.380  29.168 -25.414  1.00  0.00           C  
ATOM   1948  CG  TYR A 126      -4.721  28.513 -25.659  1.00  0.00           C  
ATOM   1949  CD1 TYR A 126      -5.827  29.265 -26.093  1.00  0.00           C  
ATOM   1950  CD2 TYR A 126      -4.876  27.138 -25.464  1.00  0.00           C  
ATOM   1951  CE1 TYR A 126      -7.062  28.651 -26.323  1.00  0.00           C  
ATOM   1952  CE2 TYR A 126      -6.106  26.526 -25.695  1.00  0.00           C  
ATOM   1953  CZ  TYR A 126      -7.188  27.283 -26.125  1.00  0.00           C  
ATOM   1954  OH  TYR A 126      -8.361  26.618 -26.322  1.00  0.00           O  
ATOM   1955  H   TYR A 126      -2.999  28.262 -28.432  1.00  0.00           H  
ATOM   1956  HA  TYR A 126      -1.569  29.745 -26.408  1.00  0.00           H  
ATOM   1957  HB2 TYR A 126      -2.992  28.821 -24.448  1.00  0.00           H  
ATOM   1958  HB3 TYR A 126      -3.546  30.246 -25.285  1.00  0.00           H  
ATOM   1959  HD1 TYR A 126      -5.722  30.335 -26.268  1.00  0.00           H  
ATOM   1960  HD2 TYR A 126      -4.034  26.533 -25.141  1.00  0.00           H  
ATOM   1961  HE1 TYR A 126      -7.905  29.247 -26.659  1.00  0.00           H  
ATOM   1962  HE2 TYR A 126      -6.215  25.457 -25.544  1.00  0.00           H  
ATOM   1963  HH  TYR A 126      -9.123  27.242 -26.451  1.00  0.00           H  
ATOM   1964  N   GLN A 127      -0.592  27.587 -25.414  1.00  0.00           N  
ATOM   1965  CA  GLN A 127       0.326  26.441 -25.256  1.00  0.00           C  
ATOM   1966  C   GLN A 127      -0.162  25.630 -24.053  1.00  0.00           C  
ATOM   1967  O   GLN A 127      -0.445  26.172 -22.981  1.00  0.00           O  
ATOM   1968  CB  GLN A 127       1.768  26.927 -25.021  1.00  0.00           C  
ATOM   1969  CG  GLN A 127       2.843  25.828 -25.021  1.00  0.00           C  
ATOM   1970  CD  GLN A 127       3.224  25.358 -26.409  1.00  0.00           C  
ATOM   1971  OE1 GLN A 127       2.679  25.748 -27.439  1.00  0.00           O  
ATOM   1972  NE2 GLN A 127       4.242  24.446 -26.467  1.00  0.00           N  
ATOM   1973  H   GLN A 127      -0.495  28.368 -24.768  1.00  0.00           H  
ATOM   1974  HA  GLN A 127       0.275  25.835 -26.160  1.00  0.00           H  
ATOM   1975  HB2 GLN A 127       2.021  27.685 -25.773  1.00  0.00           H  
ATOM   1976  HB3 GLN A 127       1.808  27.437 -24.053  1.00  0.00           H  
ATOM   1977  HG2 GLN A 127       3.753  26.234 -24.560  1.00  0.00           H  
ATOM   1978  HG3 GLN A 127       2.536  24.963 -24.425  1.00  0.00           H  
ATOM   1979 HE21 GLN A 127       4.512  24.068 -27.366  1.00  0.00           H  
ATOM   1980 HE22 GLN A 127       4.800  24.124 -25.663  1.00  0.00           H  
ATOM   1981  N   CYS A 128      -0.222  24.258 -24.272  1.00  0.00           N  
ATOM   1982  CA  CYS A 128      -0.754  23.331 -23.252  1.00  0.00           C  
ATOM   1983  C   CYS A 128       0.081  22.039 -23.221  1.00  0.00           C  
ATOM   1984  O   CYS A 128       0.911  21.779 -24.095  1.00  0.00           O  
ATOM   1985  CB  CYS A 128      -2.203  22.922 -23.558  1.00  0.00           C  
ATOM   1986  SG  CYS A 128      -3.397  24.279 -23.380  1.00  0.00           S  
ATOM   1987  H   CYS A 128       0.110  23.861 -25.169  1.00  0.00           H  
ATOM   1988  HA  CYS A 128      -0.679  23.801 -22.265  1.00  0.00           H  
ATOM   1989  HB2 CYS A 128      -2.279  22.541 -24.581  1.00  0.00           H  
ATOM   1990  HB3 CYS A 128      -2.540  22.120 -22.893  1.00  0.00           H  
ATOM   1991  HG  CYS A 128      -3.236  24.478 -22.061  1.00  0.00           H  
ATOM   1992  N   ALA A 129      -0.205  21.191 -22.157  1.00  0.00           N  
ATOM   1993  CA  ALA A 129       0.257  19.803 -22.103  1.00  0.00           C  
ATOM   1994  C   ALA A 129      -0.875  18.751 -22.097  1.00  0.00           C  
ATOM   1995  O   ALA A 129      -2.032  18.985 -21.753  1.00  0.00           O  
ATOM   1996  CB  ALA A 129       1.146  19.568 -20.885  1.00  0.00           C  
ATOM   1997  H   ALA A 129      -0.740  21.539 -21.321  1.00  0.00           H  
ATOM   1998  HA  ALA A 129       0.835  19.627 -23.008  1.00  0.00           H  
ATOM   1999  HB1 ALA A 129       1.639  18.591 -20.930  1.00  0.00           H  
ATOM   2000  HB2 ALA A 129       1.922  20.331 -20.809  1.00  0.00           H  
ATOM   2001  HB3 ALA A 129       0.560  19.584 -19.961  1.00  0.00           H  
ATOM   2002  N   MET A 130      -0.416  17.482 -22.434  1.00  0.00           N  
ATOM   2003  CA  MET A 130      -1.240  16.281 -22.335  1.00  0.00           C  
ATOM   2004  C   MET A 130      -1.070  15.808 -20.895  1.00  0.00           C  
ATOM   2005  O   MET A 130      -0.044  15.226 -20.523  1.00  0.00           O  
ATOM   2006  CB  MET A 130      -0.719  15.203 -23.302  1.00  0.00           C  
ATOM   2007  CG  MET A 130      -1.508  13.893 -23.311  1.00  0.00           C  
ATOM   2008  SD  MET A 130      -3.185  14.029 -24.003  1.00  0.00           S  
ATOM   2009  CE  MET A 130      -2.785  14.317 -25.740  1.00  0.00           C  
ATOM   2010  H   MET A 130       0.560  17.392 -22.746  1.00  0.00           H  
ATOM   2011  HA  MET A 130      -2.282  16.540 -22.540  1.00  0.00           H  
ATOM   2012  HB2 MET A 130      -0.675  15.607 -24.313  1.00  0.00           H  
ATOM   2013  HB3 MET A 130       0.322  14.961 -23.049  1.00  0.00           H  
ATOM   2014  HG2 MET A 130      -0.964  13.141 -23.893  1.00  0.00           H  
ATOM   2015  HG3 MET A 130      -1.598  13.494 -22.296  1.00  0.00           H  
ATOM   2016  HE1 MET A 130      -3.706  14.277 -26.323  1.00  0.00           H  
ATOM   2017  HE2 MET A 130      -2.343  15.306 -25.878  1.00  0.00           H  
ATOM   2018  HE3 MET A 130      -2.104  13.549 -26.112  1.00  0.00           H  
ATOM   2019  N   ARG A 131      -2.126  16.094 -20.040  1.00  0.00           N  
ATOM   2020  CA  ARG A 131      -2.012  15.713 -18.641  1.00  0.00           C  
ATOM   2021  C   ARG A 131      -2.008  14.170 -18.632  1.00  0.00           C  
ATOM   2022  O   ARG A 131      -2.637  13.506 -19.467  1.00  0.00           O  
ATOM   2023  CB  ARG A 131      -3.177  16.162 -17.759  1.00  0.00           C  
ATOM   2024  CG  ARG A 131      -3.464  17.655 -17.647  1.00  0.00           C  
ATOM   2025  CD  ARG A 131      -2.299  18.547 -17.246  1.00  0.00           C  
ATOM   2026  NE  ARG A 131      -1.650  18.171 -15.989  1.00  0.00           N  
ATOM   2027  CZ  ARG A 131      -0.517  18.792 -15.536  1.00  0.00           C  
ATOM   2028  NH1 ARG A 131      -0.081  19.941 -16.091  1.00  0.00           N  
ATOM   2029  NH2 ARG A 131       0.182  18.241 -14.524  1.00  0.00           N1+
ATOM   2030  H   ARG A 131      -2.988  16.545 -20.385  1.00  0.00           H  
ATOM   2031  HA  ARG A 131      -1.062  16.112 -18.281  1.00  0.00           H  
ATOM   2032  HB2 ARG A 131      -4.085  15.688 -18.139  1.00  0.00           H  
ATOM   2033  HB3 ARG A 131      -3.040  15.759 -16.749  1.00  0.00           H  
ATOM   2034  HG2 ARG A 131      -3.857  18.022 -18.602  1.00  0.00           H  
ATOM   2035  HG3 ARG A 131      -4.274  17.786 -16.919  1.00  0.00           H  
ATOM   2036  HD2 ARG A 131      -1.546  18.539 -18.041  1.00  0.00           H  
ATOM   2037  HD3 ARG A 131      -2.704  19.553 -17.118  1.00  0.00           H  
ATOM   2038  HE  ARG A 131      -2.101  17.505 -15.287  1.00  0.00           H  
ATOM   2039 HH11 ARG A 131       0.776  20.458 -15.731  1.00  0.00           H  
ATOM   2040 HH12 ARG A 131      -0.639  20.465 -16.830  1.00  0.00           H  
ATOM   2041 HH21 ARG A 131      -0.038  17.338 -14.080  1.00  0.00           H  
ATOM   2042 HH22 ARG A 131       1.137  18.632 -14.292  1.00  0.00           H  
ATOM   2043  N   PRO A 132      -1.340  13.537 -17.605  1.00  0.00           N  
ATOM   2044  CA  PRO A 132      -1.166  12.079 -17.594  1.00  0.00           C  
ATOM   2045  C   PRO A 132      -2.422  11.223 -17.424  1.00  0.00           C  
ATOM   2046  O   PRO A 132      -2.368   9.995 -17.442  1.00  0.00           O  
ATOM   2047  CB  PRO A 132      -0.189  11.813 -16.445  1.00  0.00           C  
ATOM   2048  CG  PRO A 132       0.497  13.156 -16.238  1.00  0.00           C  
ATOM   2049  CD  PRO A 132      -0.623  14.147 -16.494  1.00  0.00           C  
ATOM   2050  HA  PRO A 132      -0.733  11.808 -18.560  1.00  0.00           H  
ATOM   2051  HB2 PRO A 132      -0.719  11.520 -15.531  1.00  0.00           H  
ATOM   2052  HB3 PRO A 132       0.524  11.018 -16.685  1.00  0.00           H  
ATOM   2053  HG2 PRO A 132       0.940  13.268 -15.249  1.00  0.00           H  
ATOM   2054  HG3 PRO A 132       1.290  13.283 -16.985  1.00  0.00           H  
ATOM   2055  HD2 PRO A 132      -1.311  14.205 -15.644  1.00  0.00           H  
ATOM   2056  HD3 PRO A 132      -0.241  15.143 -16.713  1.00  0.00           H  
ATOM   2057  N   ASN A 133      -3.602  11.913 -17.290  1.00  0.00           N  
ATOM   2058  CA  ASN A 133      -4.909  11.268 -17.336  1.00  0.00           C  
ATOM   2059  C   ASN A 133      -5.590  11.497 -18.699  1.00  0.00           C  
ATOM   2060  O   ASN A 133      -6.754  11.146 -18.897  1.00  0.00           O  
ATOM   2061  CB  ASN A 133      -5.819  11.724 -16.197  1.00  0.00           C  
ATOM   2062  CG  ASN A 133      -6.132  13.194 -16.309  1.00  0.00           C  
ATOM   2063  OD1 ASN A 133      -5.595  13.940 -17.129  1.00  0.00           O  
ATOM   2064  ND2 ASN A 133      -7.087  13.655 -15.454  1.00  0.00           N  
ATOM   2065  H   ASN A 133      -3.571  12.925 -17.192  1.00  0.00           H  
ATOM   2066  HA  ASN A 133      -4.767  10.184 -17.252  1.00  0.00           H  
ATOM   2067  HB2 ASN A 133      -6.763  11.166 -16.211  1.00  0.00           H  
ATOM   2068  HB3 ASN A 133      -5.334  11.546 -15.232  1.00  0.00           H  
ATOM   2069 HD21 ASN A 133      -7.613  13.056 -14.800  1.00  0.00           H  
ATOM   2070 HD22 ASN A 133      -7.296  14.644 -15.452  1.00  0.00           H  
ATOM   2071  N   PHE A 134      -4.791  12.061 -19.671  1.00  0.00           N  
ATOM   2072  CA  PHE A 134      -5.171  12.222 -21.071  1.00  0.00           C  
ATOM   2073  C   PHE A 134      -6.198  13.345 -21.259  1.00  0.00           C  
ATOM   2074  O   PHE A 134      -7.014  13.364 -22.179  1.00  0.00           O  
ATOM   2075  CB  PHE A 134      -5.639  10.926 -21.731  1.00  0.00           C  
ATOM   2076  CG  PHE A 134      -4.633   9.802 -21.658  1.00  0.00           C  
ATOM   2077  CD1 PHE A 134      -3.489   9.814 -22.470  1.00  0.00           C  
ATOM   2078  CD2 PHE A 134      -4.823   8.738 -20.765  1.00  0.00           C  
ATOM   2079  CE1 PHE A 134      -2.566   8.771 -22.411  1.00  0.00           C  
ATOM   2080  CE2 PHE A 134      -3.890   7.702 -20.693  1.00  0.00           C  
ATOM   2081  CZ  PHE A 134      -2.766   7.718 -21.519  1.00  0.00           C  
ATOM   2082  H   PHE A 134      -3.849  12.397 -19.428  1.00  0.00           H  
ATOM   2083  HA  PHE A 134      -4.258  12.566 -21.570  1.00  0.00           H  
ATOM   2084  HB2 PHE A 134      -6.596  10.599 -21.311  1.00  0.00           H  
ATOM   2085  HB3 PHE A 134      -5.846  11.131 -22.782  1.00  0.00           H  
ATOM   2086  HD1 PHE A 134      -3.311  10.640 -23.154  1.00  0.00           H  
ATOM   2087  HD2 PHE A 134      -5.692   8.719 -20.110  1.00  0.00           H  
ATOM   2088  HE1 PHE A 134      -1.691   8.785 -23.056  1.00  0.00           H  
ATOM   2089  HE2 PHE A 134      -4.032   6.891 -19.983  1.00  0.00           H  
ATOM   2090  HZ  PHE A 134      -2.040   6.912 -21.458  1.00  0.00           H  
ATOM   2091  N   THR A 135      -6.013  14.407 -20.401  1.00  0.00           N  
ATOM   2092  CA  THR A 135      -6.836  15.611 -20.444  1.00  0.00           C  
ATOM   2093  C   THR A 135      -5.952  16.778 -20.876  1.00  0.00           C  
ATOM   2094  O   THR A 135      -4.723  16.769 -20.754  1.00  0.00           O  
ATOM   2095  CB  THR A 135      -7.511  15.916 -19.086  1.00  0.00           C  
ATOM   2096  OG1 THR A 135      -6.567  16.024 -18.016  1.00  0.00           O  
ATOM   2097  CG2 THR A 135      -8.555  14.861 -18.726  1.00  0.00           C  
ATOM   2098  H   THR A 135      -5.234  14.357 -19.746  1.00  0.00           H  
ATOM   2099  HA  THR A 135      -7.614  15.488 -21.208  1.00  0.00           H  
ATOM   2100  HB  THR A 135      -8.016  16.887 -19.144  1.00  0.00           H  
ATOM   2101 HG21 THR A 135      -9.345  14.815 -19.481  1.00  0.00           H  
ATOM   2102 HG22 THR A 135      -8.105  13.867 -18.633  1.00  0.00           H  
ATOM   2103 HG23 THR A 135      -9.009  15.088 -17.756  1.00  0.00           H  
ATOM   2104  HG1 THR A 135      -6.249  15.117 -17.778  1.00  0.00           H  
ATOM   2105  N   ILE A 136      -6.662  17.876 -21.349  1.00  0.00           N  
ATOM   2106  CA  ILE A 136      -6.001  19.178 -21.453  1.00  0.00           C  
ATOM   2107  C   ILE A 136      -6.895  20.229 -20.752  1.00  0.00           C  
ATOM   2108  O   ILE A 136      -8.102  20.060 -20.560  1.00  0.00           O  
ATOM   2109  CB  ILE A 136      -5.565  19.573 -22.892  1.00  0.00           C  
ATOM   2110  CG1 ILE A 136      -6.688  20.206 -23.732  1.00  0.00           C  
ATOM   2111  CG2 ILE A 136      -4.939  18.390 -23.637  1.00  0.00           C  
ATOM   2112  CD1 ILE A 136      -6.210  20.795 -25.054  1.00  0.00           C  
ATOM   2113  H   ILE A 136      -7.657  17.804 -21.627  1.00  0.00           H  
ATOM   2114  HA  ILE A 136      -5.085  19.124 -20.848  1.00  0.00           H  
ATOM   2115  HB  ILE A 136      -4.786  20.341 -22.781  1.00  0.00           H  
ATOM   2116 HG12 ILE A 136      -7.473  19.469 -23.928  1.00  0.00           H  
ATOM   2117 HG13 ILE A 136      -7.130  21.036 -23.174  1.00  0.00           H  
ATOM   2118 HG21 ILE A 136      -4.509  18.709 -24.588  1.00  0.00           H  
ATOM   2119 HG22 ILE A 136      -4.131  17.942 -23.054  1.00  0.00           H  
ATOM   2120 HG23 ILE A 136      -5.678  17.613 -23.857  1.00  0.00           H  
ATOM   2121 HD11 ILE A 136      -7.033  21.318 -25.552  1.00  0.00           H  
ATOM   2122 HD12 ILE A 136      -5.405  21.515 -24.883  1.00  0.00           H  
ATOM   2123 HD13 ILE A 136      -5.846  20.026 -25.738  1.00  0.00           H  
ATOM   2124  N   LYS A 137      -6.223  21.389 -20.397  1.00  0.00           N  
ATOM   2125  CA  LYS A 137      -6.915  22.529 -19.794  1.00  0.00           C  
ATOM   2126  C   LYS A 137      -6.683  23.724 -20.723  1.00  0.00           C  
ATOM   2127  O   LYS A 137      -5.671  24.421 -20.676  1.00  0.00           O  
ATOM   2128  CB  LYS A 137      -6.374  22.784 -18.379  1.00  0.00           C  
ATOM   2129  CG  LYS A 137      -7.142  21.955 -17.341  1.00  0.00           C  
ATOM   2130  CD  LYS A 137      -6.489  21.968 -15.956  1.00  0.00           C  
ATOM   2131  CE  LYS A 137      -5.401  20.908 -15.835  1.00  0.00           C  
ATOM   2132  NZ  LYS A 137      -4.869  20.900 -14.460  1.00  0.00           N1+
ATOM   2133  H   LYS A 137      -5.217  21.467 -20.561  1.00  0.00           H  
ATOM   2134  HA  LYS A 137      -7.993  22.334 -19.746  1.00  0.00           H  
ATOM   2135  HB2 LYS A 137      -5.302  22.556 -18.335  1.00  0.00           H  
ATOM   2136  HB3 LYS A 137      -6.483  23.844 -18.117  1.00  0.00           H  
ATOM   2137  HG2 LYS A 137      -8.150  22.378 -17.252  1.00  0.00           H  
ATOM   2138  HG3 LYS A 137      -7.266  20.921 -17.683  1.00  0.00           H  
ATOM   2139  HD2 LYS A 137      -6.090  22.963 -15.725  1.00  0.00           H  
ATOM   2140  HD3 LYS A 137      -7.267  21.758 -15.211  1.00  0.00           H  
ATOM   2141  HE2 LYS A 137      -5.810  19.910 -16.025  1.00  0.00           H  
ATOM   2142  HE3 LYS A 137      -4.559  21.089 -16.508  1.00  0.00           H  
ATOM   2143  HZ1 LYS A 137      -5.586  20.996 -13.737  1.00  0.00           H  
ATOM   2144  HZ2 LYS A 137      -4.484  19.891 -14.270  1.00  0.00           H  
ATOM   2145  HZ3 LYS A 137      -4.099  21.555 -14.289  1.00  0.00           H  
ATOM   2146  N   GLY A 138      -7.693  23.875 -21.661  1.00  0.00           N  
ATOM   2147  CA  GLY A 138      -7.668  24.898 -22.694  1.00  0.00           C  
ATOM   2148  C   GLY A 138      -8.758  25.941 -22.440  1.00  0.00           C  
ATOM   2149  O   GLY A 138      -9.122  26.284 -21.316  1.00  0.00           O  
ATOM   2150  H   GLY A 138      -8.533  23.282 -21.642  1.00  0.00           H  
ATOM   2151  HA2 GLY A 138      -6.699  25.405 -22.722  1.00  0.00           H  
ATOM   2152  HA3 GLY A 138      -7.843  24.395 -23.650  1.00  0.00           H  
ATOM   2153  N   SER A 139      -9.288  26.506 -23.589  1.00  0.00           N  
ATOM   2154  CA  SER A 139     -10.366  27.494 -23.515  1.00  0.00           C  
ATOM   2155  C   SER A 139     -11.108  27.458 -24.853  1.00  0.00           C  
ATOM   2156  O   SER A 139     -10.527  27.666 -25.924  1.00  0.00           O  
ATOM   2157  CB  SER A 139      -9.829  28.899 -23.257  1.00  0.00           C  
ATOM   2158  OG  SER A 139     -10.915  29.758 -22.922  1.00  0.00           O  
ATOM   2159  H   SER A 139      -8.937  26.233 -24.512  1.00  0.00           H  
ATOM   2160  HA  SER A 139     -11.047  27.204 -22.706  1.00  0.00           H  
ATOM   2161  HB2 SER A 139      -9.127  28.901 -22.417  1.00  0.00           H  
ATOM   2162  HB3 SER A 139      -9.316  29.313 -24.132  1.00  0.00           H  
ATOM   2163  HG  SER A 139     -10.530  30.593 -22.606  1.00  0.00           H  
ATOM   2164  N   PHE A 140     -12.436  27.079 -24.747  1.00  0.00           N  
ATOM   2165  CA  PHE A 140     -13.269  26.815 -25.915  1.00  0.00           C  
ATOM   2166  C   PHE A 140     -14.739  27.122 -25.606  1.00  0.00           C  
ATOM   2167  O   PHE A 140     -15.351  26.594 -24.678  1.00  0.00           O  
ATOM   2168  CB  PHE A 140     -13.238  25.321 -26.305  1.00  0.00           C  
ATOM   2169  CG  PHE A 140     -11.973  24.880 -26.992  1.00  0.00           C  
ATOM   2170  CD1 PHE A 140     -11.735  25.242 -28.321  1.00  0.00           C  
ATOM   2171  CD2 PHE A 140     -11.027  24.095 -26.319  1.00  0.00           C  
ATOM   2172  CE1 PHE A 140     -10.589  24.798 -28.974  1.00  0.00           C  
ATOM   2173  CE2 PHE A 140      -9.866  23.672 -26.969  1.00  0.00           C  
ATOM   2174  CZ  PHE A 140      -9.653  24.017 -28.301  1.00  0.00           C  
ATOM   2175  H   PHE A 140     -12.862  26.970 -23.831  1.00  0.00           H  
ATOM   2176  HA  PHE A 140     -12.921  27.439 -26.745  1.00  0.00           H  
ATOM   2177  HB2 PHE A 140     -13.408  24.698 -25.416  1.00  0.00           H  
ATOM   2178  HB3 PHE A 140     -14.074  25.090 -26.980  1.00  0.00           H  
ATOM   2179  HD1 PHE A 140     -12.440  25.867 -28.863  1.00  0.00           H  
ATOM   2180  HD2 PHE A 140     -11.185  23.811 -25.283  1.00  0.00           H  
ATOM   2181  HE1 PHE A 140     -10.429  25.071 -30.009  1.00  0.00           H  
ATOM   2182  HE2 PHE A 140      -9.131  23.075 -26.435  1.00  0.00           H  
ATOM   2183  HZ  PHE A 140      -8.757  23.682 -28.814  1.00  0.00           H  
ATOM   2184  N   LEU A 141     -15.335  27.971 -26.516  1.00  0.00           N  
ATOM   2185  CA  LEU A 141     -16.783  28.098 -26.613  1.00  0.00           C  
ATOM   2186  C   LEU A 141     -17.296  26.992 -27.567  1.00  0.00           C  
ATOM   2187  O   LEU A 141     -16.560  26.282 -28.255  1.00  0.00           O  
ATOM   2188  CB  LEU A 141     -17.213  29.491 -27.095  1.00  0.00           C  
ATOM   2189  CG  LEU A 141     -16.750  30.654 -26.193  1.00  0.00           C  
ATOM   2190  CD1 LEU A 141     -17.110  31.991 -26.846  1.00  0.00           C  
ATOM   2191  CD2 LEU A 141     -17.363  30.580 -24.794  1.00  0.00           C  
ATOM   2192  H   LEU A 141     -14.756  28.520 -27.152  1.00  0.00           H  
ATOM   2193  HA  LEU A 141     -17.223  27.888 -25.631  1.00  0.00           H  
ATOM   2194  HB2 LEU A 141     -16.834  29.652 -28.111  1.00  0.00           H  
ATOM   2195  HB3 LEU A 141     -18.306  29.530 -27.184  1.00  0.00           H  
ATOM   2196  HG  LEU A 141     -15.660  30.623 -26.088  1.00  0.00           H  
ATOM   2197 HD11 LEU A 141     -16.758  32.829 -26.236  1.00  0.00           H  
ATOM   2198 HD12 LEU A 141     -16.644  32.080 -27.833  1.00  0.00           H  
ATOM   2199 HD13 LEU A 141     -18.193  32.094 -26.971  1.00  0.00           H  
ATOM   2200 HD21 LEU A 141     -17.074  31.452 -24.197  1.00  0.00           H  
ATOM   2201 HD22 LEU A 141     -18.457  30.549 -24.840  1.00  0.00           H  
ATOM   2202 HD23 LEU A 141     -17.018  29.692 -24.255  1.00  0.00           H  
ATOM   2203  N   ASN A 142     -18.671  26.859 -27.575  1.00  0.00           N  
ATOM   2204  CA  ASN A 142     -19.359  25.813 -28.335  1.00  0.00           C  
ATOM   2205  C   ASN A 142     -19.361  26.256 -29.807  1.00  0.00           C  
ATOM   2206  O   ASN A 142     -19.518  27.425 -30.157  1.00  0.00           O  
ATOM   2207  CB  ASN A 142     -20.775  25.645 -27.788  1.00  0.00           C  
ATOM   2208  CG  ASN A 142     -21.335  24.288 -28.121  1.00  0.00           C  
ATOM   2209  OD1 ASN A 142     -21.244  23.788 -29.238  1.00  0.00           O  
ATOM   2210  ND2 ASN A 142     -21.986  23.659 -27.102  1.00  0.00           N  
ATOM   2211  H   ASN A 142     -19.235  27.515 -27.048  1.00  0.00           H  
ATOM   2212  HA  ASN A 142     -18.777  24.891 -28.236  1.00  0.00           H  
ATOM   2213  HB2 ASN A 142     -20.774  25.768 -26.698  1.00  0.00           H  
ATOM   2214  HB3 ASN A 142     -21.457  26.400 -28.197  1.00  0.00           H  
ATOM   2215 HD21 ASN A 142     -22.073  24.026 -26.160  1.00  0.00           H  
ATOM   2216 HD22 ASN A 142     -22.421  22.766 -27.297  1.00  0.00           H  
ATOM   2217  N   GLY A 143     -19.178  25.226 -30.709  1.00  0.00           N  
ATOM   2218  CA  GLY A 143     -18.994  25.469 -32.133  1.00  0.00           C  
ATOM   2219  C   GLY A 143     -17.518  25.387 -32.504  1.00  0.00           C  
ATOM   2220  O   GLY A 143     -17.029  26.085 -33.395  1.00  0.00           O  
ATOM   2221  H   GLY A 143     -19.162  24.263 -30.373  1.00  0.00           H  
ATOM   2222  HA2 GLY A 143     -19.548  24.720 -32.699  1.00  0.00           H  
ATOM   2223  HA3 GLY A 143     -19.368  26.462 -32.399  1.00  0.00           H  
ATOM   2224  N   SER A 144     -16.802  24.413 -31.833  1.00  0.00           N  
ATOM   2225  CA  SER A 144     -15.345  24.407 -31.823  1.00  0.00           C  
ATOM   2226  C   SER A 144     -14.641  23.150 -32.350  1.00  0.00           C  
ATOM   2227  O   SER A 144     -13.470  23.210 -32.755  1.00  0.00           O  
ATOM   2228  CB  SER A 144     -14.840  24.713 -30.409  1.00  0.00           C  
ATOM   2229  OG  SER A 144     -15.716  24.185 -29.410  1.00  0.00           O  
ATOM   2230  H   SER A 144     -17.302  23.697 -31.285  1.00  0.00           H  
ATOM   2231  HA  SER A 144     -14.989  25.210 -32.478  1.00  0.00           H  
ATOM   2232  HB2 SER A 144     -13.840  24.305 -30.234  1.00  0.00           H  
ATOM   2233  HB3 SER A 144     -14.784  25.796 -30.267  1.00  0.00           H  
ATOM   2234  HG  SER A 144     -16.071  24.967 -28.908  1.00  0.00           H  
ATOM   2235  N   CYS A 145     -15.304  21.954 -32.237  1.00  0.00           N  
ATOM   2236  CA  CYS A 145     -14.580  20.683 -32.299  1.00  0.00           C  
ATOM   2237  C   CYS A 145     -14.067  20.372 -33.714  1.00  0.00           C  
ATOM   2238  O   CYS A 145     -14.631  20.746 -34.741  1.00  0.00           O  
ATOM   2239  CB  CYS A 145     -15.386  19.523 -31.725  1.00  0.00           C  
ATOM   2240  SG  CYS A 145     -15.625  19.759 -29.934  1.00  0.00           S  
ATOM   2241  H   CYS A 145     -16.309  21.963 -32.056  1.00  0.00           H  
ATOM   2242  HA  CYS A 145     -13.678  20.826 -31.684  1.00  0.00           H  
ATOM   2243  HB2 CYS A 145     -16.366  19.456 -32.207  1.00  0.00           H  
ATOM   2244  HB3 CYS A 145     -14.877  18.567 -31.878  1.00  0.00           H  
ATOM   2245  HG  CYS A 145     -16.256  18.591 -29.709  1.00  0.00           H  
ATOM   2246  N   GLY A 146     -12.871  19.670 -33.715  1.00  0.00           N  
ATOM   2247  CA  GLY A 146     -12.020  19.554 -34.893  1.00  0.00           C  
ATOM   2248  C   GLY A 146     -10.850  20.545 -34.887  1.00  0.00           C  
ATOM   2249  O   GLY A 146      -9.977  20.514 -35.752  1.00  0.00           O  
ATOM   2250  H   GLY A 146     -12.557  19.193 -32.857  1.00  0.00           H  
ATOM   2251  HA2 GLY A 146     -11.598  18.548 -34.884  1.00  0.00           H  
ATOM   2252  HA3 GLY A 146     -12.604  19.713 -35.800  1.00  0.00           H  
ATOM   2253  N   SER A 147     -10.857  21.420 -33.815  1.00  0.00           N  
ATOM   2254  CA  SER A 147      -9.736  22.298 -33.464  1.00  0.00           C  
ATOM   2255  C   SER A 147      -8.565  21.374 -33.060  1.00  0.00           C  
ATOM   2256  O   SER A 147      -8.724  20.179 -32.768  1.00  0.00           O  
ATOM   2257  CB  SER A 147     -10.120  23.227 -32.309  1.00  0.00           C  
ATOM   2258  OG  SER A 147     -11.093  24.199 -32.707  1.00  0.00           O  
ATOM   2259  H   SER A 147     -11.700  21.425 -33.248  1.00  0.00           H  
ATOM   2260  HA  SER A 147      -9.463  22.863 -34.362  1.00  0.00           H  
ATOM   2261  HB2 SER A 147     -10.526  22.668 -31.458  1.00  0.00           H  
ATOM   2262  HB3 SER A 147      -9.248  23.775 -31.947  1.00  0.00           H  
ATOM   2263  HG  SER A 147     -11.959  23.724 -32.788  1.00  0.00           H  
ATOM   2264  N   VAL A 148      -7.306  21.960 -33.094  1.00  0.00           N  
ATOM   2265  CA  VAL A 148      -6.126  21.101 -33.170  1.00  0.00           C  
ATOM   2266  C   VAL A 148      -5.000  21.546 -32.231  1.00  0.00           C  
ATOM   2267  O   VAL A 148      -4.746  22.728 -31.997  1.00  0.00           O  
ATOM   2268  CB  VAL A 148      -5.569  20.934 -34.610  1.00  0.00           C  
ATOM   2269  CG1 VAL A 148      -6.532  20.154 -35.508  1.00  0.00           C  
ATOM   2270  CG2 VAL A 148      -5.203  22.263 -35.277  1.00  0.00           C  
ATOM   2271  H   VAL A 148      -7.184  22.978 -33.071  1.00  0.00           H  
ATOM   2272  HA  VAL A 148      -6.429  20.106 -32.828  1.00  0.00           H  
ATOM   2273  HB  VAL A 148      -4.646  20.341 -34.549  1.00  0.00           H  
ATOM   2274 HG11 VAL A 148      -6.051  19.900 -36.458  1.00  0.00           H  
ATOM   2275 HG12 VAL A 148      -6.842  19.217 -35.035  1.00  0.00           H  
ATOM   2276 HG13 VAL A 148      -7.425  20.741 -35.738  1.00  0.00           H  
ATOM   2277 HG21 VAL A 148      -4.814  22.092 -36.287  1.00  0.00           H  
ATOM   2278 HG22 VAL A 148      -6.068  22.927 -35.361  1.00  0.00           H  
ATOM   2279 HG23 VAL A 148      -4.422  22.782 -34.714  1.00  0.00           H  
ATOM   2280  N   GLY A 149      -4.274  20.464 -31.753  1.00  0.00           N  
ATOM   2281  CA  GLY A 149      -3.074  20.594 -30.961  1.00  0.00           C  
ATOM   2282  C   GLY A 149      -1.914  20.141 -31.835  1.00  0.00           C  
ATOM   2283  O   GLY A 149      -1.896  19.048 -32.412  1.00  0.00           O  
ATOM   2284  H   GLY A 149      -4.580  19.500 -31.977  1.00  0.00           H  
ATOM   2285  HA2 GLY A 149      -2.953  21.618 -30.617  1.00  0.00           H  
ATOM   2286  HA3 GLY A 149      -3.146  19.938 -30.093  1.00  0.00           H  
ATOM   2287  N   PHE A 150      -0.925  21.098 -31.956  1.00  0.00           N  
ATOM   2288  CA  PHE A 150       0.170  20.906 -32.886  1.00  0.00           C  
ATOM   2289  C   PHE A 150       1.531  21.200 -32.252  1.00  0.00           C  
ATOM   2290  O   PHE A 150       1.700  21.994 -31.325  1.00  0.00           O  
ATOM   2291  CB  PHE A 150      -0.039  21.686 -34.196  1.00  0.00           C  
ATOM   2292  CG  PHE A 150       0.154  23.178 -34.071  1.00  0.00           C  
ATOM   2293  CD1 PHE A 150      -0.888  24.003 -33.630  1.00  0.00           C  
ATOM   2294  CD2 PHE A 150       1.398  23.750 -34.382  1.00  0.00           C  
ATOM   2295  CE1 PHE A 150      -0.681  25.373 -33.479  1.00  0.00           C  
ATOM   2296  CE2 PHE A 150       1.592  25.122 -34.252  1.00  0.00           C  
ATOM   2297  CZ  PHE A 150       0.556  25.930 -33.792  1.00  0.00           C  
ATOM   2298  H   PHE A 150      -0.953  21.974 -31.404  1.00  0.00           H  
ATOM   2299  HA  PHE A 150       0.175  19.844 -33.157  1.00  0.00           H  
ATOM   2300  HB2 PHE A 150       0.654  21.308 -34.960  1.00  0.00           H  
ATOM   2301  HB3 PHE A 150      -1.044  21.490 -34.594  1.00  0.00           H  
ATOM   2302  HD1 PHE A 150      -1.856  23.580 -33.362  1.00  0.00           H  
ATOM   2303  HD2 PHE A 150       2.218  23.125 -34.730  1.00  0.00           H  
ATOM   2304  HE1 PHE A 150      -1.473  26.003 -33.084  1.00  0.00           H  
ATOM   2305  HE2 PHE A 150       2.557  25.558 -34.488  1.00  0.00           H  
ATOM   2306  HZ  PHE A 150       0.722  26.995 -33.650  1.00  0.00           H  
ATOM   2307  N   ASN A 151       2.545  20.528 -32.919  1.00  0.00           N  
ATOM   2308  CA  ASN A 151       3.955  20.766 -32.659  1.00  0.00           C  
ATOM   2309  C   ASN A 151       4.614  20.993 -34.018  1.00  0.00           C  
ATOM   2310  O   ASN A 151       4.282  20.378 -35.035  1.00  0.00           O  
ATOM   2311  CB  ASN A 151       4.613  19.566 -31.978  1.00  0.00           C  
ATOM   2312  CG  ASN A 151       4.624  19.737 -30.488  1.00  0.00           C  
ATOM   2313  OD1 ASN A 151       4.487  20.818 -29.928  1.00  0.00           O  
ATOM   2314  ND2 ASN A 151       4.827  18.599 -29.764  1.00  0.00           N  
ATOM   2315  H   ASN A 151       2.318  19.833 -33.649  1.00  0.00           H  
ATOM   2316  HA  ASN A 151       4.055  21.691 -32.081  1.00  0.00           H  
ATOM   2317  HB2 ASN A 151       4.097  18.632 -32.230  1.00  0.00           H  
ATOM   2318  HB3 ASN A 151       5.660  19.461 -32.286  1.00  0.00           H  
ATOM   2319 HD21 ASN A 151       4.997  17.686 -30.172  1.00  0.00           H  
ATOM   2320 HD22 ASN A 151       4.793  18.703 -28.746  1.00  0.00           H  
ATOM   2321  N   ILE A 152       5.650  21.908 -34.000  1.00  0.00           N  
ATOM   2322  CA  ILE A 152       6.463  22.123 -35.189  1.00  0.00           C  
ATOM   2323  C   ILE A 152       7.805  21.445 -34.880  1.00  0.00           C  
ATOM   2324  O   ILE A 152       8.595  21.865 -34.034  1.00  0.00           O  
ATOM   2325  CB  ILE A 152       6.634  23.609 -35.571  1.00  0.00           C  
ATOM   2326  CG1 ILE A 152       5.275  24.341 -35.590  1.00  0.00           C  
ATOM   2327  CG2 ILE A 152       7.317  23.689 -36.945  1.00  0.00           C  
ATOM   2328  CD1 ILE A 152       5.374  25.820 -35.939  1.00  0.00           C  
ATOM   2329  H   ILE A 152       5.887  22.413 -33.150  1.00  0.00           H  
ATOM   2330  HA  ILE A 152       5.990  21.612 -36.035  1.00  0.00           H  
ATOM   2331  HB  ILE A 152       7.285  24.102 -34.839  1.00  0.00           H  
ATOM   2332 HG12 ILE A 152       4.593  23.852 -36.297  1.00  0.00           H  
ATOM   2333 HG13 ILE A 152       4.809  24.267 -34.601  1.00  0.00           H  
ATOM   2334 HG21 ILE A 152       7.525  24.723 -37.227  1.00  0.00           H  
ATOM   2335 HG22 ILE A 152       8.273  23.158 -36.943  1.00  0.00           H  
ATOM   2336 HG23 ILE A 152       6.689  23.247 -37.726  1.00  0.00           H  
ATOM   2337 HD11 ILE A 152       4.409  26.311 -35.784  1.00  0.00           H  
ATOM   2338 HD12 ILE A 152       6.118  26.327 -35.318  1.00  0.00           H  
ATOM   2339 HD13 ILE A 152       5.638  25.964 -36.987  1.00  0.00           H  
ATOM   2340  N   ASP A 153       8.018  20.291 -35.613  1.00  0.00           N  
ATOM   2341  CA  ASP A 153       9.184  19.449 -35.389  1.00  0.00           C  
ATOM   2342  C   ASP A 153      10.133  19.810 -36.539  1.00  0.00           C  
ATOM   2343  O   ASP A 153       9.993  19.387 -37.690  1.00  0.00           O  
ATOM   2344  CB  ASP A 153       8.847  17.972 -35.464  1.00  0.00           C  
ATOM   2345  CG  ASP A 153       8.097  17.383 -34.284  1.00  0.00           C  
ATOM   2346  OD1 ASP A 153       7.949  18.066 -33.241  1.00  0.00           O  
ATOM   2347  OD2 ASP A 153       7.640  16.204 -34.531  1.00  0.00           O1-
ATOM   2348  H   ASP A 153       7.389  20.036 -36.391  1.00  0.00           H  
ATOM   2349  HA  ASP A 153       9.654  19.693 -34.430  1.00  0.00           H  
ATOM   2350  HB2 ASP A 153       8.259  17.769 -36.369  1.00  0.00           H  
ATOM   2351  HB3 ASP A 153       9.774  17.392 -35.559  1.00  0.00           H  
ATOM   2352  N   TYR A 154      11.093  20.744 -36.220  1.00  0.00           N  
ATOM   2353  CA  TYR A 154      12.087  21.213 -37.184  1.00  0.00           C  
ATOM   2354  C   TYR A 154      11.331  22.167 -38.126  1.00  0.00           C  
ATOM   2355  O   TYR A 154      10.844  23.216 -37.698  1.00  0.00           O  
ATOM   2356  CB  TYR A 154      12.928  20.098 -37.831  1.00  0.00           C  
ATOM   2357  CG  TYR A 154      13.530  19.153 -36.810  1.00  0.00           C  
ATOM   2358  CD1 TYR A 154      14.552  19.581 -35.953  1.00  0.00           C  
ATOM   2359  CD2 TYR A 154      13.024  17.850 -36.667  1.00  0.00           C  
ATOM   2360  CE1 TYR A 154      15.036  18.736 -34.952  1.00  0.00           C  
ATOM   2361  CE2 TYR A 154      13.512  17.004 -35.670  1.00  0.00           C  
ATOM   2362  CZ  TYR A 154      14.505  17.456 -34.811  1.00  0.00           C  
ATOM   2363  OH  TYR A 154      14.928  16.612 -33.825  1.00  0.00           O  
ATOM   2364  H   TYR A 154      11.090  21.144 -35.287  1.00  0.00           H  
ATOM   2365  HA  TYR A 154      12.767  21.854 -36.606  1.00  0.00           H  
ATOM   2366  HB2 TYR A 154      12.340  19.511 -38.545  1.00  0.00           H  
ATOM   2367  HB3 TYR A 154      13.737  20.545 -38.423  1.00  0.00           H  
ATOM   2368  HD1 TYR A 154      14.967  20.581 -36.049  1.00  0.00           H  
ATOM   2369  HD2 TYR A 154      12.225  17.498 -37.318  1.00  0.00           H  
ATOM   2370  HE1 TYR A 154      15.817  19.096 -34.290  1.00  0.00           H  
ATOM   2371  HE2 TYR A 154      13.107  16.003 -35.548  1.00  0.00           H  
ATOM   2372  HH  TYR A 154      15.561  17.091 -33.266  1.00  0.00           H  
ATOM   2373  N   ASP A 155      11.098  21.758 -39.414  1.00  0.00           N  
ATOM   2374  CA  ASP A 155      10.202  22.476 -40.317  1.00  0.00           C  
ATOM   2375  C   ASP A 155       8.915  21.667 -40.628  1.00  0.00           C  
ATOM   2376  O   ASP A 155       8.058  22.095 -41.403  1.00  0.00           O  
ATOM   2377  CB  ASP A 155      10.936  22.877 -41.594  1.00  0.00           C  
ATOM   2378  CG  ASP A 155      11.328  21.668 -42.393  1.00  0.00           C  
ATOM   2379  OD1 ASP A 155      11.467  20.544 -41.807  1.00  0.00           O  
ATOM   2380  OD2 ASP A 155      11.423  21.765 -43.655  1.00  0.00           O1-
ATOM   2381  H   ASP A 155      11.504  20.921 -39.838  1.00  0.00           H  
ATOM   2382  HA  ASP A 155       9.856  23.391 -39.821  1.00  0.00           H  
ATOM   2383  HB2 ASP A 155      10.293  23.515 -42.211  1.00  0.00           H  
ATOM   2384  HB3 ASP A 155      11.843  23.444 -41.357  1.00  0.00           H  
ATOM   2385  N   CYS A 156       8.787  20.468 -39.958  1.00  0.00           N  
ATOM   2386  CA  CYS A 156       7.718  19.505 -40.229  1.00  0.00           C  
ATOM   2387  C   CYS A 156       6.663  19.721 -39.146  1.00  0.00           C  
ATOM   2388  O   CYS A 156       6.952  19.878 -37.958  1.00  0.00           O  
ATOM   2389  CB  CYS A 156       8.275  18.080 -40.176  1.00  0.00           C  
ATOM   2390  SG  CYS A 156       7.183  16.862 -40.969  1.00  0.00           S  
ATOM   2391  H   CYS A 156       9.450  20.253 -39.202  1.00  0.00           H  
ATOM   2392  HA  CYS A 156       7.304  19.731 -41.215  1.00  0.00           H  
ATOM   2393  HB2 CYS A 156       9.238  18.033 -40.697  1.00  0.00           H  
ATOM   2394  HB3 CYS A 156       8.447  17.756 -39.145  1.00  0.00           H  
ATOM   2395  HG  CYS A 156       8.003  15.811 -40.829  1.00  0.00           H  
ATOM   2396  N   VAL A 157       5.356  19.709 -39.580  1.00  0.00           N  
ATOM   2397  CA  VAL A 157       4.261  19.892 -38.634  1.00  0.00           C  
ATOM   2398  C   VAL A 157       3.906  18.490 -38.104  1.00  0.00           C  
ATOM   2399  O   VAL A 157       3.665  17.538 -38.850  1.00  0.00           O  
ATOM   2400  CB  VAL A 157       3.023  20.569 -39.255  1.00  0.00           C  
ATOM   2401  CG1 VAL A 157       1.969  20.864 -38.178  1.00  0.00           C  
ATOM   2402  CG2 VAL A 157       3.391  21.884 -39.945  1.00  0.00           C  
ATOM   2403  H   VAL A 157       5.150  19.544 -40.581  1.00  0.00           H  
ATOM   2404  HA  VAL A 157       4.627  20.516 -37.810  1.00  0.00           H  
ATOM   2405  HB  VAL A 157       2.575  19.905 -40.005  1.00  0.00           H  
ATOM   2406 HG11 VAL A 157       1.110  21.388 -38.609  1.00  0.00           H  
ATOM   2407 HG12 VAL A 157       1.599  19.945 -37.716  1.00  0.00           H  
ATOM   2408 HG13 VAL A 157       2.380  21.498 -37.384  1.00  0.00           H  
ATOM   2409 HG21 VAL A 157       2.500  22.372 -40.353  1.00  0.00           H  
ATOM   2410 HG22 VAL A 157       3.860  22.575 -39.237  1.00  0.00           H  
ATOM   2411 HG23 VAL A 157       4.085  21.722 -40.775  1.00  0.00           H  
ATOM   2412  N   SER A 158       3.873  18.424 -36.723  1.00  0.00           N  
ATOM   2413  CA  SER A 158       3.443  17.248 -35.972  1.00  0.00           C  
ATOM   2414  C   SER A 158       2.060  17.597 -35.418  1.00  0.00           C  
ATOM   2415  O   SER A 158       1.897  18.505 -34.596  1.00  0.00           O  
ATOM   2416  CB  SER A 158       4.369  16.936 -34.795  1.00  0.00           C  
ATOM   2417  OG  SER A 158       5.341  15.952 -35.165  1.00  0.00           O  
ATOM   2418  H   SER A 158       4.117  19.255 -36.159  1.00  0.00           H  
ATOM   2419  HA  SER A 158       3.398  16.391 -36.643  1.00  0.00           H  
ATOM   2420  HB2 SER A 158       4.899  17.830 -34.454  1.00  0.00           H  
ATOM   2421  HB3 SER A 158       3.817  16.520 -33.945  1.00  0.00           H  
ATOM   2422  HG  SER A 158       6.137  16.191 -34.596  1.00  0.00           H  
ATOM   2423  N   PHE A 159       1.027  16.857 -35.964  1.00  0.00           N  
ATOM   2424  CA  PHE A 159      -0.355  17.042 -35.517  1.00  0.00           C  
ATOM   2425  C   PHE A 159      -0.621  15.962 -34.450  1.00  0.00           C  
ATOM   2426  O   PHE A 159      -0.677  14.763 -34.739  1.00  0.00           O  
ATOM   2427  CB  PHE A 159      -1.355  16.880 -36.656  1.00  0.00           C  
ATOM   2428  CG  PHE A 159      -1.329  17.985 -37.680  1.00  0.00           C  
ATOM   2429  CD1 PHE A 159      -2.144  19.113 -37.510  1.00  0.00           C  
ATOM   2430  CD2 PHE A 159      -0.535  17.887 -38.830  1.00  0.00           C  
ATOM   2431  CE1 PHE A 159      -2.185  20.108 -38.486  1.00  0.00           C  
ATOM   2432  CE2 PHE A 159      -0.595  18.877 -39.812  1.00  0.00           C  
ATOM   2433  CZ  PHE A 159      -1.424  19.982 -39.645  1.00  0.00           C  
ATOM   2434  H   PHE A 159       1.239  16.163 -36.692  1.00  0.00           H  
ATOM   2435  HA  PHE A 159      -0.460  18.035 -35.065  1.00  0.00           H  
ATOM   2436  HB2 PHE A 159      -1.218  15.916 -37.156  1.00  0.00           H  
ATOM   2437  HB3 PHE A 159      -2.365  16.842 -36.233  1.00  0.00           H  
ATOM   2438  HD1 PHE A 159      -2.779  19.209 -36.632  1.00  0.00           H  
ATOM   2439  HD2 PHE A 159       0.124  17.036 -38.980  1.00  0.00           H  
ATOM   2440  HE1 PHE A 159      -2.837  20.966 -38.361  1.00  0.00           H  
ATOM   2441  HE2 PHE A 159      -0.010  18.789 -40.721  1.00  0.00           H  
ATOM   2442  HZ  PHE A 159      -1.480  20.737 -40.424  1.00  0.00           H  
ATOM   2443  N   CYS A 160      -0.667  16.434 -33.149  1.00  0.00           N  
ATOM   2444  CA  CYS A 160      -0.618  15.513 -32.004  1.00  0.00           C  
ATOM   2445  C   CYS A 160      -1.928  15.270 -31.232  1.00  0.00           C  
ATOM   2446  O   CYS A 160      -2.013  14.379 -30.379  1.00  0.00           O  
ATOM   2447  CB  CYS A 160       0.515  15.886 -31.041  1.00  0.00           C  
ATOM   2448  SG  CYS A 160       0.570  17.650 -30.621  1.00  0.00           S  
ATOM   2449  H   CYS A 160      -0.720  17.444 -32.969  1.00  0.00           H  
ATOM   2450  HA  CYS A 160      -0.380  14.518 -32.398  1.00  0.00           H  
ATOM   2451  HB2 CYS A 160       0.457  15.311 -30.113  1.00  0.00           H  
ATOM   2452  HB3 CYS A 160       1.477  15.660 -31.512  1.00  0.00           H  
ATOM   2453  HG  CYS A 160      -0.533  17.692 -29.857  1.00  0.00           H  
ATOM   2454  N   TYR A 161      -2.946  16.155 -31.509  1.00  0.00           N  
ATOM   2455  CA  TYR A 161      -4.230  16.149 -30.811  1.00  0.00           C  
ATOM   2456  C   TYR A 161      -5.245  16.839 -31.728  1.00  0.00           C  
ATOM   2457  O   TYR A 161      -5.053  17.984 -32.147  1.00  0.00           O  
ATOM   2458  CB  TYR A 161      -4.069  16.910 -29.484  1.00  0.00           C  
ATOM   2459  CG  TYR A 161      -5.333  17.231 -28.729  1.00  0.00           C  
ATOM   2460  CD1 TYR A 161      -5.838  16.344 -27.778  1.00  0.00           C  
ATOM   2461  CD2 TYR A 161      -5.986  18.458 -28.922  1.00  0.00           C  
ATOM   2462  CE1 TYR A 161      -6.959  16.684 -27.025  1.00  0.00           C  
ATOM   2463  CE2 TYR A 161      -7.126  18.788 -28.185  1.00  0.00           C  
ATOM   2464  CZ  TYR A 161      -7.614  17.886 -27.253  1.00  0.00           C  
ATOM   2465  OH  TYR A 161      -8.733  18.137 -26.521  1.00  0.00           O  
ATOM   2466  H   TYR A 161      -2.787  16.866 -32.225  1.00  0.00           H  
ATOM   2467  HA  TYR A 161      -4.524  15.114 -30.618  1.00  0.00           H  
ATOM   2468  HB2 TYR A 161      -3.401  16.340 -28.822  1.00  0.00           H  
ATOM   2469  HB3 TYR A 161      -3.528  17.846 -29.659  1.00  0.00           H  
ATOM   2470  HD1 TYR A 161      -5.344  15.397 -27.583  1.00  0.00           H  
ATOM   2471  HD2 TYR A 161      -5.592  19.181 -29.631  1.00  0.00           H  
ATOM   2472  HE1 TYR A 161      -7.320  16.009 -26.256  1.00  0.00           H  
ATOM   2473  HE2 TYR A 161      -7.598  19.754 -28.323  1.00  0.00           H  
ATOM   2474  HH  TYR A 161      -9.322  18.795 -26.966  1.00  0.00           H  
ATOM   2475  N   MET A 162      -6.387  16.102 -31.995  1.00  0.00           N  
ATOM   2476  CA  MET A 162      -7.573  16.714 -32.589  1.00  0.00           C  
ATOM   2477  C   MET A 162      -8.659  16.707 -31.500  1.00  0.00           C  
ATOM   2478  O   MET A 162      -8.996  15.698 -30.874  1.00  0.00           O  
ATOM   2479  CB  MET A 162      -8.045  15.993 -33.856  1.00  0.00           C  
ATOM   2480  CG  MET A 162      -9.322  16.618 -34.428  1.00  0.00           C  
ATOM   2481  SD  MET A 162      -9.718  15.929 -36.070  1.00  0.00           S  
ATOM   2482  CE  MET A 162      -9.056  17.269 -37.096  1.00  0.00           C  
ATOM   2483  H   MET A 162      -6.425  15.102 -31.722  1.00  0.00           H  
ATOM   2484  HA  MET A 162      -7.334  17.750 -32.851  1.00  0.00           H  
ATOM   2485  HB2 MET A 162      -7.242  16.050 -34.599  1.00  0.00           H  
ATOM   2486  HB3 MET A 162      -8.213  14.930 -33.646  1.00  0.00           H  
ATOM   2487  HG2 MET A 162     -10.172  16.396 -33.775  1.00  0.00           H  
ATOM   2488  HG3 MET A 162      -9.234  17.707 -34.495  1.00  0.00           H  
ATOM   2489  HE1 MET A 162      -8.962  16.917 -38.125  1.00  0.00           H  
ATOM   2490  HE2 MET A 162      -9.737  18.123 -37.081  1.00  0.00           H  
ATOM   2491  HE3 MET A 162      -8.069  17.579 -36.746  1.00  0.00           H  
ATOM   2492  N   HIE A 163      -9.244  17.947 -31.312  1.00  0.00           N  
ATOM   2493  CA  HIE A 163     -10.174  18.239 -30.215  1.00  0.00           C  
ATOM   2494  C   HIE A 163     -11.598  17.737 -30.544  1.00  0.00           C  
ATOM   2495  O   HIE A 163     -12.225  18.129 -31.533  1.00  0.00           O  
ATOM   2496  CB  HIE A 163     -10.199  19.752 -29.994  1.00  0.00           C  
ATOM   2497  CG  HIE A 163     -10.953  20.152 -28.789  1.00  0.00           C  
ATOM   2498  ND1 HIE A 163     -10.658  19.637 -27.543  1.00  0.00           N  
ATOM   2499  CD2 HIE A 163     -12.012  21.029 -28.732  1.00  0.00           C  
ATOM   2500  CE1 HIE A 163     -11.599  20.139 -26.769  1.00  0.00           C  
ATOM   2501  NE2 HIE A 163     -12.425  21.002 -27.434  1.00  0.00           N  
ATOM   2502  H   HIE A 163      -9.008  18.728 -31.948  1.00  0.00           H  
ATOM   2503  HA  HIE A 163      -9.801  17.718 -29.327  1.00  0.00           H  
ATOM   2504  HB2 HIE A 163      -9.179  20.145 -29.914  1.00  0.00           H  
ATOM   2505  HB3 HIE A 163     -10.640  20.244 -30.871  1.00  0.00           H  
ATOM   2506  HD2 HIE A 163     -12.515  21.627 -29.480  1.00  0.00           H  
ATOM   2507  HE2 HIE A 163     -13.201  21.524 -27.045  1.00  0.00           H  
ATOM   2508  HE1 HIE A 163     -11.746  19.919 -25.724  1.00  0.00           H  
ATOM   2509  N   HIP A 164     -12.092  16.809 -29.628  1.00  0.00           N  
ATOM   2510  CA  HIP A 164     -13.387  16.151 -29.799  1.00  0.00           C  
ATOM   2511  C   HIP A 164     -14.464  16.691 -28.855  1.00  0.00           C  
ATOM   2512  O   HIP A 164     -15.644  16.666 -29.235  1.00  0.00           O  
ATOM   2513  CB  HIP A 164     -13.344  14.619 -29.641  1.00  0.00           C  
ATOM   2514  CG  HIP A 164     -13.075  13.898 -30.916  1.00  0.00           C  
ATOM   2515  CD2 HIP A 164     -13.717  12.836 -31.525  1.00  0.00           C  
ATOM   2516  ND1 HIP A 164     -11.999  14.182 -31.741  1.00  0.00           N1+
ATOM   2517  NE2 HIP A 164     -13.003  12.509 -32.658  1.00  0.00           N  
ATOM   2518  CE1 HIP A 164     -11.988  13.367 -32.803  1.00  0.00           C  
ATOM   2519  H   HIP A 164     -11.556  16.616 -28.773  1.00  0.00           H  
ATOM   2520  HA  HIP A 164     -13.747  16.395 -30.808  1.00  0.00           H  
ATOM   2521  HB2 HIP A 164     -12.593  14.318 -28.909  1.00  0.00           H  
ATOM   2522  HB3 HIP A 164     -14.306  14.244 -29.269  1.00  0.00           H  
ATOM   2523  HD1 HIP A 164     -11.268  14.869 -31.549  1.00  0.00           H  
ATOM   2524  HD2 HIP A 164     -14.578  12.236 -31.290  1.00  0.00           H  
ATOM   2525  HE2 HIP A 164     -13.192  11.700 -33.290  1.00  0.00           H  
ATOM   2526  HE1 HIP A 164     -11.275  13.381 -33.614  1.00  0.00           H  
ATOM   2527  N   MET A 165     -14.097  17.033 -27.564  1.00  0.00           N  
ATOM   2528  CA  MET A 165     -15.106  17.529 -26.612  1.00  0.00           C  
ATOM   2529  C   MET A 165     -14.517  18.143 -25.321  1.00  0.00           C  
ATOM   2530  O   MET A 165     -13.325  18.060 -25.029  1.00  0.00           O  
ATOM   2531  CB  MET A 165     -16.127  16.436 -26.224  1.00  0.00           C  
ATOM   2532  CG  MET A 165     -15.491  15.269 -25.475  1.00  0.00           C  
ATOM   2533  SD  MET A 165     -16.802  14.116 -24.972  1.00  0.00           S  
ATOM   2534  CE  MET A 165     -15.770  12.669 -24.681  1.00  0.00           C  
ATOM   2535  H   MET A 165     -13.128  16.945 -27.230  1.00  0.00           H  
ATOM   2536  HA  MET A 165     -15.649  18.333 -27.124  1.00  0.00           H  
ATOM   2537  HB2 MET A 165     -16.920  16.880 -25.610  1.00  0.00           H  
ATOM   2538  HB3 MET A 165     -16.624  16.052 -27.122  1.00  0.00           H  
ATOM   2539  HG2 MET A 165     -14.779  14.750 -26.125  1.00  0.00           H  
ATOM   2540  HG3 MET A 165     -14.966  15.603 -24.576  1.00  0.00           H  
ATOM   2541  HE1 MET A 165     -14.914  12.932 -24.057  1.00  0.00           H  
ATOM   2542  HE2 MET A 165     -16.356  11.911 -24.164  1.00  0.00           H  
ATOM   2543  HE3 MET A 165     -15.417  12.256 -25.630  1.00  0.00           H  
ATOM   2544  N   GLU A 166     -15.471  18.758 -24.520  1.00  0.00           N  
ATOM   2545  CA  GLU A 166     -15.246  19.184 -23.129  1.00  0.00           C  
ATOM   2546  C   GLU A 166     -15.914  18.114 -22.238  1.00  0.00           C  
ATOM   2547  O   GLU A 166     -17.041  17.671 -22.468  1.00  0.00           O  
ATOM   2548  CB  GLU A 166     -15.880  20.560 -22.891  1.00  0.00           C  
ATOM   2549  CG  GLU A 166     -15.592  21.135 -21.504  1.00  0.00           C  
ATOM   2550  CD  GLU A 166     -15.972  22.615 -21.507  1.00  0.00           C  
ATOM   2551  OE1 GLU A 166     -17.161  22.879 -21.135  1.00  0.00           O  
ATOM   2552  OE2 GLU A 166     -15.066  23.401 -21.919  1.00  0.00           O1-
ATOM   2553  H   GLU A 166     -16.417  18.886 -24.865  1.00  0.00           H  
ATOM   2554  HA  GLU A 166     -14.171  19.215 -22.945  1.00  0.00           H  
ATOM   2555  HB2 GLU A 166     -15.528  21.253 -23.666  1.00  0.00           H  
ATOM   2556  HB3 GLU A 166     -16.966  20.490 -23.025  1.00  0.00           H  
ATOM   2557  HG2 GLU A 166     -16.168  20.607 -20.737  1.00  0.00           H  
ATOM   2558  HG3 GLU A 166     -14.532  21.034 -21.249  1.00  0.00           H  
ATOM   2559  N   LEU A 167     -15.147  17.697 -21.166  1.00  0.00           N  
ATOM   2560  CA  LEU A 167     -15.647  16.710 -20.221  1.00  0.00           C  
ATOM   2561  C   LEU A 167     -16.507  17.442 -19.168  1.00  0.00           C  
ATOM   2562  O   LEU A 167     -16.317  18.630 -18.885  1.00  0.00           O  
ATOM   2563  CB  LEU A 167     -14.513  15.946 -19.522  1.00  0.00           C  
ATOM   2564  CG  LEU A 167     -13.581  15.154 -20.457  1.00  0.00           C  
ATOM   2565  CD1 LEU A 167     -12.578  14.351 -19.625  1.00  0.00           C  
ATOM   2566  CD2 LEU A 167     -14.334  14.204 -21.388  1.00  0.00           C  
ATOM   2567  H   LEU A 167     -14.213  18.115 -21.010  1.00  0.00           H  
ATOM   2568  HA  LEU A 167     -16.291  16.024 -20.776  1.00  0.00           H  
ATOM   2569  HB2 LEU A 167     -13.909  16.657 -18.942  1.00  0.00           H  
ATOM   2570  HB3 LEU A 167     -14.938  15.256 -18.783  1.00  0.00           H  
ATOM   2571  HG  LEU A 167     -13.015  15.863 -21.073  1.00  0.00           H  
ATOM   2572 HD11 LEU A 167     -11.813  13.914 -20.273  1.00  0.00           H  
ATOM   2573 HD12 LEU A 167     -12.069  14.980 -18.891  1.00  0.00           H  
ATOM   2574 HD13 LEU A 167     -13.072  13.539 -19.081  1.00  0.00           H  
ATOM   2575 HD21 LEU A 167     -13.634  13.593 -21.966  1.00  0.00           H  
ATOM   2576 HD22 LEU A 167     -14.988  13.529 -20.825  1.00  0.00           H  
ATOM   2577 HD23 LEU A 167     -14.947  14.757 -22.105  1.00  0.00           H  
ATOM   2578  N   PRO A 168     -17.432  16.690 -18.459  1.00  0.00           N  
ATOM   2579  CA  PRO A 168     -18.347  17.315 -17.489  1.00  0.00           C  
ATOM   2580  C   PRO A 168     -17.690  17.933 -16.249  1.00  0.00           C  
ATOM   2581  O   PRO A 168     -18.340  18.580 -15.430  1.00  0.00           O  
ATOM   2582  CB  PRO A 168     -19.270  16.174 -17.041  1.00  0.00           C  
ATOM   2583  CG  PRO A 168     -19.160  15.142 -18.154  1.00  0.00           C  
ATOM   2584  CD  PRO A 168     -17.711  15.266 -18.587  1.00  0.00           C  
ATOM   2585  HA  PRO A 168     -18.898  18.103 -18.015  1.00  0.00           H  
ATOM   2586  HB2 PRO A 168     -18.930  15.732 -16.096  1.00  0.00           H  
ATOM   2587  HB3 PRO A 168     -20.300  16.514 -16.893  1.00  0.00           H  
ATOM   2588  HG2 PRO A 168     -19.418  14.131 -17.827  1.00  0.00           H  
ATOM   2589  HG3 PRO A 168     -19.826  15.418 -18.981  1.00  0.00           H  
ATOM   2590  HD2 PRO A 168     -17.049  14.733 -17.896  1.00  0.00           H  
ATOM   2591  HD3 PRO A 168     -17.552  14.889 -19.598  1.00  0.00           H  
ATOM   2592  N   THR A 169     -16.347  17.666 -16.105  1.00  0.00           N  
ATOM   2593  CA  THR A 169     -15.510  18.300 -15.093  1.00  0.00           C  
ATOM   2594  C   THR A 169     -14.794  19.554 -15.637  1.00  0.00           C  
ATOM   2595  O   THR A 169     -13.947  20.154 -14.973  1.00  0.00           O  
ATOM   2596  CB  THR A 169     -14.496  17.290 -14.522  1.00  0.00           C  
ATOM   2597  OG1 THR A 169     -13.980  16.487 -15.593  1.00  0.00           O  
ATOM   2598  CG2 THR A 169     -15.149  16.357 -13.507  1.00  0.00           C  
ATOM   2599  H   THR A 169     -15.887  17.007 -16.729  1.00  0.00           H  
ATOM   2600  HA  THR A 169     -16.151  18.676 -14.285  1.00  0.00           H  
ATOM   2601  HB  THR A 169     -13.652  17.801 -14.047  1.00  0.00           H  
ATOM   2602 HG21 THR A 169     -15.563  16.916 -12.662  1.00  0.00           H  
ATOM   2603 HG22 THR A 169     -15.951  15.768 -13.967  1.00  0.00           H  
ATOM   2604 HG23 THR A 169     -14.417  15.639 -13.123  1.00  0.00           H  
ATOM   2605  HG1 THR A 169     -13.317  15.883 -15.212  1.00  0.00           H  
ATOM   2606  N   GLY A 170     -15.220  20.005 -16.870  1.00  0.00           N  
ATOM   2607  CA  GLY A 170     -14.846  21.298 -17.417  1.00  0.00           C  
ATOM   2608  C   GLY A 170     -13.528  21.288 -18.180  1.00  0.00           C  
ATOM   2609  O   GLY A 170     -13.043  22.316 -18.647  1.00  0.00           O  
ATOM   2610  H   GLY A 170     -15.836  19.416 -17.445  1.00  0.00           H  
ATOM   2611  HA2 GLY A 170     -15.640  21.606 -18.103  1.00  0.00           H  
ATOM   2612  HA3 GLY A 170     -14.767  22.024 -16.601  1.00  0.00           H  
ATOM   2613  N   VAL A 171     -12.949  20.043 -18.315  1.00  0.00           N  
ATOM   2614  CA  VAL A 171     -11.643  19.855 -18.942  1.00  0.00           C  
ATOM   2615  C   VAL A 171     -11.831  19.279 -20.354  1.00  0.00           C  
ATOM   2616  O   VAL A 171     -12.838  18.662 -20.703  1.00  0.00           O  
ATOM   2617  CB  VAL A 171     -10.669  19.025 -18.080  1.00  0.00           C  
ATOM   2618  CG1 VAL A 171     -10.399  19.706 -16.736  1.00  0.00           C  
ATOM   2619  CG2 VAL A 171     -11.142  17.591 -17.851  1.00  0.00           C  
ATOM   2620  H   VAL A 171     -13.472  19.241 -17.973  1.00  0.00           H  
ATOM   2621  HA  VAL A 171     -11.193  20.847 -19.080  1.00  0.00           H  
ATOM   2622  HB  VAL A 171      -9.710  18.963 -18.610  1.00  0.00           H  
ATOM   2623 HG11 VAL A 171      -9.611  19.178 -16.187  1.00  0.00           H  
ATOM   2624 HG12 VAL A 171     -10.066  20.739 -16.882  1.00  0.00           H  
ATOM   2625 HG13 VAL A 171     -11.292  19.722 -16.103  1.00  0.00           H  
ATOM   2626 HG21 VAL A 171     -10.422  17.041 -17.237  1.00  0.00           H  
ATOM   2627 HG22 VAL A 171     -12.107  17.556 -17.340  1.00  0.00           H  
ATOM   2628 HG23 VAL A 171     -11.234  17.064 -18.804  1.00  0.00           H  
ATOM   2629  N   HIE A 172     -10.770  19.513 -21.199  1.00  0.00           N  
ATOM   2630  CA  HIE A 172     -10.862  19.369 -22.655  1.00  0.00           C  
ATOM   2631  C   HIE A 172     -10.191  18.053 -23.057  1.00  0.00           C  
ATOM   2632  O   HIE A 172      -9.150  17.654 -22.520  1.00  0.00           O  
ATOM   2633  CB  HIE A 172     -10.228  20.605 -23.313  1.00  0.00           C  
ATOM   2634  CG  HIE A 172     -10.986  21.844 -22.968  1.00  0.00           C  
ATOM   2635  ND1 HIE A 172     -10.417  22.865 -22.231  1.00  0.00           N  
ATOM   2636  CD2 HIE A 172     -12.319  22.103 -23.193  1.00  0.00           C  
ATOM   2637  CE1 HIE A 172     -11.426  23.654 -21.913  1.00  0.00           C  
ATOM   2638  NE2 HIE A 172     -12.611  23.188 -22.409  1.00  0.00           N  
ATOM   2639  H   HIE A 172      -9.855  19.802 -20.822  1.00  0.00           H  
ATOM   2640  HA  HIE A 172     -11.921  19.305 -22.926  1.00  0.00           H  
ATOM   2641  HB2 HIE A 172      -9.211  20.725 -22.940  1.00  0.00           H  
ATOM   2642  HB3 HIE A 172     -10.146  20.491 -24.395  1.00  0.00           H  
ATOM   2643  HD2 HIE A 172     -13.100  21.564 -23.703  1.00  0.00           H  
ATOM   2644  HE2 HIE A 172     -13.563  23.544 -22.226  1.00  0.00           H  
ATOM   2645  HE1 HIE A 172     -11.372  24.546 -21.303  1.00  0.00           H  
ATOM   2646  N   ALA A 173     -10.869  17.338 -24.046  1.00  0.00           N  
ATOM   2647  CA  ALA A 173     -10.429  15.999 -24.433  1.00  0.00           C  
ATOM   2648  C   ALA A 173     -10.559  15.708 -25.942  1.00  0.00           C  
ATOM   2649  O   ALA A 173     -11.384  16.257 -26.682  1.00  0.00           O  
ATOM   2650  CB  ALA A 173     -11.223  14.954 -23.659  1.00  0.00           C  
ATOM   2651  H   ALA A 173     -11.722  17.715 -24.493  1.00  0.00           H  
ATOM   2652  HA  ALA A 173      -9.368  15.896 -24.172  1.00  0.00           H  
ATOM   2653  HB1 ALA A 173     -10.930  13.943 -23.953  1.00  0.00           H  
ATOM   2654  HB2 ALA A 173     -11.061  15.059 -22.581  1.00  0.00           H  
ATOM   2655  HB3 ALA A 173     -12.298  15.055 -23.849  1.00  0.00           H  
ATOM   2656  N   GLY A 174      -9.691  14.714 -26.393  1.00  0.00           N  
ATOM   2657  CA  GLY A 174      -9.645  14.384 -27.795  1.00  0.00           C  
ATOM   2658  C   GLY A 174      -8.816  13.176 -28.198  1.00  0.00           C  
ATOM   2659  O   GLY A 174      -8.495  12.267 -27.435  1.00  0.00           O  
ATOM   2660  H   GLY A 174      -9.067  14.231 -25.749  1.00  0.00           H  
ATOM   2661  HA2 GLY A 174     -10.667  14.192 -28.127  1.00  0.00           H  
ATOM   2662  HA3 GLY A 174      -9.286  15.273 -28.322  1.00  0.00           H  
ATOM   2663  N   THR A 175      -8.560  13.180 -29.557  1.00  0.00           N  
ATOM   2664  CA  THR A 175      -8.055  12.029 -30.306  1.00  0.00           C  
ATOM   2665  C   THR A 175      -6.790  12.429 -31.062  1.00  0.00           C  
ATOM   2666  O   THR A 175      -6.536  13.605 -31.334  1.00  0.00           O  
ATOM   2667  CB  THR A 175      -9.088  11.545 -31.355  1.00  0.00           C  
ATOM   2668  OG1 THR A 175      -9.422  12.597 -32.275  1.00  0.00           O  
ATOM   2669  CG2 THR A 175     -10.385  11.064 -30.724  1.00  0.00           C  
ATOM   2670  H   THR A 175      -8.714  14.032 -30.112  1.00  0.00           H  
ATOM   2671  HA  THR A 175      -7.809  11.226 -29.606  1.00  0.00           H  
ATOM   2672  HB  THR A 175      -8.676  10.722 -31.951  1.00  0.00           H  
ATOM   2673 HG21 THR A 175     -10.220  10.180 -30.110  1.00  0.00           H  
ATOM   2674 HG22 THR A 175     -10.852  11.841 -30.111  1.00  0.00           H  
ATOM   2675 HG23 THR A 175     -11.109  10.805 -31.501  1.00  0.00           H  
ATOM   2676  HG1 THR A 175      -8.652  12.710 -32.873  1.00  0.00           H  
ATOM   2677  N   ASP A 176      -6.049  11.376 -31.559  1.00  0.00           N  
ATOM   2678  CA  ASP A 176      -4.998  11.596 -32.557  1.00  0.00           C  
ATOM   2679  C   ASP A 176      -5.693  11.824 -33.924  1.00  0.00           C  
ATOM   2680  O   ASP A 176      -6.903  11.659 -34.108  1.00  0.00           O  
ATOM   2681  CB  ASP A 176      -3.943  10.494 -32.548  1.00  0.00           C  
ATOM   2682  CG  ASP A 176      -4.543   9.103 -32.603  1.00  0.00           C  
ATOM   2683  OD1 ASP A 176      -5.511   8.949 -33.400  1.00  0.00           O  
ATOM   2684  OD2 ASP A 176      -4.058   8.256 -31.790  1.00  0.00           O1-
ATOM   2685  H   ASP A 176      -6.267  10.409 -31.269  1.00  0.00           H  
ATOM   2686  HA  ASP A 176      -4.500  12.544 -32.315  1.00  0.00           H  
ATOM   2687  HB2 ASP A 176      -3.250  10.598 -33.390  1.00  0.00           H  
ATOM   2688  HB3 ASP A 176      -3.350  10.576 -31.630  1.00  0.00           H  
ATOM   2689  N   LEU A 177      -4.865  12.234 -34.953  1.00  0.00           N  
ATOM   2690  CA  LEU A 177      -5.399  12.481 -36.306  1.00  0.00           C  
ATOM   2691  C   LEU A 177      -5.654  11.155 -37.057  1.00  0.00           C  
ATOM   2692  O   LEU A 177      -6.258  11.102 -38.127  1.00  0.00           O  
ATOM   2693  CB  LEU A 177      -4.452  13.369 -37.123  1.00  0.00           C  
ATOM   2694  CG  LEU A 177      -4.623  14.884 -36.898  1.00  0.00           C  
ATOM   2695  CD1 LEU A 177      -5.940  15.391 -37.482  1.00  0.00           C  
ATOM   2696  CD2 LEU A 177      -4.491  15.293 -35.432  1.00  0.00           C  
ATOM   2697  H   LEU A 177      -3.876  12.386 -34.776  1.00  0.00           H  
ATOM   2698  HA  LEU A 177      -6.386  12.944 -36.195  1.00  0.00           H  
ATOM   2699  HB2 LEU A 177      -3.412  13.096 -36.901  1.00  0.00           H  
ATOM   2700  HB3 LEU A 177      -4.588  13.174 -38.194  1.00  0.00           H  
ATOM   2701  HG  LEU A 177      -3.819  15.379 -37.457  1.00  0.00           H  
ATOM   2702 HD11 LEU A 177      -6.010  16.477 -37.374  1.00  0.00           H  
ATOM   2703 HD12 LEU A 177      -6.011  15.155 -38.548  1.00  0.00           H  
ATOM   2704 HD13 LEU A 177      -6.806  14.953 -36.980  1.00  0.00           H  
ATOM   2705 HD21 LEU A 177      -4.529  16.383 -35.329  1.00  0.00           H  
ATOM   2706 HD22 LEU A 177      -5.297  14.882 -34.818  1.00  0.00           H  
ATOM   2707 HD23 LEU A 177      -3.540  14.949 -35.015  1.00  0.00           H  
ATOM   2708  N   GLU A 178      -5.137  10.051 -36.409  1.00  0.00           N  
ATOM   2709  CA  GLU A 178      -5.358   8.669 -36.831  1.00  0.00           C  
ATOM   2710  C   GLU A 178      -6.728   8.155 -36.332  1.00  0.00           C  
ATOM   2711  O   GLU A 178      -7.145   7.023 -36.601  1.00  0.00           O  
ATOM   2712  CB  GLU A 178      -4.220   7.774 -36.303  1.00  0.00           C  
ATOM   2713  CG  GLU A 178      -3.200   7.425 -37.386  1.00  0.00           C  
ATOM   2714  CD  GLU A 178      -3.690   6.165 -38.093  1.00  0.00           C  
ATOM   2715  OE1 GLU A 178      -3.439   5.083 -37.492  1.00  0.00           O  
ATOM   2716  OE2 GLU A 178      -4.334   6.361 -39.169  1.00  0.00           O1-
ATOM   2717  H   GLU A 178      -4.601  10.208 -35.558  1.00  0.00           H  
ATOM   2718  HA  GLU A 178      -5.414   8.657 -37.925  1.00  0.00           H  
ATOM   2719  HB2 GLU A 178      -3.681   8.284 -35.495  1.00  0.00           H  
ATOM   2720  HB3 GLU A 178      -4.623   6.857 -35.854  1.00  0.00           H  
ATOM   2721  HG2 GLU A 178      -3.046   8.249 -38.091  1.00  0.00           H  
ATOM   2722  HG3 GLU A 178      -2.230   7.203 -36.926  1.00  0.00           H  
ATOM   2723  N   GLY A 179      -7.437   9.023 -35.533  1.00  0.00           N  
ATOM   2724  CA  GLY A 179      -8.754   8.713 -35.078  1.00  0.00           C  
ATOM   2725  C   GLY A 179      -8.756   7.719 -33.943  1.00  0.00           C  
ATOM   2726  O   GLY A 179      -9.761   7.030 -33.745  1.00  0.00           O  
ATOM   2727  H   GLY A 179      -6.996   9.885 -35.213  1.00  0.00           H  
ATOM   2728  HA2 GLY A 179      -9.215   9.637 -34.722  1.00  0.00           H  
ATOM   2729  HA3 GLY A 179      -9.334   8.299 -35.907  1.00  0.00           H  
ATOM   2730  N   ASN A 180      -7.679   7.745 -33.085  1.00  0.00           N  
ATOM   2731  CA  ASN A 180      -7.689   6.961 -31.862  1.00  0.00           C  
ATOM   2732  C   ASN A 180      -7.596   7.887 -30.636  1.00  0.00           C  
ATOM   2733  O   ASN A 180      -6.926   8.921 -30.600  1.00  0.00           O  
ATOM   2734  CB  ASN A 180      -6.635   5.866 -31.891  1.00  0.00           C  
ATOM   2735  CG  ASN A 180      -7.129   4.742 -32.775  1.00  0.00           C  
ATOM   2736  OD1 ASN A 180      -7.954   3.911 -32.397  1.00  0.00           O  
ATOM   2737  ND2 ASN A 180      -6.645   4.733 -34.050  1.00  0.00           N  
ATOM   2738  H   ASN A 180      -6.823   8.317 -33.318  1.00  0.00           H  
ATOM   2739  HA  ASN A 180      -8.670   6.477 -31.783  1.00  0.00           H  
ATOM   2740  HB2 ASN A 180      -5.672   6.231 -32.260  1.00  0.00           H  
ATOM   2741  HB3 ASN A 180      -6.465   5.449 -30.892  1.00  0.00           H  
ATOM   2742 HD21 ASN A 180      -6.040   5.468 -34.404  1.00  0.00           H  
ATOM   2743 HD22 ASN A 180      -6.899   3.996 -34.698  1.00  0.00           H  
ATOM   2744  N   PHE A 181      -8.361   7.463 -29.561  1.00  0.00           N  
ATOM   2745  CA  PHE A 181      -8.589   8.292 -28.379  1.00  0.00           C  
ATOM   2746  C   PHE A 181      -7.349   8.264 -27.472  1.00  0.00           C  
ATOM   2747  O   PHE A 181      -6.630   7.271 -27.331  1.00  0.00           O  
ATOM   2748  CB  PHE A 181      -9.818   7.835 -27.553  1.00  0.00           C  
ATOM   2749  CG  PHE A 181     -10.996   8.787 -27.608  1.00  0.00           C  
ATOM   2750  CD1 PHE A 181     -10.921  10.058 -27.026  1.00  0.00           C  
ATOM   2751  CD2 PHE A 181     -12.201   8.402 -28.208  1.00  0.00           C  
ATOM   2752  CE1 PHE A 181     -12.006  10.937 -27.085  1.00  0.00           C  
ATOM   2753  CE2 PHE A 181     -13.290   9.277 -28.265  1.00  0.00           C  
ATOM   2754  CZ  PHE A 181     -13.190  10.548 -27.707  1.00  0.00           C  
ATOM   2755  H   PHE A 181      -8.802   6.549 -29.588  1.00  0.00           H  
ATOM   2756  HA  PHE A 181      -8.716   9.318 -28.735  1.00  0.00           H  
ATOM   2757  HB2 PHE A 181     -10.145   6.839 -27.878  1.00  0.00           H  
ATOM   2758  HB3 PHE A 181      -9.553   7.717 -26.497  1.00  0.00           H  
ATOM   2759  HD1 PHE A 181     -10.017  10.370 -26.507  1.00  0.00           H  
ATOM   2760  HD2 PHE A 181     -12.311   7.404 -28.621  1.00  0.00           H  
ATOM   2761  HE1 PHE A 181     -11.927  11.916 -26.622  1.00  0.00           H  
ATOM   2762  HE2 PHE A 181     -14.218   8.953 -28.731  1.00  0.00           H  
ATOM   2763  HZ  PHE A 181     -14.041  11.222 -27.735  1.00  0.00           H  
ATOM   2764  N   TYR A 182      -7.174   9.450 -26.792  1.00  0.00           N  
ATOM   2765  CA  TYR A 182      -6.297   9.588 -25.640  1.00  0.00           C  
ATOM   2766  C   TYR A 182      -7.245   9.575 -24.423  1.00  0.00           C  
ATOM   2767  O   TYR A 182      -7.990  10.522 -24.174  1.00  0.00           O  
ATOM   2768  CB  TYR A 182      -5.533  10.915 -25.685  1.00  0.00           C  
ATOM   2769  CG  TYR A 182      -4.567  11.062 -26.834  1.00  0.00           C  
ATOM   2770  CD1 TYR A 182      -3.343  10.382 -26.836  1.00  0.00           C  
ATOM   2771  CD2 TYR A 182      -4.847  11.971 -27.866  1.00  0.00           C  
ATOM   2772  CE1 TYR A 182      -2.391  10.656 -27.820  1.00  0.00           C  
ATOM   2773  CE2 TYR A 182      -3.897  12.248 -28.846  1.00  0.00           C  
ATOM   2774  CZ  TYR A 182      -2.662  11.612 -28.794  1.00  0.00           C  
ATOM   2775  OH  TYR A 182      -1.673  11.954 -29.675  1.00  0.00           O  
ATOM   2776  H   TYR A 182      -7.701  10.280 -27.069  1.00  0.00           H  
ATOM   2777  HA  TYR A 182      -5.606   8.739 -25.590  1.00  0.00           H  
ATOM   2778  HB2 TYR A 182      -6.239  11.757 -25.697  1.00  0.00           H  
ATOM   2779  HB3 TYR A 182      -4.961  11.045 -24.763  1.00  0.00           H  
ATOM   2780  HD1 TYR A 182      -3.094   9.684 -26.040  1.00  0.00           H  
ATOM   2781  HD2 TYR A 182      -5.786  12.516 -27.875  1.00  0.00           H  
ATOM   2782  HE1 TYR A 182      -1.423  10.170 -27.771  1.00  0.00           H  
ATOM   2783  HE2 TYR A 182      -4.119  12.985 -29.611  1.00  0.00           H  
ATOM   2784  HH  TYR A 182      -1.882  12.868 -30.011  1.00  0.00           H  
ATOM   2785  N   GLY A 183      -7.232   8.404 -23.683  1.00  0.00           N  
ATOM   2786  CA  GLY A 183      -8.074   8.208 -22.510  1.00  0.00           C  
ATOM   2787  C   GLY A 183      -9.399   7.558 -22.902  1.00  0.00           C  
ATOM   2788  O   GLY A 183      -9.928   7.761 -23.998  1.00  0.00           O  
ATOM   2789  H   GLY A 183      -6.640   7.631 -23.970  1.00  0.00           H  
ATOM   2790  HA2 GLY A 183      -7.507   7.569 -21.832  1.00  0.00           H  
ATOM   2791  HA3 GLY A 183      -8.285   9.163 -22.025  1.00  0.00           H  
ATOM   2792  N   PRO A 184     -10.021   6.766 -21.963  1.00  0.00           N  
ATOM   2793  CA  PRO A 184     -11.208   5.950 -22.267  1.00  0.00           C  
ATOM   2794  C   PRO A 184     -12.533   6.744 -22.290  1.00  0.00           C  
ATOM   2795  O   PRO A 184     -13.546   6.355 -21.709  1.00  0.00           O  
ATOM   2796  CB  PRO A 184     -11.195   4.906 -21.146  1.00  0.00           C  
ATOM   2797  CG  PRO A 184     -10.653   5.697 -19.957  1.00  0.00           C  
ATOM   2798  CD  PRO A 184      -9.578   6.567 -20.590  1.00  0.00           C  
ATOM   2799  HA  PRO A 184     -11.091   5.483 -23.251  1.00  0.00           H  
ATOM   2800  HB2 PRO A 184     -12.166   4.450 -20.935  1.00  0.00           H  
ATOM   2801  HB3 PRO A 184     -10.492   4.102 -21.397  1.00  0.00           H  
ATOM   2802  HG2 PRO A 184     -11.445   6.324 -19.531  1.00  0.00           H  
ATOM   2803  HG3 PRO A 184     -10.261   5.056 -19.163  1.00  0.00           H  
ATOM   2804  HD2 PRO A 184      -9.450   7.528 -20.083  1.00  0.00           H  
ATOM   2805  HD3 PRO A 184      -8.618   6.041 -20.613  1.00  0.00           H  
ATOM   2806  N   PHE A 185     -12.522   7.850 -23.115  1.00  0.00           N  
ATOM   2807  CA  PHE A 185     -13.702   8.709 -23.273  1.00  0.00           C  
ATOM   2808  C   PHE A 185     -14.551   8.244 -24.466  1.00  0.00           C  
ATOM   2809  O   PHE A 185     -14.084   7.538 -25.362  1.00  0.00           O  
ATOM   2810  CB  PHE A 185     -13.305  10.180 -23.458  1.00  0.00           C  
ATOM   2811  CG  PHE A 185     -12.235  10.656 -22.503  1.00  0.00           C  
ATOM   2812  CD1 PHE A 185     -12.392  10.523 -21.118  1.00  0.00           C  
ATOM   2813  CD2 PHE A 185     -11.049  11.213 -22.995  1.00  0.00           C  
ATOM   2814  CE1 PHE A 185     -11.365  10.895 -20.250  1.00  0.00           C  
ATOM   2815  CE2 PHE A 185     -10.040  11.620 -22.120  1.00  0.00           C  
ATOM   2816  CZ  PHE A 185     -10.189  11.447 -20.749  1.00  0.00           C  
ATOM   2817  H   PHE A 185     -11.657   8.057 -23.631  1.00  0.00           H  
ATOM   2818  HA  PHE A 185     -14.319   8.606 -22.371  1.00  0.00           H  
ATOM   2819  HB2 PHE A 185     -12.970  10.338 -24.488  1.00  0.00           H  
ATOM   2820  HB3 PHE A 185     -14.186  10.815 -23.326  1.00  0.00           H  
ATOM   2821  HD1 PHE A 185     -13.305  10.104 -20.702  1.00  0.00           H  
ATOM   2822  HD2 PHE A 185     -10.878  11.315 -24.064  1.00  0.00           H  
ATOM   2823  HE1 PHE A 185     -11.485  10.751 -19.183  1.00  0.00           H  
ATOM   2824  HE2 PHE A 185      -9.120  12.040 -22.519  1.00  0.00           H  
ATOM   2825  HZ  PHE A 185      -9.383  11.734 -20.078  1.00  0.00           H  
ATOM   2826  N   VAL A 186     -15.858   8.726 -24.500  1.00  0.00           N  
ATOM   2827  CA  VAL A 186     -16.719   8.429 -25.645  1.00  0.00           C  
ATOM   2828  C   VAL A 186     -17.475   9.668 -26.172  1.00  0.00           C  
ATOM   2829  O   VAL A 186     -18.126  10.433 -25.460  1.00  0.00           O  
ATOM   2830  CB  VAL A 186     -17.699   7.255 -25.402  1.00  0.00           C  
ATOM   2831  CG1 VAL A 186     -16.967   5.912 -25.327  1.00  0.00           C  
ATOM   2832  CG2 VAL A 186     -18.571   7.430 -24.158  1.00  0.00           C  
ATOM   2833  H   VAL A 186     -16.244   9.284 -23.716  1.00  0.00           H  
ATOM   2834  HA  VAL A 186     -16.059   8.121 -26.467  1.00  0.00           H  
ATOM   2835  HB  VAL A 186     -18.373   7.202 -26.267  1.00  0.00           H  
ATOM   2836 HG11 VAL A 186     -17.683   5.086 -25.266  1.00  0.00           H  
ATOM   2837 HG12 VAL A 186     -16.353   5.751 -26.220  1.00  0.00           H  
ATOM   2838 HG13 VAL A 186     -16.317   5.854 -24.448  1.00  0.00           H  
ATOM   2839 HG21 VAL A 186     -19.271   6.593 -24.058  1.00  0.00           H  
ATOM   2840 HG22 VAL A 186     -17.972   7.468 -23.243  1.00  0.00           H  
ATOM   2841 HG23 VAL A 186     -19.168   8.343 -24.221  1.00  0.00           H  
ATOM   2842  N   ASP A 187     -17.420   9.790 -27.555  1.00  0.00           N  
ATOM   2843  CA  ASP A 187     -18.025  10.881 -28.315  1.00  0.00           C  
ATOM   2844  C   ASP A 187     -19.529  10.555 -28.475  1.00  0.00           C  
ATOM   2845  O   ASP A 187     -20.030  10.134 -29.517  1.00  0.00           O  
ATOM   2846  CB  ASP A 187     -17.303  11.151 -29.645  1.00  0.00           C  
ATOM   2847  CG  ASP A 187     -16.931   9.962 -30.507  1.00  0.00           C  
ATOM   2848  OD1 ASP A 187     -17.078   8.806 -29.992  1.00  0.00           O  
ATOM   2849  OD2 ASP A 187     -16.442  10.175 -31.661  1.00  0.00           O1-
ATOM   2850  H   ASP A 187     -16.983   9.071 -28.145  1.00  0.00           H  
ATOM   2851  HA  ASP A 187     -17.955  11.793 -27.707  1.00  0.00           H  
ATOM   2852  HB2 ASP A 187     -17.905  11.833 -30.256  1.00  0.00           H  
ATOM   2853  HB3 ASP A 187     -16.359  11.665 -29.422  1.00  0.00           H  
ATOM   2854  N   ARG A 188     -20.222  10.786 -27.298  1.00  0.00           N  
ATOM   2855  CA  ARG A 188     -21.676  10.803 -27.119  1.00  0.00           C  
ATOM   2856  C   ARG A 188     -21.932  11.487 -25.762  1.00  0.00           C  
ATOM   2857  O   ARG A 188     -21.119  11.432 -24.836  1.00  0.00           O  
ATOM   2858  CB  ARG A 188     -22.292   9.398 -27.136  1.00  0.00           C  
ATOM   2859  CG  ARG A 188     -22.352   8.708 -25.766  1.00  0.00           C  
ATOM   2860  CD  ARG A 188     -22.710   7.234 -25.872  1.00  0.00           C  
ATOM   2861  NE  ARG A 188     -21.541   6.495 -26.333  1.00  0.00           N  
ATOM   2862  CZ  ARG A 188     -21.573   5.367 -27.057  1.00  0.00           C  
ATOM   2863  NH1 ARG A 188     -22.700   4.673 -27.301  1.00  0.00           N  
ATOM   2864  NH2 ARG A 188     -20.418   4.916 -27.584  1.00  0.00           N1+
ATOM   2865  H   ARG A 188     -19.661  10.965 -26.454  1.00  0.00           H  
ATOM   2866  HA  ARG A 188     -22.089  11.405 -27.936  1.00  0.00           H  
ATOM   2867  HB2 ARG A 188     -23.326   9.490 -27.483  1.00  0.00           H  
ATOM   2868  HB3 ARG A 188     -21.767   8.766 -27.861  1.00  0.00           H  
ATOM   2869  HG2 ARG A 188     -21.389   8.812 -25.255  1.00  0.00           H  
ATOM   2870  HG3 ARG A 188     -23.117   9.200 -25.159  1.00  0.00           H  
ATOM   2871  HD2 ARG A 188     -23.001   6.830 -24.902  1.00  0.00           H  
ATOM   2872  HD3 ARG A 188     -23.528   7.101 -26.575  1.00  0.00           H  
ATOM   2873  HE  ARG A 188     -20.630   6.921 -26.216  1.00  0.00           H  
ATOM   2874 HH11 ARG A 188     -23.633   4.921 -26.916  1.00  0.00           H  
ATOM   2875 HH12 ARG A 188     -22.706   3.873 -27.922  1.00  0.00           H  
ATOM   2876 HH21 ARG A 188     -19.529   5.382 -27.453  1.00  0.00           H  
ATOM   2877 HH22 ARG A 188     -20.401   4.061 -28.122  1.00  0.00           H  
ATOM   2878  N   GLN A 189     -23.168  12.047 -25.588  1.00  0.00           N  
ATOM   2879  CA  GLN A 189     -23.536  12.779 -24.380  1.00  0.00           C  
ATOM   2880  C   GLN A 189     -24.081  11.822 -23.300  1.00  0.00           C  
ATOM   2881  O   GLN A 189     -25.201  11.951 -22.807  1.00  0.00           O  
ATOM   2882  CB  GLN A 189     -24.541  13.889 -24.717  1.00  0.00           C  
ATOM   2883  CG  GLN A 189     -24.523  15.007 -23.673  1.00  0.00           C  
ATOM   2884  CD  GLN A 189     -25.209  16.249 -24.197  1.00  0.00           C  
ATOM   2885  NE2 GLN A 189     -26.403  16.547 -23.602  1.00  0.00           N  
ATOM   2886  OE1 GLN A 189     -24.732  16.942 -25.097  1.00  0.00           O  
ATOM   2887  H   GLN A 189     -23.863  11.951 -26.345  1.00  0.00           H  
ATOM   2888  HA  GLN A 189     -22.619  13.229 -23.978  1.00  0.00           H  
ATOM   2889  HB2 GLN A 189     -24.298  14.301 -25.700  1.00  0.00           H  
ATOM   2890  HB3 GLN A 189     -25.558  13.489 -24.818  1.00  0.00           H  
ATOM   2891  HG2 GLN A 189     -24.992  14.673 -22.741  1.00  0.00           H  
ATOM   2892  HG3 GLN A 189     -23.495  15.298 -23.429  1.00  0.00           H  
ATOM   2893 HE21 GLN A 189     -26.918  17.363 -23.913  1.00  0.00           H  
ATOM   2894 HE22 GLN A 189     -26.811  15.979 -22.868  1.00  0.00           H  
ATOM   2895  N   THR A 190     -23.164  10.885 -22.857  1.00  0.00           N  
ATOM   2896  CA  THR A 190     -23.469   9.965 -21.761  1.00  0.00           C  
ATOM   2897  C   THR A 190     -22.488  10.171 -20.591  1.00  0.00           C  
ATOM   2898  O   THR A 190     -21.546  10.963 -20.630  1.00  0.00           O  
ATOM   2899  CB  THR A 190     -23.531   8.499 -22.226  1.00  0.00           C  
ATOM   2900  OG1 THR A 190     -24.315   7.749 -21.288  1.00  0.00           O  
ATOM   2901  CG2 THR A 190     -22.166   7.826 -22.349  1.00  0.00           C  
ATOM   2902  H   THR A 190     -22.241  10.875 -23.297  1.00  0.00           H  
ATOM   2903  HA  THR A 190     -24.454  10.232 -21.356  1.00  0.00           H  
ATOM   2904  HB  THR A 190     -24.060   8.449 -23.183  1.00  0.00           H  
ATOM   2905 HG21 THR A 190     -21.490   8.397 -22.989  1.00  0.00           H  
ATOM   2906 HG22 THR A 190     -21.687   7.690 -21.374  1.00  0.00           H  
ATOM   2907 HG23 THR A 190     -22.277   6.817 -22.759  1.00  0.00           H  
ATOM   2908  HG1 THR A 190     -24.572   6.916 -21.728  1.00  0.00           H  
ATOM   2909  N   ALA A 191     -22.777   9.370 -19.495  1.00  0.00           N  
ATOM   2910  CA  ALA A 191     -22.083   9.493 -18.220  1.00  0.00           C  
ATOM   2911  C   ALA A 191     -20.719   8.802 -18.321  1.00  0.00           C  
ATOM   2912  O   ALA A 191     -20.586   7.625 -18.652  1.00  0.00           O  
ATOM   2913  CB  ALA A 191     -22.894   8.866 -17.096  1.00  0.00           C  
ATOM   2914  H   ALA A 191     -23.497   8.651 -19.620  1.00  0.00           H  
ATOM   2915  HA  ALA A 191     -21.948  10.562 -18.018  1.00  0.00           H  
ATOM   2916  HB1 ALA A 191     -22.368   8.955 -16.139  1.00  0.00           H  
ATOM   2917  HB2 ALA A 191     -23.869   9.354 -17.000  1.00  0.00           H  
ATOM   2918  HB3 ALA A 191     -23.073   7.800 -17.278  1.00  0.00           H  
ATOM   2919  N   GLN A 192     -19.652   9.641 -18.058  1.00  0.00           N  
ATOM   2920  CA  GLN A 192     -18.262   9.227 -18.236  1.00  0.00           C  
ATOM   2921  C   GLN A 192     -17.388  10.179 -17.406  1.00  0.00           C  
ATOM   2922  O   GLN A 192     -17.584  11.394 -17.413  1.00  0.00           O  
ATOM   2923  CB  GLN A 192     -17.856   9.226 -19.718  1.00  0.00           C  
ATOM   2924  CG  GLN A 192     -18.048  10.573 -20.422  1.00  0.00           C  
ATOM   2925  CD  GLN A 192     -17.983  10.404 -21.924  1.00  0.00           C  
ATOM   2926  OE1 GLN A 192     -16.953  10.041 -22.492  1.00  0.00           O  
ATOM   2927  NE2 GLN A 192     -19.148  10.691 -22.588  1.00  0.00           N  
ATOM   2928  H   GLN A 192     -19.809  10.602 -17.753  1.00  0.00           H  
ATOM   2929  HA  GLN A 192     -18.167   8.208 -17.841  1.00  0.00           H  
ATOM   2930  HB2 GLN A 192     -16.805   8.924 -19.809  1.00  0.00           H  
ATOM   2931  HB3 GLN A 192     -18.441   8.461 -20.246  1.00  0.00           H  
ATOM   2932  HG2 GLN A 192     -18.996  11.040 -20.145  1.00  0.00           H  
ATOM   2933  HG3 GLN A 192     -17.254  11.274 -20.135  1.00  0.00           H  
ATOM   2934 HE21 GLN A 192     -20.007  10.940 -22.095  1.00  0.00           H  
ATOM   2935 HE22 GLN A 192     -19.176  10.666 -23.612  1.00  0.00           H  
ATOM   2936  N   ALA A 193     -16.406   9.552 -16.659  1.00  0.00           N  
ATOM   2937  CA  ALA A 193     -15.570  10.279 -15.713  1.00  0.00           C  
ATOM   2938  C   ALA A 193     -14.126   9.782 -15.818  1.00  0.00           C  
ATOM   2939  O   ALA A 193     -13.815   8.614 -16.036  1.00  0.00           O  
ATOM   2940  CB  ALA A 193     -16.077  10.097 -14.289  1.00  0.00           C  
ATOM   2941  H   ALA A 193     -16.238   8.553 -16.750  1.00  0.00           H  
ATOM   2942  HA  ALA A 193     -15.601  11.345 -15.968  1.00  0.00           H  
ATOM   2943  HB1 ALA A 193     -15.452  10.646 -13.577  1.00  0.00           H  
ATOM   2944  HB2 ALA A 193     -17.107  10.459 -14.192  1.00  0.00           H  
ATOM   2945  HB3 ALA A 193     -16.066   9.041 -13.997  1.00  0.00           H  
ATOM   2946  N   ALA A 194     -13.200  10.788 -15.628  1.00  0.00           N  
ATOM   2947  CA  ALA A 194     -11.764  10.578 -15.756  1.00  0.00           C  
ATOM   2948  C   ALA A 194     -11.125  10.324 -14.378  1.00  0.00           C  
ATOM   2949  O   ALA A 194     -11.696  10.540 -13.311  1.00  0.00           O  
ATOM   2950  CB  ALA A 194     -11.125  11.816 -16.386  1.00  0.00           C  
ATOM   2951  H   ALA A 194     -13.511  11.717 -15.356  1.00  0.00           H  
ATOM   2952  HA  ALA A 194     -11.586   9.704 -16.392  1.00  0.00           H  
ATOM   2953  HB1 ALA A 194     -10.072  11.643 -16.631  1.00  0.00           H  
ATOM   2954  HB2 ALA A 194     -11.646  12.105 -17.304  1.00  0.00           H  
ATOM   2955  HB3 ALA A 194     -11.168  12.673 -15.703  1.00  0.00           H  
ATOM   2956  N   GLY A 195      -9.799   9.925 -14.474  1.00  0.00           N  
ATOM   2957  CA  GLY A 195      -8.932   9.891 -13.312  1.00  0.00           C  
ATOM   2958  C   GLY A 195      -8.349  11.285 -13.064  1.00  0.00           C  
ATOM   2959  O   GLY A 195      -8.549  12.253 -13.802  1.00  0.00           O  
ATOM   2960  H   GLY A 195      -9.405   9.678 -15.375  1.00  0.00           H  
ATOM   2961  HA2 GLY A 195      -9.493   9.568 -12.430  1.00  0.00           H  
ATOM   2962  HA3 GLY A 195      -8.118   9.189 -13.515  1.00  0.00           H  
ATOM   2963  N   THR A 196      -7.543  11.366 -11.954  1.00  0.00           N  
ATOM   2964  CA  THR A 196      -7.047  12.634 -11.432  1.00  0.00           C  
ATOM   2965  C   THR A 196      -5.859  13.155 -12.255  1.00  0.00           C  
ATOM   2966  O   THR A 196      -5.024  12.427 -12.785  1.00  0.00           O  
ATOM   2967  CB  THR A 196      -6.612  12.471  -9.959  1.00  0.00           C  
ATOM   2968  OG1 THR A 196      -6.012  11.178  -9.777  1.00  0.00           O  
ATOM   2969  CG2 THR A 196      -7.802  12.553  -9.008  1.00  0.00           C  
ATOM   2970  H   THR A 196      -7.238  10.545 -11.437  1.00  0.00           H  
ATOM   2971  HA  THR A 196      -7.854  13.374 -11.512  1.00  0.00           H  
ATOM   2972  HB  THR A 196      -5.873  13.232  -9.682  1.00  0.00           H  
ATOM   2973 HG21 THR A 196      -8.302  13.523  -9.082  1.00  0.00           H  
ATOM   2974 HG22 THR A 196      -8.534  11.764  -9.216  1.00  0.00           H  
ATOM   2975 HG23 THR A 196      -7.472  12.409  -7.974  1.00  0.00           H  
ATOM   2976  HG1 THR A 196      -5.293  11.291  -9.125  1.00  0.00           H  
ATOM   2977  N   ASP A 197      -5.770  14.538 -12.281  1.00  0.00           N  
ATOM   2978  CA  ASP A 197      -4.591  15.243 -12.803  1.00  0.00           C  
ATOM   2979  C   ASP A 197      -3.503  15.103 -11.727  1.00  0.00           C  
ATOM   2980  O   ASP A 197      -3.736  14.819 -10.549  1.00  0.00           O  
ATOM   2981  CB  ASP A 197      -4.931  16.701 -13.065  1.00  0.00           C  
ATOM   2982  CG  ASP A 197      -3.929  17.531 -13.850  1.00  0.00           C  
ATOM   2983  OD1 ASP A 197      -2.866  16.974 -14.271  1.00  0.00           O  
ATOM   2984  OD2 ASP A 197      -4.287  18.741 -14.036  1.00  0.00           O1-
ATOM   2985  H   ASP A 197      -6.532  15.098 -11.919  1.00  0.00           H  
ATOM   2986  HA  ASP A 197      -4.260  14.732 -13.715  1.00  0.00           H  
ATOM   2987  HB2 ASP A 197      -5.876  16.751 -13.625  1.00  0.00           H  
ATOM   2988  HB3 ASP A 197      -5.107  17.218 -12.112  1.00  0.00           H  
ATOM   2989  N   THR A 198      -2.231  15.339 -12.174  1.00  0.00           N  
ATOM   2990  CA  THR A 198      -1.056  15.006 -11.379  1.00  0.00           C  
ATOM   2991  C   THR A 198       0.103  15.789 -11.965  1.00  0.00           C  
ATOM   2992  O   THR A 198       0.150  16.101 -13.160  1.00  0.00           O  
ATOM   2993  CB  THR A 198      -0.786  13.493 -11.307  1.00  0.00           C  
ATOM   2994  OG1 THR A 198       0.386  13.200 -10.552  1.00  0.00           O  
ATOM   2995  CG2 THR A 198      -0.619  12.832 -12.668  1.00  0.00           C  
ATOM   2996  H   THR A 198      -2.104  15.781 -13.101  1.00  0.00           H  
ATOM   2997  HA  THR A 198      -1.225  15.387 -10.365  1.00  0.00           H  
ATOM   2998  HB  THR A 198      -1.623  13.003 -10.797  1.00  0.00           H  
ATOM   2999 HG21 THR A 198      -1.498  12.971 -13.304  1.00  0.00           H  
ATOM   3000 HG22 THR A 198       0.260  13.229 -13.179  1.00  0.00           H  
ATOM   3001 HG23 THR A 198      -0.448  11.757 -12.550  1.00  0.00           H  
ATOM   3002  HG1 THR A 198       0.323  13.640  -9.671  1.00  0.00           H  
ATOM   3003  N   THR A 199       1.038  16.189 -11.038  1.00  0.00           N  
ATOM   3004  CA  THR A 199       2.062  17.146 -11.425  1.00  0.00           C  
ATOM   3005  C   THR A 199       3.226  16.408 -12.125  1.00  0.00           C  
ATOM   3006  O   THR A 199       3.761  15.407 -11.637  1.00  0.00           O  
ATOM   3007  CB  THR A 199       2.567  17.948 -10.223  1.00  0.00           C  
ATOM   3008  OG1 THR A 199       1.540  18.063  -9.228  1.00  0.00           O  
ATOM   3009  CG2 THR A 199       3.004  19.348 -10.640  1.00  0.00           C  
ATOM   3010  H   THR A 199       1.019  15.864 -10.069  1.00  0.00           H  
ATOM   3011  HA  THR A 199       1.577  17.830 -12.125  1.00  0.00           H  
ATOM   3012  HB  THR A 199       3.404  17.423  -9.761  1.00  0.00           H  
ATOM   3013 HG21 THR A 199       3.849  19.312 -11.334  1.00  0.00           H  
ATOM   3014 HG22 THR A 199       2.179  19.888 -11.119  1.00  0.00           H  
ATOM   3015 HG23 THR A 199       3.290  19.946  -9.772  1.00  0.00           H  
ATOM   3016  HG1 THR A 199       1.965  18.397  -8.418  1.00  0.00           H  
ATOM   3017  N   ILE A 200       3.606  16.985 -13.324  1.00  0.00           N  
ATOM   3018  CA  ILE A 200       4.606  16.408 -14.227  1.00  0.00           C  
ATOM   3019  C   ILE A 200       5.990  16.929 -13.772  1.00  0.00           C  
ATOM   3020  O   ILE A 200       6.520  17.970 -14.167  1.00  0.00           O  
ATOM   3021  CB  ILE A 200       4.322  16.765 -15.709  1.00  0.00           C  
ATOM   3022  CG1 ILE A 200       2.894  16.379 -16.160  1.00  0.00           C  
ATOM   3023  CG2 ILE A 200       5.352  16.091 -16.628  1.00  0.00           C  
ATOM   3024  CD1 ILE A 200       2.377  17.294 -17.265  1.00  0.00           C  
ATOM   3025  H   ILE A 200       3.144  17.876 -13.622  1.00  0.00           H  
ATOM   3026  HA  ILE A 200       4.587  15.324 -14.095  1.00  0.00           H  
ATOM   3027  HB  ILE A 200       4.435  17.846 -15.835  1.00  0.00           H  
ATOM   3028 HG12 ILE A 200       2.876  15.346 -16.523  1.00  0.00           H  
ATOM   3029 HG13 ILE A 200       2.184  16.426 -15.330  1.00  0.00           H  
ATOM   3030 HG21 ILE A 200       5.119  16.262 -17.682  1.00  0.00           H  
ATOM   3031 HG22 ILE A 200       6.356  16.487 -16.449  1.00  0.00           H  
ATOM   3032 HG23 ILE A 200       5.386  15.009 -16.468  1.00  0.00           H  
ATOM   3033 HD11 ILE A 200       1.390  16.963 -17.601  1.00  0.00           H  
ATOM   3034 HD12 ILE A 200       2.279  18.322 -16.906  1.00  0.00           H  
ATOM   3035 HD13 ILE A 200       3.046  17.305 -18.128  1.00  0.00           H  
ATOM   3036  N   THR A 201       6.580  16.125 -12.813  1.00  0.00           N  
ATOM   3037  CA  THR A 201       7.789  16.458 -12.049  1.00  0.00           C  
ATOM   3038  C   THR A 201       8.951  16.985 -12.901  1.00  0.00           C  
ATOM   3039  O   THR A 201       9.687  17.894 -12.506  1.00  0.00           O  
ATOM   3040  CB  THR A 201       8.239  15.208 -11.257  1.00  0.00           C  
ATOM   3041  OG1 THR A 201       7.181  14.808 -10.378  1.00  0.00           O  
ATOM   3042  CG2 THR A 201       9.446  15.462 -10.374  1.00  0.00           C  
ATOM   3043  H   THR A 201       6.067  15.290 -12.530  1.00  0.00           H  
ATOM   3044  HA  THR A 201       7.485  17.259 -11.364  1.00  0.00           H  
ATOM   3045  HB  THR A 201       8.441  14.376 -11.943  1.00  0.00           H  
ATOM   3046 HG21 THR A 201      10.338  15.735 -10.942  1.00  0.00           H  
ATOM   3047 HG22 THR A 201       9.239  16.254  -9.646  1.00  0.00           H  
ATOM   3048 HG23 THR A 201       9.665  14.554  -9.806  1.00  0.00           H  
ATOM   3049  HG1 THR A 201       7.232  13.830 -10.197  1.00  0.00           H  
ATOM   3050  N   VAL A 202       9.185  16.336 -14.096  1.00  0.00           N  
ATOM   3051  CA  VAL A 202      10.387  16.630 -14.885  1.00  0.00           C  
ATOM   3052  C   VAL A 202      10.345  18.089 -15.394  1.00  0.00           C  
ATOM   3053  O   VAL A 202      11.357  18.762 -15.594  1.00  0.00           O  
ATOM   3054  CB  VAL A 202      10.583  15.586 -16.006  1.00  0.00           C  
ATOM   3055  CG1 VAL A 202       9.520  15.638 -17.104  1.00  0.00           C  
ATOM   3056  CG2 VAL A 202      11.971  15.692 -16.639  1.00  0.00           C  
ATOM   3057  H   VAL A 202       8.503  15.649 -14.412  1.00  0.00           H  
ATOM   3058  HA  VAL A 202      11.231  16.573 -14.185  1.00  0.00           H  
ATOM   3059  HB  VAL A 202      10.514  14.592 -15.544  1.00  0.00           H  
ATOM   3060 HG11 VAL A 202       9.649  14.802 -17.800  1.00  0.00           H  
ATOM   3061 HG12 VAL A 202       8.512  15.565 -16.690  1.00  0.00           H  
ATOM   3062 HG13 VAL A 202       9.595  16.559 -17.686  1.00  0.00           H  
ATOM   3063 HG21 VAL A 202      12.122  14.891 -17.370  1.00  0.00           H  
ATOM   3064 HG22 VAL A 202      12.108  16.644 -17.161  1.00  0.00           H  
ATOM   3065 HG23 VAL A 202      12.752  15.599 -15.878  1.00  0.00           H  
ATOM   3066  N   ASN A 203       9.076  18.555 -15.684  1.00  0.00           N  
ATOM   3067  CA  ASN A 203       8.832  19.833 -16.358  1.00  0.00           C  
ATOM   3068  C   ASN A 203       9.011  20.975 -15.341  1.00  0.00           C  
ATOM   3069  O   ASN A 203       9.277  22.126 -15.687  1.00  0.00           O  
ATOM   3070  CB  ASN A 203       7.427  19.885 -16.955  1.00  0.00           C  
ATOM   3071  CG  ASN A 203       7.268  18.984 -18.159  1.00  0.00           C  
ATOM   3072  OD1 ASN A 203       8.197  18.426 -18.734  1.00  0.00           O  
ATOM   3073  ND2 ASN A 203       5.978  18.827 -18.578  1.00  0.00           N  
ATOM   3074  H   ASN A 203       8.271  17.987 -15.408  1.00  0.00           H  
ATOM   3075  HA  ASN A 203       9.601  19.958 -17.129  1.00  0.00           H  
ATOM   3076  HB2 ASN A 203       6.686  19.591 -16.206  1.00  0.00           H  
ATOM   3077  HB3 ASN A 203       7.179  20.904 -17.269  1.00  0.00           H  
ATOM   3078 HD21 ASN A 203       5.183  19.340 -18.170  1.00  0.00           H  
ATOM   3079 HD22 ASN A 203       5.752  18.162 -19.318  1.00  0.00           H  
ATOM   3080  N   VAL A 204       8.806  20.632 -14.020  1.00  0.00           N  
ATOM   3081  CA  VAL A 204       8.909  21.600 -12.933  1.00  0.00           C  
ATOM   3082  C   VAL A 204      10.401  21.868 -12.709  1.00  0.00           C  
ATOM   3083  O   VAL A 204      10.833  22.989 -12.436  1.00  0.00           O  
ATOM   3084  CB  VAL A 204       8.236  21.103 -11.638  1.00  0.00           C  
ATOM   3085  CG1 VAL A 204       8.428  22.106 -10.498  1.00  0.00           C  
ATOM   3086  CG2 VAL A 204       6.738  20.872 -11.843  1.00  0.00           C  
ATOM   3087  H   VAL A 204       8.564  19.665 -13.812  1.00  0.00           H  
ATOM   3088  HA  VAL A 204       8.452  22.536 -13.272  1.00  0.00           H  
ATOM   3089  HB  VAL A 204       8.685  20.150 -11.328  1.00  0.00           H  
ATOM   3090 HG11 VAL A 204       7.843  21.815  -9.620  1.00  0.00           H  
ATOM   3091 HG12 VAL A 204       9.475  22.162 -10.188  1.00  0.00           H  
ATOM   3092 HG13 VAL A 204       8.114  23.110 -10.802  1.00  0.00           H  
ATOM   3093 HG21 VAL A 204       6.267  20.522 -10.919  1.00  0.00           H  
ATOM   3094 HG22 VAL A 204       6.234  21.796 -12.144  1.00  0.00           H  
ATOM   3095 HG23 VAL A 204       6.554  20.114 -12.608  1.00  0.00           H  
ATOM   3096  N   LEU A 205      11.219  20.755 -12.746  1.00  0.00           N  
ATOM   3097  CA  LEU A 205      12.664  20.876 -12.543  1.00  0.00           C  
ATOM   3098  C   LEU A 205      13.232  21.717 -13.704  1.00  0.00           C  
ATOM   3099  O   LEU A 205      14.104  22.568 -13.522  1.00  0.00           O  
ATOM   3100  CB  LEU A 205      13.333  19.502 -12.491  1.00  0.00           C  
ATOM   3101  CG  LEU A 205      12.945  18.688 -11.243  1.00  0.00           C  
ATOM   3102  CD1 LEU A 205      13.349  17.225 -11.418  1.00  0.00           C  
ATOM   3103  CD2 LEU A 205      13.588  19.250  -9.976  1.00  0.00           C  
ATOM   3104  H   LEU A 205      10.787  19.845 -12.917  1.00  0.00           H  
ATOM   3105  HA  LEU A 205      12.828  21.447 -11.623  1.00  0.00           H  
ATOM   3106  HB2 LEU A 205      13.055  18.937 -13.390  1.00  0.00           H  
ATOM   3107  HB3 LEU A 205      14.423  19.621 -12.529  1.00  0.00           H  
ATOM   3108  HG  LEU A 205      11.858  18.712 -11.110  1.00  0.00           H  
ATOM   3109 HD11 LEU A 205      13.053  16.642 -10.541  1.00  0.00           H  
ATOM   3110 HD12 LEU A 205      12.855  16.785 -12.290  1.00  0.00           H  
ATOM   3111 HD13 LEU A 205      14.430  17.122 -11.550  1.00  0.00           H  
ATOM   3112 HD21 LEU A 205      13.306  18.646  -9.109  1.00  0.00           H  
ATOM   3113 HD22 LEU A 205      14.680  19.247 -10.051  1.00  0.00           H  
ATOM   3114 HD23 LEU A 205      13.260  20.274  -9.777  1.00  0.00           H  
ATOM   3115  N   ALA A 206      12.696  21.437 -14.951  1.00  0.00           N  
ATOM   3116  CA  ALA A 206      13.070  22.221 -16.124  1.00  0.00           C  
ATOM   3117  C   ALA A 206      12.629  23.685 -15.941  1.00  0.00           C  
ATOM   3118  O   ALA A 206      13.361  24.623 -16.269  1.00  0.00           O  
ATOM   3119  CB  ALA A 206      12.476  21.638 -17.397  1.00  0.00           C  
ATOM   3120  H   ALA A 206      12.039  20.660 -15.054  1.00  0.00           H  
ATOM   3121  HA  ALA A 206      14.164  22.207 -16.186  1.00  0.00           H  
ATOM   3122  HB1 ALA A 206      11.384  21.705 -17.403  1.00  0.00           H  
ATOM   3123  HB2 ALA A 206      12.843  22.174 -18.277  1.00  0.00           H  
ATOM   3124  HB3 ALA A 206      12.745  20.583 -17.507  1.00  0.00           H  
ATOM   3125  N   TRP A 207      11.351  23.895 -15.448  1.00  0.00           N  
ATOM   3126  CA  TRP A 207      10.862  25.260 -15.213  1.00  0.00           C  
ATOM   3127  C   TRP A 207      11.723  25.986 -14.156  1.00  0.00           C  
ATOM   3128  O   TRP A 207      11.967  27.193 -14.246  1.00  0.00           O  
ATOM   3129  CB  TRP A 207       9.385  25.264 -14.806  1.00  0.00           C  
ATOM   3130  CG  TRP A 207       8.754  26.622 -14.832  1.00  0.00           C  
ATOM   3131  CD1 TRP A 207       8.448  27.358 -15.960  1.00  0.00           C  
ATOM   3132  CD2 TRP A 207       8.331  27.397 -13.706  1.00  0.00           C  
ATOM   3133  NE1 TRP A 207       7.836  28.516 -15.570  1.00  0.00           N  
ATOM   3134  CE2 TRP A 207       7.744  28.564 -14.201  1.00  0.00           C  
ATOM   3135  CE3 TRP A 207       8.387  27.209 -12.311  1.00  0.00           C  
ATOM   3136  CZ2 TRP A 207       7.188  29.545 -13.375  1.00  0.00           C  
ATOM   3137  CZ3 TRP A 207       7.841  28.185 -11.473  1.00  0.00           C  
ATOM   3138  CH2 TRP A 207       7.242  29.328 -11.999  1.00  0.00           C  
ATOM   3139  H   TRP A 207      10.713  23.101 -15.313  1.00  0.00           H  
ATOM   3140  HA  TRP A 207      10.999  25.800 -16.159  1.00  0.00           H  
ATOM   3141  HB2 TRP A 207       8.815  24.629 -15.495  1.00  0.00           H  
ATOM   3142  HB3 TRP A 207       9.265  24.816 -13.813  1.00  0.00           H  
ATOM   3143  HD1 TRP A 207       8.603  27.144 -17.008  1.00  0.00           H  
ATOM   3144  HE1 TRP A 207       7.492  29.237 -16.190  1.00  0.00           H  
ATOM   3145  HE3 TRP A 207       8.859  26.326 -11.889  1.00  0.00           H  
ATOM   3146  HZ2 TRP A 207       6.729  30.441 -13.778  1.00  0.00           H  
ATOM   3147  HZ3 TRP A 207       7.884  28.064 -10.395  1.00  0.00           H  
ATOM   3148  HH2 TRP A 207       6.816  30.069 -11.325  1.00  0.00           H  
ATOM   3149  N   LEU A 208      12.138  25.239 -13.071  1.00  0.00           N  
ATOM   3150  CA  LEU A 208      12.954  25.843 -12.025  1.00  0.00           C  
ATOM   3151  C   LEU A 208      14.374  26.158 -12.533  1.00  0.00           C  
ATOM   3152  O   LEU A 208      14.986  27.153 -12.137  1.00  0.00           O  
ATOM   3153  CB  LEU A 208      13.034  24.975 -10.766  1.00  0.00           C  
ATOM   3154  CG  LEU A 208      11.728  24.882  -9.951  1.00  0.00           C  
ATOM   3155  CD1 LEU A 208      11.892  23.835  -8.846  1.00  0.00           C  
ATOM   3156  CD2 LEU A 208      11.326  26.216  -9.328  1.00  0.00           C  
ATOM   3157  H   LEU A 208      11.830  24.263 -12.983  1.00  0.00           H  
ATOM   3158  HA  LEU A 208      12.507  26.815 -11.789  1.00  0.00           H  
ATOM   3159  HB2 LEU A 208      13.360  23.966 -11.047  1.00  0.00           H  
ATOM   3160  HB3 LEU A 208      13.812  25.383 -10.111  1.00  0.00           H  
ATOM   3161  HG  LEU A 208      10.907  24.563 -10.599  1.00  0.00           H  
ATOM   3162 HD11 LEU A 208      10.982  23.764  -8.243  1.00  0.00           H  
ATOM   3163 HD12 LEU A 208      12.090  22.846  -9.274  1.00  0.00           H  
ATOM   3164 HD13 LEU A 208      12.720  24.087  -8.175  1.00  0.00           H  
ATOM   3165 HD21 LEU A 208      10.412  26.104  -8.735  1.00  0.00           H  
ATOM   3166 HD22 LEU A 208      12.107  26.594  -8.664  1.00  0.00           H  
ATOM   3167 HD23 LEU A 208      11.124  26.974 -10.090  1.00  0.00           H  
ATOM   3168  N   TYR A 209      14.948  25.248 -13.391  1.00  0.00           N  
ATOM   3169  CA  TYR A 209      16.250  25.508 -14.002  1.00  0.00           C  
ATOM   3170  C   TYR A 209      16.173  26.748 -14.905  1.00  0.00           C  
ATOM   3171  O   TYR A 209      17.116  27.532 -15.024  1.00  0.00           O  
ATOM   3172  CB  TYR A 209      16.731  24.334 -14.870  1.00  0.00           C  
ATOM   3173  CG  TYR A 209      17.482  23.268 -14.114  1.00  0.00           C  
ATOM   3174  CD1 TYR A 209      18.504  23.630 -13.232  1.00  0.00           C  
ATOM   3175  CD2 TYR A 209      17.249  21.907 -14.358  1.00  0.00           C  
ATOM   3176  CE1 TYR A 209      19.277  22.663 -12.610  1.00  0.00           C  
ATOM   3177  CE2 TYR A 209      18.040  20.932 -13.743  1.00  0.00           C  
ATOM   3178  CZ  TYR A 209      19.067  21.323 -12.895  1.00  0.00           C  
ATOM   3179  OH  TYR A 209      19.907  20.382 -12.378  1.00  0.00           O  
ATOM   3180  H   TYR A 209      14.459  24.366 -13.572  1.00  0.00           H  
ATOM   3181  HA  TYR A 209      16.936  25.769 -13.190  1.00  0.00           H  
ATOM   3182  HB2 TYR A 209      15.881  23.887 -15.398  1.00  0.00           H  
ATOM   3183  HB3 TYR A 209      17.414  24.694 -15.652  1.00  0.00           H  
ATOM   3184  HD1 TYR A 209      18.758  24.670 -13.050  1.00  0.00           H  
ATOM   3185  HD2 TYR A 209      16.459  21.599 -15.039  1.00  0.00           H  
ATOM   3186  HE1 TYR A 209      20.075  22.988 -11.952  1.00  0.00           H  
ATOM   3187  HE2 TYR A 209      17.871  19.882 -13.957  1.00  0.00           H  
ATOM   3188  HH  TYR A 209      20.654  20.876 -11.944  1.00  0.00           H  
ATOM   3189  N   ALA A 210      15.009  26.875 -15.632  1.00  0.00           N  
ATOM   3190  CA  ALA A 210      14.795  28.000 -16.526  1.00  0.00           C  
ATOM   3191  C   ALA A 210      14.857  29.339 -15.779  1.00  0.00           C  
ATOM   3192  O   ALA A 210      15.216  30.380 -16.333  1.00  0.00           O  
ATOM   3193  CB  ALA A 210      13.463  27.900 -17.245  1.00  0.00           C  
ATOM   3194  H   ALA A 210      14.308  26.128 -15.571  1.00  0.00           H  
ATOM   3195  HA  ALA A 210      15.609  27.990 -17.256  1.00  0.00           H  
ATOM   3196  HB1 ALA A 210      13.403  28.680 -18.007  1.00  0.00           H  
ATOM   3197  HB2 ALA A 210      13.345  26.929 -17.732  1.00  0.00           H  
ATOM   3198  HB3 ALA A 210      12.617  28.040 -16.566  1.00  0.00           H  
ATOM   3199  N   ALA A 211      14.412  29.307 -14.470  1.00  0.00           N  
ATOM   3200  CA  ALA A 211      14.437  30.498 -13.628  1.00  0.00           C  
ATOM   3201  C   ALA A 211      15.891  30.958 -13.453  1.00  0.00           C  
ATOM   3202  O   ALA A 211      16.220  32.141 -13.581  1.00  0.00           O  
ATOM   3203  CB  ALA A 211      13.782  30.244 -12.280  1.00  0.00           C  
ATOM   3204  H   ALA A 211      14.032  28.431 -14.112  1.00  0.00           H  
ATOM   3205  HA  ALA A 211      13.909  31.290 -14.164  1.00  0.00           H  
ATOM   3206  HB1 ALA A 211      13.715  31.169 -11.700  1.00  0.00           H  
ATOM   3207  HB2 ALA A 211      12.770  29.844 -12.402  1.00  0.00           H  
ATOM   3208  HB3 ALA A 211      14.351  29.533 -11.675  1.00  0.00           H  
ATOM   3209  N   VAL A 212      16.777  29.940 -13.150  1.00  0.00           N  
ATOM   3210  CA  VAL A 212      18.194  30.193 -12.873  1.00  0.00           C  
ATOM   3211  C   VAL A 212      18.861  30.709 -14.163  1.00  0.00           C  
ATOM   3212  O   VAL A 212      19.750  31.562 -14.139  1.00  0.00           O  
ATOM   3213  CB  VAL A 212      18.898  28.932 -12.326  1.00  0.00           C  
ATOM   3214  CG1 VAL A 212      20.398  29.158 -12.107  1.00  0.00           C  
ATOM   3215  CG2 VAL A 212      18.270  28.482 -11.001  1.00  0.00           C  
ATOM   3216  H   VAL A 212      16.418  28.986 -13.112  1.00  0.00           H  
ATOM   3217  HA  VAL A 212      18.243  31.009 -12.141  1.00  0.00           H  
ATOM   3218  HB  VAL A 212      18.788  28.111 -13.045  1.00  0.00           H  
ATOM   3219 HG11 VAL A 212      20.864  28.270 -11.665  1.00  0.00           H  
ATOM   3220 HG12 VAL A 212      20.915  29.351 -13.052  1.00  0.00           H  
ATOM   3221 HG13 VAL A 212      20.578  30.004 -11.436  1.00  0.00           H  
ATOM   3222 HG21 VAL A 212      18.777  27.591 -10.617  1.00  0.00           H  
ATOM   3223 HG22 VAL A 212      18.342  29.269 -10.242  1.00  0.00           H  
ATOM   3224 HG23 VAL A 212      17.214  28.227 -11.119  1.00  0.00           H  
ATOM   3225  N   ILE A 213      18.447  30.102 -15.337  1.00  0.00           N  
ATOM   3226  CA  ILE A 213      18.953  30.528 -16.650  1.00  0.00           C  
ATOM   3227  C   ILE A 213      18.517  31.983 -16.918  1.00  0.00           C  
ATOM   3228  O   ILE A 213      19.251  32.769 -17.520  1.00  0.00           O  
ATOM   3229  CB  ILE A 213      18.487  29.571 -17.781  1.00  0.00           C  
ATOM   3230  CG1 ILE A 213      19.144  28.183 -17.612  1.00  0.00           C  
ATOM   3231  CG2 ILE A 213      18.815  30.134 -19.172  1.00  0.00           C  
ATOM   3232  CD1 ILE A 213      18.467  27.072 -18.406  1.00  0.00           C  
ATOM   3233  H   ILE A 213      17.798  29.310 -15.265  1.00  0.00           H  
ATOM   3234  HA  ILE A 213      20.049  30.532 -16.584  1.00  0.00           H  
ATOM   3235  HB  ILE A 213      17.399  29.456 -17.717  1.00  0.00           H  
ATOM   3236 HG12 ILE A 213      20.203  28.235 -17.892  1.00  0.00           H  
ATOM   3237 HG13 ILE A 213      19.119  27.888 -16.561  1.00  0.00           H  
ATOM   3238 HG21 ILE A 213      18.556  29.429 -19.965  1.00  0.00           H  
ATOM   3239 HG22 ILE A 213      18.248  31.048 -19.374  1.00  0.00           H  
ATOM   3240 HG23 ILE A 213      19.882  30.365 -19.263  1.00  0.00           H  
ATOM   3241 HD11 ILE A 213      18.994  26.126 -18.246  1.00  0.00           H  
ATOM   3242 HD12 ILE A 213      17.433  26.932 -18.083  1.00  0.00           H  
ATOM   3243 HD13 ILE A 213      18.462  27.273 -19.479  1.00  0.00           H  
ATOM   3244  N   ASN A 214      17.230  32.315 -16.534  1.00  0.00           N  
ATOM   3245  CA  ASN A 214      16.720  33.676 -16.720  1.00  0.00           C  
ATOM   3246  C   ASN A 214      17.433  34.666 -15.778  1.00  0.00           C  
ATOM   3247  O   ASN A 214      17.656  35.828 -16.121  1.00  0.00           O  
ATOM   3248  CB  ASN A 214      15.221  33.760 -16.441  1.00  0.00           C  
ATOM   3249  CG  ASN A 214      14.560  34.571 -17.519  1.00  0.00           C  
ATOM   3250  OD1 ASN A 214      14.581  35.800 -17.556  1.00  0.00           O  
ATOM   3251  ND2 ASN A 214      13.960  33.832 -18.500  1.00  0.00           N  
ATOM   3252  H   ASN A 214      16.629  31.577 -16.149  1.00  0.00           H  
ATOM   3253  HA  ASN A 214      16.967  33.970 -17.748  1.00  0.00           H  
ATOM   3254  HB2 ASN A 214      14.756  32.771 -16.420  1.00  0.00           H  
ATOM   3255  HB3 ASN A 214      14.990  34.234 -15.479  1.00  0.00           H  
ATOM   3256 HD21 ASN A 214      13.965  32.816 -18.517  1.00  0.00           H  
ATOM   3257 HD22 ASN A 214      13.463  34.312 -19.259  1.00  0.00           H  
ATOM   3258  N   GLY A 215      17.633  34.197 -14.495  1.00  0.00           N  
ATOM   3259  CA  GLY A 215      18.261  34.977 -13.453  1.00  0.00           C  
ATOM   3260  C   GLY A 215      17.447  35.175 -12.170  1.00  0.00           C  
ATOM   3261  O   GLY A 215      17.924  35.826 -11.229  1.00  0.00           O  
ATOM   3262  H   GLY A 215      17.328  33.240 -14.273  1.00  0.00           H  
ATOM   3263  HA2 GLY A 215      19.175  34.442 -13.175  1.00  0.00           H  
ATOM   3264  HA3 GLY A 215      18.538  35.965 -13.831  1.00  0.00           H  
ATOM   3265  N   ASP A 216      16.245  34.502 -12.092  1.00  0.00           N  
ATOM   3266  CA  ASP A 216      15.447  34.434 -10.860  1.00  0.00           C  
ATOM   3267  C   ASP A 216      15.971  33.190 -10.110  1.00  0.00           C  
ATOM   3268  O   ASP A 216      16.347  32.158 -10.659  1.00  0.00           O  
ATOM   3269  CB  ASP A 216      13.942  34.352 -11.075  1.00  0.00           C  
ATOM   3270  CG  ASP A 216      13.135  34.326  -9.760  1.00  0.00           C  
ATOM   3271  OD1 ASP A 216      13.793  34.536  -8.690  1.00  0.00           O  
ATOM   3272  OD2 ASP A 216      11.897  34.072  -9.908  1.00  0.00           O1-
ATOM   3273  H   ASP A 216      15.935  33.947 -12.892  1.00  0.00           H  
ATOM   3274  HA  ASP A 216      15.687  35.328 -10.270  1.00  0.00           H  
ATOM   3275  HB2 ASP A 216      13.605  35.216 -11.660  1.00  0.00           H  
ATOM   3276  HB3 ASP A 216      13.689  33.458 -11.655  1.00  0.00           H  
ATOM   3277  N   ARG A 217      16.039  33.394  -8.747  1.00  0.00           N  
ATOM   3278  CA  ARG A 217      16.976  32.666  -7.901  1.00  0.00           C  
ATOM   3279  C   ARG A 217      16.649  32.682  -6.398  1.00  0.00           C  
ATOM   3280  O   ARG A 217      17.402  32.149  -5.577  1.00  0.00           O  
ATOM   3281  CB  ARG A 217      18.386  33.287  -8.040  1.00  0.00           C  
ATOM   3282  CG  ARG A 217      19.138  32.932  -9.330  1.00  0.00           C  
ATOM   3283  CD  ARG A 217      20.327  33.863  -9.530  1.00  0.00           C  
ATOM   3284  NE  ARG A 217      19.841  35.231  -9.771  1.00  0.00           N  
ATOM   3285  CZ  ARG A 217      20.302  36.374  -9.242  1.00  0.00           C  
ATOM   3286  NH1 ARG A 217      21.392  36.421  -8.454  1.00  0.00           N  
ATOM   3287  NH2 ARG A 217      19.666  37.528  -9.531  1.00  0.00           N1+
ATOM   3288  H   ARG A 217      15.353  34.095  -8.401  1.00  0.00           H  
ATOM   3289  HA  ARG A 217      16.990  31.616  -8.216  1.00  0.00           H  
ATOM   3290  HB2 ARG A 217      18.285  34.377  -7.947  1.00  0.00           H  
ATOM   3291  HB3 ARG A 217      19.028  32.981  -7.205  1.00  0.00           H  
ATOM   3292  HG2 ARG A 217      19.477  31.893  -9.287  1.00  0.00           H  
ATOM   3293  HG3 ARG A 217      18.505  33.026 -10.210  1.00  0.00           H  
ATOM   3294  HD2 ARG A 217      20.973  33.833  -8.649  1.00  0.00           H  
ATOM   3295  HD3 ARG A 217      20.905  33.559 -10.407  1.00  0.00           H  
ATOM   3296  HE  ARG A 217      18.970  35.344 -10.321  1.00  0.00           H  
ATOM   3297 HH11 ARG A 217      21.762  37.303  -8.119  1.00  0.00           H  
ATOM   3298 HH12 ARG A 217      21.907  35.581  -8.226  1.00  0.00           H  
ATOM   3299 HH21 ARG A 217      19.964  38.425  -9.174  1.00  0.00           H  
ATOM   3300 HH22 ARG A 217      18.870  37.505 -10.167  1.00  0.00           H  
ATOM   3301  N   TRP A 218      15.482  33.293  -5.993  1.00  0.00           N  
ATOM   3302  CA  TRP A 218      15.296  33.671  -4.585  1.00  0.00           C  
ATOM   3303  C   TRP A 218      15.285  32.485  -3.605  1.00  0.00           C  
ATOM   3304  O   TRP A 218      15.431  32.637  -2.395  1.00  0.00           O  
ATOM   3305  CB  TRP A 218      14.024  34.501  -4.378  1.00  0.00           C  
ATOM   3306  CG  TRP A 218      12.751  33.750  -4.639  1.00  0.00           C  
ATOM   3307  CD1 TRP A 218      12.076  33.673  -5.840  1.00  0.00           C  
ATOM   3308  CD2 TRP A 218      11.985  32.993  -3.690  1.00  0.00           C  
ATOM   3309  NE1 TRP A 218      10.899  33.010  -5.630  1.00  0.00           N  
ATOM   3310  CE2 TRP A 218      10.858  32.510  -4.354  1.00  0.00           C  
ATOM   3311  CE3 TRP A 218      12.129  32.691  -2.321  1.00  0.00           C  
ATOM   3312  CZ2 TRP A 218       9.884  31.722  -3.735  1.00  0.00           C  
ATOM   3313  CZ3 TRP A 218      11.177  31.889  -1.687  1.00  0.00           C  
ATOM   3314  CH2 TRP A 218      10.075  31.411  -2.388  1.00  0.00           C  
ATOM   3315  H   TRP A 218      14.757  33.517  -6.675  1.00  0.00           H  
ATOM   3316  HA  TRP A 218      16.168  34.282  -4.319  1.00  0.00           H  
ATOM   3317  HB2 TRP A 218      14.000  34.888  -3.350  1.00  0.00           H  
ATOM   3318  HB3 TRP A 218      14.055  35.382  -5.033  1.00  0.00           H  
ATOM   3319  HD1 TRP A 218      12.285  34.096  -6.815  1.00  0.00           H  
ATOM   3320  HE1 TRP A 218      10.141  32.919  -6.301  1.00  0.00           H  
ATOM   3321  HE3 TRP A 218      12.977  33.061  -1.752  1.00  0.00           H  
ATOM   3322  HZ2 TRP A 218       9.015  31.368  -4.280  1.00  0.00           H  
ATOM   3323  HZ3 TRP A 218      11.298  31.638  -0.635  1.00  0.00           H  
ATOM   3324  HH2 TRP A 218       9.347  30.794  -1.873  1.00  0.00           H  
ATOM   3325  N   PHE A 219      14.953  31.294  -4.200  1.00  0.00           N  
ATOM   3326  CA  PHE A 219      14.706  30.042  -3.508  1.00  0.00           C  
ATOM   3327  C   PHE A 219      15.950  29.155  -3.399  1.00  0.00           C  
ATOM   3328  O   PHE A 219      15.896  28.075  -2.802  1.00  0.00           O  
ATOM   3329  CB  PHE A 219      13.568  29.254  -4.188  1.00  0.00           C  
ATOM   3330  CG  PHE A 219      13.847  28.895  -5.635  1.00  0.00           C  
ATOM   3331  CD1 PHE A 219      14.591  27.749  -5.947  1.00  0.00           C  
ATOM   3332  CD2 PHE A 219      13.399  29.713  -6.681  1.00  0.00           C  
ATOM   3333  CE1 PHE A 219      14.900  27.439  -7.273  1.00  0.00           C  
ATOM   3334  CE2 PHE A 219      13.712  29.406  -8.006  1.00  0.00           C  
ATOM   3335  CZ  PHE A 219      14.470  28.275  -8.301  1.00  0.00           C  
ATOM   3336  H   PHE A 219      14.898  31.306  -5.212  1.00  0.00           H  
ATOM   3337  HA  PHE A 219      14.409  30.279  -2.479  1.00  0.00           H  
ATOM   3338  HB2 PHE A 219      13.360  28.331  -3.631  1.00  0.00           H  
ATOM   3339  HB3 PHE A 219      12.643  29.841  -4.146  1.00  0.00           H  
ATOM   3340  HD1 PHE A 219      14.935  27.090  -5.153  1.00  0.00           H  
ATOM   3341  HD2 PHE A 219      12.803  30.597  -6.469  1.00  0.00           H  
ATOM   3342  HE1 PHE A 219      15.480  26.547  -7.498  1.00  0.00           H  
ATOM   3343  HE2 PHE A 219      13.364  30.046  -8.813  1.00  0.00           H  
ATOM   3344  HZ  PHE A 219      14.719  28.040  -9.333  1.00  0.00           H  
ATOM   3345  N   LEU A 220      17.090  29.600  -4.052  1.00  0.00           N  
ATOM   3346  CA  LEU A 220      18.261  28.738  -4.149  1.00  0.00           C  
ATOM   3347  C   LEU A 220      18.845  28.474  -2.751  1.00  0.00           C  
ATOM   3348  O   LEU A 220      18.958  29.338  -1.885  1.00  0.00           O  
ATOM   3349  CB  LEU A 220      19.364  29.300  -5.050  1.00  0.00           C  
ATOM   3350  CG  LEU A 220      19.079  29.195  -6.560  1.00  0.00           C  
ATOM   3351  CD1 LEU A 220      20.252  29.800  -7.336  1.00  0.00           C  
ATOM   3352  CD2 LEU A 220      18.863  27.752  -7.018  1.00  0.00           C  
ATOM   3353  H   LEU A 220      17.095  30.531  -4.479  1.00  0.00           H  
ATOM   3354  HA  LEU A 220      17.900  27.778  -4.533  1.00  0.00           H  
ATOM   3355  HB2 LEU A 220      19.546  30.351  -4.788  1.00  0.00           H  
ATOM   3356  HB3 LEU A 220      20.305  28.772  -4.840  1.00  0.00           H  
ATOM   3357  HG  LEU A 220      18.177  29.769  -6.800  1.00  0.00           H  
ATOM   3358 HD11 LEU A 220      20.072  29.757  -8.414  1.00  0.00           H  
ATOM   3359 HD12 LEU A 220      20.402  30.849  -7.060  1.00  0.00           H  
ATOM   3360 HD13 LEU A 220      21.184  29.262  -7.132  1.00  0.00           H  
ATOM   3361 HD21 LEU A 220      18.823  27.693  -8.109  1.00  0.00           H  
ATOM   3362 HD22 LEU A 220      19.670  27.099  -6.671  1.00  0.00           H  
ATOM   3363 HD23 LEU A 220      17.919  27.349  -6.643  1.00  0.00           H  
ATOM   3364  N   ASN A 221      19.183  27.140  -2.581  1.00  0.00           N  
ATOM   3365  CA  ASN A 221      19.287  26.503  -1.274  1.00  0.00           C  
ATOM   3366  C   ASN A 221      20.553  25.616  -1.129  1.00  0.00           C  
ATOM   3367  O   ASN A 221      21.582  25.835  -1.770  1.00  0.00           O  
ATOM   3368  CB  ASN A 221      17.968  25.804  -0.960  1.00  0.00           C  
ATOM   3369  CG  ASN A 221      17.733  24.604  -1.852  1.00  0.00           C  
ATOM   3370  OD1 ASN A 221      18.013  24.559  -3.049  1.00  0.00           O  
ATOM   3371  ND2 ASN A 221      17.124  23.565  -1.207  1.00  0.00           N  
ATOM   3372  H   ASN A 221      19.319  26.533  -3.388  1.00  0.00           H  
ATOM   3373  HA  ASN A 221      19.414  27.299  -0.528  1.00  0.00           H  
ATOM   3374  HB2 ASN A 221      17.949  25.511   0.094  1.00  0.00           H  
ATOM   3375  HB3 ASN A 221      17.121  26.484  -1.102  1.00  0.00           H  
ATOM   3376 HD21 ASN A 221      16.805  23.622  -0.199  1.00  0.00           H  
ATOM   3377 HD22 ASN A 221      16.926  22.704  -1.699  1.00  0.00           H  
ATOM   3378  N   ARG A 222      20.502  24.681  -0.098  1.00  0.00           N  
ATOM   3379  CA  ARG A 222      21.702  24.242   0.628  1.00  0.00           C  
ATOM   3380  C   ARG A 222      21.795  22.731   0.913  1.00  0.00           C  
ATOM   3381  O   ARG A 222      22.419  22.295   1.882  1.00  0.00           O  
ATOM   3382  CB  ARG A 222      21.792  25.052   1.950  1.00  0.00           C  
ATOM   3383  CG  ARG A 222      20.682  24.719   2.971  1.00  0.00           C  
ATOM   3384  CD  ARG A 222      20.596  25.763   4.088  1.00  0.00           C  
ATOM   3385  NE  ARG A 222      19.628  25.420   5.155  1.00  0.00           N  
ATOM   3386  CZ  ARG A 222      18.288  25.269   4.988  1.00  0.00           C  
ATOM   3387  NH1 ARG A 222      17.702  25.524   3.814  1.00  0.00           N  
ATOM   3388  NH2 ARG A 222      17.512  24.867   6.023  1.00  0.00           N1+
ATOM   3389  H   ARG A 222      19.615  24.281   0.193  1.00  0.00           H  
ATOM   3390  HA  ARG A 222      22.580  24.490   0.019  1.00  0.00           H  
ATOM   3391  HB2 ARG A 222      22.766  24.877   2.423  1.00  0.00           H  
ATOM   3392  HB3 ARG A 222      21.748  26.122   1.708  1.00  0.00           H  
ATOM   3393  HG2 ARG A 222      19.720  24.637   2.460  1.00  0.00           H  
ATOM   3394  HG3 ARG A 222      20.871  23.738   3.422  1.00  0.00           H  
ATOM   3395  HD2 ARG A 222      21.572  25.862   4.576  1.00  0.00           H  
ATOM   3396  HD3 ARG A 222      20.331  26.752   3.698  1.00  0.00           H  
ATOM   3397  HE  ARG A 222      19.979  25.319   6.097  1.00  0.00           H  
ATOM   3398 HH11 ARG A 222      18.181  25.907   3.017  1.00  0.00           H  
ATOM   3399 HH12 ARG A 222      16.720  25.161   3.590  1.00  0.00           H  
ATOM   3400 HH21 ARG A 222      16.525  24.737   5.813  1.00  0.00           H  
ATOM   3401 HH22 ARG A 222      17.854  24.683   6.957  1.00  0.00           H  
ATOM   3402  N   PHE A 223      21.260  21.903  -0.049  1.00  0.00           N  
ATOM   3403  CA  PHE A 223      21.185  20.453   0.148  1.00  0.00           C  
ATOM   3404  C   PHE A 223      21.469  19.769  -1.192  1.00  0.00           C  
ATOM   3405  O   PHE A 223      21.459  20.378  -2.260  1.00  0.00           O  
ATOM   3406  CB  PHE A 223      19.785  20.034   0.628  1.00  0.00           C  
ATOM   3407  CG  PHE A 223      19.510  20.279   2.091  1.00  0.00           C  
ATOM   3408  CD1 PHE A 223      20.094  19.472   3.077  1.00  0.00           C  
ATOM   3409  CD2 PHE A 223      18.624  21.291   2.483  1.00  0.00           C  
ATOM   3410  CE1 PHE A 223      19.784  19.665   4.425  1.00  0.00           C  
ATOM   3411  CE2 PHE A 223      18.309  21.479   3.829  1.00  0.00           C  
ATOM   3412  CZ  PHE A 223      18.887  20.664   4.801  1.00  0.00           C  
ATOM   3413  H   PHE A 223      20.920  22.289  -0.930  1.00  0.00           H  
ATOM   3414  HA  PHE A 223      21.959  20.137   0.857  1.00  0.00           H  
ATOM   3415  HB2 PHE A 223      19.031  20.560   0.030  1.00  0.00           H  
ATOM   3416  HB3 PHE A 223      19.606  18.966   0.443  1.00  0.00           H  
ATOM   3417  HD1 PHE A 223      20.783  18.678   2.799  1.00  0.00           H  
ATOM   3418  HD2 PHE A 223      18.158  21.931   1.737  1.00  0.00           H  
ATOM   3419  HE1 PHE A 223      20.235  19.031   5.185  1.00  0.00           H  
ATOM   3420  HE2 PHE A 223      17.601  22.255   4.109  1.00  0.00           H  
ATOM   3421  HZ  PHE A 223      18.639  20.804   5.849  1.00  0.00           H  
ATOM   3422  N   THR A 224      21.681  18.407  -1.096  1.00  0.00           N  
ATOM   3423  CA  THR A 224      21.813  17.556  -2.282  1.00  0.00           C  
ATOM   3424  C   THR A 224      21.203  16.209  -1.847  1.00  0.00           C  
ATOM   3425  O   THR A 224      21.575  15.599  -0.843  1.00  0.00           O  
ATOM   3426  CB  THR A 224      23.261  17.497  -2.801  1.00  0.00           C  
ATOM   3427  OG1 THR A 224      23.268  17.177  -4.197  1.00  0.00           O  
ATOM   3428  CG2 THR A 224      24.169  16.505  -2.088  1.00  0.00           C  
ATOM   3429  H   THR A 224      21.764  17.945  -0.193  1.00  0.00           H  
ATOM   3430  HA  THR A 224      21.184  17.998  -3.060  1.00  0.00           H  
ATOM   3431  HB  THR A 224      23.720  18.490  -2.706  1.00  0.00           H  
ATOM   3432 HG21 THR A 224      24.190  16.684  -1.008  1.00  0.00           H  
ATOM   3433 HG22 THR A 224      23.863  15.471  -2.279  1.00  0.00           H  
ATOM   3434 HG23 THR A 224      25.192  16.593  -2.470  1.00  0.00           H  
ATOM   3435  HG1 THR A 224      23.191  18.059  -4.707  1.00  0.00           H  
ATOM   3436  N   THR A 225      20.094  15.834  -2.584  1.00  0.00           N  
ATOM   3437  CA  THR A 225      19.212  14.740  -2.195  1.00  0.00           C  
ATOM   3438  C   THR A 225      19.518  13.500  -3.033  1.00  0.00           C  
ATOM   3439  O   THR A 225      20.032  13.539  -4.148  1.00  0.00           O  
ATOM   3440  CB  THR A 225      17.715  15.125  -2.283  1.00  0.00           C  
ATOM   3441  OG1 THR A 225      16.836  14.065  -1.825  1.00  0.00           O  
ATOM   3442  CG2 THR A 225      17.212  15.555  -3.651  1.00  0.00           C  
ATOM   3443  H   THR A 225      19.904  16.325  -3.472  1.00  0.00           H  
ATOM   3444  HA  THR A 225      19.427  14.474  -1.152  1.00  0.00           H  
ATOM   3445  HB  THR A 225      17.549  15.963  -1.594  1.00  0.00           H  
ATOM   3446 HG21 THR A 225      17.626  16.519  -3.939  1.00  0.00           H  
ATOM   3447 HG22 THR A 225      17.448  14.819  -4.425  1.00  0.00           H  
ATOM   3448 HG23 THR A 225      16.122  15.661  -3.634  1.00  0.00           H  
ATOM   3449  HG1 THR A 225      16.856  13.370  -2.541  1.00  0.00           H  
ATOM   3450  N   THR A 226      19.031  12.336  -2.456  1.00  0.00           N  
ATOM   3451  CA  THR A 226      18.938  11.093  -3.213  1.00  0.00           C  
ATOM   3452  C   THR A 226      17.706  11.274  -4.118  1.00  0.00           C  
ATOM   3453  O   THR A 226      16.866  12.160  -3.920  1.00  0.00           O  
ATOM   3454  CB  THR A 226      18.722   9.849  -2.329  1.00  0.00           C  
ATOM   3455  OG1 THR A 226      17.381   9.864  -1.834  1.00  0.00           O  
ATOM   3456  CG2 THR A 226      19.726   9.739  -1.188  1.00  0.00           C  
ATOM   3457  H   THR A 226      18.686  12.342  -1.500  1.00  0.00           H  
ATOM   3458  HA  THR A 226      19.839  10.987  -3.829  1.00  0.00           H  
ATOM   3459  HB  THR A 226      18.806   8.950  -2.951  1.00  0.00           H  
ATOM   3460 HG21 THR A 226      20.754   9.790  -1.558  1.00  0.00           H  
ATOM   3461 HG22 THR A 226      19.575  10.524  -0.440  1.00  0.00           H  
ATOM   3462 HG23 THR A 226      19.597   8.786  -0.664  1.00  0.00           H  
ATOM   3463  HG1 THR A 226      17.346   9.441  -0.905  1.00  0.00           H  
ATOM   3464  N   LEU A 227      17.588  10.313  -5.108  1.00  0.00           N  
ATOM   3465  CA  LEU A 227      16.400  10.282  -5.953  1.00  0.00           C  
ATOM   3466  C   LEU A 227      15.222   9.756  -5.108  1.00  0.00           C  
ATOM   3467  O   LEU A 227      14.062  10.137  -5.284  1.00  0.00           O  
ATOM   3468  CB  LEU A 227      16.676   9.399  -7.176  1.00  0.00           C  
ATOM   3469  CG  LEU A 227      15.557   9.367  -8.231  1.00  0.00           C  
ATOM   3470  CD1 LEU A 227      15.234  10.748  -8.797  1.00  0.00           C  
ATOM   3471  CD2 LEU A 227      15.943   8.421  -9.372  1.00  0.00           C  
ATOM   3472  H   LEU A 227      18.329   9.635  -5.257  1.00  0.00           H  
ATOM   3473  HA  LEU A 227      16.176  11.314  -6.243  1.00  0.00           H  
ATOM   3474  HB2 LEU A 227      17.604   9.741  -7.655  1.00  0.00           H  
ATOM   3475  HB3 LEU A 227      16.871   8.371  -6.841  1.00  0.00           H  
ATOM   3476  HG  LEU A 227      14.656   8.966  -7.761  1.00  0.00           H  
ATOM   3477 HD11 LEU A 227      14.508  10.670  -9.613  1.00  0.00           H  
ATOM   3478 HD12 LEU A 227      14.794  11.400  -8.036  1.00  0.00           H  
ATOM   3479 HD13 LEU A 227      16.131  11.237  -9.191  1.00  0.00           H  
ATOM   3480 HD21 LEU A 227      15.134   8.346 -10.107  1.00  0.00           H  
ATOM   3481 HD22 LEU A 227      16.841   8.770  -9.893  1.00  0.00           H  
ATOM   3482 HD23 LEU A 227      16.141   7.413  -8.992  1.00  0.00           H  
ATOM   3483  N   ASN A 228      15.535   8.768  -4.194  1.00  0.00           N  
ATOM   3484  CA  ASN A 228      14.493   8.043  -3.465  1.00  0.00           C  
ATOM   3485  C   ASN A 228      13.778   8.989  -2.488  1.00  0.00           C  
ATOM   3486  O   ASN A 228      12.553   8.982  -2.351  1.00  0.00           O  
ATOM   3487  CB  ASN A 228      15.063   6.872  -2.671  1.00  0.00           C  
ATOM   3488  CG  ASN A 228      15.375   5.679  -3.541  1.00  0.00           C  
ATOM   3489  OD1 ASN A 228      15.091   5.574  -4.729  1.00  0.00           O  
ATOM   3490  ND2 ASN A 228      16.037   4.683  -2.875  1.00  0.00           N  
ATOM   3491  H   ASN A 228      16.514   8.548  -4.036  1.00  0.00           H  
ATOM   3492  HA  ASN A 228      13.748   7.710  -4.197  1.00  0.00           H  
ATOM   3493  HB2 ASN A 228      15.976   7.168  -2.137  1.00  0.00           H  
ATOM   3494  HB3 ASN A 228      14.341   6.536  -1.916  1.00  0.00           H  
ATOM   3495 HD21 ASN A 228      16.297   4.727  -1.895  1.00  0.00           H  
ATOM   3496 HD22 ASN A 228      16.291   3.847  -3.387  1.00  0.00           H  
ATOM   3497  N   ASP A 229      14.625   9.790  -1.741  1.00  0.00           N  
ATOM   3498  CA  ASP A 229      14.164  10.631  -0.628  1.00  0.00           C  
ATOM   3499  C   ASP A 229      13.691  12.008  -1.147  1.00  0.00           C  
ATOM   3500  O   ASP A 229      13.496  12.979  -0.410  1.00  0.00           O  
ATOM   3501  CB  ASP A 229      15.236  10.841   0.432  1.00  0.00           C  
ATOM   3502  CG  ASP A 229      15.723   9.465   0.851  1.00  0.00           C  
ATOM   3503  OD1 ASP A 229      16.790   9.106   0.256  1.00  0.00           O  
ATOM   3504  OD2 ASP A 229      15.003   8.861   1.688  1.00  0.00           O1-
ATOM   3505  H   ASP A 229      15.634   9.792  -1.956  1.00  0.00           H  
ATOM   3506  HA  ASP A 229      13.282  10.147  -0.188  1.00  0.00           H  
ATOM   3507  HB2 ASP A 229      16.067  11.443   0.045  1.00  0.00           H  
ATOM   3508  HB3 ASP A 229      14.834  11.375   1.302  1.00  0.00           H  
ATOM   3509  N   PHE A 230      13.442  12.016  -2.499  1.00  0.00           N  
ATOM   3510  CA  PHE A 230      12.619  12.966  -3.221  1.00  0.00           C  
ATOM   3511  C   PHE A 230      11.399  12.194  -3.764  1.00  0.00           C  
ATOM   3512  O   PHE A 230      10.255  12.534  -3.450  1.00  0.00           O  
ATOM   3513  CB  PHE A 230      13.410  13.659  -4.329  1.00  0.00           C  
ATOM   3514  CG  PHE A 230      12.535  14.550  -5.172  1.00  0.00           C  
ATOM   3515  CD1 PHE A 230      11.990  15.731  -4.650  1.00  0.00           C  
ATOM   3516  CD2 PHE A 230      12.211  14.166  -6.477  1.00  0.00           C  
ATOM   3517  CE1 PHE A 230      11.128  16.513  -5.415  1.00  0.00           C  
ATOM   3518  CE2 PHE A 230      11.353  14.948  -7.240  1.00  0.00           C  
ATOM   3519  CZ  PHE A 230      10.801  16.111  -6.707  1.00  0.00           C  
ATOM   3520  H   PHE A 230      13.860  11.257  -3.027  1.00  0.00           H  
ATOM   3521  HA  PHE A 230      12.239  13.707  -2.507  1.00  0.00           H  
ATOM   3522  HB2 PHE A 230      14.218  14.259  -3.893  1.00  0.00           H  
ATOM   3523  HB3 PHE A 230      13.913  12.920  -4.966  1.00  0.00           H  
ATOM   3524  HD1 PHE A 230      12.217  16.042  -3.637  1.00  0.00           H  
ATOM   3525  HD2 PHE A 230      12.616  13.254  -6.908  1.00  0.00           H  
ATOM   3526  HE1 PHE A 230      10.700  17.422  -4.998  1.00  0.00           H  
ATOM   3527  HE2 PHE A 230      11.117  14.640  -8.252  1.00  0.00           H  
ATOM   3528  HZ  PHE A 230      10.107  16.698  -7.300  1.00  0.00           H  
ATOM   3529  N   ASN A 231      11.633  11.126  -4.611  1.00  0.00           N  
ATOM   3530  CA  ASN A 231      10.525  10.437  -5.303  1.00  0.00           C  
ATOM   3531  C   ASN A 231       9.443   9.980  -4.318  1.00  0.00           C  
ATOM   3532  O   ASN A 231       8.241  10.138  -4.539  1.00  0.00           O  
ATOM   3533  CB  ASN A 231      11.000   9.175  -6.038  1.00  0.00           C  
ATOM   3534  CG  ASN A 231      11.171   9.358  -7.526  1.00  0.00           C  
ATOM   3535  OD1 ASN A 231      10.519  10.124  -8.228  1.00  0.00           O  
ATOM   3536  ND2 ASN A 231      12.091   8.520  -8.082  1.00  0.00           N  
ATOM   3537  H   ASN A 231      12.598  10.834  -4.826  1.00  0.00           H  
ATOM   3538  HA  ASN A 231      10.070  11.174  -5.974  1.00  0.00           H  
ATOM   3539  HB2 ASN A 231      11.926   8.788  -5.599  1.00  0.00           H  
ATOM   3540  HB3 ASN A 231      10.262   8.366  -5.944  1.00  0.00           H  
ATOM   3541 HD21 ASN A 231      12.233   8.557  -9.103  1.00  0.00           H  
ATOM   3542 HD22 ASN A 231      12.647   7.868  -7.543  1.00  0.00           H  
ATOM   3543  N   LEU A 232       9.929   9.295  -3.216  1.00  0.00           N  
ATOM   3544  CA  LEU A 232       9.025   8.624  -2.282  1.00  0.00           C  
ATOM   3545  C   LEU A 232       8.393   9.615  -1.279  1.00  0.00           C  
ATOM   3546  O   LEU A 232       7.541   9.267  -0.462  1.00  0.00           O  
ATOM   3547  CB  LEU A 232       9.734   7.497  -1.517  1.00  0.00           C  
ATOM   3548  CG  LEU A 232      10.333   6.390  -2.410  1.00  0.00           C  
ATOM   3549  CD1 LEU A 232      11.118   5.398  -1.547  1.00  0.00           C  
ATOM   3550  CD2 LEU A 232       9.263   5.648  -3.212  1.00  0.00           C  
ATOM   3551  H   LEU A 232      10.942   9.241  -3.032  1.00  0.00           H  
ATOM   3552  HA  LEU A 232       8.186   8.220  -2.860  1.00  0.00           H  
ATOM   3553  HB2 LEU A 232      10.532   7.934  -0.902  1.00  0.00           H  
ATOM   3554  HB3 LEU A 232       9.029   7.042  -0.808  1.00  0.00           H  
ATOM   3555  HG  LEU A 232      11.040   6.835  -3.120  1.00  0.00           H  
ATOM   3556 HD11 LEU A 232      11.588   4.629  -2.168  1.00  0.00           H  
ATOM   3557 HD12 LEU A 232      11.912   5.909  -0.993  1.00  0.00           H  
ATOM   3558 HD13 LEU A 232      10.466   4.898  -0.823  1.00  0.00           H  
ATOM   3559 HD21 LEU A 232       9.706   4.821  -3.777  1.00  0.00           H  
ATOM   3560 HD22 LEU A 232       8.491   5.232  -2.555  1.00  0.00           H  
ATOM   3561 HD23 LEU A 232       8.777   6.309  -3.935  1.00  0.00           H  
ATOM   3562  N   VAL A 233       8.860  10.908  -1.394  1.00  0.00           N  
ATOM   3563  CA  VAL A 233       8.312  12.033  -0.651  1.00  0.00           C  
ATOM   3564  C   VAL A 233       7.295  12.723  -1.582  1.00  0.00           C  
ATOM   3565  O   VAL A 233       6.161  13.020  -1.205  1.00  0.00           O  
ATOM   3566  CB  VAL A 233       9.428  12.984  -0.176  1.00  0.00           C  
ATOM   3567  CG1 VAL A 233       8.863  14.231   0.503  1.00  0.00           C  
ATOM   3568  CG2 VAL A 233      10.377  12.269   0.793  1.00  0.00           C  
ATOM   3569  H   VAL A 233       9.603  11.072  -2.073  1.00  0.00           H  
ATOM   3570  HA  VAL A 233       7.752  11.650   0.211  1.00  0.00           H  
ATOM   3571  HB  VAL A 233      10.022  13.321  -1.033  1.00  0.00           H  
ATOM   3572 HG11 VAL A 233       9.683  14.873   0.836  1.00  0.00           H  
ATOM   3573 HG12 VAL A 233       8.248  14.822  -0.184  1.00  0.00           H  
ATOM   3574 HG13 VAL A 233       8.253  13.972   1.375  1.00  0.00           H  
ATOM   3575 HG21 VAL A 233      11.154  12.952   1.152  1.00  0.00           H  
ATOM   3576 HG22 VAL A 233       9.837  11.886   1.666  1.00  0.00           H  
ATOM   3577 HG23 VAL A 233      10.879  11.425   0.308  1.00  0.00           H  
ATOM   3578  N   ALA A 234       7.780  13.049  -2.834  1.00  0.00           N  
ATOM   3579  CA  ALA A 234       7.023  13.853  -3.785  1.00  0.00           C  
ATOM   3580  C   ALA A 234       5.703  13.184  -4.180  1.00  0.00           C  
ATOM   3581  O   ALA A 234       4.693  13.848  -4.445  1.00  0.00           O  
ATOM   3582  CB  ALA A 234       7.852  14.131  -5.030  1.00  0.00           C  
ATOM   3583  H   ALA A 234       8.732  12.746  -3.086  1.00  0.00           H  
ATOM   3584  HA  ALA A 234       6.776  14.795  -3.280  1.00  0.00           H  
ATOM   3585  HB1 ALA A 234       7.317  14.788  -5.722  1.00  0.00           H  
ATOM   3586  HB2 ALA A 234       8.794  14.618  -4.763  1.00  0.00           H  
ATOM   3587  HB3 ALA A 234       8.093  13.206  -5.566  1.00  0.00           H  
ATOM   3588  N   MET A 235       5.712  11.801  -4.246  1.00  0.00           N  
ATOM   3589  CA  MET A 235       4.480  11.104  -4.603  1.00  0.00           C  
ATOM   3590  C   MET A 235       3.328  11.462  -3.629  1.00  0.00           C  
ATOM   3591  O   MET A 235       2.143  11.342  -3.947  1.00  0.00           O  
ATOM   3592  CB  MET A 235       4.669   9.584  -4.624  1.00  0.00           C  
ATOM   3593  CG  MET A 235       3.620   8.911  -5.516  1.00  0.00           C  
ATOM   3594  SD  MET A 235       3.351   7.162  -5.080  1.00  0.00           S  
ATOM   3595  CE  MET A 235       4.988   6.497  -5.469  1.00  0.00           C  
ATOM   3596  H   MET A 235       6.585  11.283  -4.103  1.00  0.00           H  
ATOM   3597  HA  MET A 235       4.195  11.474  -5.594  1.00  0.00           H  
ATOM   3598  HB2 MET A 235       5.664   9.336  -5.013  1.00  0.00           H  
ATOM   3599  HB3 MET A 235       4.623   9.199  -3.597  1.00  0.00           H  
ATOM   3600  HG2 MET A 235       2.644   9.394  -5.420  1.00  0.00           H  
ATOM   3601  HG3 MET A 235       3.907   8.984  -6.570  1.00  0.00           H  
ATOM   3602  HE1 MET A 235       4.965   5.408  -5.367  1.00  0.00           H  
ATOM   3603  HE2 MET A 235       5.267   6.741  -6.497  1.00  0.00           H  
ATOM   3604  HE3 MET A 235       5.740   6.888  -4.779  1.00  0.00           H  
ATOM   3605  N   LYS A 236       3.695  11.865  -2.356  1.00  0.00           N  
ATOM   3606  CA  LYS A 236       2.683  12.168  -1.345  1.00  0.00           C  
ATOM   3607  C   LYS A 236       1.976  13.508  -1.649  1.00  0.00           C  
ATOM   3608  O   LYS A 236       0.937  13.827  -1.071  1.00  0.00           O  
ATOM   3609  CB  LYS A 236       3.319  12.196   0.052  1.00  0.00           C  
ATOM   3610  CG  LYS A 236       2.304  11.935   1.172  1.00  0.00           C  
ATOM   3611  CD  LYS A 236       2.983  11.937   2.546  1.00  0.00           C  
ATOM   3612  CE  LYS A 236       2.006  11.745   3.700  1.00  0.00           C  
ATOM   3613  NZ  LYS A 236       1.449  10.369   3.692  1.00  0.00           N1+
ATOM   3614  H   LYS A 236       4.684  11.967  -2.110  1.00  0.00           H  
ATOM   3615  HA  LYS A 236       1.923  11.380  -1.405  1.00  0.00           H  
ATOM   3616  HB2 LYS A 236       4.100  11.426   0.115  1.00  0.00           H  
ATOM   3617  HB3 LYS A 236       3.812  13.162   0.222  1.00  0.00           H  
ATOM   3618  HG2 LYS A 236       1.521  12.701   1.159  1.00  0.00           H  
ATOM   3619  HG3 LYS A 236       1.818  10.970   0.993  1.00  0.00           H  
ATOM   3620  HD2 LYS A 236       3.757  11.161   2.579  1.00  0.00           H  
ATOM   3621  HD3 LYS A 236       3.492  12.898   2.686  1.00  0.00           H  
ATOM   3622  HE2 LYS A 236       2.512  11.866   4.662  1.00  0.00           H  
ATOM   3623  HE3 LYS A 236       1.160  12.435   3.646  1.00  0.00           H  
ATOM   3624  HZ1 LYS A 236       0.914  10.181   2.834  1.00  0.00           H  
ATOM   3625  HZ2 LYS A 236       2.196   9.663   3.750  1.00  0.00           H  
ATOM   3626  HZ3 LYS A 236       0.817  10.214   4.490  1.00  0.00           H  
ATOM   3627  N   TYR A 237       2.610  14.326  -2.563  1.00  0.00           N  
ATOM   3628  CA  TYR A 237       2.064  15.612  -2.987  1.00  0.00           C  
ATOM   3629  C   TYR A 237       1.299  15.485  -4.330  1.00  0.00           C  
ATOM   3630  O   TYR A 237       0.920  16.481  -4.948  1.00  0.00           O  
ATOM   3631  CB  TYR A 237       3.165  16.673  -3.142  1.00  0.00           C  
ATOM   3632  CG  TYR A 237       3.620  17.322  -1.858  1.00  0.00           C  
ATOM   3633  CD1 TYR A 237       4.612  16.731  -1.063  1.00  0.00           C  
ATOM   3634  CD2 TYR A 237       3.095  18.571  -1.488  1.00  0.00           C  
ATOM   3635  CE1 TYR A 237       5.105  17.407   0.056  1.00  0.00           C  
ATOM   3636  CE2 TYR A 237       3.601  19.252  -0.381  1.00  0.00           C  
ATOM   3637  CZ  TYR A 237       4.618  18.673   0.369  1.00  0.00           C  
ATOM   3638  OH  TYR A 237       5.191  19.364   1.399  1.00  0.00           O  
ATOM   3639  H   TYR A 237       3.483  14.006  -2.993  1.00  0.00           H  
ATOM   3640  HA  TYR A 237       1.321  15.943  -2.252  1.00  0.00           H  
ATOM   3641  HB2 TYR A 237       4.041  16.250  -3.648  1.00  0.00           H  
ATOM   3642  HB3 TYR A 237       2.825  17.482  -3.800  1.00  0.00           H  
ATOM   3643  HD1 TYR A 237       5.032  15.763  -1.330  1.00  0.00           H  
ATOM   3644  HD2 TYR A 237       2.312  19.041  -2.081  1.00  0.00           H  
ATOM   3645  HE1 TYR A 237       5.891  16.963   0.657  1.00  0.00           H  
ATOM   3646  HE2 TYR A 237       3.217  20.236  -0.127  1.00  0.00           H  
ATOM   3647  HH  TYR A 237       5.212  20.325   1.141  1.00  0.00           H  
ATOM   3648  N   ASN A 238       1.026  14.206  -4.768  1.00  0.00           N  
ATOM   3649  CA  ASN A 238       0.322  13.908  -6.026  1.00  0.00           C  
ATOM   3650  C   ASN A 238       1.202  14.271  -7.242  1.00  0.00           C  
ATOM   3651  O   ASN A 238       0.728  14.472  -8.365  1.00  0.00           O  
ATOM   3652  CB  ASN A 238      -1.059  14.567  -6.136  1.00  0.00           C  
ATOM   3653  CG  ASN A 238      -1.883  13.953  -7.255  1.00  0.00           C  
ATOM   3654  OD1 ASN A 238      -1.979  12.743  -7.431  1.00  0.00           O  
ATOM   3655  ND2 ASN A 238      -2.532  14.863  -8.047  1.00  0.00           N  
ATOM   3656  H   ASN A 238       1.329  13.420  -4.194  1.00  0.00           H  
ATOM   3657  HA  ASN A 238       0.220  12.815  -6.042  1.00  0.00           H  
ATOM   3658  HB2 ASN A 238      -1.624  14.428  -5.206  1.00  0.00           H  
ATOM   3659  HB3 ASN A 238      -0.967  15.645  -6.303  1.00  0.00           H  
ATOM   3660 HD21 ASN A 238      -3.077  14.576  -8.867  1.00  0.00           H  
ATOM   3661 HD22 ASN A 238      -2.500  15.862  -7.878  1.00  0.00           H  
ATOM   3662  N   TYR A 239       2.567  14.196  -7.013  1.00  0.00           N  
ATOM   3663  CA  TYR A 239       3.514  14.410  -8.111  1.00  0.00           C  
ATOM   3664  C   TYR A 239       3.747  13.053  -8.793  1.00  0.00           C  
ATOM   3665  O   TYR A 239       3.709  11.984  -8.180  1.00  0.00           O  
ATOM   3666  CB  TYR A 239       4.861  14.991  -7.647  1.00  0.00           C  
ATOM   3667  CG  TYR A 239       4.867  16.497  -7.495  1.00  0.00           C  
ATOM   3668  CD1 TYR A 239       3.958  17.139  -6.647  1.00  0.00           C  
ATOM   3669  CD2 TYR A 239       5.759  17.286  -8.235  1.00  0.00           C  
ATOM   3670  CE1 TYR A 239       3.885  18.530  -6.588  1.00  0.00           C  
ATOM   3671  CE2 TYR A 239       5.695  18.683  -8.179  1.00  0.00           C  
ATOM   3672  CZ  TYR A 239       4.732  19.291  -7.380  1.00  0.00           C  
ATOM   3673  OH  TYR A 239       4.541  20.642  -7.380  1.00  0.00           O  
ATOM   3674  H   TYR A 239       2.920  13.955  -6.086  1.00  0.00           H  
ATOM   3675  HA  TYR A 239       3.051  15.078  -8.847  1.00  0.00           H  
ATOM   3676  HB2 TYR A 239       5.168  14.545  -6.700  1.00  0.00           H  
ATOM   3677  HB3 TYR A 239       5.643  14.711  -8.361  1.00  0.00           H  
ATOM   3678  HD1 TYR A 239       3.262  16.559  -6.054  1.00  0.00           H  
ATOM   3679  HD2 TYR A 239       6.475  16.821  -8.909  1.00  0.00           H  
ATOM   3680  HE1 TYR A 239       3.143  19.012  -5.956  1.00  0.00           H  
ATOM   3681  HE2 TYR A 239       6.375  19.262  -8.794  1.00  0.00           H  
ATOM   3682  HH  TYR A 239       5.204  21.054  -7.957  1.00  0.00           H  
ATOM   3683  N   GLU A 240       4.082  13.138 -10.137  1.00  0.00           N  
ATOM   3684  CA  GLU A 240       4.514  11.939 -10.852  1.00  0.00           C  
ATOM   3685  C   GLU A 240       5.915  11.529 -10.342  1.00  0.00           C  
ATOM   3686  O   GLU A 240       6.771  12.373 -10.039  1.00  0.00           O  
ATOM   3687  CB  GLU A 240       4.637  12.148 -12.371  1.00  0.00           C  
ATOM   3688  CG  GLU A 240       3.295  12.196 -13.097  1.00  0.00           C  
ATOM   3689  CD  GLU A 240       3.587  12.180 -14.598  1.00  0.00           C  
ATOM   3690  OE1 GLU A 240       3.654  11.034 -15.127  1.00  0.00           O  
ATOM   3691  OE2 GLU A 240       3.748  13.309 -15.135  1.00  0.00           O1-
ATOM   3692  H   GLU A 240       4.006  14.029 -10.654  1.00  0.00           H  
ATOM   3693  HA  GLU A 240       3.781  11.159 -10.638  1.00  0.00           H  
ATOM   3694  HB2 GLU A 240       5.201  13.067 -12.578  1.00  0.00           H  
ATOM   3695  HB3 GLU A 240       5.236  11.332 -12.799  1.00  0.00           H  
ATOM   3696  HG2 GLU A 240       2.675  11.331 -12.835  1.00  0.00           H  
ATOM   3697  HG3 GLU A 240       2.736  13.099 -12.829  1.00  0.00           H  
ATOM   3698  N   PRO A 241       6.225  10.182 -10.343  1.00  0.00           N  
ATOM   3699  CA  PRO A 241       7.593   9.734 -10.112  1.00  0.00           C  
ATOM   3700  C   PRO A 241       8.546  10.141 -11.254  1.00  0.00           C  
ATOM   3701  O   PRO A 241       8.214  10.206 -12.435  1.00  0.00           O  
ATOM   3702  CB  PRO A 241       7.506   8.204 -10.057  1.00  0.00           C  
ATOM   3703  CG  PRO A 241       6.033   7.923  -9.790  1.00  0.00           C  
ATOM   3704  CD  PRO A 241       5.322   9.056 -10.511  1.00  0.00           C  
ATOM   3705  HA  PRO A 241       7.929  10.154  -9.157  1.00  0.00           H  
ATOM   3706  HB2 PRO A 241       7.802   7.748 -11.010  1.00  0.00           H  
ATOM   3707  HB3 PRO A 241       8.154   7.785  -9.280  1.00  0.00           H  
ATOM   3708  HG2 PRO A 241       5.717   6.936 -10.137  1.00  0.00           H  
ATOM   3709  HG3 PRO A 241       5.839   7.987  -8.712  1.00  0.00           H  
ATOM   3710  HD2 PRO A 241       5.226   8.857 -11.584  1.00  0.00           H  
ATOM   3711  HD3 PRO A 241       4.337   9.249 -10.083  1.00  0.00           H  
ATOM   3712  N   LEU A 242       9.841  10.339 -10.812  1.00  0.00           N  
ATOM   3713  CA  LEU A 242      10.956  10.716 -11.675  1.00  0.00           C  
ATOM   3714  C   LEU A 242      11.897   9.494 -11.761  1.00  0.00           C  
ATOM   3715  O   LEU A 242      12.310   8.910 -10.755  1.00  0.00           O  
ATOM   3716  CB  LEU A 242      11.677  11.910 -11.031  1.00  0.00           C  
ATOM   3717  CG  LEU A 242      12.606  12.681 -11.982  1.00  0.00           C  
ATOM   3718  CD1 LEU A 242      11.819  13.520 -12.988  1.00  0.00           C  
ATOM   3719  CD2 LEU A 242      13.522  13.599 -11.170  1.00  0.00           C  
ATOM   3720  H   LEU A 242      10.055  10.213  -9.811  1.00  0.00           H  
ATOM   3721  HA  LEU A 242      10.563  10.969 -12.662  1.00  0.00           H  
ATOM   3722  HB2 LEU A 242      10.935  12.609 -10.624  1.00  0.00           H  
ATOM   3723  HB3 LEU A 242      12.255  11.556 -10.167  1.00  0.00           H  
ATOM   3724  HG  LEU A 242      13.230  11.970 -12.532  1.00  0.00           H  
ATOM   3725 HD11 LEU A 242      12.500  14.032 -13.675  1.00  0.00           H  
ATOM   3726 HD12 LEU A 242      11.140  12.906 -13.585  1.00  0.00           H  
ATOM   3727 HD13 LEU A 242      11.218  14.283 -12.487  1.00  0.00           H  
ATOM   3728 HD21 LEU A 242      14.149  14.210 -11.827  1.00  0.00           H  
ATOM   3729 HD22 LEU A 242      12.940  14.270 -10.531  1.00  0.00           H  
ATOM   3730 HD23 LEU A 242      14.186  13.015 -10.525  1.00  0.00           H  
ATOM   3731  N   THR A 243      12.220   9.123 -13.052  1.00  0.00           N  
ATOM   3732  CA  THR A 243      13.174   8.057 -13.394  1.00  0.00           C  
ATOM   3733  C   THR A 243      14.517   8.674 -13.828  1.00  0.00           C  
ATOM   3734  O   THR A 243      14.653   9.868 -14.101  1.00  0.00           O  
ATOM   3735  CB  THR A 243      12.668   7.201 -14.573  1.00  0.00           C  
ATOM   3736  OG1 THR A 243      12.589   8.012 -15.751  1.00  0.00           O  
ATOM   3737  CG2 THR A 243      11.330   6.527 -14.299  1.00  0.00           C  
ATOM   3738  H   THR A 243      11.783   9.625 -13.832  1.00  0.00           H  
ATOM   3739  HA  THR A 243      13.346   7.432 -12.511  1.00  0.00           H  
ATOM   3740  HB  THR A 243      13.393   6.411 -14.790  1.00  0.00           H  
ATOM   3741 HG21 THR A 243      11.400   5.850 -13.442  1.00  0.00           H  
ATOM   3742 HG22 THR A 243      10.539   7.254 -14.097  1.00  0.00           H  
ATOM   3743 HG23 THR A 243      11.010   5.952 -15.174  1.00  0.00           H  
ATOM   3744  HG1 THR A 243      11.777   8.566 -15.674  1.00  0.00           H  
ATOM   3745  N   GLN A 244      15.542   7.760 -14.028  1.00  0.00           N  
ATOM   3746  CA  GLN A 244      16.820   8.210 -14.582  1.00  0.00           C  
ATOM   3747  C   GLN A 244      16.603   8.675 -16.038  1.00  0.00           C  
ATOM   3748  O   GLN A 244      17.242   9.609 -16.525  1.00  0.00           O  
ATOM   3749  CB  GLN A 244      17.886   7.114 -14.494  1.00  0.00           C  
ATOM   3750  CG  GLN A 244      19.292   7.632 -14.811  1.00  0.00           C  
ATOM   3751  CD  GLN A 244      19.750   8.678 -13.814  1.00  0.00           C  
ATOM   3752  OE1 GLN A 244      19.656   8.537 -12.596  1.00  0.00           O  
ATOM   3753  NE2 GLN A 244      20.288   9.803 -14.358  1.00  0.00           N  
ATOM   3754  H   GLN A 244      15.423   6.776 -13.812  1.00  0.00           H  
ATOM   3755  HA  GLN A 244      17.115   9.078 -13.988  1.00  0.00           H  
ATOM   3756  HB2 GLN A 244      17.879   6.681 -13.486  1.00  0.00           H  
ATOM   3757  HB3 GLN A 244      17.644   6.297 -15.186  1.00  0.00           H  
ATOM   3758  HG2 GLN A 244      20.006   6.802 -14.757  1.00  0.00           H  
ATOM   3759  HG3 GLN A 244      19.335   8.018 -15.834  1.00  0.00           H  
ATOM   3760 HE21 GLN A 244      20.378   9.971 -15.402  1.00  0.00           H  
ATOM   3761 HE22 GLN A 244      20.642  10.534 -13.761  1.00  0.00           H  
ATOM   3762  N   ASP A 245      15.693   7.944 -16.760  1.00  0.00           N  
ATOM   3763  CA  ASP A 245      15.268   8.250 -18.119  1.00  0.00           C  
ATOM   3764  C   ASP A 245      14.762   9.709 -18.196  1.00  0.00           C  
ATOM   3765  O   ASP A 245      14.983  10.432 -19.169  1.00  0.00           O  
ATOM   3766  CB  ASP A 245      14.164   7.292 -18.600  1.00  0.00           C  
ATOM   3767  CG  ASP A 245      14.125   5.863 -18.035  1.00  0.00           C  
ATOM   3768  OD1 ASP A 245      14.753   5.691 -16.944  1.00  0.00           O  
ATOM   3769  OD2 ASP A 245      13.452   5.036 -18.714  1.00  0.00           O1-
ATOM   3770  H   ASP A 245      15.311   7.054 -16.384  1.00  0.00           H  
ATOM   3771  HA  ASP A 245      16.157   8.164 -18.755  1.00  0.00           H  
ATOM   3772  HB2 ASP A 245      13.176   7.718 -18.380  1.00  0.00           H  
ATOM   3773  HB3 ASP A 245      14.216   7.234 -19.695  1.00  0.00           H  
ATOM   3774  N   HIE A 246      13.967  10.118 -17.138  1.00  0.00           N  
ATOM   3775  CA  HIE A 246      13.473  11.490 -17.043  1.00  0.00           C  
ATOM   3776  C   HIE A 246      14.617  12.472 -16.701  1.00  0.00           C  
ATOM   3777  O   HIE A 246      14.595  13.648 -17.071  1.00  0.00           O  
ATOM   3778  CB  HIE A 246      12.435  11.679 -15.939  1.00  0.00           C  
ATOM   3779  CG  HIE A 246      11.134  10.989 -16.126  1.00  0.00           C  
ATOM   3780  ND1 HIE A 246      10.822   9.854 -15.393  1.00  0.00           N  
ATOM   3781  CD2 HIE A 246      10.054  11.388 -16.883  1.00  0.00           C  
ATOM   3782  CE1 HIE A 246       9.549   9.629 -15.653  1.00  0.00           C  
ATOM   3783  NE2 HIE A 246       9.043  10.533 -16.543  1.00  0.00           N  
ATOM   3784  H   HIE A 246      13.725   9.415 -16.430  1.00  0.00           H  
ATOM   3785  HA  HIE A 246      13.070  11.773 -18.023  1.00  0.00           H  
ATOM   3786  HB2 HIE A 246      12.853  11.376 -14.973  1.00  0.00           H  
ATOM   3787  HB3 HIE A 246      12.223  12.751 -15.835  1.00  0.00           H  
ATOM   3788  HD2 HIE A 246       9.898  12.217 -17.559  1.00  0.00           H  
ATOM   3789  HE2 HIE A 246       8.089  10.563 -16.879  1.00  0.00           H  
ATOM   3790  HE1 HIE A 246       8.939   8.840 -15.231  1.00  0.00           H  
ATOM   3791  N   VAL A 247      15.546  11.999 -15.791  1.00  0.00           N  
ATOM   3792  CA  VAL A 247      16.627  12.825 -15.260  1.00  0.00           C  
ATOM   3793  C   VAL A 247      17.612  13.120 -16.382  1.00  0.00           C  
ATOM   3794  O   VAL A 247      18.032  14.267 -16.555  1.00  0.00           O  
ATOM   3795  CB  VAL A 247      17.343  12.177 -14.051  1.00  0.00           C  
ATOM   3796  CG1 VAL A 247      18.687  12.835 -13.715  1.00  0.00           C  
ATOM   3797  CG2 VAL A 247      16.464  12.228 -12.799  1.00  0.00           C  
ATOM   3798  H   VAL A 247      15.445  11.035 -15.461  1.00  0.00           H  
ATOM   3799  HA  VAL A 247      16.184  13.784 -14.962  1.00  0.00           H  
ATOM   3800  HB  VAL A 247      17.549  11.130 -14.283  1.00  0.00           H  
ATOM   3801 HG11 VAL A 247      19.116  12.402 -12.805  1.00  0.00           H  
ATOM   3802 HG12 VAL A 247      19.419  12.690 -14.515  1.00  0.00           H  
ATOM   3803 HG13 VAL A 247      18.569  13.908 -13.553  1.00  0.00           H  
ATOM   3804 HG21 VAL A 247      16.916  11.653 -11.984  1.00  0.00           H  
ATOM   3805 HG22 VAL A 247      16.334  13.257 -12.451  1.00  0.00           H  
ATOM   3806 HG23 VAL A 247      15.473  11.818 -12.984  1.00  0.00           H  
ATOM   3807  N   ASP A 248      18.073  12.062 -17.133  1.00  0.00           N  
ATOM   3808  CA  ASP A 248      19.168  12.262 -18.091  1.00  0.00           C  
ATOM   3809  C   ASP A 248      18.797  13.331 -19.151  1.00  0.00           C  
ATOM   3810  O   ASP A 248      19.644  14.023 -19.718  1.00  0.00           O  
ATOM   3811  CB  ASP A 248      19.586  10.965 -18.772  1.00  0.00           C  
ATOM   3812  CG  ASP A 248      20.618  10.174 -17.967  1.00  0.00           C  
ATOM   3813  OD1 ASP A 248      20.554  10.267 -16.705  1.00  0.00           O  
ATOM   3814  OD2 ASP A 248      21.426   9.490 -18.660  1.00  0.00           O1-
ATOM   3815  H   ASP A 248      17.706  11.108 -16.971  1.00  0.00           H  
ATOM   3816  HA  ASP A 248      20.003  12.692 -17.521  1.00  0.00           H  
ATOM   3817  HB2 ASP A 248      18.721  10.316 -18.955  1.00  0.00           H  
ATOM   3818  HB3 ASP A 248      20.031  11.184 -19.752  1.00  0.00           H  
ATOM   3819  N   ILE A 249      17.449  13.455 -19.418  1.00  0.00           N  
ATOM   3820  CA  ILE A 249      16.891  14.425 -20.367  1.00  0.00           C  
ATOM   3821  C   ILE A 249      16.960  15.872 -19.797  1.00  0.00           C  
ATOM   3822  O   ILE A 249      16.726  16.851 -20.510  1.00  0.00           O  
ATOM   3823  CB  ILE A 249      15.466  13.979 -20.805  1.00  0.00           C  
ATOM   3824  CG1 ILE A 249      15.564  12.666 -21.624  1.00  0.00           C  
ATOM   3825  CG2 ILE A 249      14.721  15.048 -21.612  1.00  0.00           C  
ATOM   3826  CD1 ILE A 249      14.216  12.036 -21.952  1.00  0.00           C  
ATOM   3827  H   ILE A 249      16.821  12.826 -18.920  1.00  0.00           H  
ATOM   3828  HA  ILE A 249      17.556  14.431 -21.241  1.00  0.00           H  
ATOM   3829  HB  ILE A 249      14.873  13.778 -19.903  1.00  0.00           H  
ATOM   3830 HG12 ILE A 249      16.108  12.850 -22.559  1.00  0.00           H  
ATOM   3831 HG13 ILE A 249      16.149  11.925 -21.068  1.00  0.00           H  
ATOM   3832 HG21 ILE A 249      13.744  14.694 -21.952  1.00  0.00           H  
ATOM   3833 HG22 ILE A 249      14.518  15.929 -20.998  1.00  0.00           H  
ATOM   3834 HG23 ILE A 249      15.296  15.356 -22.491  1.00  0.00           H  
ATOM   3835 HD11 ILE A 249      14.364  11.034 -22.368  1.00  0.00           H  
ATOM   3836 HD12 ILE A 249      13.592  11.944 -21.058  1.00  0.00           H  
ATOM   3837 HD13 ILE A 249      13.669  12.618 -22.699  1.00  0.00           H  
ATOM   3838  N   LEU A 250      17.326  16.001 -18.472  1.00  0.00           N  
ATOM   3839  CA  LEU A 250      17.639  17.286 -17.860  1.00  0.00           C  
ATOM   3840  C   LEU A 250      19.160  17.539 -17.874  1.00  0.00           C  
ATOM   3841  O   LEU A 250      19.633  18.609 -17.476  1.00  0.00           O  
ATOM   3842  CB  LEU A 250      17.145  17.384 -16.409  1.00  0.00           C  
ATOM   3843  CG  LEU A 250      15.622  17.259 -16.234  1.00  0.00           C  
ATOM   3844  CD1 LEU A 250      15.285  17.165 -14.744  1.00  0.00           C  
ATOM   3845  CD2 LEU A 250      14.881  18.439 -16.859  1.00  0.00           C  
ATOM   3846  H   LEU A 250      17.410  15.162 -17.885  1.00  0.00           H  
ATOM   3847  HA  LEU A 250      17.200  18.087 -18.465  1.00  0.00           H  
ATOM   3848  HB2 LEU A 250      17.640  16.611 -15.809  1.00  0.00           H  
ATOM   3849  HB3 LEU A 250      17.473  18.340 -15.979  1.00  0.00           H  
ATOM   3850  HG  LEU A 250      15.274  16.336 -16.712  1.00  0.00           H  
ATOM   3851 HD11 LEU A 250      14.205  17.075 -14.593  1.00  0.00           H  
ATOM   3852 HD12 LEU A 250      15.756  16.285 -14.294  1.00  0.00           H  
ATOM   3853 HD13 LEU A 250      15.633  18.050 -14.201  1.00  0.00           H  
ATOM   3854 HD21 LEU A 250      13.807  18.366 -16.669  1.00  0.00           H  
ATOM   3855 HD22 LEU A 250      15.230  19.392 -16.448  1.00  0.00           H  
ATOM   3856 HD23 LEU A 250      15.017  18.463 -17.944  1.00  0.00           H  
ATOM   3857  N   GLY A 251      19.947  16.527 -18.376  1.00  0.00           N  
ATOM   3858  CA  GLY A 251      21.391  16.617 -18.389  1.00  0.00           C  
ATOM   3859  C   GLY A 251      21.902  17.887 -19.057  1.00  0.00           C  
ATOM   3860  O   GLY A 251      22.741  18.588 -18.478  1.00  0.00           O  
ATOM   3861  H   GLY A 251      19.512  15.676 -18.735  1.00  0.00           H  
ATOM   3862  HA2 GLY A 251      21.736  16.596 -17.350  1.00  0.00           H  
ATOM   3863  HA3 GLY A 251      21.790  15.745 -18.915  1.00  0.00           H  
ATOM   3864  N   PRO A 252      21.419  18.225 -20.305  1.00  0.00           N  
ATOM   3865  CA  PRO A 252      21.847  19.463 -20.958  1.00  0.00           C  
ATOM   3866  C   PRO A 252      21.556  20.733 -20.145  1.00  0.00           C  
ATOM   3867  O   PRO A 252      22.262  21.733 -20.259  1.00  0.00           O  
ATOM   3868  CB  PRO A 252      21.066  19.477 -22.275  1.00  0.00           C  
ATOM   3869  CG  PRO A 252      20.786  18.003 -22.546  1.00  0.00           C  
ATOM   3870  CD  PRO A 252      20.533  17.442 -21.156  1.00  0.00           C  
ATOM   3871  HA  PRO A 252      22.928  19.390 -21.127  1.00  0.00           H  
ATOM   3872  HB2 PRO A 252      20.119  20.022 -22.174  1.00  0.00           H  
ATOM   3873  HB3 PRO A 252      21.633  19.948 -23.084  1.00  0.00           H  
ATOM   3874  HG2 PRO A 252      19.943  17.846 -23.224  1.00  0.00           H  
ATOM   3875  HG3 PRO A 252      21.675  17.534 -22.985  1.00  0.00           H  
ATOM   3876  HD2 PRO A 252      19.503  17.638 -20.843  1.00  0.00           H  
ATOM   3877  HD3 PRO A 252      20.746  16.373 -21.085  1.00  0.00           H  
ATOM   3878  N   LEU A 253      20.416  20.714 -19.365  1.00  0.00           N  
ATOM   3879  CA  LEU A 253      19.988  21.887 -18.591  1.00  0.00           C  
ATOM   3880  C   LEU A 253      20.775  21.956 -17.263  1.00  0.00           C  
ATOM   3881  O   LEU A 253      21.041  23.014 -16.685  1.00  0.00           O  
ATOM   3882  CB  LEU A 253      18.486  21.853 -18.272  1.00  0.00           C  
ATOM   3883  CG  LEU A 253      17.557  21.926 -19.500  1.00  0.00           C  
ATOM   3884  CD1 LEU A 253      16.098  21.813 -19.047  1.00  0.00           C  
ATOM   3885  CD2 LEU A 253      17.746  23.218 -20.297  1.00  0.00           C  
ATOM   3886  H   LEU A 253      19.879  19.851 -19.306  1.00  0.00           H  
ATOM   3887  HA  LEU A 253      20.250  22.786 -19.156  1.00  0.00           H  
ATOM   3888  HB2 LEU A 253      18.255  20.939 -17.710  1.00  0.00           H  
ATOM   3889  HB3 LEU A 253      18.250  22.686 -17.596  1.00  0.00           H  
ATOM   3890  HG  LEU A 253      17.768  21.077 -20.162  1.00  0.00           H  
ATOM   3891 HD11 LEU A 253      15.419  21.836 -19.907  1.00  0.00           H  
ATOM   3892 HD12 LEU A 253      15.928  20.872 -18.515  1.00  0.00           H  
ATOM   3893 HD13 LEU A 253      15.823  22.636 -18.378  1.00  0.00           H  
ATOM   3894 HD21 LEU A 253      17.005  23.291 -21.100  1.00  0.00           H  
ATOM   3895 HD22 LEU A 253      17.636  24.100 -19.657  1.00  0.00           H  
ATOM   3896 HD23 LEU A 253      18.733  23.254 -20.766  1.00  0.00           H  
ATOM   3897  N   SER A 254      21.061  20.731 -16.699  1.00  0.00           N  
ATOM   3898  CA  SER A 254      21.871  20.628 -15.494  1.00  0.00           C  
ATOM   3899  C   SER A 254      23.293  21.096 -15.828  1.00  0.00           C  
ATOM   3900  O   SER A 254      23.934  21.792 -15.037  1.00  0.00           O  
ATOM   3901  CB  SER A 254      21.897  19.203 -14.944  1.00  0.00           C  
ATOM   3902  OG  SER A 254      22.470  19.143 -13.638  1.00  0.00           O  
ATOM   3903  H   SER A 254      20.671  19.884 -17.138  1.00  0.00           H  
ATOM   3904  HA  SER A 254      21.467  21.323 -14.750  1.00  0.00           H  
ATOM   3905  HB2 SER A 254      20.878  18.807 -14.871  1.00  0.00           H  
ATOM   3906  HB3 SER A 254      22.467  18.527 -15.590  1.00  0.00           H  
ATOM   3907  HG  SER A 254      22.129  19.898 -13.118  1.00  0.00           H  
ATOM   3908  N   ALA A 255      23.806  20.668 -17.039  1.00  0.00           N  
ATOM   3909  CA  ALA A 255      25.135  21.077 -17.489  1.00  0.00           C  
ATOM   3910  C   ALA A 255      25.210  22.583 -17.819  1.00  0.00           C  
ATOM   3911  O   ALA A 255      26.277  23.196 -17.813  1.00  0.00           O  
ATOM   3912  CB  ALA A 255      25.562  20.278 -18.712  1.00  0.00           C  
ATOM   3913  H   ALA A 255      23.258  20.021 -17.624  1.00  0.00           H  
ATOM   3914  HA  ALA A 255      25.830  20.894 -16.661  1.00  0.00           H  
ATOM   3915  HB1 ALA A 255      26.566  20.567 -19.039  1.00  0.00           H  
ATOM   3916  HB2 ALA A 255      25.571  19.205 -18.493  1.00  0.00           H  
ATOM   3917  HB3 ALA A 255      24.880  20.442 -19.553  1.00  0.00           H  
ATOM   3918  N   GLN A 256      24.023  23.153 -18.237  1.00  0.00           N  
ATOM   3919  CA  GLN A 256      23.920  24.583 -18.542  1.00  0.00           C  
ATOM   3920  C   GLN A 256      23.981  25.433 -17.252  1.00  0.00           C  
ATOM   3921  O   GLN A 256      24.402  26.590 -17.275  1.00  0.00           O  
ATOM   3922  CB  GLN A 256      22.616  24.853 -19.309  1.00  0.00           C  
ATOM   3923  CG  GLN A 256      22.443  26.290 -19.795  1.00  0.00           C  
ATOM   3924  CD  GLN A 256      21.207  26.442 -20.665  1.00  0.00           C  
ATOM   3925  NE2 GLN A 256      20.885  27.742 -20.947  1.00  0.00           N  
ATOM   3926  OE1 GLN A 256      20.536  25.515 -21.108  1.00  0.00           O  
ATOM   3927  H   GLN A 256      23.218  22.544 -18.375  1.00  0.00           H  
ATOM   3928  HA  GLN A 256      24.787  24.852 -19.156  1.00  0.00           H  
ATOM   3929  HB2 GLN A 256      22.582  24.189 -20.180  1.00  0.00           H  
ATOM   3930  HB3 GLN A 256      21.753  24.591 -18.687  1.00  0.00           H  
ATOM   3931  HG2 GLN A 256      22.348  26.974 -18.945  1.00  0.00           H  
ATOM   3932  HG3 GLN A 256      23.312  26.599 -20.387  1.00  0.00           H  
ATOM   3933 HE21 GLN A 256      21.421  28.527 -20.594  1.00  0.00           H  
ATOM   3934 HE22 GLN A 256      20.075  27.919 -21.532  1.00  0.00           H  
ATOM   3935  N   THR A 257      23.368  24.883 -16.141  1.00  0.00           N  
ATOM   3936  CA  THR A 257      23.215  25.636 -14.891  1.00  0.00           C  
ATOM   3937  C   THR A 257      24.262  25.289 -13.829  1.00  0.00           C  
ATOM   3938  O   THR A 257      24.551  26.088 -12.934  1.00  0.00           O  
ATOM   3939  CB  THR A 257      21.810  25.484 -14.282  1.00  0.00           C  
ATOM   3940  OG1 THR A 257      21.451  24.106 -14.168  1.00  0.00           O  
ATOM   3941  CG2 THR A 257      20.758  26.215 -15.103  1.00  0.00           C  
ATOM   3942  H   THR A 257      23.020  23.928 -16.201  1.00  0.00           H  
ATOM   3943  HA  THR A 257      23.382  26.698 -15.113  1.00  0.00           H  
ATOM   3944  HB  THR A 257      21.799  25.895 -13.265  1.00  0.00           H  
ATOM   3945 HG21 THR A 257      20.992  27.282 -15.175  1.00  0.00           H  
ATOM   3946 HG22 THR A 257      20.682  25.803 -16.115  1.00  0.00           H  
ATOM   3947 HG23 THR A 257      19.770  26.109 -14.648  1.00  0.00           H  
ATOM   3948  HG1 THR A 257      21.215  23.775 -15.067  1.00  0.00           H  
ATOM   3949  N   GLY A 258      24.718  23.989 -13.817  1.00  0.00           N  
ATOM   3950  CA  GLY A 258      25.744  23.540 -12.892  1.00  0.00           C  
ATOM   3951  C   GLY A 258      25.202  23.038 -11.560  1.00  0.00           C  
ATOM   3952  O   GLY A 258      25.904  22.397 -10.781  1.00  0.00           O  
ATOM   3953  H   GLY A 258      24.356  23.292 -14.483  1.00  0.00           H  
ATOM   3954  HA2 GLY A 258      26.281  22.720 -13.378  1.00  0.00           H  
ATOM   3955  HA3 GLY A 258      26.441  24.361 -12.693  1.00  0.00           H  
ATOM   3956  N   ILE A 259      23.914  23.423 -11.269  1.00  0.00           N  
ATOM   3957  CA  ILE A 259      23.222  23.029 -10.050  1.00  0.00           C  
ATOM   3958  C   ILE A 259      22.592  21.693 -10.461  1.00  0.00           C  
ATOM   3959  O   ILE A 259      21.900  21.535 -11.476  1.00  0.00           O  
ATOM   3960  CB  ILE A 259      22.189  24.091  -9.620  1.00  0.00           C  
ATOM   3961  CG1 ILE A 259      22.870  25.467  -9.428  1.00  0.00           C  
ATOM   3962  CG2 ILE A 259      21.485  23.642  -8.340  1.00  0.00           C  
ATOM   3963  CD1 ILE A 259      21.910  26.587  -9.053  1.00  0.00           C  
ATOM   3964  H   ILE A 259      23.407  23.962 -11.964  1.00  0.00           H  
ATOM   3965  HA  ILE A 259      23.963  22.867  -9.257  1.00  0.00           H  
ATOM   3966  HB  ILE A 259      21.430  24.197 -10.405  1.00  0.00           H  
ATOM   3967 HG12 ILE A 259      23.653  25.395  -8.662  1.00  0.00           H  
ATOM   3968 HG13 ILE A 259      23.367  25.764 -10.358  1.00  0.00           H  
ATOM   3969 HG21 ILE A 259      20.758  24.381  -7.993  1.00  0.00           H  
ATOM   3970 HG22 ILE A 259      20.935  22.712  -8.512  1.00  0.00           H  
ATOM   3971 HG23 ILE A 259      22.205  23.479  -7.531  1.00  0.00           H  
ATOM   3972 HD11 ILE A 259      22.417  27.555  -9.118  1.00  0.00           H  
ATOM   3973 HD12 ILE A 259      21.046  26.609  -9.724  1.00  0.00           H  
ATOM   3974 HD13 ILE A 259      21.554  26.476  -8.026  1.00  0.00           H  
ATOM   3975  N   ALA A 260      22.898  20.637  -9.636  1.00  0.00           N  
ATOM   3976  CA  ALA A 260      22.673  19.279 -10.073  1.00  0.00           C  
ATOM   3977  C   ALA A 260      21.184  19.000  -9.905  1.00  0.00           C  
ATOM   3978  O   ALA A 260      20.456  19.578  -9.091  1.00  0.00           O  
ATOM   3979  CB  ALA A 260      23.505  18.260  -9.309  1.00  0.00           C  
ATOM   3980  H   ALA A 260      23.240  20.772  -8.644  1.00  0.00           H  
ATOM   3981  HA  ALA A 260      22.931  19.217 -11.133  1.00  0.00           H  
ATOM   3982  HB1 ALA A 260      23.414  17.267  -9.764  1.00  0.00           H  
ATOM   3983  HB2 ALA A 260      24.564  18.538  -9.310  1.00  0.00           H  
ATOM   3984  HB3 ALA A 260      23.178  18.164  -8.270  1.00  0.00           H  
ATOM   3985  N   VAL A 261      20.721  17.938 -10.662  1.00  0.00           N  
ATOM   3986  CA  VAL A 261      19.313  17.534 -10.562  1.00  0.00           C  
ATOM   3987  C   VAL A 261      19.060  17.083  -9.101  1.00  0.00           C  
ATOM   3988  O   VAL A 261      17.950  17.141  -8.575  1.00  0.00           O  
ATOM   3989  CB  VAL A 261      18.956  16.440 -11.587  1.00  0.00           C  
ATOM   3990  CG1 VAL A 261      17.479  16.048 -11.488  1.00  0.00           C  
ATOM   3991  CG2 VAL A 261      19.242  16.905 -13.021  1.00  0.00           C  
ATOM   3992  H   VAL A 261      21.332  17.465 -11.324  1.00  0.00           H  
ATOM   3993  HA  VAL A 261      18.705  18.432 -10.728  1.00  0.00           H  
ATOM   3994  HB  VAL A 261      19.561  15.544 -11.395  1.00  0.00           H  
ATOM   3995 HG11 VAL A 261      17.175  15.427 -12.335  1.00  0.00           H  
ATOM   3996 HG12 VAL A 261      17.290  15.467 -10.582  1.00  0.00           H  
ATOM   3997 HG13 VAL A 261      16.835  16.933 -11.477  1.00  0.00           H  
ATOM   3998 HG21 VAL A 261      18.947  16.145 -13.749  1.00  0.00           H  
ATOM   3999 HG22 VAL A 261      18.691  17.819 -13.255  1.00  0.00           H  
ATOM   4000 HG23 VAL A 261      20.307  17.096 -13.178  1.00  0.00           H  
ATOM   4001  N   LEU A 262      20.174  16.611  -8.439  1.00  0.00           N  
ATOM   4002  CA  LEU A 262      20.166  16.152  -7.061  1.00  0.00           C  
ATOM   4003  C   LEU A 262      20.021  17.319  -6.064  1.00  0.00           C  
ATOM   4004  O   LEU A 262      19.684  17.105  -4.896  1.00  0.00           O  
ATOM   4005  CB  LEU A 262      21.452  15.380  -6.735  1.00  0.00           C  
ATOM   4006  CG  LEU A 262      21.730  14.154  -7.631  1.00  0.00           C  
ATOM   4007  CD1 LEU A 262      23.013  13.459  -7.166  1.00  0.00           C  
ATOM   4008  CD2 LEU A 262      20.576  13.150  -7.654  1.00  0.00           C  
ATOM   4009  H   LEU A 262      21.042  16.599  -8.964  1.00  0.00           H  
ATOM   4010  HA  LEU A 262      19.280  15.522  -6.923  1.00  0.00           H  
ATOM   4011  HB2 LEU A 262      22.308  16.066  -6.816  1.00  0.00           H  
ATOM   4012  HB3 LEU A 262      21.427  15.066  -5.685  1.00  0.00           H  
ATOM   4013  HG  LEU A 262      21.898  14.496  -8.659  1.00  0.00           H  
ATOM   4014 HD11 LEU A 262      23.259  12.617  -7.821  1.00  0.00           H  
ATOM   4015 HD12 LEU A 262      23.859  14.154  -7.183  1.00  0.00           H  
ATOM   4016 HD13 LEU A 262      22.909  13.076  -6.145  1.00  0.00           H  
ATOM   4017 HD21 LEU A 262      20.838  12.276  -8.260  1.00  0.00           H  
ATOM   4018 HD22 LEU A 262      20.331  12.797  -6.649  1.00  0.00           H  
ATOM   4019 HD23 LEU A 262      19.674  13.587  -8.094  1.00  0.00           H  
ATOM   4020  N   ASP A 263      20.352  18.575  -6.523  1.00  0.00           N  
ATOM   4021  CA  ASP A 263      20.245  19.774  -5.694  1.00  0.00           C  
ATOM   4022  C   ASP A 263      18.933  20.471  -6.083  1.00  0.00           C  
ATOM   4023  O   ASP A 263      18.208  21.017  -5.250  1.00  0.00           O  
ATOM   4024  CB  ASP A 263      21.379  20.768  -5.860  1.00  0.00           C  
ATOM   4025  CG  ASP A 263      22.719  20.151  -6.185  1.00  0.00           C  
ATOM   4026  OD1 ASP A 263      23.135  19.240  -5.411  1.00  0.00           O  
ATOM   4027  OD2 ASP A 263      23.250  20.627  -7.236  1.00  0.00           O1-
ATOM   4028  H   ASP A 263      20.658  18.682  -7.491  1.00  0.00           H  
ATOM   4029  HA  ASP A 263      20.160  19.474  -4.645  1.00  0.00           H  
ATOM   4030  HB2 ASP A 263      21.132  21.490  -6.643  1.00  0.00           H  
ATOM   4031  HB3 ASP A 263      21.484  21.364  -4.945  1.00  0.00           H  
ATOM   4032  N   MET A 264      18.640  20.522  -7.433  1.00  0.00           N  
ATOM   4033  CA  MET A 264      17.416  21.171  -7.899  1.00  0.00           C  
ATOM   4034  C   MET A 264      16.176  20.368  -7.456  1.00  0.00           C  
ATOM   4035  O   MET A 264      15.075  20.906  -7.312  1.00  0.00           O  
ATOM   4036  CB  MET A 264      17.450  21.364  -9.414  1.00  0.00           C  
ATOM   4037  CG  MET A 264      16.378  22.303  -9.972  1.00  0.00           C  
ATOM   4038  SD  MET A 264      16.291  23.986  -9.263  1.00  0.00           S  
ATOM   4039  CE  MET A 264      18.012  24.514  -9.395  1.00  0.00           C  
ATOM   4040  H   MET A 264      19.307  20.123  -8.110  1.00  0.00           H  
ATOM   4041  HA  MET A 264      17.374  22.133  -7.380  1.00  0.00           H  
ATOM   4042  HB2 MET A 264      18.438  21.733  -9.715  1.00  0.00           H  
ATOM   4043  HB3 MET A 264      17.339  20.390  -9.909  1.00  0.00           H  
ATOM   4044  HG2 MET A 264      16.516  22.410 -11.052  1.00  0.00           H  
ATOM   4045  HG3 MET A 264      15.388  21.854  -9.839  1.00  0.00           H  
ATOM   4046  HE1 MET A 264      18.091  25.541  -9.030  1.00  0.00           H  
ATOM   4047  HE2 MET A 264      18.654  23.885  -8.783  1.00  0.00           H  
ATOM   4048  HE3 MET A 264      18.339  24.497 -10.436  1.00  0.00           H  
ATOM   4049  N   CYS A 265      16.355  19.004  -7.267  1.00  0.00           N  
ATOM   4050  CA  CYS A 265      15.321  18.203  -6.609  1.00  0.00           C  
ATOM   4051  C   CYS A 265      15.170  18.668  -5.157  1.00  0.00           C  
ATOM   4052  O   CYS A 265      14.089  18.612  -4.567  1.00  0.00           O  
ATOM   4053  CB  CYS A 265      15.623  16.703  -6.543  1.00  0.00           C  
ATOM   4054  SG  CYS A 265      15.202  15.808  -8.063  1.00  0.00           S  
ATOM   4055  H   CYS A 265      17.201  18.546  -7.623  1.00  0.00           H  
ATOM   4056  HA  CYS A 265      14.365  18.403  -7.103  1.00  0.00           H  
ATOM   4057  HB2 CYS A 265      16.679  16.525  -6.318  1.00  0.00           H  
ATOM   4058  HB3 CYS A 265      15.039  16.233  -5.746  1.00  0.00           H  
ATOM   4059  HG  CYS A 265      16.220  16.323  -8.777  1.00  0.00           H  
ATOM   4060  N   ALA A 266      16.325  19.050  -4.508  1.00  0.00           N  
ATOM   4061  CA  ALA A 266      16.283  19.476  -3.116  1.00  0.00           C  
ATOM   4062  C   ALA A 266      15.587  20.843  -3.029  1.00  0.00           C  
ATOM   4063  O   ALA A 266      14.872  21.146  -2.071  1.00  0.00           O  
ATOM   4064  CB  ALA A 266      17.655  19.520  -2.470  1.00  0.00           C  
ATOM   4065  H   ALA A 266      17.205  19.076  -5.014  1.00  0.00           H  
ATOM   4066  HA  ALA A 266      15.658  18.755  -2.577  1.00  0.00           H  
ATOM   4067  HB1 ALA A 266      18.271  20.339  -2.851  1.00  0.00           H  
ATOM   4068  HB2 ALA A 266      17.545  19.674  -1.393  1.00  0.00           H  
ATOM   4069  HB3 ALA A 266      18.200  18.584  -2.626  1.00  0.00           H  
ATOM   4070  N   SER A 267      15.856  21.724  -4.061  1.00  0.00           N  
ATOM   4071  CA  SER A 267      15.139  22.995  -4.172  1.00  0.00           C  
ATOM   4072  C   SER A 267      13.628  22.734  -4.298  1.00  0.00           C  
ATOM   4073  O   SER A 267      12.796  23.397  -3.672  1.00  0.00           O  
ATOM   4074  CB  SER A 267      15.586  23.832  -5.373  1.00  0.00           C  
ATOM   4075  OG  SER A 267      16.967  24.178  -5.355  1.00  0.00           O  
ATOM   4076  H   SER A 267      16.618  21.497  -4.716  1.00  0.00           H  
ATOM   4077  HA  SER A 267      15.306  23.545  -3.241  1.00  0.00           H  
ATOM   4078  HB2 SER A 267      15.395  23.306  -6.311  1.00  0.00           H  
ATOM   4079  HB3 SER A 267      15.011  24.761  -5.410  1.00  0.00           H  
ATOM   4080  HG  SER A 267      17.274  24.314  -4.424  1.00  0.00           H  
ATOM   4081  N   LEU A 268      13.254  21.751  -5.200  1.00  0.00           N  
ATOM   4082  CA  LEU A 268      11.839  21.393  -5.352  1.00  0.00           C  
ATOM   4083  C   LEU A 268      11.287  20.768  -4.047  1.00  0.00           C  
ATOM   4084  O   LEU A 268      10.136  20.986  -3.660  1.00  0.00           O  
ATOM   4085  CB  LEU A 268      11.650  20.493  -6.576  1.00  0.00           C  
ATOM   4086  CG  LEU A 268      10.198  20.112  -6.929  1.00  0.00           C  
ATOM   4087  CD1 LEU A 268       9.229  21.292  -6.940  1.00  0.00           C  
ATOM   4088  CD2 LEU A 268      10.173  19.433  -8.303  1.00  0.00           C  
ATOM   4089  H   LEU A 268      13.958  21.307  -5.805  1.00  0.00           H  
ATOM   4090  HA  LEU A 268      11.308  22.340  -5.504  1.00  0.00           H  
ATOM   4091  HB2 LEU A 268      12.101  20.998  -7.441  1.00  0.00           H  
ATOM   4092  HB3 LEU A 268      12.224  19.568  -6.441  1.00  0.00           H  
ATOM   4093  HG  LEU A 268       9.839  19.391  -6.186  1.00  0.00           H  
ATOM   4094 HD11 LEU A 268       8.228  20.957  -7.234  1.00  0.00           H  
ATOM   4095 HD12 LEU A 268       9.132  21.754  -5.955  1.00  0.00           H  
ATOM   4096 HD13 LEU A 268       9.549  22.063  -7.644  1.00  0.00           H  
ATOM   4097 HD21 LEU A 268       9.175  19.043  -8.528  1.00  0.00           H  
ATOM   4098 HD22 LEU A 268      10.449  20.136  -9.097  1.00  0.00           H  
ATOM   4099 HD23 LEU A 268      10.880  18.600  -8.345  1.00  0.00           H  
ATOM   4100  N   LYS A 269      12.118  19.904  -3.366  1.00  0.00           N  
ATOM   4101  CA  LYS A 269      11.694  19.324  -2.090  1.00  0.00           C  
ATOM   4102  C   LYS A 269      11.444  20.430  -1.035  1.00  0.00           C  
ATOM   4103  O   LYS A 269      10.450  20.423  -0.306  1.00  0.00           O  
ATOM   4104  CB  LYS A 269      12.757  18.356  -1.561  1.00  0.00           C  
ATOM   4105  CG  LYS A 269      12.192  17.345  -0.564  1.00  0.00           C  
ATOM   4106  CD  LYS A 269      13.271  16.492   0.114  1.00  0.00           C  
ATOM   4107  CE  LYS A 269      14.334  15.981  -0.849  1.00  0.00           C  
ATOM   4108  NZ  LYS A 269      15.065  14.866  -0.227  1.00  0.00           N1+
ATOM   4109  H   LYS A 269      13.017  19.643  -3.791  1.00  0.00           H  
ATOM   4110  HA  LYS A 269      10.745  18.806  -2.275  1.00  0.00           H  
ATOM   4111  HB2 LYS A 269      13.186  17.801  -2.401  1.00  0.00           H  
ATOM   4112  HB3 LYS A 269      13.584  18.903  -1.094  1.00  0.00           H  
ATOM   4113  HG2 LYS A 269      11.614  17.856   0.214  1.00  0.00           H  
ATOM   4114  HG3 LYS A 269      11.492  16.682  -1.089  1.00  0.00           H  
ATOM   4115  HD2 LYS A 269      13.758  17.086   0.897  1.00  0.00           H  
ATOM   4116  HD3 LYS A 269      12.773  15.658   0.623  1.00  0.00           H  
ATOM   4117  HE2 LYS A 269      13.900  15.587  -1.770  1.00  0.00           H  
ATOM   4118  HE3 LYS A 269      15.072  16.751  -1.090  1.00  0.00           H  
ATOM   4119  HZ1 LYS A 269      15.495  15.092   0.675  1.00  0.00           H  
ATOM   4120  HZ2 LYS A 269      14.410  14.051  -0.096  1.00  0.00           H  
ATOM   4121  HZ3 LYS A 269      15.837  14.509  -0.858  1.00  0.00           H  
ATOM   4122  N   GLU A 270      12.468  21.350  -0.896  1.00  0.00           N  
ATOM   4123  CA  GLU A 270      12.438  22.364   0.159  1.00  0.00           C  
ATOM   4124  C   GLU A 270      11.305  23.360  -0.150  1.00  0.00           C  
ATOM   4125  O   GLU A 270      10.675  23.908   0.757  1.00  0.00           O  
ATOM   4126  CB  GLU A 270      13.825  23.008   0.317  1.00  0.00           C  
ATOM   4127  CG  GLU A 270      14.032  23.779   1.629  1.00  0.00           C  
ATOM   4128  CD  GLU A 270      15.497  24.077   1.986  1.00  0.00           C  
ATOM   4129  OE1 GLU A 270      16.374  23.743   1.132  1.00  0.00           O  
ATOM   4130  OE2 GLU A 270      15.708  24.639   3.116  1.00  0.00           O1-
ATOM   4131  H   GLU A 270      13.280  21.293  -1.527  1.00  0.00           H  
ATOM   4132  HA  GLU A 270      12.165  21.841   1.084  1.00  0.00           H  
ATOM   4133  HB2 GLU A 270      14.574  22.207   0.275  1.00  0.00           H  
ATOM   4134  HB3 GLU A 270      14.031  23.672  -0.532  1.00  0.00           H  
ATOM   4135  HG2 GLU A 270      13.506  24.734   1.560  1.00  0.00           H  
ATOM   4136  HG3 GLU A 270      13.601  23.214   2.464  1.00  0.00           H  
ATOM   4137  N   LEU A 271      11.055  23.621  -1.486  1.00  0.00           N  
ATOM   4138  CA  LEU A 271       9.937  24.467  -1.902  1.00  0.00           C  
ATOM   4139  C   LEU A 271       8.587  23.826  -1.543  1.00  0.00           C  
ATOM   4140  O   LEU A 271       7.642  24.525  -1.168  1.00  0.00           O  
ATOM   4141  CB  LEU A 271       9.927  24.749  -3.415  1.00  0.00           C  
ATOM   4142  CG  LEU A 271      10.808  25.939  -3.843  1.00  0.00           C  
ATOM   4143  CD1 LEU A 271      10.992  25.922  -5.363  1.00  0.00           C  
ATOM   4144  CD2 LEU A 271      10.187  27.275  -3.422  1.00  0.00           C  
ATOM   4145  H   LEU A 271      11.689  23.245  -2.200  1.00  0.00           H  
ATOM   4146  HA  LEU A 271      10.003  25.393  -1.320  1.00  0.00           H  
ATOM   4147  HB2 LEU A 271      10.236  23.845  -3.951  1.00  0.00           H  
ATOM   4148  HB3 LEU A 271       8.900  24.950  -3.751  1.00  0.00           H  
ATOM   4149  HG  LEU A 271      11.797  25.854  -3.377  1.00  0.00           H  
ATOM   4150 HD11 LEU A 271      11.605  26.765  -5.693  1.00  0.00           H  
ATOM   4151 HD12 LEU A 271      11.490  25.002  -5.687  1.00  0.00           H  
ATOM   4152 HD13 LEU A 271      10.029  25.985  -5.881  1.00  0.00           H  
ATOM   4153 HD21 LEU A 271      10.129  27.368  -2.334  1.00  0.00           H  
ATOM   4154 HD22 LEU A 271      10.783  28.115  -3.790  1.00  0.00           H  
ATOM   4155 HD23 LEU A 271       9.175  27.384  -3.826  1.00  0.00           H  
ATOM   4156  N   LEU A 272       8.450  22.471  -1.778  1.00  0.00           N  
ATOM   4157  CA  LEU A 272       7.188  21.791  -1.485  1.00  0.00           C  
ATOM   4158  C   LEU A 272       6.949  21.688   0.031  1.00  0.00           C  
ATOM   4159  O   LEU A 272       5.811  21.608   0.506  1.00  0.00           O  
ATOM   4160  CB  LEU A 272       7.156  20.389  -2.106  1.00  0.00           C  
ATOM   4161  CG  LEU A 272       6.933  20.406  -3.628  1.00  0.00           C  
ATOM   4162  CD1 LEU A 272       7.211  19.020  -4.214  1.00  0.00           C  
ATOM   4163  CD2 LEU A 272       5.515  20.848  -3.987  1.00  0.00           C  
ATOM   4164  H   LEU A 272       9.237  21.946  -2.179  1.00  0.00           H  
ATOM   4165  HA  LEU A 272       6.380  22.422  -1.868  1.00  0.00           H  
ATOM   4166  HB2 LEU A 272       8.096  19.871  -1.876  1.00  0.00           H  
ATOM   4167  HB3 LEU A 272       6.364  19.792  -1.643  1.00  0.00           H  
ATOM   4168  HG  LEU A 272       7.629  21.114  -4.089  1.00  0.00           H  
ATOM   4169 HD11 LEU A 272       7.108  19.032  -5.304  1.00  0.00           H  
ATOM   4170 HD12 LEU A 272       8.232  18.697  -3.985  1.00  0.00           H  
ATOM   4171 HD13 LEU A 272       6.520  18.271  -3.814  1.00  0.00           H  
ATOM   4172 HD21 LEU A 272       5.412  20.920  -5.069  1.00  0.00           H  
ATOM   4173 HD22 LEU A 272       4.768  20.138  -3.618  1.00  0.00           H  
ATOM   4174 HD23 LEU A 272       5.273  21.835  -3.585  1.00  0.00           H  
ATOM   4175  N   GLN A 273       8.083  21.536   0.802  1.00  0.00           N  
ATOM   4176  CA  GLN A 273       8.013  21.447   2.256  1.00  0.00           C  
ATOM   4177  C   GLN A 273       7.836  22.819   2.935  1.00  0.00           C  
ATOM   4178  O   GLN A 273       7.145  22.915   3.953  1.00  0.00           O  
ATOM   4179  CB  GLN A 273       9.195  20.658   2.831  1.00  0.00           C  
ATOM   4180  CG  GLN A 273       9.061  19.170   2.485  1.00  0.00           C  
ATOM   4181  CD  GLN A 273      10.156  18.298   3.061  1.00  0.00           C  
ATOM   4182  OE1 GLN A 273      11.031  18.675   3.831  1.00  0.00           O  
ATOM   4183  NE2 GLN A 273      10.069  16.989   2.662  1.00  0.00           N  
ATOM   4184  H   GLN A 273       8.990  21.453   0.331  1.00  0.00           H  
ATOM   4185  HA  GLN A 273       7.091  20.904   2.499  1.00  0.00           H  
ATOM   4186  HB2 GLN A 273      10.146  21.051   2.453  1.00  0.00           H  
ATOM   4187  HB3 GLN A 273       9.226  20.774   3.922  1.00  0.00           H  
ATOM   4188  HG2 GLN A 273       8.108  18.788   2.872  1.00  0.00           H  
ATOM   4189  HG3 GLN A 273       9.051  19.028   1.399  1.00  0.00           H  
ATOM   4190 HE21 GLN A 273       9.361  16.652   2.020  1.00  0.00           H  
ATOM   4191 HE22 GLN A 273      10.735  16.321   3.030  1.00  0.00           H  
ATOM   4192  N   ASN A 274       8.559  23.889   2.436  1.00  0.00           N  
ATOM   4193  CA  ASN A 274       8.386  25.222   3.029  1.00  0.00           C  
ATOM   4194  C   ASN A 274       7.135  25.938   2.488  1.00  0.00           C  
ATOM   4195  O   ASN A 274       6.473  26.703   3.194  1.00  0.00           O  
ATOM   4196  CB  ASN A 274       9.583  26.141   2.782  1.00  0.00           C  
ATOM   4197  CG  ASN A 274      10.650  25.944   3.829  1.00  0.00           C  
ATOM   4198  OD1 ASN A 274      10.407  25.788   5.020  1.00  0.00           O  
ATOM   4199  ND2 ASN A 274      11.929  26.031   3.355  1.00  0.00           N  
ATOM   4200  H   ASN A 274       9.231  23.763   1.669  1.00  0.00           H  
ATOM   4201  HA  ASN A 274       8.211  25.088   4.103  1.00  0.00           H  
ATOM   4202  HB2 ASN A 274       9.988  26.018   1.773  1.00  0.00           H  
ATOM   4203  HB3 ASN A 274       9.285  27.196   2.863  1.00  0.00           H  
ATOM   4204 HD21 ASN A 274      12.144  26.219   2.382  1.00  0.00           H  
ATOM   4205 HD22 ASN A 274      12.702  25.897   3.997  1.00  0.00           H  
ATOM   4206  N   GLY A 275       6.940  25.822   1.124  1.00  0.00           N  
ATOM   4207  CA  GLY A 275       5.937  26.605   0.432  1.00  0.00           C  
ATOM   4208  C   GLY A 275       6.444  28.016   0.098  1.00  0.00           C  
ATOM   4209  O   GLY A 275       7.211  28.662   0.816  1.00  0.00           O  
ATOM   4210  H   GLY A 275       7.499  25.170   0.567  1.00  0.00           H  
ATOM   4211  HA2 GLY A 275       5.665  26.074  -0.484  1.00  0.00           H  
ATOM   4212  HA3 GLY A 275       5.044  26.704   1.058  1.00  0.00           H  
ATOM   4213  N   MET A 276       5.865  28.571  -1.038  1.00  0.00           N  
ATOM   4214  CA  MET A 276       6.243  29.905  -1.502  1.00  0.00           C  
ATOM   4215  C   MET A 276       5.726  31.023  -0.580  1.00  0.00           C  
ATOM   4216  O   MET A 276       6.143  32.178  -0.670  1.00  0.00           O  
ATOM   4217  CB  MET A 276       5.768  30.203  -2.930  1.00  0.00           C  
ATOM   4218  CG  MET A 276       6.410  29.294  -3.976  1.00  0.00           C  
ATOM   4219  SD  MET A 276       6.143  29.999  -5.638  1.00  0.00           S  
ATOM   4220  CE  MET A 276       6.225  28.480  -6.613  1.00  0.00           C  
ATOM   4221  H   MET A 276       5.198  28.022  -1.573  1.00  0.00           H  
ATOM   4222  HA  MET A 276       7.336  29.955  -1.457  1.00  0.00           H  
ATOM   4223  HB2 MET A 276       4.674  30.118  -2.985  1.00  0.00           H  
ATOM   4224  HB3 MET A 276       6.011  31.250  -3.156  1.00  0.00           H  
ATOM   4225  HG2 MET A 276       7.489  29.215  -3.815  1.00  0.00           H  
ATOM   4226  HG3 MET A 276       5.974  28.292  -3.919  1.00  0.00           H  
ATOM   4227  HE1 MET A 276       6.222  28.730  -7.677  1.00  0.00           H  
ATOM   4228  HE2 MET A 276       7.139  27.928  -6.382  1.00  0.00           H  
ATOM   4229  HE3 MET A 276       5.356  27.853  -6.401  1.00  0.00           H  
ATOM   4230  N   ASN A 277       4.687  30.678   0.258  1.00  0.00           N  
ATOM   4231  CA  ASN A 277       4.181  31.538   1.339  1.00  0.00           C  
ATOM   4232  C   ASN A 277       3.661  32.914   0.861  1.00  0.00           C  
ATOM   4233  O   ASN A 277       3.604  33.902   1.590  1.00  0.00           O  
ATOM   4234  CB  ASN A 277       5.183  31.653   2.493  1.00  0.00           C  
ATOM   4235  CG  ASN A 277       5.065  30.446   3.397  1.00  0.00           C  
ATOM   4236  ND2 ASN A 277       5.878  29.401   3.067  1.00  0.00           N  
ATOM   4237  OD1 ASN A 277       4.268  30.393   4.327  1.00  0.00           O  
ATOM   4238  H   ASN A 277       4.315  29.736   0.180  1.00  0.00           H  
ATOM   4239  HA  ASN A 277       3.281  31.020   1.696  1.00  0.00           H  
ATOM   4240  HB2 ASN A 277       6.213  31.749   2.131  1.00  0.00           H  
ATOM   4241  HB3 ASN A 277       4.988  32.531   3.119  1.00  0.00           H  
ATOM   4242 HD21 ASN A 277       6.536  29.423   2.284  1.00  0.00           H  
ATOM   4243 HD22 ASN A 277       5.872  28.514   3.576  1.00  0.00           H  
ATOM   4244  N   GLY A 278       3.115  32.881  -0.408  1.00  0.00           N  
ATOM   4245  CA  GLY A 278       2.489  34.031  -1.046  1.00  0.00           C  
ATOM   4246  C   GLY A 278       3.344  34.717  -2.116  1.00  0.00           C  
ATOM   4247  O   GLY A 278       2.902  35.636  -2.806  1.00  0.00           O  
ATOM   4248  H   GLY A 278       3.171  32.016  -0.936  1.00  0.00           H  
ATOM   4249  HA2 GLY A 278       1.576  33.667  -1.528  1.00  0.00           H  
ATOM   4250  HA3 GLY A 278       2.224  34.778  -0.292  1.00  0.00           H  
ATOM   4251  N   ARG A 279       4.629  34.235  -2.240  1.00  0.00           N  
ATOM   4252  CA  ARG A 279       5.538  34.724  -3.263  1.00  0.00           C  
ATOM   4253  C   ARG A 279       5.280  33.997  -4.600  1.00  0.00           C  
ATOM   4254  O   ARG A 279       4.497  33.060  -4.727  1.00  0.00           O  
ATOM   4255  CB  ARG A 279       6.998  34.533  -2.840  1.00  0.00           C  
ATOM   4256  CG  ARG A 279       7.428  35.497  -1.728  1.00  0.00           C  
ATOM   4257  CD  ARG A 279       8.906  35.314  -1.388  1.00  0.00           C  
ATOM   4258  NE  ARG A 279       9.737  35.337  -2.598  1.00  0.00           N  
ATOM   4259  CZ  ARG A 279       9.990  36.414  -3.377  1.00  0.00           C  
ATOM   4260  NH1 ARG A 279       9.714  37.663  -2.962  1.00  0.00           N  
ATOM   4261  NH2 ARG A 279      10.540  36.260  -4.595  1.00  0.00           N1+
ATOM   4262  H   ARG A 279       4.944  33.500  -1.603  1.00  0.00           H  
ATOM   4263  HA  ARG A 279       5.333  35.789  -3.434  1.00  0.00           H  
ATOM   4264  HB2 ARG A 279       7.174  33.498  -2.528  1.00  0.00           H  
ATOM   4265  HB3 ARG A 279       7.649  34.689  -3.707  1.00  0.00           H  
ATOM   4266  HG2 ARG A 279       7.255  36.528  -2.058  1.00  0.00           H  
ATOM   4267  HG3 ARG A 279       6.827  35.339  -0.826  1.00  0.00           H  
ATOM   4268  HD2 ARG A 279       9.267  36.068  -0.682  1.00  0.00           H  
ATOM   4269  HD3 ARG A 279       9.057  34.337  -0.914  1.00  0.00           H  
ATOM   4270  HE  ARG A 279      10.101  34.448  -2.926  1.00  0.00           H  
ATOM   4271 HH11 ARG A 279       9.911  38.472  -3.538  1.00  0.00           H  
ATOM   4272 HH12 ARG A 279       9.355  37.827  -2.032  1.00  0.00           H  
ATOM   4273 HH21 ARG A 279      10.738  37.035  -5.218  1.00  0.00           H  
ATOM   4274 HH22 ARG A 279      10.726  35.337  -4.963  1.00  0.00           H  
ATOM   4275  N   THR A 280       6.026  34.518  -5.637  1.00  0.00           N  
ATOM   4276  CA  THR A 280       6.075  33.953  -6.984  1.00  0.00           C  
ATOM   4277  C   THR A 280       7.524  33.493  -7.275  1.00  0.00           C  
ATOM   4278  O   THR A 280       8.478  33.726  -6.530  1.00  0.00           O  
ATOM   4279  CB  THR A 280       5.668  35.023  -8.015  1.00  0.00           C  
ATOM   4280  OG1 THR A 280       6.493  36.180  -7.817  1.00  0.00           O  
ATOM   4281  CG2 THR A 280       4.210  35.445  -7.879  1.00  0.00           C  
ATOM   4282  H   THR A 280       6.598  35.347  -5.518  1.00  0.00           H  
ATOM   4283  HA  THR A 280       5.420  33.079  -7.044  1.00  0.00           H  
ATOM   4284  HB  THR A 280       5.846  34.675  -9.037  1.00  0.00           H  
ATOM   4285 HG21 THR A 280       3.536  34.593  -7.983  1.00  0.00           H  
ATOM   4286 HG22 THR A 280       4.020  35.931  -6.916  1.00  0.00           H  
ATOM   4287 HG23 THR A 280       3.956  36.181  -8.650  1.00  0.00           H  
ATOM   4288  HG1 THR A 280       6.234  36.831  -8.494  1.00  0.00           H  
ATOM   4289  N   ILE A 281       7.650  32.822  -8.475  1.00  0.00           N  
ATOM   4290  CA  ILE A 281       8.923  32.547  -9.161  1.00  0.00           C  
ATOM   4291  C   ILE A 281       8.662  33.038 -10.594  1.00  0.00           C  
ATOM   4292  O   ILE A 281       7.585  32.800 -11.161  1.00  0.00           O  
ATOM   4293  CB  ILE A 281       9.265  31.034  -9.145  1.00  0.00           C  
ATOM   4294  CG1 ILE A 281       9.613  30.563  -7.720  1.00  0.00           C  
ATOM   4295  CG2 ILE A 281      10.410  30.695 -10.112  1.00  0.00           C  
ATOM   4296  CD1 ILE A 281       9.749  29.055  -7.577  1.00  0.00           C  
ATOM   4297  H   ILE A 281       6.796  32.510  -8.953  1.00  0.00           H  
ATOM   4298  HA  ILE A 281       9.717  33.139  -8.696  1.00  0.00           H  
ATOM   4299  HB  ILE A 281       8.377  30.480  -9.472  1.00  0.00           H  
ATOM   4300 HG12 ILE A 281      10.554  31.023  -7.406  1.00  0.00           H  
ATOM   4301 HG13 ILE A 281       8.841  30.895  -7.020  1.00  0.00           H  
ATOM   4302 HG21 ILE A 281      10.649  29.628 -10.097  1.00  0.00           H  
ATOM   4303 HG22 ILE A 281      10.145  30.932 -11.146  1.00  0.00           H  
ATOM   4304 HG23 ILE A 281      11.319  31.249  -9.856  1.00  0.00           H  
ATOM   4305 HD11 ILE A 281       9.816  28.783  -6.519  1.00  0.00           H  
ATOM   4306 HD12 ILE A 281       8.891  28.534  -8.012  1.00  0.00           H  
ATOM   4307 HD13 ILE A 281      10.655  28.691  -8.065  1.00  0.00           H  
ATOM   4308  N   LEU A 282       9.693  33.731 -11.205  1.00  0.00           N  
ATOM   4309  CA  LEU A 282       9.690  34.195 -12.605  1.00  0.00           C  
ATOM   4310  C   LEU A 282       8.536  35.159 -12.997  1.00  0.00           C  
ATOM   4311  O   LEU A 282       8.732  36.212 -13.603  1.00  0.00           O  
ATOM   4312  CB  LEU A 282       9.666  33.013 -13.599  1.00  0.00           C  
ATOM   4313  CG  LEU A 282      11.048  32.438 -13.943  1.00  0.00           C  
ATOM   4314  CD1 LEU A 282      10.863  31.115 -14.693  1.00  0.00           C  
ATOM   4315  CD2 LEU A 282      11.852  33.416 -14.800  1.00  0.00           C  
ATOM   4316  H   LEU A 282      10.569  33.916 -10.643  1.00  0.00           H  
ATOM   4317  HA  LEU A 282      10.610  34.780 -12.710  1.00  0.00           H  
ATOM   4318  HB2 LEU A 282       9.036  32.207 -13.205  1.00  0.00           H  
ATOM   4319  HB3 LEU A 282       9.188  33.325 -14.539  1.00  0.00           H  
ATOM   4320  HG  LEU A 282      11.603  32.237 -13.020  1.00  0.00           H  
ATOM   4321 HD11 LEU A 282      11.816  30.716 -15.050  1.00  0.00           H  
ATOM   4322 HD12 LEU A 282      10.413  30.362 -14.037  1.00  0.00           H  
ATOM   4323 HD13 LEU A 282      10.209  31.242 -15.560  1.00  0.00           H  
ATOM   4324 HD21 LEU A 282      12.769  32.949 -15.163  1.00  0.00           H  
ATOM   4325 HD22 LEU A 282      11.280  33.745 -15.673  1.00  0.00           H  
ATOM   4326 HD23 LEU A 282      12.142  34.305 -14.233  1.00  0.00           H  
ATOM   4327  N   GLY A 283       7.279  34.625 -12.804  1.00  0.00           N  
ATOM   4328  CA  GLY A 283       6.046  35.230 -13.254  1.00  0.00           C  
ATOM   4329  C   GLY A 283       4.809  34.331 -13.131  1.00  0.00           C  
ATOM   4330  O   GLY A 283       3.803  34.543 -13.812  1.00  0.00           O  
ATOM   4331  H   GLY A 283       7.258  33.732 -12.301  1.00  0.00           H  
ATOM   4332  HA2 GLY A 283       5.879  36.132 -12.657  1.00  0.00           H  
ATOM   4333  HA3 GLY A 283       6.169  35.519 -14.303  1.00  0.00           H  
ATOM   4334  N   SER A 284       4.848  33.400 -12.107  1.00  0.00           N  
ATOM   4335  CA  SER A 284       3.705  32.548 -11.772  1.00  0.00           C  
ATOM   4336  C   SER A 284       3.782  32.328 -10.251  1.00  0.00           C  
ATOM   4337  O   SER A 284       4.843  32.344  -9.623  1.00  0.00           O  
ATOM   4338  CB  SER A 284       3.700  31.203 -12.522  1.00  0.00           C  
ATOM   4339  OG  SER A 284       2.442  30.532 -12.376  1.00  0.00           O  
ATOM   4340  H   SER A 284       5.674  33.284 -11.515  1.00  0.00           H  
ATOM   4341  HA  SER A 284       2.784  33.099 -11.997  1.00  0.00           H  
ATOM   4342  HB2 SER A 284       3.870  31.369 -13.591  1.00  0.00           H  
ATOM   4343  HB3 SER A 284       4.480  30.538 -12.145  1.00  0.00           H  
ATOM   4344  HG  SER A 284       2.388  29.826 -13.106  1.00  0.00           H  
ATOM   4345  N   ALA A 285       2.544  32.109  -9.670  1.00  0.00           N  
ATOM   4346  CA  ALA A 285       2.371  31.823  -8.242  1.00  0.00           C  
ATOM   4347  C   ALA A 285       2.278  30.312  -8.001  1.00  0.00           C  
ATOM   4348  O   ALA A 285       2.158  29.824  -6.878  1.00  0.00           O  
ATOM   4349  CB  ALA A 285       1.121  32.510  -7.711  1.00  0.00           C  
ATOM   4350  H   ALA A 285       1.715  32.126 -10.261  1.00  0.00           H  
ATOM   4351  HA  ALA A 285       3.252  32.178  -7.700  1.00  0.00           H  
ATOM   4352  HB1 ALA A 285       1.004  32.337  -6.636  1.00  0.00           H  
ATOM   4353  HB2 ALA A 285       1.166  33.591  -7.881  1.00  0.00           H  
ATOM   4354  HB3 ALA A 285       0.220  32.131  -8.208  1.00  0.00           H  
ATOM   4355  N   LEU A 286       2.312  29.571  -9.158  1.00  0.00           N  
ATOM   4356  CA  LEU A 286       2.278  28.128  -9.200  1.00  0.00           C  
ATOM   4357  C   LEU A 286       3.635  27.657  -9.744  1.00  0.00           C  
ATOM   4358  O   LEU A 286       4.433  28.387 -10.327  1.00  0.00           O  
ATOM   4359  CB  LEU A 286       1.149  27.629 -10.116  1.00  0.00           C  
ATOM   4360  CG  LEU A 286      -0.268  28.068  -9.695  1.00  0.00           C  
ATOM   4361  CD1 LEU A 286      -1.283  27.615 -10.748  1.00  0.00           C  
ATOM   4362  CD2 LEU A 286      -0.663  27.515  -8.326  1.00  0.00           C  
ATOM   4363  H   LEU A 286       2.406  30.053 -10.052  1.00  0.00           H  
ATOM   4364  HA  LEU A 286       2.166  27.727  -8.187  1.00  0.00           H  
ATOM   4365  HB2 LEU A 286       1.339  27.986 -11.138  1.00  0.00           H  
ATOM   4366  HB3 LEU A 286       1.180  26.533 -10.175  1.00  0.00           H  
ATOM   4367  HG  LEU A 286      -0.309  29.164  -9.650  1.00  0.00           H  
ATOM   4368 HD11 LEU A 286      -2.292  27.949 -10.486  1.00  0.00           H  
ATOM   4369 HD12 LEU A 286      -1.038  28.035 -11.730  1.00  0.00           H  
ATOM   4370 HD13 LEU A 286      -1.300  26.523 -10.841  1.00  0.00           H  
ATOM   4371 HD21 LEU A 286      -1.696  27.786  -8.082  1.00  0.00           H  
ATOM   4372 HD22 LEU A 286      -0.586  26.423  -8.301  1.00  0.00           H  
ATOM   4373 HD23 LEU A 286      -0.027  27.920  -7.533  1.00  0.00           H  
ATOM   4374  N   LEU A 287       3.831  26.302  -9.582  1.00  0.00           N  
ATOM   4375  CA  LEU A 287       4.909  25.576 -10.239  1.00  0.00           C  
ATOM   4376  C   LEU A 287       4.261  25.067 -11.534  1.00  0.00           C  
ATOM   4377  O   LEU A 287       3.289  24.309 -11.513  1.00  0.00           O  
ATOM   4378  CB  LEU A 287       5.373  24.401  -9.368  1.00  0.00           C  
ATOM   4379  CG  LEU A 287       6.082  24.835  -8.067  1.00  0.00           C  
ATOM   4380  CD1 LEU A 287       6.205  23.650  -7.109  1.00  0.00           C  
ATOM   4381  CD2 LEU A 287       7.468  25.419  -8.337  1.00  0.00           C  
ATOM   4382  H   LEU A 287       3.175  25.763  -9.024  1.00  0.00           H  
ATOM   4383  HA  LEU A 287       5.733  26.254 -10.474  1.00  0.00           H  
ATOM   4384  HB2 LEU A 287       4.503  23.781  -9.108  1.00  0.00           H  
ATOM   4385  HB3 LEU A 287       6.034  23.754  -9.955  1.00  0.00           H  
ATOM   4386  HG  LEU A 287       5.479  25.598  -7.563  1.00  0.00           H  
ATOM   4387 HD11 LEU A 287       6.732  23.937  -6.192  1.00  0.00           H  
ATOM   4388 HD12 LEU A 287       5.215  23.286  -6.819  1.00  0.00           H  
ATOM   4389 HD13 LEU A 287       6.752  22.825  -7.571  1.00  0.00           H  
ATOM   4390 HD21 LEU A 287       7.970  25.677  -7.398  1.00  0.00           H  
ATOM   4391 HD22 LEU A 287       8.106  24.708  -8.872  1.00  0.00           H  
ATOM   4392 HD23 LEU A 287       7.402  26.333  -8.930  1.00  0.00           H  
ATOM   4393  N   GLU A 288       4.795  25.575 -12.703  1.00  0.00           N  
ATOM   4394  CA  GLU A 288       4.252  25.207 -14.005  1.00  0.00           C  
ATOM   4395  C   GLU A 288       4.904  23.871 -14.400  1.00  0.00           C  
ATOM   4396  O   GLU A 288       6.102  23.651 -14.217  1.00  0.00           O  
ATOM   4397  CB  GLU A 288       4.591  26.214 -15.112  1.00  0.00           C  
ATOM   4398  CG  GLU A 288       4.152  27.646 -14.842  1.00  0.00           C  
ATOM   4399  CD  GLU A 288       2.661  27.950 -14.980  1.00  0.00           C  
ATOM   4400  OE1 GLU A 288       2.246  28.827 -14.158  1.00  0.00           O  
ATOM   4401  OE2 GLU A 288       2.060  27.369 -15.947  1.00  0.00           O1-
ATOM   4402  H   GLU A 288       5.585  26.214 -12.673  1.00  0.00           H  
ATOM   4403  HA  GLU A 288       3.166  25.087 -13.917  1.00  0.00           H  
ATOM   4404  HB2 GLU A 288       5.677  26.219 -15.266  1.00  0.00           H  
ATOM   4405  HB3 GLU A 288       4.157  25.860 -16.054  1.00  0.00           H  
ATOM   4406  HG2 GLU A 288       4.499  27.971 -13.854  1.00  0.00           H  
ATOM   4407  HG3 GLU A 288       4.650  28.300 -15.570  1.00  0.00           H  
ATOM   4408  N   ASP A 289       4.047  22.990 -15.028  1.00  0.00           N  
ATOM   4409  CA  ASP A 289       4.510  21.714 -15.555  1.00  0.00           C  
ATOM   4410  C   ASP A 289       4.039  21.456 -17.000  1.00  0.00           C  
ATOM   4411  O   ASP A 289       4.160  20.358 -17.546  1.00  0.00           O  
ATOM   4412  CB  ASP A 289       4.159  20.594 -14.593  1.00  0.00           C  
ATOM   4413  CG  ASP A 289       2.711  20.186 -14.630  1.00  0.00           C  
ATOM   4414  OD1 ASP A 289       1.880  20.928 -15.235  1.00  0.00           O  
ATOM   4415  OD2 ASP A 289       2.409  19.084 -14.063  1.00  0.00           O1-
ATOM   4416  H   ASP A 289       3.048  23.181 -15.083  1.00  0.00           H  
ATOM   4417  HA  ASP A 289       5.603  21.770 -15.620  1.00  0.00           H  
ATOM   4418  HB2 ASP A 289       4.762  19.717 -14.833  1.00  0.00           H  
ATOM   4419  HB3 ASP A 289       4.396  20.878 -13.562  1.00  0.00           H  
ATOM   4420  N   GLU A 290       3.645  22.598 -17.674  1.00  0.00           N  
ATOM   4421  CA  GLU A 290       3.249  22.618 -19.086  1.00  0.00           C  
ATOM   4422  C   GLU A 290       4.297  23.526 -19.727  1.00  0.00           C  
ATOM   4423  O   GLU A 290       4.057  24.599 -20.268  1.00  0.00           O  
ATOM   4424  CB  GLU A 290       1.795  23.062 -19.261  1.00  0.00           C  
ATOM   4425  CG  GLU A 290       0.889  22.263 -18.329  1.00  0.00           C  
ATOM   4426  CD  GLU A 290      -0.523  21.866 -18.717  1.00  0.00           C  
ATOM   4427  OE1 GLU A 290      -0.930  22.163 -19.879  1.00  0.00           O  
ATOM   4428  OE2 GLU A 290      -1.113  21.197 -17.802  1.00  0.00           O1-
ATOM   4429  H   GLU A 290       3.641  23.463 -17.146  1.00  0.00           H  
ATOM   4430  HA  GLU A 290       3.370  21.614 -19.507  1.00  0.00           H  
ATOM   4431  HB2 GLU A 290       1.688  24.129 -19.035  1.00  0.00           H  
ATOM   4432  HB3 GLU A 290       1.506  22.940 -20.310  1.00  0.00           H  
ATOM   4433  HG2 GLU A 290       1.368  21.296 -18.122  1.00  0.00           H  
ATOM   4434  HG3 GLU A 290       0.827  22.791 -17.368  1.00  0.00           H  
ATOM   4435  N   PHE A 291       5.564  22.967 -19.562  1.00  0.00           N  
ATOM   4436  CA  PHE A 291       6.817  23.638 -19.883  1.00  0.00           C  
ATOM   4437  C   PHE A 291       7.897  22.550 -19.875  1.00  0.00           C  
ATOM   4438  O   PHE A 291       8.572  22.285 -18.880  1.00  0.00           O  
ATOM   4439  CB  PHE A 291       7.171  24.669 -18.798  1.00  0.00           C  
ATOM   4440  CG  PHE A 291       7.034  26.097 -19.250  1.00  0.00           C  
ATOM   4441  CD1 PHE A 291       7.881  26.609 -20.242  1.00  0.00           C  
ATOM   4442  CD2 PHE A 291       6.130  26.948 -18.607  1.00  0.00           C  
ATOM   4443  CE1 PHE A 291       7.832  27.959 -20.571  1.00  0.00           C  
ATOM   4444  CE2 PHE A 291       6.108  28.306 -18.908  1.00  0.00           C  
ATOM   4445  CZ  PHE A 291       6.969  28.808 -19.879  1.00  0.00           C  
ATOM   4446  H   PHE A 291       5.612  22.038 -19.145  1.00  0.00           H  
ATOM   4447  HA  PHE A 291       6.722  24.080 -20.878  1.00  0.00           H  
ATOM   4448  HB2 PHE A 291       6.566  24.501 -17.896  1.00  0.00           H  
ATOM   4449  HB3 PHE A 291       8.213  24.575 -18.461  1.00  0.00           H  
ATOM   4450  HD1 PHE A 291       8.611  25.970 -20.732  1.00  0.00           H  
ATOM   4451  HD2 PHE A 291       5.470  26.551 -17.841  1.00  0.00           H  
ATOM   4452  HE1 PHE A 291       8.500  28.353 -21.330  1.00  0.00           H  
ATOM   4453  HE2 PHE A 291       5.433  28.969 -18.375  1.00  0.00           H  
ATOM   4454  HZ  PHE A 291       6.983  29.872 -20.087  1.00  0.00           H  
ATOM   4455  N   THR A 292       8.007  21.824 -21.033  1.00  0.00           N  
ATOM   4456  CA  THR A 292       8.956  20.713 -21.134  1.00  0.00           C  
ATOM   4457  C   THR A 292      10.335  21.324 -21.415  1.00  0.00           C  
ATOM   4458  O   THR A 292      10.466  22.509 -21.753  1.00  0.00           O  
ATOM   4459  CB  THR A 292       8.574  19.752 -22.267  1.00  0.00           C  
ATOM   4460  OG1 THR A 292       8.632  20.437 -23.520  1.00  0.00           O  
ATOM   4461  CG2 THR A 292       7.214  19.099 -22.089  1.00  0.00           C  
ATOM   4462  H   THR A 292       7.467  22.094 -21.874  1.00  0.00           H  
ATOM   4463  HA  THR A 292       8.996  20.199 -20.174  1.00  0.00           H  
ATOM   4464  HB  THR A 292       9.299  18.942 -22.351  1.00  0.00           H  
ATOM   4465 HG21 THR A 292       7.214  18.418 -21.235  1.00  0.00           H  
ATOM   4466 HG22 THR A 292       6.429  19.841 -21.935  1.00  0.00           H  
ATOM   4467 HG23 THR A 292       6.948  18.529 -22.984  1.00  0.00           H  
ATOM   4468  HG1 THR A 292       7.958  21.172 -23.520  1.00  0.00           H  
ATOM   4469  N   PRO A 293      11.427  20.472 -21.423  1.00  0.00           N  
ATOM   4470  CA  PRO A 293      12.713  20.928 -21.950  1.00  0.00           C  
ATOM   4471  C   PRO A 293      12.601  21.467 -23.380  1.00  0.00           C  
ATOM   4472  O   PRO A 293      13.404  22.297 -23.809  1.00  0.00           O  
ATOM   4473  CB  PRO A 293      13.618  19.700 -21.867  1.00  0.00           C  
ATOM   4474  CG  PRO A 293      13.033  18.931 -20.689  1.00  0.00           C  
ATOM   4475  CD  PRO A 293      11.537  19.122 -20.883  1.00  0.00           C  
ATOM   4476  HA  PRO A 293      13.072  21.725 -21.292  1.00  0.00           H  
ATOM   4477  HB2 PRO A 293      13.557  19.096 -22.781  1.00  0.00           H  
ATOM   4478  HB3 PRO A 293      14.667  19.968 -21.713  1.00  0.00           H  
ATOM   4479  HG2 PRO A 293      13.324  17.879 -20.676  1.00  0.00           H  
ATOM   4480  HG3 PRO A 293      13.356  19.391 -19.748  1.00  0.00           H  
ATOM   4481  HD2 PRO A 293      11.168  18.414 -21.628  1.00  0.00           H  
ATOM   4482  HD3 PRO A 293      10.967  19.015 -19.957  1.00  0.00           H  
ATOM   4483  N   PHE A 294      11.559  20.984 -24.150  1.00  0.00           N  
ATOM   4484  CA  PHE A 294      11.346  21.487 -25.510  1.00  0.00           C  
ATOM   4485  C   PHE A 294      10.988  22.979 -25.367  1.00  0.00           C  
ATOM   4486  O   PHE A 294      11.548  23.846 -26.039  1.00  0.00           O  
ATOM   4487  CB  PHE A 294      10.214  20.709 -26.194  1.00  0.00           C  
ATOM   4488  CG  PHE A 294      10.093  20.748 -27.699  1.00  0.00           C  
ATOM   4489  CD1 PHE A 294       9.062  19.982 -28.273  1.00  0.00           C  
ATOM   4490  CD2 PHE A 294      10.933  21.476 -28.549  1.00  0.00           C  
ATOM   4491  CE1 PHE A 294       8.884  19.925 -29.655  1.00  0.00           C  
ATOM   4492  CE2 PHE A 294      10.749  21.419 -29.936  1.00  0.00           C  
ATOM   4493  CZ  PHE A 294       9.730  20.645 -30.489  1.00  0.00           C  
ATOM   4494  H   PHE A 294      10.908  20.298 -23.764  1.00  0.00           H  
ATOM   4495  HA  PHE A 294      12.299  21.394 -26.042  1.00  0.00           H  
ATOM   4496  HB2 PHE A 294      10.314  19.650 -25.919  1.00  0.00           H  
ATOM   4497  HB3 PHE A 294       9.248  21.050 -25.803  1.00  0.00           H  
ATOM   4498  HD1 PHE A 294       8.387  19.410 -27.636  1.00  0.00           H  
ATOM   4499  HD2 PHE A 294      11.748  22.086 -28.167  1.00  0.00           H  
ATOM   4500  HE1 PHE A 294       8.087  19.318 -30.077  1.00  0.00           H  
ATOM   4501  HE2 PHE A 294      11.410  21.973 -30.595  1.00  0.00           H  
ATOM   4502  HZ  PHE A 294       9.596  20.596 -31.567  1.00  0.00           H  
ATOM   4503  N   ASP A 295       9.996  23.278 -24.450  1.00  0.00           N  
ATOM   4504  CA  ASP A 295       9.439  24.626 -24.321  1.00  0.00           C  
ATOM   4505  C   ASP A 295      10.483  25.564 -23.704  1.00  0.00           C  
ATOM   4506  O   ASP A 295      10.603  26.748 -24.025  1.00  0.00           O  
ATOM   4507  CB  ASP A 295       8.204  24.636 -23.435  1.00  0.00           C  
ATOM   4508  CG  ASP A 295       7.189  23.672 -24.001  1.00  0.00           C  
ATOM   4509  OD1 ASP A 295       6.477  24.111 -24.968  1.00  0.00           O  
ATOM   4510  OD2 ASP A 295       7.188  22.504 -23.476  1.00  0.00           O1-
ATOM   4511  H   ASP A 295       9.660  22.531 -23.836  1.00  0.00           H  
ATOM   4512  HA  ASP A 295       9.230  24.991 -25.327  1.00  0.00           H  
ATOM   4513  HB2 ASP A 295       8.457  24.341 -22.412  1.00  0.00           H  
ATOM   4514  HB3 ASP A 295       7.771  25.642 -23.379  1.00  0.00           H  
ATOM   4515  N   VAL A 296      11.215  24.983 -22.685  1.00  0.00           N  
ATOM   4516  CA  VAL A 296      12.285  25.718 -22.027  1.00  0.00           C  
ATOM   4517  C   VAL A 296      13.367  26.035 -23.076  1.00  0.00           C  
ATOM   4518  O   VAL A 296      13.825  27.177 -23.183  1.00  0.00           O  
ATOM   4519  CB  VAL A 296      12.815  24.944 -20.804  1.00  0.00           C  
ATOM   4520  CG1 VAL A 296      14.120  25.519 -20.251  1.00  0.00           C  
ATOM   4521  CG2 VAL A 296      11.761  24.935 -19.689  1.00  0.00           C  
ATOM   4522  H   VAL A 296      10.994  24.017 -22.393  1.00  0.00           H  
ATOM   4523  HA  VAL A 296      11.867  26.682 -21.710  1.00  0.00           H  
ATOM   4524  HB  VAL A 296      13.015  23.908 -21.094  1.00  0.00           H  
ATOM   4525 HG11 VAL A 296      14.432  24.978 -19.351  1.00  0.00           H  
ATOM   4526 HG12 VAL A 296      14.935  25.433 -20.976  1.00  0.00           H  
ATOM   4527 HG13 VAL A 296      14.000  26.573 -19.987  1.00  0.00           H  
ATOM   4528 HG21 VAL A 296      12.117  24.370 -18.824  1.00  0.00           H  
ATOM   4529 HG22 VAL A 296      11.530  25.951 -19.352  1.00  0.00           H  
ATOM   4530 HG23 VAL A 296      10.825  24.473 -20.018  1.00  0.00           H  
ATOM   4531  N   VAL A 297      13.849  24.995 -23.848  1.00  0.00           N  
ATOM   4532  CA  VAL A 297      14.933  25.213 -24.815  1.00  0.00           C  
ATOM   4533  C   VAL A 297      14.449  26.137 -25.954  1.00  0.00           C  
ATOM   4534  O   VAL A 297      15.240  26.928 -26.484  1.00  0.00           O  
ATOM   4535  CB  VAL A 297      15.529  23.885 -25.334  1.00  0.00           C  
ATOM   4536  CG1 VAL A 297      16.469  24.061 -26.530  1.00  0.00           C  
ATOM   4537  CG2 VAL A 297      16.317  23.184 -24.215  1.00  0.00           C  
ATOM   4538  H   VAL A 297      13.467  24.044 -23.744  1.00  0.00           H  
ATOM   4539  HA  VAL A 297      15.714  25.775 -24.286  1.00  0.00           H  
ATOM   4540  HB  VAL A 297      14.715  23.228 -25.662  1.00  0.00           H  
ATOM   4541 HG11 VAL A 297      16.908  23.100 -26.822  1.00  0.00           H  
ATOM   4542 HG12 VAL A 297      15.936  24.445 -27.405  1.00  0.00           H  
ATOM   4543 HG13 VAL A 297      17.290  24.743 -26.289  1.00  0.00           H  
ATOM   4544 HG21 VAL A 297      16.646  22.191 -24.538  1.00  0.00           H  
ATOM   4545 HG22 VAL A 297      17.208  23.761 -23.942  1.00  0.00           H  
ATOM   4546 HG23 VAL A 297      15.721  23.057 -23.307  1.00  0.00           H  
ATOM   4547  N   ARG A 298      13.141  25.965 -26.364  1.00  0.00           N  
ATOM   4548  CA  ARG A 298      12.525  26.776 -27.418  1.00  0.00           C  
ATOM   4549  C   ARG A 298      12.685  28.261 -27.062  1.00  0.00           C  
ATOM   4550  O   ARG A 298      13.138  29.067 -27.878  1.00  0.00           O  
ATOM   4551  CB  ARG A 298      11.050  26.382 -27.598  1.00  0.00           C  
ATOM   4552  CG  ARG A 298      10.322  27.088 -28.741  1.00  0.00           C  
ATOM   4553  CD  ARG A 298       8.915  26.512 -28.940  1.00  0.00           C  
ATOM   4554  NE  ARG A 298       8.008  26.908 -27.851  1.00  0.00           N  
ATOM   4555  CZ  ARG A 298       7.330  26.113 -26.997  1.00  0.00           C  
ATOM   4556  NH1 ARG A 298       6.541  26.662 -26.055  1.00  0.00           N  
ATOM   4557  NH2 ARG A 298       7.387  24.772 -27.028  1.00  0.00           N1+
ATOM   4558  H   ARG A 298      12.586  25.201 -25.956  1.00  0.00           H  
ATOM   4559  HA  ARG A 298      13.085  26.579 -28.337  1.00  0.00           H  
ATOM   4560  HB2 ARG A 298      11.005  25.307 -27.805  1.00  0.00           H  
ATOM   4561  HB3 ARG A 298      10.500  26.551 -26.667  1.00  0.00           H  
ATOM   4562  HG2 ARG A 298      10.261  28.164 -28.548  1.00  0.00           H  
ATOM   4563  HG3 ARG A 298      10.894  26.945 -29.662  1.00  0.00           H  
ATOM   4564  HD2 ARG A 298       8.487  26.912 -29.864  1.00  0.00           H  
ATOM   4565  HD3 ARG A 298       8.949  25.424 -29.036  1.00  0.00           H  
ATOM   4566  HE  ARG A 298       7.866  27.901 -27.707  1.00  0.00           H  
ATOM   4567 HH11 ARG A 298       6.090  26.017 -25.403  1.00  0.00           H  
ATOM   4568 HH12 ARG A 298       6.350  27.682 -25.995  1.00  0.00           H  
ATOM   4569 HH21 ARG A 298       7.871  24.246 -27.736  1.00  0.00           H  
ATOM   4570 HH22 ARG A 298       6.917  24.281 -26.215  1.00  0.00           H  
ATOM   4571  N   GLN A 299      12.266  28.607 -25.785  1.00  0.00           N  
ATOM   4572  CA  GLN A 299      12.319  29.992 -25.328  1.00  0.00           C  
ATOM   4573  C   GLN A 299      13.744  30.435 -24.914  1.00  0.00           C  
ATOM   4574  O   GLN A 299      14.053  31.629 -24.957  1.00  0.00           O  
ATOM   4575  CB  GLN A 299      11.298  30.225 -24.205  1.00  0.00           C  
ATOM   4576  CG  GLN A 299      11.120  31.707 -23.836  1.00  0.00           C  
ATOM   4577  CD  GLN A 299       9.814  32.028 -23.129  1.00  0.00           C  
ATOM   4578  OE1 GLN A 299       9.233  33.110 -23.230  1.00  0.00           O  
ATOM   4579  NE2 GLN A 299       9.332  31.080 -22.281  1.00  0.00           N  
ATOM   4580  H   GLN A 299      11.911  27.876 -25.160  1.00  0.00           H  
ATOM   4581  HA  GLN A 299      12.047  30.615 -26.190  1.00  0.00           H  
ATOM   4582  HB2 GLN A 299      10.331  29.815 -24.524  1.00  0.00           H  
ATOM   4583  HB3 GLN A 299      11.595  29.658 -23.314  1.00  0.00           H  
ATOM   4584  HG2 GLN A 299      11.942  32.041 -23.193  1.00  0.00           H  
ATOM   4585  HG3 GLN A 299      11.140  32.318 -24.746  1.00  0.00           H  
ATOM   4586 HE21 GLN A 299       9.839  30.243 -22.026  1.00  0.00           H  
ATOM   4587 HE22 GLN A 299       8.411  31.234 -21.852  1.00  0.00           H  
ATOM   4588  N   CYS A 300      14.580  29.478 -24.362  1.00  0.00           N  
ATOM   4589  CA  CYS A 300      15.919  29.848 -23.879  1.00  0.00           C  
ATOM   4590  C   CYS A 300      16.934  30.040 -25.017  1.00  0.00           C  
ATOM   4591  O   CYS A 300      17.860  30.848 -24.904  1.00  0.00           O  
ATOM   4592  CB  CYS A 300      16.535  28.828 -22.916  1.00  0.00           C  
ATOM   4593  SG  CYS A 300      15.668  28.804 -21.322  1.00  0.00           S  
ATOM   4594  H   CYS A 300      14.241  28.512 -24.252  1.00  0.00           H  
ATOM   4595  HA  CYS A 300      15.831  30.825 -23.386  1.00  0.00           H  
ATOM   4596  HB2 CYS A 300      16.519  27.820 -23.341  1.00  0.00           H  
ATOM   4597  HB3 CYS A 300      17.583  29.076 -22.710  1.00  0.00           H  
ATOM   4598  HG  CYS A 300      14.531  28.285 -21.825  1.00  0.00           H  
ATOM   4599  N   SER A 301      16.853  29.136 -26.061  1.00  0.00           N  
ATOM   4600  CA  SER A 301      17.814  29.199 -27.170  1.00  0.00           C  
ATOM   4601  C   SER A 301      17.241  29.922 -28.401  1.00  0.00           C  
ATOM   4602  O   SER A 301      17.873  30.050 -29.447  1.00  0.00           O  
ATOM   4603  CB  SER A 301      18.410  27.834 -27.503  1.00  0.00           C  
ATOM   4604  OG  SER A 301      17.442  26.892 -27.934  1.00  0.00           O  
ATOM   4605  H   SER A 301      16.105  28.434 -26.073  1.00  0.00           H  
ATOM   4606  HA  SER A 301      18.652  29.833 -26.853  1.00  0.00           H  
ATOM   4607  HB2 SER A 301      19.159  27.920 -28.296  1.00  0.00           H  
ATOM   4608  HB3 SER A 301      18.906  27.413 -26.621  1.00  0.00           H  
ATOM   4609  HG  SER A 301      16.654  26.930 -27.348  1.00  0.00           H  
ATOM   4610  N   GLY A 302      15.993  30.478 -28.194  1.00  0.00           N  
ATOM   4611  CA  GLY A 302      15.358  31.380 -29.135  1.00  0.00           C  
ATOM   4612  C   GLY A 302      14.924  30.704 -30.423  1.00  0.00           C  
ATOM   4613  O   GLY A 302      15.028  31.268 -31.514  1.00  0.00           O  
ATOM   4614  H   GLY A 302      15.520  30.258 -27.324  1.00  0.00           H  
ATOM   4615  HA2 GLY A 302      14.481  31.814 -28.647  1.00  0.00           H  
ATOM   4616  HA3 GLY A 302      16.071  32.175 -29.377  1.00  0.00           H  
ATOM   4617  N   VAL A 303      14.291  29.487 -30.276  1.00  0.00           N  
ATOM   4618  CA  VAL A 303      14.069  28.648 -31.443  1.00  0.00           C  
ATOM   4619  C   VAL A 303      12.679  28.953 -32.041  1.00  0.00           C  
ATOM   4620  O   VAL A 303      11.616  28.563 -31.565  1.00  0.00           O  
ATOM   4621  CB  VAL A 303      14.242  27.138 -31.174  1.00  0.00           C  
ATOM   4622  CG1 VAL A 303      14.522  26.416 -32.498  1.00  0.00           C  
ATOM   4623  CG2 VAL A 303      15.394  26.838 -30.217  1.00  0.00           C  
ATOM   4624  H   VAL A 303      13.968  29.204 -29.338  1.00  0.00           H  
ATOM   4625  HA  VAL A 303      14.833  28.929 -32.181  1.00  0.00           H  
ATOM   4626  HB  VAL A 303      13.323  26.727 -30.742  1.00  0.00           H  
ATOM   4627 HG11 VAL A 303      14.587  25.334 -32.344  1.00  0.00           H  
ATOM   4628 HG12 VAL A 303      13.735  26.615 -33.231  1.00  0.00           H  
ATOM   4629 HG13 VAL A 303      15.471  26.743 -32.938  1.00  0.00           H  
ATOM   4630 HG21 VAL A 303      15.523  25.758 -30.087  1.00  0.00           H  
ATOM   4631 HG22 VAL A 303      16.339  27.250 -30.588  1.00  0.00           H  
ATOM   4632 HG23 VAL A 303      15.200  27.262 -29.230  1.00  0.00           H  
ATOM   4633  N   THR A 304      12.768  29.726 -33.179  1.00  0.00           N  
ATOM   4634  CA  THR A 304      11.690  29.933 -34.134  1.00  0.00           C  
ATOM   4635  C   THR A 304      11.833  28.864 -35.236  1.00  0.00           C  
ATOM   4636  O   THR A 304      12.891  28.300 -35.514  1.00  0.00           O  
ATOM   4637  CB  THR A 304      11.743  31.344 -34.741  1.00  0.00           C  
ATOM   4638  OG1 THR A 304      13.091  31.651 -35.112  1.00  0.00           O  
ATOM   4639  CG2 THR A 304      11.257  32.395 -33.747  1.00  0.00           C  
ATOM   4640  H   THR A 304      13.650  30.181 -33.415  1.00  0.00           H  
ATOM   4641  HA  THR A 304      10.729  29.762 -33.634  1.00  0.00           H  
ATOM   4642  HB  THR A 304      11.130  31.397 -35.647  1.00  0.00           H  
ATOM   4643 HG21 THR A 304      10.230  32.193 -33.427  1.00  0.00           H  
ATOM   4644 HG22 THR A 304      11.902  32.433 -32.862  1.00  0.00           H  
ATOM   4645 HG23 THR A 304      11.289  33.392 -34.199  1.00  0.00           H  
ATOM   4646  HG1 THR A 304      13.140  32.598 -35.338  1.00  0.00           H  
ATOM   4647  N   PHE A 305      10.661  28.583 -35.924  1.00  0.00           N  
ATOM   4648  CA  PHE A 305      10.594  27.472 -36.883  1.00  0.00           C  
ATOM   4649  C   PHE A 305       9.841  27.921 -38.151  1.00  0.00           C  
ATOM   4650  O   PHE A 305       9.190  27.141 -38.854  1.00  0.00           O  
ATOM   4651  CB  PHE A 305       9.873  26.265 -36.265  1.00  0.00           C  
ATOM   4652  CG  PHE A 305      10.533  25.682 -35.041  1.00  0.00           C  
ATOM   4653  CD1 PHE A 305      11.624  24.814 -35.170  1.00  0.00           C  
ATOM   4654  CD2 PHE A 305      10.068  25.991 -33.759  1.00  0.00           C  
ATOM   4655  CE1 PHE A 305      12.194  24.215 -34.047  1.00  0.00           C  
ATOM   4656  CE2 PHE A 305      10.663  25.417 -32.636  1.00  0.00           C  
ATOM   4657  CZ  PHE A 305      11.711  24.514 -32.779  1.00  0.00           C  
ATOM   4658  H   PHE A 305       9.815  29.119 -35.753  1.00  0.00           H  
ATOM   4659  HA  PHE A 305      11.606  27.191 -37.196  1.00  0.00           H  
ATOM   4660  HB2 PHE A 305       9.781  25.469 -37.013  1.00  0.00           H  
ATOM   4661  HB3 PHE A 305       8.839  26.542 -36.014  1.00  0.00           H  
ATOM   4662  HD1 PHE A 305      12.032  24.591 -36.151  1.00  0.00           H  
ATOM   4663  HD2 PHE A 305       9.240  26.681 -33.621  1.00  0.00           H  
ATOM   4664  HE1 PHE A 305      13.032  23.533 -34.163  1.00  0.00           H  
ATOM   4665  HE2 PHE A 305      10.297  25.668 -31.646  1.00  0.00           H  
ATOM   4666  HZ  PHE A 305      12.166  24.064 -31.902  1.00  0.00           H  
ATOM   4667  N   NME A   0      10.040  29.245 -38.492  1.00  0.00           N  
ATOM   4668  CH3 NME A   0       9.420  29.869 -39.636  1.00  0.00           C  
ATOM   4669  H   NME A   0      10.682  29.796 -37.928  1.00  0.00           H  
ATOM   4670 HH31 NME A   0      10.018  29.641 -40.522  1.00  0.00           H  
ATOM   4671 HH32 NME A   0       8.405  29.486 -39.770  1.00  0.00           H  
ATOM   4672 HH33 NME A   0       9.395  30.949 -39.473  1.00  0.00           H  
TER    4673      NME A   0 
HETATM 4674  C1    *   900     -19.981  19.568 -26.886  1.00  0.00           C  
HETATM 4675  C2    *   900     -19.366  20.339 -27.799  1.00  0.00           C  
HETATM 4676  C3    *   900     -18.747  21.619 -27.361  1.00  0.00           C  
HETATM 4677  C4    *   900     -18.866  21.948 -25.923  1.00  0.00           C  
HETATM 4678  C5    *   900     -19.641  21.101 -25.122  1.00  0.00           C  
HETATM 4679  O6    *   900     -20.219  19.947 -25.581  1.00  0.00           O  
HETATM 4680  C7    *   900     -18.229  23.049 -25.337  1.00  0.00           C  
HETATM 4681  C8    *   900     -18.395  23.313 -23.976  1.00  0.00           C  
HETATM 4682  C9    *   900     -19.192  22.467 -23.205  1.00  0.00           C  
HETATM 4683  C10   *   900     -19.826  21.370 -23.768  1.00  0.00           C  
HETATM 4684  C11   *   900     -19.989  20.767 -30.005  1.00  0.00           C  
HETATM 4685  O12   *   900     -21.043  19.953 -30.517  1.00  0.00           O  
HETATM 4686  C13   *   900     -21.863  20.607 -31.492  1.00  0.00           C  
HETATM 4687  C14   *   900     -21.026  20.913 -32.745  1.00  0.00           C  
HETATM 4688  C15   *   900     -19.840  21.801 -32.324  1.00  0.00           C  
HETATM 4689  C16   *   900     -19.056  21.260 -31.127  1.00  0.00           C  
HETATM 4690  C17   *   900     -23.063  19.682 -31.745  1.00  0.00           C  
HETATM 4691  O18   *   900     -23.999  20.204 -32.677  1.00  0.00           O  
HETATM 4692  C19   *   900     -24.938  21.125 -32.120  1.00  0.00           C  
HETATM 4693  O20   *   900     -26.110  20.437 -31.660  1.00  0.00           O  
HETATM 4694  C21   *   900     -26.797  19.734 -32.709  1.00  0.00           C  
HETATM 4695  C22   *   900     -27.234  20.679 -33.838  1.00  0.00           C  
HETATM 4696  C23   *   900     -26.038  21.488 -34.344  1.00  0.00           C  
HETATM 4697  C24   *   900     -25.296  22.161 -33.192  1.00  0.00           C  
HETATM 4698  O25   *   900     -19.197  19.957 -29.117  1.00  0.00           O  
HETATM 4699  C26   *   900     -20.437  18.200 -27.186  1.00  0.00           C  
HETATM 4700  C27   *   900     -21.756  17.790 -26.951  1.00  0.00           C  
HETATM 4701  C28   *   900     -22.137  16.477 -27.239  1.00  0.00           C  
HETATM 4702  C29   *   900     -21.212  15.565 -27.742  1.00  0.00           C  
HETATM 4703  C30   *   900     -19.890  15.949 -27.925  1.00  0.00           C  
HETATM 4704  C31   *   900     -19.507  17.262 -27.659  1.00  0.00           C  
HETATM 4705  O32   *   900     -23.424  16.069 -27.051  1.00  0.00           O  
HETATM 4706  O33   *   900     -21.593  14.288 -28.055  1.00  0.00           O  
HETATM 4707  O34   *   900     -18.168  22.319 -28.187  1.00  0.00           O  
HETATM 4708  O35   *   900     -17.409  23.854 -26.076  1.00  0.00           O  
HETATM 4709  O36   *   900     -19.311  22.656 -21.854  1.00  0.00           O  
HETATM 4710  O37   *   900     -18.898  21.970 -33.393  1.00  0.00           O  
HETATM 4711  O38   *   900     -27.850  19.969 -34.916  1.00  0.00           O  
HETATM 4712  C39   *   900     -28.009  19.046 -32.086  1.00  0.00           C  
HETATM 4713  O40   *   900     -26.474  22.511 -35.248  1.00  0.00           O  
HETATM 4714  O41   *   900     -26.125  23.206 -32.657  1.00  0.00           O  
HETATM 4715  O42   *   900     -21.807  21.607 -33.728  1.00  0.00           O  
HETATM 4716  O43   *   900     -18.144  22.301 -30.689  1.00  0.00           O  
HETATM 4717  H22   *   900     -19.398  22.204 -34.198  1.00  0.00           H  
HETATM 4718  H23   *   900     -27.168  19.468 -35.430  1.00  0.00           H  
HETATM 4719  H27   *   900     -27.016  22.072 -35.949  1.00  0.00           H  
HETATM 4720  H28   *   900     -26.473  23.656 -33.457  1.00  0.00           H  
HETATM 4721  H29   *   900     -21.287  21.616 -34.567  1.00  0.00           H  
HETATM 4722  H30   *   900     -18.043  22.222 -29.697  1.00  0.00           H  
HETATM 4723  H1    *   900     -17.888  24.148 -23.496  1.00  0.00           H  
HETATM 4724  H2    *   900     -20.416  20.707 -23.141  1.00  0.00           H  
HETATM 4725  H3    *   900     -20.434  21.614 -29.480  1.00  0.00           H  
HETATM 4726  H4    *   900     -22.244  21.548 -31.074  1.00  0.00           H  
HETATM 4727  H5    *   900     -20.656  19.986 -33.200  1.00  0.00           H  
HETATM 4728  H6    *   900     -20.221  22.799 -32.091  1.00  0.00           H  
HETATM 4729  H7    *   900     -18.424  20.430 -31.461  1.00  0.00           H  
HETATM 4730  H8    *   900     -23.563  19.426 -30.802  1.00  0.00           H  
HETATM 4731  H9    *   900     -22.698  18.731 -32.152  1.00  0.00           H  
HETATM 4732  H10   *   900     -24.518  21.646 -31.253  1.00  0.00           H  
HETATM 4733  H11   *   900     -26.144  18.946 -33.105  1.00  0.00           H  
HETATM 4734  H12   *   900     -27.993  21.377 -33.462  1.00  0.00           H  
HETATM 4735  H13   *   900     -25.352  20.841 -34.889  1.00  0.00           H  
HETATM 4736  H14   *   900     -24.391  22.645 -33.577  1.00  0.00           H  
HETATM 4737  H15   *   900     -22.484  18.492 -26.554  1.00  0.00           H  
HETATM 4738  H16   *   900     -19.146  15.236 -28.254  1.00  0.00           H  
HETATM 4739  H17   *   900     -18.470  17.547 -27.820  1.00  0.00           H  
HETATM 4740  H18   *   900     -23.873  16.649 -26.390  1.00  0.00           H  
HETATM 4741  H19   *   900     -20.915  13.936 -28.654  1.00  0.00           H  
HETATM 4742  H20   *   900     -16.976  24.510 -25.498  1.00  0.00           H  
HETATM 4743  H21   *   900     -18.365  22.817 -21.487  1.00  0.00           H  
HETATM 4744  H24   *   900     -27.701  18.402 -31.258  1.00  0.00           H  
HETATM 4745  H25   *   900     -28.546  18.435 -32.818  1.00  0.00           H  
HETATM 4746  H26   *   900     -28.704  19.781 -31.666  1.00  0.00           H  
CONECT 4667 4668 4669
CONECT 4668 4667 4670 4671 4672
CONECT 4669 4667
CONECT 4670 4668
CONECT 4671 4668
CONECT 4672 4668
CONECT 4674 4675 4675 4679 4699
CONECT 4675 4674 4674 4676 4698
CONECT 4676 4675 4677 4707 4707
CONECT 4677 4676 4678 4680 4680
CONECT 4678 4677 4679 4683 4683
CONECT 4679 4674 4678
CONECT 4680 4677 4677 4681 4708
CONECT 4681 4680 4682 4682 4723
CONECT 4682 4681 4681 4683 4709
CONECT 4683 4678 4678 4682 4724
CONECT 4684 4685 4689 4698 4725
CONECT 4685 4684 4686
CONECT 4686 4685 4687 4690 4726
CONECT 4687 4686 4688 4715 4727
CONECT 4688 4687 4689 4710 4728
CONECT 4689 4684 4688 4716 4729
CONECT 4690 4686 4691 4730 4731
CONECT 4691 4690 4692
CONECT 4692 4691 4693 4697 4732
CONECT 4693 4692 4694
CONECT 4694 4693 4695 4712 4733
CONECT 4695 4694 4696 4711 4734
CONECT 4696 4695 4697 4713 4735
CONECT 4697 4692 4696 4714 4736
CONECT 4698 4675 4684
CONECT 4699 4674 4700 4704 4704
CONECT 4700 4699 4701 4701 4737
CONECT 4701 4700 4700 4702 4705
CONECT 4702 4701 4703 4703 4706
CONECT 4703 4702 4702 4704 4738
CONECT 4704 4699 4699 4703 4739
CONECT 4705 4701 4740
CONECT 4706 4702 4741
CONECT 4707 4676 4676
CONECT 4708 4680 4742
CONECT 4709 4682 4743
CONECT 4710 4688 4717
CONECT 4711 4695 4718
CONECT 4712 4694 4744 4745 4746
CONECT 4713 4696 4719
CONECT 4714 4697 4720
CONECT 4715 4687 4721
CONECT 4716 4689 4722
CONECT 4717 4710
CONECT 4718 4711
CONECT 4719 4713
CONECT 4720 4714
CONECT 4721 4715
CONECT 4722 4716
CONECT 4723 4681
CONECT 4724 4683
CONECT 4725 4684
CONECT 4726 4686
CONECT 4727 4687
CONECT 4728 4688
CONECT 4729 4689
CONECT 4730 4690
CONECT 4731 4690
CONECT 4732 4692
CONECT 4733 4694
CONECT 4734 4695
CONECT 4735 4696
CONECT 4736 4697
CONECT 4737 4700
CONECT 4738 4703
CONECT 4739 4704
CONECT 4740 4705
CONECT 4741 4706
CONECT 4742 4708
CONECT 4743 4709
CONECT 4744 4712
CONECT 4745 4712
CONECT 4746 4712
END
